# Supplementary material for: Genome Analysis of Hypomyces perniciosus, the Causal Agent of Wet Bubble Disease of Button Mushroom (Agaricus bisporus)
Source: Genes (Basel). 2019 May 29;10(6):417. doi: 10.3390/genes10060417 (PMC6627653; doi:10.3390/genes10060417)
Supplement: Supplementary file 1 [file genes-10-00417-s001.zip]

Archive with 19 entries (18 files):
- genes-489343-supplementary/
- genes-489343-supplementary/Supplementary Figure S1.pdf
- genes-489343-supplementary/Supplementary Figure S2.pdf
- genes-489343-supplementary/TableS1.xlsx
- genes-489343-supplementary/TableS10.xlsx
- genes-489343-supplementary/TableS11.xlsx
- genes-489343-supplementary/TableS12.xlsx
- genes-489343-supplementary/TableS13.xlsx
- genes-489343-supplementary/TableS14.xlsx
- genes-489343-supplementary/TableS15.xlsx
- genes-489343-supplementary/TableS16.xlsx
- genes-489343-supplementary/TableS2.xlsx
- genes-489343-supplementary/TableS3.xlsx
- genes-489343-supplementary/TableS4.xlsx
- genes-489343-supplementary/TableS5.xlsx
- genes-489343-supplementary/TableS6.xlsx
- genes-489343-supplementary/TableS7.xlsx
- genes-489343-supplementary/TableS8.xlsx
- genes-489343-supplementary/TableS9.xlsx
