# Supplementary material for: Genome Analysis of Hypomyces perniciosus, the Causal Agent of Wet Bubble Disease of Button Mushroom (Agaricus bisporus)
Source: Genes (Basel). 2019 May 29;10(6):417. doi: 10.3390/genes10060417 (PMC6627653; doi:10.3390/genes10060417)
Supplement: Supplementary file 1 [file genes-10-00417-s001.zip › genes-489343-supplementary/TableS1.xlsx]

## Sheet: Sheet1
Table S1. Number of RNA genes in the Hypomyces perniciosus genome
Type		Copy(w)	Average length(bp)	Total length(bp)	% of genome
miRNA		53	56.8302	3012	0.006844
tRNA		275	89.1745	24523	0.055726
rRNA		223	236.452	41852	0.095104
	18S	65	485.785	31576	0.071753
	28S	74	73.6892	5453	0.012391
	5.8S	38	126.921	4823	0.01096
	5S	46	115	5312	0.0120709
snRNA	snRNA	31	153.548	4760	0.010817
	CD-box	15	147.6	2214	0.005031
	HACA-box	5	160.4	802	0.001822
	splicing	11	158.545	1744	0.003963
