# Supplementary material for: Genome Analysis of Hypomyces perniciosus, the Causal Agent of Wet Bubble Disease of Button Mushroom (Agaricus bisporus)
Source: Genes (Basel). 2019 May 29;10(6):417. doi: 10.3390/genes10060417 (PMC6627653; doi:10.3390/genes10060417)
Supplement: Supplementary file 1 [file genes-10-00417-s001.zip › genes-489343-supplementary/TableS10.xlsx]

## Sheet: Sheet1
Table S10. The pathogen-host interaction (PHI) genes and annotation found in Hypomyces perniciosus genome.
Gene_id	Identity	E_value	PHI_ACCESSION	Gene_Name	Protein_Accesson	NCBI_TAX_ID	Species	Phenotype
WH_10006944	87.5	9.1e-25	PHI:1602	GzOB043	FGSG_09991	5518	Fusarium graminearum	unaffected pathogenicity
WH_10006945	65.5	1.1e-16	PHI:1556	GzNH001	FGSG_09992	5518	Fusarium graminearum	reduced virulence
WH_10006947	71.7	8.8e-21	PHI:1014	GzGPA3	FG09988	5518	Fusarium graminearum	unaffected pathogenicity
WH_10006948	66.7	6.8e-19	PHI:384	SPE3-LYS9	AAS48112	5207	Cryptococcus neoformans	loss of pathogenicity
WH_10006954	85.7	7.9e-16	PHI:823	beta-tubulin	CAA56936	914237	Rhynchosporium commune	chemistry target: resistance to chemical
WH_10006961	50	2.8e-12	PHI:725	PKS11	AAS57295	5518	Fusarium graminearum	unaffected pathogenicity
WH_10006965	58.6	8.8e-06	PHI:5637	PIG1	MGG_07215	318829	Magnaporthe oryzae	unaffected pathogenicity
WH_10006978	71.2	9.5e-15	PHI:1201	(Bud32)	FGSG_10037	5518	Fusarium graminearum	reduced virulence
WH_10006986	93	1.7e-25	PHI:1667	GzCCHC007	FGSG_09892	5518	Fusarium graminearum	unaffected pathogenicity
WH_10006990	70.2	2.2e-13	PHI:123	PTH9 (NTH1)	AAB88889	318829	Magnaporthe oryzae	reduced virulence
WH_10006991	69.5	1.6e-21	PHI:305	ICL1	AAN28719	318829	Magnaporthe oryzae	reduced virulence
WH_10006992	74.2	3.5e-08	PHI:301	foSNF1	AAN32715	5507	Fusarium oxysporum	reduced virulence
WH_10007000	80	1.2e-20	PHI:165	CgMEK1 (EMK1)	AAD55385	474922	Colletotrichum gloeosporioides	loss of pathogenicity
WH_10007001	77.8	3.2e-21	PHI:1601	GzOB042	FGSG_09904	5518	Fusarium graminearum	unaffected pathogenicity
WH_10007005	49.2	1.1e-10	PHI:2371	bcpkaR	AM948968	40559	Botrytis cinerea	reduced virulence
WH_10007016	78.7	1.5e-21	PHI:1552	GzMyb016	FGSG_10269	5518	Fusarium graminearum	unaffected pathogenicity
WH_10007022	50	1.2e-09	PHI:139	CAP10	BAC76819	5207	Cryptococcus neoformans	reduced virulence
WH_10007025	42.7	5.2e-09	PHI:1438	GzC2H107	FGSG_13964	5518	Fusarium graminearum	unaffected pathogenicity
WH_10007033	49.2	8.2e-11	PHI:1650	GzWing022	FGSG_10017	5518	Fusarium graminearum	lethal
WH_10007058	86.7	1.2e-27	PHI:2351	AMT1	XP_381310	5518	Fusarium graminearum	reduced virulence
WH_10007061	73	2.5e-08	PHI:1219	FGSG_01137	FGSG_01137	5518	Fusarium graminearum	lethal
WH_10007063	69.6	5.6e-16	PHI:1302	GzbHLH003	FGSG_01139	5518	Fusarium graminearum	unaffected pathogenicity
WH_10007072	59.6	4.2e-13	PHI:2986	MGG_06434.6	EHA50816	318829	Magnaporthe oryzae	unaffected pathogenicity
WH_10007081	58.3	2.9e-08	PHI:1905	GzZC220	FGSG_03294	5518	Fusarium graminearum	unaffected pathogenicity
WH_10007087	51.6	1.3e-07	PHI:1465	GzCCAAT005	FGSG_05498	5518	Fusarium graminearum	unaffected pathogenicity
WH_10007102	55.7	3.9e-12	PHI:5433	Mero-Ste11	Maa_03529	568076	Metarhizium robertsii	unaffected pathogenicity
WH_10007114	73.2	3.1e-19	PHI:1739	GzZC054	FGSG_12742	5518	Fusarium graminearum	unaffected pathogenicity
WH_10007141	94.7	6e-28	PHI:1119	Cdc42	AF463452	5270	Ustilago maydis	loss of pathogenicity
WH_10007157	61.8	5.3e-07	PHI:3865	GOX2	GQ324948	27334	Penicillium expansum	reduced virulence
WH_10007175	53.3	7e-14	PHI:2393	Related to O-methylsterigmatocystin oxidoreductase	FGSG_00007	5518	Fusarium graminearum	increased virulence (hypervirulence)
WH_10007201	85	8.9e-26	PHI:1589	GzOB029	FGSG_08645	5518	Fusarium graminearum	unaffected pathogenicity
WH_10007212	51.3	8.2e-08	PHI:5655	CNF3	MGG_13360	318829	Magnaporthe oryzae	unaffected pathogenicity
WH_10007223	95	2.1e-30	PHI:1590	GzOB030	FGSG_08655	5518	Fusarium graminearum	lethal
WH_10007224	53.2	1.8e-06	PHI:777	MGG_00883	MGG_00883	318829	Magnaporthe oryzae	loss of pathogenicity
WH_10007241	50	1.7e-08	PHI:2976	CgOPT1	FJ008981	474922	Colletotrichum gloeosporioides	reduced virulence
WH_10007255	61.1	3.6e-06	PHI:3865	GOX2	GQ324948	27334	Penicillium expansum	reduced virulence
WH_10007259	48.1	9.8e-09	PHI:6120	FGSG_03846	ESU09337	5518	Fusarium graminearum	reduced virulence
WH_10007265	43.5	1.4e-06	PHI:1767	GzZC082	FGSG_10429	5518	Fusarium graminearum	unaffected pathogenicity
WH_10007271	68	3.1e-15	PHI:1860	GzZC175	FGSG_08349	5518	Fusarium graminearum	unaffected pathogenicity
WH_10007277	78.3	2.8e-24	PHI:6076	RPS41	EAK98088	5476	Candida albicans	reduced virulence
WH_10007278	65.5	2e-14	PHI:1550	GzMyb014	FGSG_08713	5518	Fusarium graminearum	unaffected pathogenicity
WH_10007291	52.8	7.6e-12	PHI:1578	GzOB018	FGSG_04554	5518	Fusarium graminearum	unaffected pathogenicity
WH_10007293	70	2e-10	PHI:830	ERGA	ABD48706	162425	Aspergillus nidulans	chemistry target: resistance to chemical
WH_10007299	96.7	6.6e-29	PHI:339	CLPT1	CAC41973	290576	Colletotrichum lindemuthianum	reduced virulence
WH_10007305	80	9.8e-27	PHI:2548	KRR1	XP_755471	746128	Aspergillus fumigatus	lethal
WH_10007325	86.7	4.5e-29	PHI:3061	MoRga1	EHA47270	318829	Magnaporthe oryzae	unaffected pathogenicity
WH_10007334	61.4	8.6e-12	PHI:1812	GzZC127	FGSG_08135	5518	Fusarium graminearum	unaffected pathogenicity
WH_10007336	69.6	3.3e-15	PHI:2541	OLE1	XP_748918	746128	Aspergillus fumigatus	lethal
WH_10007352	96.6	1.3e-28	PHI:3280	CoRAS1	ENH84705	5465	Colletotrichum orbiculare	lethal
WH_10007360	49.2	1.7e-09	PHI:1655	GzWing028	FGSG_13640	5518	Fusarium graminearum	unaffected pathogenicity
WH_10007361	71.1	1.3e-13	PHI:1088	FGSG_09759	FGSG_09759	5518	Fusarium graminearum	unaffected pathogenicity
WH_10007365	60.3	2.8e-15	PHI:4733	dnaJ	CAG46145	263	Francisella tularensis	unaffected pathogenicity
WH_10007391	81.4	2.6e-22	PHI:3292	AREB	AIL24425	474922	Colletotrichum gloeosporioides	reduced virulence
WH_10007399	42.9	5e-07	PHI:2115	Annexin A7	MGG_06847.5	318829	Magnaporthe oryzae	loss of pathogenicity
WH_10007410	60.7	2.4e-13	PHI:1612	GzP53L005	FGSG_09709	5518	Fusarium graminearum	unaffected pathogenicity
WH_10007415	78.2	5.7e-189	PHI:2455	CRE1	FOXG_08353	5507	Fusarium oxysporum	unaffected pathogenicity
WH_10007472	53.2	1.3e-09	PHI:5029	gta2	ESU12888	5518	Fusarium graminearum	reduced virulence
WH_10007473	57.7	1.4e-11	PHI:3914	Sdh1	EAT92394	13684	Parastagonospora nodorum	reduced virulence
WH_10007479	83.3	1.6e-24	PHI:3385	FVEG_12529	EWG54273	117187	Fusarium verticillioides	unaffected pathogenicity
WH_10007484	81.8	6.6e-20	PHI:254	FOW1	BAB85760	5507	Fusarium oxysporum	reduced virulence
WH_10007500	52.5	1.1e-06	PHI:438	BcBOT1 (CND5)	AAQ16576	40559	Botrytis cinerea	reduced virulence
WH_10007528	50	8.5e-08	PHI:1540	GzMyb004	FGSG_01457	5518	Fusarium graminearum	unaffected pathogenicity
WH_10007532	71.4	5.4e-19	PHI:378	SIT4	EAK91146	5476	Candida albicans	reduced virulence
WH_10007534	54.5	1.2e-14	PHI:3931	Skn7	AAR29904	5016	Cochliobolus heterostrophus	reduced virulence
WH_10007550	52.1	4.4e-09	PHI:3936	Ss-caf1	EDN99628	5180	Sclerotinia sclerotiorum	loss of pathogenicity
WH_10007570	80.7	2.7e-20	PHI:1799	GzZC114	FGSG_00967	5518	Fusarium graminearum	unaffected pathogenicity
WH_10007589	93.3	5.9e-30	PHI:2530	TUB1	XP_750005	746128	Aspergillus fumigatus	loss of pathogenicity
WH_10007631	60	4.8e-19	PHI:2000	GzZC315	FGSG_00069	5518	Fusarium graminearum	unaffected pathogenicity
WH_10007647	48.3	1.3e-12	PHI:3370	vph1	EEQ44988	5476	Candida albicans	reduced virulence
WH_10007656	95	1.9e-30	PHI:4661	Chs2	CAC41026	5518	Fusarium graminearum	reduced virulence
WH_10007659	45.2	4.6e-06	PHI:4736	MoYpt7	EHA55300	318829	Magnaporthe oryzae	loss of pathogenicity
WH_10007667	64.5	4.1e-12	PHI:1573	GzOB013	FGSG_02470	5518	Fusarium graminearum	lethal
WH_10007670	80	1.6e-22	PHI:1637	GzWing009	FGSG_04254	5518	Fusarium graminearum	lethal
WH_10007689	86	8.2e-24	PHI:1577	GzOB017	FGSG_04273	5518	Fusarium graminearum	unaffected pathogenicity
WH_10007706	85	6.6e-25	PHI:1570	GzOB010	FGSG_01920	5518	Fusarium graminearum	unaffected pathogenicity
WH_10007709	78.2	9.8e-20	PHI:120	PTH2	AAB88887	318829	Magnaporthe oryzae	loss of pathogenicity
WH_10007711	60.3	2e-13	PHI:1542	GzMyb006	FGSG_01925	5518	Fusarium graminearum	unaffected pathogenicity
WH_10007715	65.8	1.2e-20	PHI:1616	GzssDB001	FGSG_01929	5518	Fusarium graminearum	unaffected pathogenicity
WH_10007719	78.7	9.1e-23	PHI:443	CBL1	FG01932	5518	Fusarium graminearum	reduced virulence
WH_10007720	50.8	3.7e-10	PHI:860	MSP1	AAX07670	318829	Magnaporthe oryzae	reduced virulence
WH_10007742	88.9	1.3e-24	PHI:1571	GzOB011	FGSG_01955	5518	Fusarium graminearum	unaffected pathogenicity
WH_10007746	56.9	8.4e-18	PHI:3037	FgERG5A	ESU07330	5518	Fusarium graminearum	reduced virulence
WH_10007747	83	9e-16	PHI:1288	FGSG_01963	FGSG_01963	5518	Fusarium graminearum	unaffected pathogenicity
WH_10007748	76.7	1.8e-21	PHI:3730	BcChsVI	AAS21657	40559	Botrytis cinerea	reduced virulence
WH_10007749	78.7	6.5e-22	PHI:2300	CHS6	JF912409	318829	Magnaporthe oryzae	loss of pathogenicity
WH_10007764	65	8.2e-19	PHI:1097	FGSG_01974	FGSG_01974	5518	Fusarium graminearum	reduced virulence
WH_10007770	55.6	1.5e-08	PHI:1999	GzZC314	FGSG_00081	5518	Fusarium graminearum	unaffected pathogenicity
WH_10007771	40.4	1.5e-06	PHI:1020	XlnR	no data found	5507	Fusarium oxysporum	unaffected pathogenicity
WH_10007775	76.7	8.5e-22	PHI:96	FAS2	AAA34345	5476	Candida albicans	loss of pathogenicity
WH_10007779	43.6	7e-08	PHI:5635	FZC40	MGG_06954	318829	Magnaporthe oryzae	unaffected pathogenicity
WH_10007780	72.9	8e-20	PHI:3328	MrKu70	XP_007817332	568076	Metarhizium robertsii	unaffected pathogenicity
WH_10007783	55.6	2e-10	PHI:4894	aspC	EAL85997	746128	Aspergillus fumigatus	increased virulence (hypervirulence)
WH_10007784	86.2	9.1e-10	PHI:5047	MoFis1	EHA52129	318829	Magnaporthe oryzae	reduced virulence
WH_10007792	85	1.1e-24	PHI:1222	FGSG_05306	FGSG_05306	5518	Fusarium graminearum	lethal
WH_10007794	86.7	2.3e-26	PHI:1464	GzCCAAT004	FGSG_05304	5518	Fusarium graminearum	reduced virulence
WH_10007829	62.2	1.6e-13	PHI:3292	AREB	AIL24425	474922	Colletotrichum gloeosporioides	reduced virulence
WH_10007830	42.4	1.5e-06	PHI:1514	GzHOME012	FGSG_09566	5518	Fusarium graminearum	unaffected pathogenicity
WH_10007836	81.7	3.1e-26	PHI:3823	MET13	EHA54918	318829	Magnaporthe oryzae	loss of pathogenicity
WH_10007842	83.3	4.5e-27	PHI:3312	gta1	EHA55540	318829	Magnaporthe oryzae	reduced virulence
WH_10007851	49.2	1.3e-11	PHI:2515	ALG7	XP_755457	746128	Aspergillus fumigatus	lethal
WH_10007876	67.8	1.6e-16	PHI:1757	GzZC072	FGSG_09594	5518	Fusarium graminearum	unaffected pathogenicity
WH_10007896	44.2	6.6e-09	PHI:139	CAP10	BAC76819	5207	Cryptococcus neoformans	reduced virulence
WH_10007899	81.7	4.1e-22	PHI:1411	GzC2H078	FGSG_09629	5518	Fusarium graminearum	lethal
WH_10007905	98.3	3.2e-28	PHI:5427	Mero-Hog1	Maa_05126	568076	Metarhizium robertsii	reduced virulence
WH_10007906	76.7	3.8e-20	PHI:2062	Gph1	XP_363893	318829	Magnaporthe oryzae	loss of pathogenicity
WH_10007907	91.7	1.4e-26	PHI:1013	GzGPA2	FG09614	5518	Fusarium graminearum	reduced virulence
WH_10007913	86.7	5.7e-24	PHI:2034	MFP1	MG06148.4	318829	Magnaporthe oryzae	reduced virulence
WH_10007916	42.5	4.1e-06	PHI:1862	GzZC177	FGSG_04683	5518	Fusarium graminearum	unaffected pathogenicity
WH_10007953	41.8	1.8e-58	PHI:2381	Ucn1	AY271263	5270	Ustilago maydis	reduced virulence
WH_10007961	98.3	2e-30	PHI:1551	GzMyb015	FGSG_09807	5518	Fusarium graminearum	unaffected pathogenicity
WH_10007963	51.9	1.9e-08	PHI:5353	Famfs1	ESU09478	282267	Fusarium asiaticum	reduced virulence
WH_10007983	60.7	1.1e-13	PHI:5395	MoSec62	EHA52246	318829	Magnaporthe oryzae	reduced virulence
WH_10007984	50.9	9.9e-11	PHI:811	MGG_10510	MGG_10510	318829	Magnaporthe oryzae	reduced virulence
WH_10007996	75	1.1e-21	PHI:1377	GzC2H040	FGSG_06168	5518	Fusarium graminearum	unaffected pathogenicity
WH_10008000	72.7	2.7e-18	PHI:5480	MoPyr5	EHA55523	318829	Magnaporthe oryzae	reduced virulence
WH_10008004	45.9	7.6e-08	PHI:5689	FZC84	MGG_14816	318829	Magnaporthe oryzae	unaffected pathogenicity
WH_10008018	50	1.4e-07	PHI:1815	GzZC130	FGSG_04643	5518	Fusarium graminearum	unaffected pathogenicity
WH_10008019	47.9	1.5e-06	PHI:5353	Famfs1	ESU09478	282267	Fusarium asiaticum	reduced virulence
WH_10008025	67.2	2.1e-16	PHI:1678	GzGRF	FGSG_05110	5518	Fusarium graminearum	unaffected pathogenicity
WH_10008026	85	6.9e-26	PHI:2716	PEX7	FGSG_05109.3	5518	Fusarium graminearum	unaffected pathogenicity
WH_10008031	59	6.3e-10	PHI:5654	FZC57	MGG_13350	318829	Magnaporthe oryzae	unaffected pathogenicity
WH_10008036	43.3	7.5e-08	PHI:4733	dnaJ	CAG46145	263	Francisella tularensis	unaffected pathogenicity
WH_10008044	76.3	2.5e-18	PHI:4041	spt3	ESU11009	5518	Fusarium graminearum	reduced virulence
WH_10008053	60.6	9.3e-07	PHI:2976	CgOPT1	FJ008981	474922	Colletotrichum gloeosporioides	reduced virulence
WH_10008056	48.5	1.7e-10	PHI:1595	GzOB035	FGSG_08865	5518	Fusarium graminearum	unaffected pathogenicity
WH_10008078	68.6	2.8e-08	PHI:1518	GzHOMEL016	FGSG_06966	5518	Fusarium graminearum	unaffected pathogenicity
WH_10008108	50	3.2e-10	PHI:718	PKS6	AAS57291	5518	Fusarium graminearum	unaffected pathogenicity
WH_10008121	93.3	4.2e-28	PHI:6093	FgVps29	ESU06878	5518	Fusarium graminearum	reduced virulence
WH_10008124	71.4	4.3e-17	PHI:4554	MBZ1	EFZ02154	568076	Metarhizium robertsii	reduced virulence
WH_10008128	45.3	1.8e-07	PHI:1264	FGSG_01559	FGSG_01559	5518	Fusarium graminearum	unaffected pathogenicity
WH_10008133	66.1	2.1e-17	PHI:5595	FZC6	MGG_02377	318829	Magnaporthe oryzae	unaffected pathogenicity
WH_10008137	73.3	1.1e-22	PHI:2025	HDL1	MG02376.4	318829	Magnaporthe oryzae	unaffected pathogenicity
WH_10008139	51.2	1.1e-07	PHI:3126	argD	CBA23647	552	Erwinia amylovora	reduced virulence
WH_10008140	41.7	6.4e-06	PHI:2088	Moatg27	MGG_02386.6	318829	Magnaporthe oryzae	unaffected pathogenicity
WH_10008142	75	6.8e-17	PHI:5111	FAM1	ENH87037	5465	Colletotrichum orbiculare	loss of pathogenicity
WH_10008144	73	3.2e-21	PHI:1355	GzC2H015	FGSG_01576	5518	Fusarium graminearum	unaffected pathogenicity
WH_10008158	56.7	9.4e-12	PHI:718	PKS6	AAS57291	5518	Fusarium graminearum	unaffected pathogenicity
WH_10008171	68.6	2.8e-08	PHI:1518	GzHOMEL016	FGSG_06966	5518	Fusarium graminearum	unaffected pathogenicity
WH_10000614	50	2e-09	PHI:1907	GzZC222	FGSG_03246	5518	Fusarium graminearum	unaffected pathogenicity
WH_10000621	70.9	1.1e-20	PHI:1942	GzZC257	FGSG_02696	5518	Fusarium graminearum	unaffected pathogenicity
WH_10000681	64.4	9.8e-15	PHI:1206	(Sp Prp4)	FGSG_04053	5518	Fusarium graminearum	reduced virulence
WH_10000685	70	7.2e-19	PHI:1221	FGSG_04054	FGSG_04054	5518	Fusarium graminearum	lethal
WH_10000699	91.5	1.9e-25	PHI:3833	Fgrho2	FGSG_04068	5518	Fusarium graminearum	reduced virulence
WH_10000719	59.7	2.7e-14	PHI:1364	GzC2H024	FGSG_04083	5518	Fusarium graminearum	reduced virulence
WH_10000721	96.7	7.1e-27	PHI:6091	FgVps35	ESU08237	5518	Fusarium graminearum	reduced virulence
WH_10000743	41.7	4.6e-11	PHI:1093	FGSG_02077	FGSG_02077	5518	Fusarium graminearum	reduced virulence
WH_10000765	71.4	1.4e-15	PHI:1731	GzZC046	FGSG_11996	5518	Fusarium graminearum	unaffected pathogenicity
WH_10000770	75	3.1e-13	PHI:1327	GzbZIP009	FGSG_06421	5518	Fusarium graminearum	unaffected pathogenicity
WH_10000771	45.9	4.4e-09	PHI:1262	FGSG_06420	FGSG_06420	5518	Fusarium graminearum	unaffected pathogenicity
WH_10000784	81.8	3.7e-26	PHI:1379	GzC2H042	FGSG_06427	5518	Fusarium graminearum	reduced virulence
WH_10000798	47.2	1.7e-06	PHI:4973	MEP4	AAQ21101	523103	Trichophyton mentagrophytes	reduced virulence
WH_10000800	73.3	5.7e-20	PHI:2526	LUC7	XP_750789	746128	Aspergillus fumigatus	lethal
WH_10000849	65.5	2.2e-20	PHI:1372	GzC2H035	FGSG_05359	5518	Fusarium graminearum	unaffected pathogenicity
WH_10000856	46.7	1.1e-06	PHI:1722	GzZC037	FGSG_13098	5518	Fusarium graminearum	unaffected pathogenicity
WH_10000857	48.9	7.2e-06	PHI:377	SIDA	AAT84594	746128	Aspergillus fumigatus	loss of pathogenicity
WH_10000930	78.7	1.1e-23	PHI:1826	GzZC141	FGSG_10980	5518	Fusarium graminearum	unaffected pathogenicity
WH_10000931	56.9	4.7e-14	PHI:143	CHT	AAA33353	5563	Gloeocercospora sorghi	unaffected pathogenicity
WH_10000934	42.9	2.4e-07	PHI:1871	GzZC186	FGSG_07638	5518	Fusarium graminearum	lethal
WH_10000955	50	2.5e-06	PHI:4194	AKT7	BAO10618	5599	Alternaria alternata	reduced virulence
WH_10000957	59.2	1.4e-13	PHI:1908	GzZC223	FGSG_03226	5518	Fusarium graminearum	unaffected pathogenicity
WH_10000051	41.4	2.7e-08	PHI:1260	FGSG_07816	FGSG_07816	5518	Fusarium graminearum	unaffected pathogenicity
WH_10000056	48.1	1.8e-08	PHI:6120	FGSG_03846	ESU09337	5518	Fusarium graminearum	reduced virulence
WH_10000063	52.2	9.5e-09	PHI:1982	GzZC297	FGSG_03727	5518	Fusarium graminearum	unaffected pathogenicity
WH_10001011	46.2	2.3e-06	PHI:1099	Mdh1	AAX14688	13684	Parastagonospora nodorum	unaffected pathogenicity
WH_10001012	75.3	2.5e-233	PHI:2381	Ucn1	AY271263	5270	Ustilago maydis	reduced virulence
WH_10001026	59	2e-06	PHI:5234	MoARG7	EHA47241	318829	Magnaporthe oryzae	reduced virulence
WH_10001027	71.2	1.9e-16	PHI:121	PTH3	AAB88888	318829	Magnaporthe oryzae	loss of pathogenicity
WH_10001031	68.3	3.2e-15	PHI:1227	FGSG_06089	FGSG_06089	5518	Fusarium graminearum	lethal
WH_10001041	91.7	4.2e-26	PHI:3321	Tfp1	EAL02842	5476	Candida albicans	loss of pathogenicity
WH_10001047	90	1.7e-24	PHI:862	ClaSSD1	BAE66713	5462	Colletotrichum lagenarium	loss of pathogenicity
WH_10001067	43.5	7.4e-07	PHI:777	MGG_00883	MGG_00883	318829	Magnaporthe oryzae	loss of pathogenicity
WH_10001070	78.3	2.5e-22	PHI:1583	GzOB023	FGSG_06777	5518	Fusarium graminearum	unaffected pathogenicity
WH_10001078	51	1.5e-08	PHI:1178	(Sc Cdc28)	FGSG_08468	5518	Fusarium graminearum	reduced virulence
WH_10001090	65	5.3e-20	PHI:1457	GzAra005	FGSG_06805	5518	Fusarium graminearum	unaffected pathogenicity
WH_10001094	53.1	2.4e-11	PHI:1816	GzZC131	FGSG_06810	5518	Fusarium graminearum	unaffected pathogenicity
WH_10001096	48	4.1e-06	PHI:1509	GzHOME004	FGSG_06812	5518	Fusarium graminearum	unaffected pathogenicity
WH_10001105	89.8	1.2e-24	PHI:4724	gls1	FOXG_02003	5507	Fusarium oxysporum	unaffected pathogenicity
WH_10001112	63.3	1.4e-13	PHI:1216	FGSG_07344	FGSG_07344	5518	Fusarium graminearum	reduced virulence
WH_10001125	54.5	1.6e-12	PHI:2525	TOM40	XP_747566	746128	Aspergillus fumigatus	lethal
WH_10001127	98.3	8.9e-30	PHI:1200	(Gsk3)	FGSG_07329	5518	Fusarium graminearum	reduced virulence
WH_10001132	71.7	1.4e-21	PHI:1606	GzOB047	FGSG_13120	5518	Fusarium graminearum	reduced virulence
WH_10001143	60	2.3e-15	PHI:1796	GzZC111	FGSG_07198	5518	Fusarium graminearum	unaffected pathogenicity
WH_10001159	43.5	1.6e-07	PHI:1797	GzZC112	FGSG_07192	5518	Fusarium graminearum	unaffected pathogenicity
WH_10001171	56.8	1.1e-11	PHI:1893	GzZC208	FGSG_05725	5518	Fusarium graminearum	unaffected pathogenicity
WH_10001193	54.5	4.8e-10	PHI:5186	MoAPX2	EHA55371	318829	Magnaporthe oryzae	reduced virulence
WH_10001213	60	7e-09	PHI:3485	MoSPC3	EHA55314	318829	Magnaporthe oryzae	unaffected pathogenicity
WH_10001216	51.6	3.7e-06	PHI:1490	GzHMG022	FGSG_07144	5518	Fusarium graminearum	unaffected pathogenicity
WH_10001233	83	1e-16	PHI:1915	GzZC230	FGSG_07133	5518	Fusarium graminearum	reduced virulence
WH_10001239	90	5.9e-26	PHI:3824	MET12	EHA55336	318829	Magnaporthe oryzae	loss of pathogenicity
WH_10001242	52.1	9.8e-06	PHI:1918	GzZC233	FGSG_07368	5518	Fusarium graminearum	unaffected pathogenicity
WH_10001244	71.7	1.5e-21	PHI:3096	Ktr4	EJP69973	176275	Beauveria bassiana	reduced virulence
WH_10001255	93	2.9e-25	PHI:4894	aspC	EAL85997	746128	Aspergillus fumigatus	increased virulence (hypervirulence)
WH_10001259	81.7	3.4e-24	PHI:1231	FGSG_07409	FGSG_07409	5518	Fusarium graminearum	lethal
WH_10001261	40	2.8e-06	PHI:3863	FgGAL83	XM_387583	5518	Fusarium graminearum	reduced virulence
WH_10001263	95	3.1e-27	PHI:2109	CNB	MGG_06933.5	318829	Magnaporthe oryzae	loss of pathogenicity
WH_10001274	80	1.1e-25	PHI:1388	GzC2H051	FGSG_07392	5518	Fusarium graminearum	unaffected pathogenicity
WH_10001288	71.1	3.1e-08	PHI:1148	Mid1	CAU66903	5111	Claviceps purpurea	loss of pathogenicity
WH_10001290	63.2	7.5e-15	PHI:1644	GzRFX1	FGSG_07420	5518	Fusarium graminearum	unaffected pathogenicity
WH_10001291	67.3	4.7e-15	PHI:3389	FVEG_12521	EWG54263	117187	Fusarium verticillioides	unaffected pathogenicity
WH_10001302	86.7	4.8e-25	PHI:1645	GzWing017	FGSG_07433	5518	Fusarium graminearum	unaffected pathogenicity
WH_10001305	56.1	1e-13	PHI:213	CPA1	AAF69795	5207	Cryptococcus neoformans	reduced virulence
WH_10001334	79.3	3.3e-21	PHI:317	RHBA	AAN17787	746128	Aspergillus fumigatus	reduced virulence
WH_10001341	79.2	6.4e-22	PHI:1541	GzFlbD	FGSG_01915	5518	Fusarium graminearum	unaffected pathogenicity
WH_10001359	100	2.4e-28	PHI:2108	CAM	MGG_06884.5	318829	Magnaporthe oryzae	loss of pathogenicity
WH_10001368	78.9	2.4e-10	PHI:4723	gnn1	FOXG_04251	5507	Fusarium oxysporum	unaffected pathogenicity
WH_10001370	42.9	4.9e-06	PHI:1356	GzC2H016	FGSG_01877	5518	Fusarium graminearum	unaffected pathogenicity
WH_10001381	64.9	9.1e-07	PHI:1447	GzGATA005	FGSG_07941	5518	Fusarium graminearum	unaffected pathogenicity
WH_10001419	44.2	2.5e-06	PHI:5689	FZC84	MGG_14816	318829	Magnaporthe oryzae	unaffected pathogenicity
WH_10001429	85.7	3e-22	PHI:463	HSP90	AAA02743	4932	Saccharomyces cerevisiae	increased virulence (hypervirulence)
WH_10001432	65	2.9e-15	PHI:6095	FgVps5	ESU07394	5518	Fusarium graminearum	reduced virulence
WH_10001446	65.5	8.2e-18	PHI:2639	Ilv3B	XP_750105	746128	Aspergillus fumigatus	reduced virulence
WH_10001455	80.6	1.8e-10	PHI:410	SOD2	AAW56834	5207	Cryptococcus neoformans	loss of pathogenicity
WH_10001476	73.3	1.1e-20	PHI:3138	ELP3	ESU07428	5518	Fusarium graminearum	reduced virulence
WH_10001486	53.4	5.1e-12	PHI:522	GAS1	AAX78216	5507	Fusarium oxysporum	reduced virulence
WH_10001500	58.3	7.5e-16	PHI:1093	FGSG_02077	FGSG_02077	5518	Fusarium graminearum	reduced virulence
WH_10001509	64	2.4e-17	PHI:1948	GzZC263	FGSG_03508	5518	Fusarium graminearum	unaffected pathogenicity
WH_10001523	93.3	7e-30	PHI:3310	Mocod1	EHA57568	318829	Magnaporthe oryzae	reduced virulence
WH_10001532	60	2.5e-18	PHI:2710	mepB	AFC37778	474922	Colletotrichum gloeosporioides	reduced virulence
WH_10001533	81.4	3e-15	PHI:733	FBP1	FGSG_02095	5518	Fusarium graminearum	reduced virulence
WH_10001571	42.6	9.2e-09	PHI:1764	GzZC079	FGSG_09333	5518	Fusarium graminearum	unaffected pathogenicity
WH_10001584	45.5	4e-07	PHI:2411	Ss-ggt1	SS1G_14127.3	5180	Sclerotinia sclerotiorum	reduced virulence
WH_10001586	64.6	1e-10	PHI:4233	ftr1	ENI01852	5016	Cochliobolus heterostrophus	reduced virulence
WH_10001593	53.3	6.5e-13	PHI:718	PKS6	AAS57291	5518	Fusarium graminearum	unaffected pathogenicity
WH_10001596	47.9	5.8e-09	PHI:5611	FZC19	MGG_11116	318829	Magnaporthe oryzae	unaffected pathogenicity
WH_10001601	41.7	1.4e-07	PHI:718	PKS6	AAS57291	5518	Fusarium graminearum	unaffected pathogenicity
WH_10001612	59	1.6e-10	PHI:4194	AKT7	BAO10618	5599	Alternaria alternata	reduced virulence
WH_10001613	40	6.5e-09	PHI:725	PKS11	AAS57295	5518	Fusarium graminearum	unaffected pathogenicity
WH_10001615	53.5	1e-07	PHI:4194	AKT7	BAO10618	5599	Alternaria alternata	reduced virulence
WH_10001619	63.2	1.6e-14	PHI:3457	VTC4	AFR94879	5207	Cryptococcus neoformans	increased virulence (hypervirulence)
WH_10003211	64.2	3.7e-11	PHI:1451	GzGH	FGSG_06356	5518	Fusarium graminearum	unaffected pathogenicity
WH_10003223	51.7	1.3e-10	PHI:718	PKS6	AAS57291	5518	Fusarium graminearum	unaffected pathogenicity
WH_10003230	49.2	5.9e-11	PHI:1854	GzZC169	FGSG_10070	5518	Fusarium graminearum	unaffected pathogenicity
WH_10003235	52.6	3.7e-08	PHI:1721	GzZC036	FGSG_13344	5518	Fusarium graminearum	unaffected pathogenicity
WH_10003236	54.3	9.4e-08	PHI:2247	Sch1	EAT82552	13684	Parastagonospora nodorum	unaffected pathogenicity
WH_10003244	75	4.7e-25	PHI:1836	GzZC151	FGSG_02445	5518	Fusarium graminearum	unaffected pathogenicity
WH_10003259	46.8	4.2e-09	PHI:1225	FGSG_05775	FGSG_05775	5518	Fusarium graminearum	lethal
WH_10003273	92.3	2.6e-16	PHI:1252	FGSG_05764	FGSG_05764	5518	Fusarium graminearum	unaffected pathogenicity
WH_10003309	65.5	2.2e-11	PHI:1594	GzOB034	FGSG_08761	5518	Fusarium graminearum	unaffected pathogenicity
WH_10003313	55.7	3e-15	PHI:1405	GzC2H069	FGSG_08798	5518	Fusarium graminearum	unaffected pathogenicity
WH_10003322	81.7	9.6e-24	PHI:1181	(Sc Kic1)	FGSG_05734	5518	Fusarium graminearum	reduced virulence
WH_10003327	58.3	2.8e-13	PHI:502	ADE4	CAA89133	4932	Saccharomyces cerevisiae	reduced virulence
WH_10003368	83.3	1.5e-24	PHI:4727	gdb1	FOXG_08364	5507	Fusarium oxysporum	unaffected pathogenicity
WH_10003396	67.6	1.7e-10	PHI:548	BcPIC5	ABA25866	40559	Botrytis cinerea	reduced virulence
WH_10003417	42.1	3.2e-07	PHI:4891	orf19.5352	EAK98099	5476	Candida albicans	unaffected pathogenicity
WH_10003433	53	6.9e-09	PHI:1599	GzOB039	FGSG_09662	5518	Fusarium graminearum	unaffected pathogenicity
WH_10003435	88.3	6.6e-25	PHI:1237	FGSG_09660	FGSG_09660	5518	Fusarium graminearum	lethal
WH_10003439	83.3	7.7e-26	PHI:1598	GzOB038	FGSG_09654	5518	Fusarium graminearum	reduced virulence
WH_10003440	69.6	4.8e-13	PHI:4165	ALG3	AGG35485	318829	Magnaporthe oryzae	reduced virulence
WH_10003444	50	2.2e-07	PHI:2644	thioredoxin 1	BAA00903	28901	Salmonella enterica	reduced virulence
WH_10003450	66.1	3.2e-17	PHI:1294	GzAPSES002	FGSG_05283	5518	Fusarium graminearum	unaffected pathogenicity
WH_10003452	46.3	2.4e-09	PHI:378	SIT4	EAK91146	5476	Candida albicans	reduced virulence
WH_10003454	95.7	3.4e-25	PHI:1940	GzZC255	FGSG_05279	5518	Fusarium graminearum	unaffected pathogenicity
WH_10003475	48.3	1.3e-06	PHI:1516	GzHOMEL012	FGSG_05264	5518	Fusarium graminearum	lethal
WH_10003516	40	1.8e-07	PHI:2108	CAM	MGG_06884.5	318829	Magnaporthe oryzae	loss of pathogenicity
WH_10003518	69.8	7.2e-16	PHI:1485	GzHMG017	FGSG_05233	5518	Fusarium graminearum	unaffected pathogenicity
WH_10003528	96.6	1.4e-27	PHI:1641	FgFlbA	FGSG_06228	5518	Fusarium graminearum	reduced virulence
WH_10003539	40.7	2.7e-09	PHI:728	PKS5	AAS57290	5518	Fusarium graminearum	unaffected pathogenicity
WH_10003558	63.6	4.3e-13	PHI:414	GOX1	AAT73077	13684	Parastagonospora nodorum	unaffected pathogenicity
WH_10003560	98.3	1.7e-28	PHI:1582	GzOB022	FGSG_06220	5518	Fusarium graminearum	unaffected pathogenicity
WH_10003562	90	2e-28	PHI:2590	CMLE	JQ234921	5507	Fusarium oxysporum	loss of pathogenicity
WH_10003605	75.9	4.3e-22	PHI:1299	GzAT003	FGSG_09495	5518	Fusarium graminearum	unaffected pathogenicity
WH_10003611	40.4	2.4e-09	PHI:3688	Fox3p	EAL02864	5476	Candida albicans	unaffected pathogenicity
WH_10003621	80	8.1e-24	PHI:1246	FGSG_09513	FGSG_09513	5518	Fusarium graminearum	unaffected pathogenicity
WH_10003633	90	1.7e-26	PHI:1692	GzZC007	FGSG_09524	5518	Fusarium graminearum	unaffected pathogenicity
WH_10003640	88.3	1.9e-28	PHI:821	tub2	AAP40265	38448	Monilinia fructicola	chemistry target: resistance to chemical
WH_10003654	53.8	1e-07	PHI:3670	VdATG12	KC305712	27337	Verticillium dahliae	unaffected pathogenicity
WH_10003692	81.7	2.1e-26	PHI:5017	MoPEX11A	EHA54118	318829	Magnaporthe oryzae	reduced virulence
WH_10003697	93.3	9.2e-27	PHI:1207	(Sc Kin1/Kin2)	FGSG_09274	5518	Fusarium graminearum	reduced virulence
WH_10003715	40	4.6e-07	PHI:4615	Pr1	AAA33417	5530	Metarhizium anisopliae	unaffected pathogenicity
WH_10003720	70	1.6e-19	PHI:1167	NPC1	FGSG_09254	5518	Fusarium graminearum	reduced virulence
WH_10003735	64.8	5.1e-19	PHI:368	NOT4	AAF66693	5476	Candida albicans	reduced virulence
WH_10003760	94.1	2.7e-13	PHI:1235	FGSG_08731	FGSG_08731	5518	Fusarium graminearum	lethal
WH_10003766	70	1.4e-10	PHI:356	HEX1	AAK98783	318829	Magnaporthe oryzae	reduced virulence
WH_10003772	83.3	4.3e-26	PHI:726	PKS7	AAS57292	5518	Fusarium graminearum	unaffected pathogenicity
WH_10003800	50	8.9e-07	PHI:1093	FGSG_02077	FGSG_02077	5518	Fusarium graminearum	reduced virulence
WH_10003820	90	1.6e-27	PHI:769	CPSOD1	CAC50073	5111	Claviceps purpurea	unaffected pathogenicity
WH_10003821	91.7	2.1e-26	PHI:1530	Gzsnd	FGSG_08722	5518	Fusarium graminearum	unaffected pathogenicity
WH_10003823	43.8	9e-07	PHI:2027	TGL1-1	MG02622.4	318829	Magnaporthe oryzae	unaffected pathogenicity
WH_10003825	55	7.1e-13	PHI:1648	GzWing020	FGSG_08719	5518	Fusarium graminearum	reduced virulence
WH_10003834	71.7	1.9e-11	PHI:1182	(Sc Mec1)	FGSG_13318	5518	Fusarium graminearum	reduced virulence
WH_10003843	51.7	2.4e-08	PHI:1190	(Sc Pbs2)	FGSG_08691	5518	Fusarium graminearum	reduced virulence
WH_10003879	78.2	2.5e-22	PHI:1721	GzZC036	FGSG_13344	5518	Fusarium graminearum	unaffected pathogenicity
WH_10003880	53.7	2.9e-12	PHI:2174	NMR2	MGG_02860.6	318829	Magnaporthe oryzae	reduced virulence
WH_10003932	62.5	7.5e-16	PHI:3457	VTC4	AFR94879	5207	Cryptococcus neoformans	increased virulence (hypervirulence)
WH_10003952	50	3.6e-11	PHI:2060	MgLig4	AB353135	318829	Magnaporthe oryzae	unaffected pathogenicity
WH_10003962	65	3.5e-20	PHI:1969	GzZC284	FGSG_02410	5518	Fusarium graminearum	unaffected pathogenicity
WH_10003970	74.5	2.7e-16	PHI:5394	mas5	EJP67162	176275	Beauveria bassiana	loss of pathogenicity
WH_10003973	93.3	4.8e-28	PHI:578	NoxR	BAF36501	35717	Epichloe festucae	enhanced antagonism
WH_10003986	61.9	1.8e-14	PHI:2180	MoTea4	EHA50810.1	318829	Magnaporthe oryzae	loss of pathogenicity
WH_10003987	64.4	1.4e-16	PHI:5450	gdh2	AEZ53112	474922	Colletotrichum gloeosporioides	unaffected pathogenicity
WH_10003991	67.7	4.4e-17	PHI:2326	PTC1	FGSG_04111	5518	Fusarium graminearum	reduced virulence
WH_10003993	51.1	7.2e-07	PHI:1902	GzZC217	FGSG_04109	5518	Fusarium graminearum	unaffected pathogenicity
WH_10003997	63.2	4.8e-17	PHI:1162	BDM1	FGSG_04105	5518	Fusarium graminearum	unaffected pathogenicity
WH_10003999	93.3	9.7e-27	PHI:1015	GzGPB1	FG04104	5518	Fusarium graminearum	reduced virulence
WH_10004002	90	1.3e-26	PHI:3375	FgSte50	ESU09037	5518	Fusarium graminearum	loss of pathogenicity
WH_10004004	52.4	1.3e-07	PHI:2247	Sch1	EAT82552	13684	Parastagonospora nodorum	unaffected pathogenicity
WH_10004027	76.5	1.7e-17	PHI:1358	GzC2H018	FGSG_02743	5518	Fusarium graminearum	unaffected pathogenicity
WH_10004038	48.8	2.4e-07	PHI:2198	MoRgs7	XP_001411659	318829	Magnaporthe oryzae	reduced virulence
WH_10004045	45.5	2.3e-08	PHI:4922	argGH	ABJ55243	1313	Streptococcus pneumoniae	reduced virulence
WH_10004053	83.3	4.3e-25	PHI:337	CHS7	AAT77184	5507	Fusarium oxysporum	reduced virulence
WH_10004061	40.8	6.6e-07	PHI:5425	Hpn-2	AAA85859	210	Helicobacter pylori	loss of pathogenicity
WH_10004068	67.8	4e-18	PHI:1544	GzMyb008	FGSG_02719	5518	Fusarium graminearum	unaffected pathogenicity
WH_10004069	48.9	1.4e-09	PHI:1515	GzHOMEL009	FGSG_02718	5518	Fusarium graminearum	unaffected pathogenicity
WH_10004070	70	5.5e-23	PHI:2639	Ilv3B	XP_750105	746128	Aspergillus fumigatus	reduced virulence
WH_10004096	50	3e-10	PHI:718	PKS6	AAS57291	5518	Fusarium graminearum	unaffected pathogenicity
WH_10004103	69.8	5.5e-16	PHI:3097	Kre2/Mnt1	EJP62226	176275	Beauveria bassiana	reduced virulence
WH_10004133	51.9	4.1e-12	PHI:2378	DEP4	FJ977165	29001	Alternaria brassicicola	unaffected pathogenicity
WH_10004165	61.5	5.4e-07	PHI:2802	3hnr	ACD47140	93612	Setosphaeria turcica	unaffected pathogenicity
WH_10004198	48.9	1.4e-07	PHI:3310	Mocod1	EHA57568	318829	Magnaporthe oryzae	reduced virulence
WH_10004200	67.9	7.6e-17	PHI:2100	Spf1	MGG_12005.5	318829	Magnaporthe oryzae	loss of pathogenicity
WH_10004201	59.6	3.9e-10	PHI:2959	mdh	ACR67684	67780	Edwardsiella ictaluri	reduced virulence
WH_10004211	45	6.2e-06	PHI:1734	GzZC049	FGSG_12611	5518	Fusarium graminearum	unaffected pathogenicity
WH_10004213	60.3	4.8e-16	PHI:1687	GzZC002	FGSG_12002	5518	Fusarium graminearum	unaffected pathogenicity
WH_10004220	68.3	2.9e-18	PHI:375	REN1	BAC55015	5507	Fusarium oxysporum	unaffected pathogenicity
WH_10004224	44.7	1.4e-08	PHI:673	Can1	AAZ30050	5207	Cryptococcus neoformans	unaffected pathogenicity
WH_10004225	61.8	1.2e-15	PHI:2098	Calcium-transporting ATPase 3	MGG_05078.5	318829	Magnaporthe oryzae	loss of pathogenicity
WH_10004228	42.4	2.4e-09	PHI:3688	Fox3p	EAL02864	5476	Candida albicans	unaffected pathogenicity
WH_10004238	62.5	6.5e-16	PHI:387	UGD1	AAK95561	5207	Cryptococcus neoformans	loss of pathogenicity
WH_10004245	58.3	4.5e-14	PHI:2403	CSN1	EU263917	169388	Fusarium solani	reduced virulence
WH_10004251	65	2.1e-15	PHI:1683	GzRad001	FGSG_04221	5518	Fusarium graminearum	lethal
WH_10004252	70.2	3.4e-12	PHI:1293	GzAPSES001	FGSG_04220	5518	Fusarium graminearum	reduced virulence
WH_10004273	86.4	3.6e-26	PHI:3307	gpf1	EHA48048	318829	Magnaporthe oryzae	loss of pathogenicity
WH_10004275	48.1	2e-06	PHI:521	CgDN24	AAB92223	474922	Colletotrichum gloeosporioides	unaffected pathogenicity
WH_10004296	43.5	9.9e-06	PHI:2094	Yvc1	MGG_09828.5	318829	Magnaporthe oryzae	loss of pathogenicity
WH_10004302	46	2.2e-11	PHI:5611	FZC19	MGG_11116	318829	Magnaporthe oryzae	unaffected pathogenicity
WH_10004317	66.7	7.7e-17	PHI:3835	Fgrho4	FGSG_00304	5518	Fusarium graminearum	reduced virulence
WH_10004324	87	8.5e-23	PHI:1537	MYT1	FGSG_00318	5518	Fusarium graminearum	unaffected pathogenicity
WH_10004329	56.5	2e-12	PHI:1939	GzZC254	FGSG_05332	5518	Fusarium graminearum	unaffected pathogenicity
WH_10004334	58.3	5.3e-13	PHI:1469	GzHMG001	FGSG_00307	5518	Fusarium graminearum	unaffected pathogenicity
WH_10004345	85	2.9e-27	PHI:446	TBL1	FG00332	5518	Fusarium graminearum	reduced virulence
WH_10004357	54.7	7.5e-11	PHI:3976	MoIlv6	EHA48246	318829	Magnaporthe oryzae	loss of pathogenicity
WH_10004361	65.6	2.2e-17	PHI:1614	GzSART1	FGSG_06279	5518	Fusarium graminearum	unaffected pathogenicity
WH_10004376	70	3.4e-19	PHI:2527	SEC31	XP_755629	746128	Aspergillus fumigatus	loss of pathogenicity
WH_10004379	68.3	4e-18	PHI:1310	GzbHLH011	FGSG_06262	5518	Fusarium graminearum	unaffected pathogenicity
WH_10004394	59.6	2e-14	PHI:3085	GroEL	BAA04222	837	Porphyromonas gingivalis	increased virulence (hypervirulence)
WH_10004397	58.3	1.2e-14	PHI:5040	BFA1	ENH87866	5465	Colletotrichum orbiculare	reduced virulence
WH_10004422	46.6	2.1e-09	PHI:506	URA3	AAA34824	4932	Saccharomyces cerevisiae	reduced virulence
WH_10004425	66.7	1.5e-15	PHI:2920	FET3-1	EFQ33392.	31870	Colletotrichum graminicola	reduced virulence
WH_10004426	67.8	1.6e-17	PHI:4233	ftr1	ENI01852	5016	Cochliobolus heterostrophus	reduced virulence
WH_10004438	70	1.6e-19	PHI:1325	GzbZIP007	FGSG_05171	5518	Fusarium graminearum	reduced virulence
WH_10004442	43.9	2.1e-07	PHI:4015	CfmA	EAL89245	746128	Aspergillus fumigatus	unaffected pathogenicity
WH_10004444	42.6	3.4e-08	PHI:27	CAP20	AAA77678	474922	Colletotrichum gloeosporioides	loss of pathogenicity
WH_10004450	58.8	4.6e-07	PHI:4904	Glr1	EEQ46193	5476	Candida albicans	reduced virulence
WH_10004481	57.1	2.3e-16	PHI:1376	GzC2H039	FGSG_06002	5518	Fusarium graminearum	unaffected pathogenicity
WH_10004514	87.8	2.5e-20	PHI:4895	aspD	EAL90214	746128	Aspergillus fumigatus	unaffected pathogenicity
WH_10004516	46.7	1.7e-06	PHI:434	GEL2	EAL88984	746128	Aspergillus fumigatus	reduced virulence
WH_10004518	88.3	1.3e-25	PHI:2387	ACL2	FGSG_06039.3	5518	Fusarium graminearum	loss of pathogenicity
WH_10004519	79.7	3.5e-23	PHI:2386	ACL1	FGSG_12857.3	5518	Fusarium graminearum	loss of pathogenicity
WH_10004522	90	2.1e-27	PHI:442	MSY1	FGSG_10825	5518	Fusarium graminearum	reduced virulence
WH_10004523	73.2	5e-20	PHI:3019	MoLys2	EAQ70925	318829	Magnaporthe oryzae	reduced virulence
WH_10004526	49.2	8.5e-08	PHI:1498	GzHMG030	FGSG_10762	5518	Fusarium graminearum	lethal
WH_10004533	63.3	1.1e-18	PHI:2355	AMT4	XP_390932	5518	Fusarium graminearum	reduced virulence
WH_10004559	74.6	9.3e-20	PHI:2058	LHS1	ABS87374	318829	Magnaporthe oryzae	reduced virulence
WH_10004572	65	2.8e-17	PHI:1659	GzCCCH003	FGSG_10829	5518	Fusarium graminearum	unaffected pathogenicity
WH_10004593	48.8	1.2e-06	PHI:1954	GzZC269	FGSG_05157	5518	Fusarium graminearum	unaffected pathogenicity
WH_10004599	84.2	1.1e-26	PHI:5034	MoADH1	EHA47632	318829	Magnaporthe oryzae	unaffected pathogenicity
WH_10004612	46.6	4.2e-10	PHI:3931	Skn7	AAR29904	5016	Cochliobolus heterostrophus	reduced virulence
WH_10004616	76.4	5.6e-19	PHI:339	CLPT1	CAC41973	290576	Colletotrichum lindemuthianum	reduced virulence
WH_10004628	63.3	2.8e-17	PHI:1653	GzWing026	FGSG_10886	5518	Fusarium graminearum	unaffected pathogenicity
WH_10004640	86.7	1.7e-24	PHI:744	ADE5	FGSG_02506	5518	Fusarium graminearum	reduced virulence
WH_10004649	51.9	6.4e-10	PHI:2517	TRPS	XP_755657	746128	Aspergillus fumigatus	lethal
WH_10004654	88.3	1.2e-24	PHI:3669	VdATG8	KC305711	27337	Verticillium dahliae	unaffected pathogenicity
WH_10004662	98.3	7.3e-30	PHI:1604	GzOB045	FGSG_10733	5518	Fusarium graminearum	unaffected pathogenicity
WH_10004664	80	3.3e-23	PHI:1624	GzJUM006	FGSG_13928	5518	Fusarium graminearum	unaffected pathogenicity
WH_10004667	61.7	1.9e-14	PHI:144	CHT42	AAC05829	29875	Trichoderma virens	reduced virulence
WH_10004669	71.7	1.8e-18	PHI:5366	MoSyn8	EHA50711	318829	Magnaporthe oryzae	reduced virulence
WH_10004671	57.4	6.6e-11	PHI:1238	FGSG_10725	FGSG_10725	5518	Fusarium graminearum	lethal
WH_10004678	41.7	2.6e-08	PHI:2352	AMT2	XP_390894	5518	Fusarium graminearum	unaffected pathogenicity
WH_10004680	90	5.8e-28	PHI:1671	GzCCHC011	FGSG_10716	5518	Fusarium graminearum	reduced virulence
WH_10004684	91.7	6.3e-27	PHI:3996	FgFim	FGSG_09862.3	5518	Fusarium graminearum	reduced virulence
WH_10004690	70.6	3.2e-14	PHI:4677	AfcpcB	EDP50669	746128	Aspergillus fumigatus	reduced virulence
WH_10004712	59.3	1.4e-13	PHI:1633	GzWing005	FGSG_01116	5518	Fusarium graminearum	unaffected pathogenicity
WH_10004722	75	1.4e-19	PHI:1348	GzC2H008	FGSG_01106	5518	Fusarium graminearum	reduced virulence
WH_10004725	66.7	4.4e-06	PHI:5039	BUB2	ENH83696	5465	Colletotrichum orbiculare	reduced virulence
WH_10004751	76.7	4.5e-23	PHI:1316	GzBrom001	FGSG_01096	5518	Fusarium graminearum	unaffected pathogenicity
WH_10004760	42.6	5.4e-08	PHI:1242	FGSG_08631	FGSG_08631	5518	Fusarium graminearum	unaffected pathogenicity
WH_10004793	72.7	4.3e-09	PHI:4672	AmcA	EAL84893	746128	Aspergillus fumigatus	unaffected pathogenicity
WH_10004823	58.3	6.7e-17	PHI:2908	Cyp51B	FGSG_01000	5518	Fusarium graminearum	unaffected pathogenicity
WH_10004828	41.8	2.5e-06	PHI:1090	FGSG_10057	FGSG_10057	5518	Fusarium graminearum	reduced virulence
WH_10004836	51.3	2.4e-13	PHI:2115	Annexin A7	MGG_06847.5	318829	Magnaporthe oryzae	loss of pathogenicity
WH_10004861	65.3	1.5e-16	PHI:2078	Moatg10	MGG_14737.6	318829	Magnaporthe oryzae	loss of pathogenicity
WH_10004868	68.9	2e-17	PHI:1426	GzC2H094	FGSG_11792	5518	Fusarium graminearum	unaffected pathogenicity
WH_10004881	55.4	3.3e-11	PHI:805	MGG_00124	MGG_00124	318829	Magnaporthe oryzae	reduced virulence
WH_10004885	41.5	7.1e-07	PHI:4017	CfmC	EAL88523	746128	Aspergillus fumigatus	unaffected pathogenicity
WH_10004897	61.3	1.1e-06	PHI:1970	GzZC285	FGSG_02384	5518	Fusarium graminearum	unaffected pathogenicity
WH_10004898	95	2.5e-29	PHI:1988	GzZC303	FGSG_00573	5518	Fusarium graminearum	unaffected pathogenicity
WH_10004937	55	1.4e-14	PHI:2710	mepB	AFC37778	474922	Colletotrichum gloeosporioides	reduced virulence
WH_10004945	44.8	2e-07	PHI:350	EMP1	AAR06609	318829	Magnaporthe oryzae	reduced virulence
WH_10004949	49.1	3e-07	PHI:2031	TGL3-2	MG09880.4	318829	Magnaporthe oryzae	unaffected pathogenicity
WH_10004953	70	3.2e-15	PHI:1319	GzbZIP001	FGSG_00515	5518	Fusarium graminearum	reduced virulence
WH_10004965	70	1.3e-19	PHI:1629	GzWing001	FGSG_00502	5518	Fusarium graminearum	unaffected pathogenicity
WH_10004967	76.7	4.2e-21	PHI:4658	FgHXK1	ESU05689	5518	Fusarium graminearum	reduced virulence
WH_10004976	55.9	8.5e-10	PHI:2306	clxA	XM_746454.	746128	Aspergillus fumigatus	unaffected pathogenicity
WH_10004987	67.2	1.9e-16	PHI:1343	GzC2H003	FGSG_00477	5518	Fusarium graminearum	reduced virulence
WH_10004991	63.8	1.2e-15	PHI:1208	(Sc Sch9)	FGSG_00472	5518	Fusarium graminearum	reduced virulence
WH_10004994	60	5.2e-14	PHI:1241	FGSG_00469	FGSG_00469	5518	Fusarium graminearum	unaffected pathogenicity
WH_10005025	52.2	3.6e-08	PHI:1982	GzZC297	FGSG_03727	5518	Fusarium graminearum	unaffected pathogenicity
WH_10005034	83.3	8.9e-25	PHI:1256	FGSG_00433	FGSG_00433	5518	Fusarium graminearum	unaffected pathogenicity
WH_10005045	86	5.3e-23	PHI:877	MGG_00383	MGG_00383	318829	Magnaporthe oryzae	reduced virulence
WH_10005046	95	1.3e-28	PHI:1618	GzFET5	FGSG_00420	5518	Fusarium graminearum	unaffected pathogenicity
WH_10005049	80	2.7e-26	PHI:1086	FGSG_00416	FGSG_00416	5518	Fusarium graminearum	reduced virulence
WH_10005057	43.5	4.3e-07	PHI:1198	(Sc Ssk2/Ssk22)	FGSG_00408	5518	Fusarium graminearum	reduced virulence
WH_10005069	48.3	1.5e-10	PHI:2530	TUB1	XP_750005	746128	Aspergillus fumigatus	loss of pathogenicity
WH_10005081	84.1	1.7e-23	PHI:1470	GzHMG002	FGSG_00385	5518	Fusarium graminearum	reduced virulence
WH_10005083	43.3	3.3e-10	PHI:2085	Moatg11	MGG_04486.6	318829	Magnaporthe oryzae	unaffected pathogenicity
WH_10005087	57.6	5.7e-06	PHI:1974	GzZC289	FGSG_06382	5518	Fusarium graminearum	unaffected pathogenicity
WH_10005089	52.2	3.9e-10	PHI:6124	FGSG_07678	ESU13966	5518	Fusarium graminearum	reduced virulence
WH_10005093	60.3	3.5e-13	PHI:445	NOS1	FG00376	5518	Fusarium graminearum	reduced virulence
WH_10005095	76.7	6.3e-23	PHI:1453	GzAra001	FGSG_00374	5518	Fusarium graminearum	lethal
WH_10005107	72.4	7.1e-18	PHI:1205	(Sc CDC15)	FGSG_00362	5518	Fusarium graminearum	reduced virulence
WH_10005116	85	3.8e-21	PHI:1384	GzC2H047	FGSG_07052	5518	Fusarium graminearum	reduced virulence
WH_10005124	64.5	2.6e-16	PHI:1461	GzCCAAT001	FGSG_00352	5518	Fusarium graminearum	unaffected pathogenicity
WH_10005138	59.5	6.2e-21	PHI:1096	FGSG_07062	FGSG_07062	5518	Fusarium graminearum	unaffected pathogenicity
WH_10005152	73.9	7.4e-16	PHI:1385	GzC2H048	FGSG_07075	5518	Fusarium graminearum	unaffected pathogenicity
WH_10005160	76.9	1.4e-11	PHI:1917	GzZC232	FGSG_07067	5518	Fusarium graminearum	reduced virulence
WH_10005166	47.8	6.8e-06	PHI:1586	GzOB026	FGSG_07082	5518	Fusarium graminearum	unaffected pathogenicity
WH_10005181	44.4	5.4e-06	PHI:4992	rhr2	EAK98758	5476	Candida albicans	reduced virulence
WH_10005182	90	7.4e-27	PHI:1510	GzHOME005	FGSG_07097	5518	Fusarium graminearum	unaffected pathogenicity
WH_10005192	64.3	3.8e-15	PHI:2177	PAS1	MGG_09299.6	318829	Magnaporthe oryzae	unaffected pathogenicity
WH_10005193	70	1.6e-17	PHI:1587	GzOB027	FGSG_07105	5518	Fusarium graminearum	unaffected pathogenicity
WH_10005196	49.2	9.2e-06	PHI:3065	MoRga5	EHA57340	318829	Magnaporthe oryzae	unaffected pathogenicity
WH_10005200	77	8.7e-20	PHI:4506	So (soft)	AFZ39117	35717	Epichloe festucae	increased virulence (hypervirulence)
WH_10005204	64.1	6.8e-14	PHI:1257	FGSG_07121	FGSG_07121	5518	Fusarium graminearum	unaffected pathogenicity
WH_10005207	52.5	9.6e-12	PHI:2323	mhk1	EFY98542.1	568076	Metarhizium robertsii	reduced virulence
WH_10005209	80	1.1e-23	PHI:1489	GzHMG021	FGSG_07116	5518	Fusarium graminearum	unaffected pathogenicity
WH_10005217	58.2	1.7e-09	PHI:2960	frdA	ACR67633	67780	Edwardsiella ictaluri	reduced virulence
WH_10005220	47.7	3.6e-11	PHI:335	CGRA	AAG28884	746128	Aspergillus fumigatus	reduced virulence
WH_10005232	49.1	8.2e-10	PHI:4733	dnaJ	CAG46145	263	Francisella tularensis	unaffected pathogenicity
WH_10005237	88.3	7.6e-27	PHI:1248	FGSG_06832	FGSG_06832	5518	Fusarium graminearum	unaffected pathogenicity
WH_10005238	66.7	7.2e-09	PHI:2453	Snt2	HM246662	5507	Fusarium oxysporum	reduced virulence
WH_10005244	53.3	8.2e-09	PHI:1622	GzJUM004	FGSG_06840	5518	Fusarium graminearum	unaffected pathogenicity
WH_10005251	96.7	9.6e-28	PHI:3270	ARSEF 2860	EJP70506	176275	Beauveria bassiana	reduced virulence
WH_10005254	80	8.6e-23	PHI:1458	GzAra006	FGSG_06849	5518	Fusarium graminearum	unaffected pathogenicity
WH_10005263	100	1.3e-32	PHI:1658	GzCCCH002	FGSG_06860	5518	Fusarium graminearum	unaffected pathogenicity
WH_10005274	62.3	1.2e-13	PHI:1382	GzC2H045	FGSG_06871	5518	Fusarium graminearum	reduced virulence
WH_10005278	83.3	8.9e-26	PHI:1503	GzHMG035	FGSG_13004	5518	Fusarium graminearum	unaffected pathogenicity
WH_10005282	81.7	2.2e-25	PHI:1082	CpkA	ABD59786	13684	Parastagonospora nodorum	reduced virulence
WH_10005287	59	3.7e-13	PHI:1723	GzZC038	FGSG_13008	5518	Fusarium graminearum	unaffected pathogenicity
WH_10005317	68.3	6.2e-17	PHI:1665	GzCCHC005	FGSG_06910	5518	Fusarium graminearum	unaffected pathogenicity
WH_10005323	72.4	8e-20	PHI:106	CAT1	AAC39448	5476	Candida albicans	reduced virulence
WH_10005325	58.2	4.4e-10	PHI:5306	MoSKP1	EHA52670	318829	Magnaporthe oryzae	loss of pathogenicity
WH_10005334	73.3	4e-17	PHI:1584	GzOB024	FGSG_06931	5518	Fusarium graminearum	unaffected pathogenicity
WH_10005337	54.5	5.4e-15	PHI:1383	GzC2H046	FGSG_06934	5518	Fusarium graminearum	unaffected pathogenicity
WH_10005342	50	1.1e-08	PHI:1180	(Sc Sat4)	FGSG_06939	5518	Fusarium graminearum	reduced virulence
WH_10005343	55	9.9e-09	PHI:1242	FGSG_08631	FGSG_08631	5518	Fusarium graminearum	unaffected pathogenicity
WH_10005347	62.3	3.7e-16	PHI:1643	GzWing015	FGSG_06944	5518	Fusarium graminearum	reduced virulence
WH_10005351	65.6	5.2e-17	PHI:1529	Gzscp	FGSG_06948	5518	Fusarium graminearum	reduced virulence
WH_10005354	72.4	2.1e-18	PHI:1585	GzOB025	FGSG_06951	5518	Fusarium graminearum	unaffected pathogenicity
WH_10005362	93.6	2.6e-20	PHI:1202	(Sc Cla4)	FGSG_06957	5518	Fusarium graminearum	reduced virulence
WH_10005365	62.5	1.1e-07	PHI:1230	FGSG_06959	FGSG_06959	5518	Fusarium graminearum	lethal
WH_10005372	86.5	3.9e-15	PHI:1518	GzHOMEL016	FGSG_06966	5518	Fusarium graminearum	unaffected pathogenicity
WH_10005375	57.6	6.7e-12	PHI:1253	FGSG_06970	FGSG_06970	5518	Fusarium graminearum	unaffected pathogenicity
WH_10005397	41.5	1e-16	PHI:1107	FOXG_00016	FOXG_00016	5507	Fusarium oxysporum	reduced virulence
WH_10005402	52.7	1.5e-06	PHI:1547	GzMyb011	FGSG_06768	5518	Fusarium graminearum	unaffected pathogenicity
WH_10005417	54.5	2.9e-10	PHI:106	CAT1	AAC39448	5476	Candida albicans	reduced virulence
WH_10005444	84.7	9.1e-25	PHI:1194	(Sc Mkk1/Mkk2)	FGSG_07295	5518	Fusarium graminearum	reduced virulence
WH_10005451	50.8	1.8e-11	PHI:139	CAP10	BAC76819	5207	Cryptococcus neoformans	reduced virulence
WH_10005464	42.1	4.8e-06	PHI:5394	mas5	EJP67162	176275	Beauveria bassiana	loss of pathogenicity
WH_10005474	96.7	4.5e-29	PHI:1387	GzBrlA	FGSG_07310	5518	Fusarium graminearum	unaffected pathogenicity
WH_10005498	56.1	1.2e-13	PHI:1588	GzOB028	FGSG_07269	5518	Fusarium graminearum	lethal
WH_10005501	59.3	3.7e-14	PHI:595	ALS1	AAZ95011	13684	Parastagonospora nodorum	reduced virulence
WH_10005502	62.3	4.9e-16	PHI:1795	GzZC110	FGSG_07265	5518	Fusarium graminearum	unaffected pathogenicity
WH_10005513	46.9	6.9e-08	PHI:5282	Hat1	EAK94484	5476	Candida albicans	reduced virulence
WH_10005516	46.7	1.1e-09	PHI:1242	FGSG_08631	FGSG_08631	5518	Fusarium graminearum	unaffected pathogenicity
WH_10005527	61	4e-15	PHI:1519	GzHOMEL018	FGSG_07243	5518	Fusarium graminearum	unaffected pathogenicity
WH_10005546	70	4.8e-21	PHI:724	PKS9	FGSG_07226	5518	Fusarium graminearum	unaffected pathogenicity
WH_10005556	41.4	1.9e-09	PHI:1808	GzZC123	FGSG_02277	5518	Fusarium graminearum	unaffected pathogenicity
WH_10005564	68.3	1.1e-13	PHI:1491	GzHMG023	FGSG_07214	5518	Fusarium graminearum	lethal
WH_10005571	61.7	3.4e-14	PHI:1432	GzC2H100	FGSG_12973	5518	Fusarium graminearum	unaffected pathogenicity
WH_10005576	48.3	8e-13	PHI:4944	KU80	EGP88062	1047171	Zymoseptoria tritici	unaffected pathogenicity
WH_10005583	89.4	3.6e-22	PHI:3867	PACC	AY225524	27334	Penicillium expansum	reduced virulence
WH_10005585	44.1	1e-08	PHI:881	MGG_04556	MGG_04556	318829	Magnaporthe oryzae	reduced virulence
WH_10005600	57.4	4e-13	PHI:1892	GzZC207	FGSG_06699	5518	Fusarium graminearum	unaffected pathogenicity
WH_10005613	65	2.9e-19	PHI:2514	PFS2	XP_755173.1	746128	Aspergillus fumigatus	lethal
WH_10005615	51.7	9.8e-12	PHI:1205	(Sc CDC15)	FGSG_00362	5518	Fusarium graminearum	reduced virulence
WH_10005627	45.3	1.2e-07	PHI:2045	MoCDTF1	XP_001413674	318829	Magnaporthe oryzae	loss of pathogenicity
WH_10005638	65.3	2.1e-148	PHI:1103	FOXG_02277	FOXG_02277	5507	Fusarium oxysporum	unaffected pathogenicity
WH_10005640	49	5.5e-07	PHI:2216	PemG1	EF062504	318829	Magnaporthe oryzae	effector (plant avirulence determinant)
WH_10005641	53.2	7.6e-12	PHI:415	IPMDH	SNOG_02041	13684	Parastagonospora nodorum	loss of pathogenicity
WH_10005652	49.2	8.8e-12	PHI:4733	dnaJ	CAG46145	263	Francisella tularensis	unaffected pathogenicity
WH_10005654	58.5	2.6e-12	PHI:1078	Mes1	FGSG_06680	5518	Fusarium graminearum	reduced virulence
WH_10005676	78.3	2e-25	PHI:3324	SN477	EAT91972	13684	Parastagonospora nodorum	unaffected pathogenicity
WH_10000082	40	3e-06	PHI:2174	NMR2	MGG_02860.6	318829	Magnaporthe oryzae	reduced virulence
WH_10000199	50	6e-06	PHI:1788	GzZC103	FGSG_10639	5518	Fusarium graminearum	unaffected pathogenicity
WH_10000241	52	1e-06	PHI:4194	AKT7	BAO10618	5599	Alternaria alternata	reduced virulence
WH_10000286	51.7	6.1e-10	PHI:718	PKS6	AAS57291	5518	Fusarium graminearum	unaffected pathogenicity
WH_10000010	42.6	5.4e-07	PHI:2376	DEP2	FJ977165	29001	Alternaria brassicicola	unaffected pathogenicity
WH_10002427	58.8	1.9e-06	PHI:3865	GOX2	GQ324948	27334	Penicillium expansum	reduced virulence
WH_10002444	61	4.1e-16	PHI:3908	ZrfA	AAT11930	746128	Aspergillus fumigatus	loss of pathogenicity
WH_10002470	78.3	3.2e-23	PHI:1868	GzZC183	FGSG_04480	5518	Fusarium graminearum	unaffected pathogenicity
WH_10002473	83.3	4.2e-13	PHI:1175	(Sc Srb10)	FGSG_04484	5518	Fusarium graminearum	reduced virulence
WH_10002479	53.3	1.3e-13	PHI:220	MAN1	AAG10203	5207	Cryptococcus neoformans	reduced virulence
WH_10002492	49.2	2.3e-12	PHI:4733	dnaJ	CAG46145	263	Francisella tularensis	unaffected pathogenicity
WH_10002504	85.2	5.6e-24	PHI:2988	MoAPS2	EHA49649	318829	Magnaporthe oryzae	reduced virulence
WH_10002507	67.5	1.2e-07	PHI:1186	(Sc Cdc15)	FGSG_10381	5518	Fusarium graminearum	reduced virulence
WH_10002514	62.5	1.6e-08	PHI:106	CAT1	AAC39448	5476	Candida albicans	reduced virulence
WH_10002515	45	1.1e-08	PHI:1780	GzZC095	FGSG_11271	5518	Fusarium graminearum	unaffected pathogenicity
WH_10002517	46	2.7e-06	PHI:3928	MacB	AAL19878	28901	Salmonella enterica	reduced virulence
WH_10002531	76.7	7.1e-22	PHI:1419	GzC2H086	FGSG_10369	5518	Fusarium graminearum	unaffected pathogenicity
WH_10002537	70	1.1e-20	PHI:1418	GzC2H085	FGSG_10360	5518	Fusarium graminearum	lethal
WH_10002545	54.7	1e-14	PHI:213	CPA1	AAF69795	5207	Cryptococcus neoformans	reduced virulence
WH_10002547	93.3	1.9e-26	PHI:1440	GzNot002	FGSG_13746	5518	Fusarium graminearum	reduced virulence
WH_10002560	86.7	2.8e-26	PHI:276	Bcchs1	CAA54909	40559	Botrytis cinerea	reduced virulence
WH_10002597	53.2	1.9e-09	PHI:5654	FZC57	MGG_13350	318829	Magnaporthe oryzae	unaffected pathogenicity
WH_10002601	47.7	7.4e-09	PHI:2199	MoRgs8	XP_001405673	318829	Magnaporthe oryzae	unaffected pathogenicity
WH_10002610	51.3	6e-07	PHI:1739	GzZC054	FGSG_12742	5518	Fusarium graminearum	unaffected pathogenicity
WH_10002645	40.3	4.7e-07	PHI:4733	dnaJ	CAG46145	263	Francisella tularensis	unaffected pathogenicity
WH_10002762	89.1	4.7e-24	PHI:270	RHO1	BAA24262	5476	Candida albicans	loss of pathogenicity
WH_10002777	52.6	1.2e-12	PHI:2016	PTH2	MGG_01099	318829	Magnaporthe oryzae	loss of pathogenicity
WH_10002780	53.3	3e-11	PHI:718	PKS6	AAS57291	5518	Fusarium graminearum	unaffected pathogenicity
WH_10002790	91.7	6.1e-27	PHI:1289	FGSG_04416	FGSG_04416	5518	Fusarium graminearum	unaffected pathogenicity
WH_10002792	78.3	4.2e-20	PHI:5429	Mero-Ime2	Maa_05403	568076	Metarhizium robertsii	unaffected pathogenicity
WH_10002807	59.4	8.5e-06	PHI:1948	GzZC263	FGSG_03508	5518	Fusarium graminearum	unaffected pathogenicity
WH_10002811	61.7	3.6e-08	PHI:5232	MoARG1	EHA55560	318829	Magnaporthe oryzae	loss of pathogenicity
WH_10002837	58.9	3.2e-11	PHI:410	SOD2	AAW56834	5207	Cryptococcus neoformans	loss of pathogenicity
WH_10002899	50	3.2e-10	PHI:718	PKS6	AAS57291	5518	Fusarium graminearum	unaffected pathogenicity
WH_10002908	59.3	1.5e-15	PHI:5635	FZC40	MGG_06954	318829	Magnaporthe oryzae	unaffected pathogenicity
WH_10002949	53.3	2.1e-13	PHI:726	PKS7	AAS57292	5518	Fusarium graminearum	unaffected pathogenicity
WH_10002970	58.6	1.5e-15	PHI:6074	Tpd3	EAL00917	5476	Candida albicans	reduced virulence
WH_10002983	45.6	1e-12	PHI:1214	FGSG_07816	FGSG_05418	5518	Fusarium graminearum	reduced virulence
WH_10003001	50	4e-06	PHI:3662	PspB (PD_0218)	AAO28109	2371	Xylella fastidiosa	increased virulence (hypervirulence)
WH_10003005	48.1	7.6e-08	PHI:6120	FGSG_03846	ESU09337	5518	Fusarium graminearum	reduced virulence
WH_10003008	68.3	1.9e-20	PHI:1560	GzNEG002	FGSG_07583	5518	Fusarium graminearum	unaffected pathogenicity
WH_10003009	40.8	1e-07	PHI:5631	FZC36	MGG_06416	318829	Magnaporthe oryzae	unaffected pathogenicity
WH_10003014	41.7	7.3e-08	PHI:1871	GzZC186	FGSG_07638	5518	Fusarium graminearum	lethal
WH_10003022	47.3	6.1e-06	PHI:1047	CTB6	ABK64183	29003	Cercospora nicotianae	reduced virulence
WH_10003030	60.9	1.4e-13	PHI:1268	FGSG_05406	FGSG_05406	5518	Fusarium graminearum	unaffected pathogenicity
WH_10003038	96.7	8.2e-30	PHI:1374	GzC2H037	FGSG_05399	5518	Fusarium graminearum	unaffected pathogenicity
WH_10003045	100	2.1e-29	PHI:1223	FGSG_05393	FGSG_05393	5518	Fusarium graminearum	lethal
WH_10003050	55	1.5e-10	PHI:4783	Fkh2	EJP62625	176275	Beauveria bassiana	reduced virulence
WH_10003065	76.2	2.6e-23	PHI:1463	GzCCAAT003	FGSG_02608	5518	Fusarium graminearum	unaffected pathogenicity
WH_10003070	65	2.4e-16	PHI:3278	CoIra1	ENH81573	5465	Colletotrichum orbiculare	reduced virulence
WH_10003071	63	2.6e-08	PHI:4249	aroA	ACR28061	337	Burkholderia glumae	reduced virulence
WH_10003080	85	1.5e-25	PHI:2084	Moatg18	MGG_03139.6	318829	Magnaporthe oryzae	reduced virulence
WH_10003084	64.7	1.5e-14	PHI:2193	MoRgs2	XP_361183	318829	Magnaporthe oryzae	unaffected pathogenicity
WH_10003094	57.1	3.4e-15	PHI:5670	CNF4	MGG_03183	318829	Magnaporthe oryzae	unaffected pathogenicity
WH_10003096	42.6	4.1e-09	PHI:4725	gbe1	FOXG_13927	5507	Fusarium oxysporum	unaffected pathogenicity
WH_10003099	48.6	1.9e-06	PHI:1906	GzZC221	FGSG_03292	5518	Fusarium graminearum	unaffected pathogenicity
WH_10003100	55	2.7e-10	PHI:718	PKS6	AAS57291	5518	Fusarium graminearum	unaffected pathogenicity
WH_10003105	46	2.1e-10	PHI:199	AOX1	AAF82788	5499	Passalora fulva	reduced virulence
WH_10003113	51.6	1.3e-10	PHI:1169	HDF2	FGSG_04324	5518	Fusarium graminearum	reduced virulence
WH_10003116	50	1.3e-11	PHI:339	CLPT1	CAC41973	290576	Colletotrichum lindemuthianum	reduced virulence
WH_10003128	49.2	2.5e-10	PHI:2149	MoLDB1	MGG_01057.6	318829	Magnaporthe oryzae	loss of pathogenicity
WH_10003140	75	1.5e-22	PHI:2418	CID1	FGSG_04355.3	5518	Fusarium graminearum	reduced virulence
WH_10003149	60.5	1.2e-06	PHI:4885	MoYpd1p	EHA55568	318829	Magnaporthe oryzae	loss of pathogenicity
WH_10003160	61	7.3e-12	PHI:4495	Bud6p	EHA57170	318829	Magnaporthe oryzae	unaffected pathogenicity
WH_10003167	46.7	5.8e-11	PHI:1992	GzZC307	FGSG_00011	5518	Fusarium graminearum	unaffected pathogenicity
WH_10003169	51.5	2.4e-08	PHI:1177	nrc-2	FGSG_04382	5518	Fusarium graminearum	reduced virulence
WH_10003176	41	8.8e-06	PHI:2551	NOC3	XP_756039	746128	Aspergillus fumigatus	lethal
WH_10001662	55.6	6.6e-10	PHI:2321	SidI	AFUA_1G17190	746128	Aspergillus fumigatus	reduced virulence
WH_10001663	53.8	1.1e-07	PHI:3928	MacB	AAL19878	28901	Salmonella enterica	reduced virulence
WH_10001677	76.2	1.2e-21	PHI:800	MGG_13324	MGG_13324	318829	Magnaporthe oryzae	reduced virulence
WH_10001702	64	8.3e-13	PHI:1675	GzDHHC003	FGSG_06542	5518	Fusarium graminearum	unaffected pathogenicity
WH_10001708	69.7	3.4e-12	PHI:3972	CDA	ELA25183	474922	Colletotrichum gloeosporioides	unaffected pathogenicity
WH_10001722	50	2e-07	PHI:3214	MoCDIP2	EHA57786	318829	Magnaporthe oryzae	unaffected pathogenicity
WH_10001737	42	9.4e-08	PHI:436	ESS1	AAN03477	5207	Cryptococcus neoformans	reduced virulence
WH_10001750	50.8	1.6e-07	PHI:2083	Moatg17	MGG_07667.6	318829	Magnaporthe oryzae	loss of pathogenicity
WH_10001754	80	2.3e-26	PHI:1963	GzZC278	FGSG_06503	5518	Fusarium graminearum	unaffected pathogenicity
WH_10001755	63.2	3.6e-16	PHI:1228	FGSG_06502	FGSG_06502	5518	Fusarium graminearum	lethal
WH_10001801	73.3	1.1e-18	PHI:2140	MoVam7	XP_001907727.1	318829	Magnaporthe oryzae	loss of pathogenicity
WH_10001805	86.7	9.7e-28	PHI:295	CvCPS1	AAP87099	40125	Cochliobolus victoriae	reduced virulence
WH_10001808	72.9	1e-15	PHI:2201	PdeL	GQ869476	318829	Magnaporthe oryzae	loss of pathogenicity
WH_10001810	53.3	7.9e-16	PHI:728	PKS5	AAS57290	5518	Fusarium graminearum	unaffected pathogenicity
WH_10001819	51.7	9.9e-16	PHI:2393	Related to O-methylsterigmatocystin oxidoreductase	FGSG_00007	5518	Fusarium graminearum	increased virulence (hypervirulence)
WH_10001853	42.1	3.9e-07	PHI:1242	FGSG_08631	FGSG_08631	5518	Fusarium graminearum	unaffected pathogenicity
WH_10001858	67.8	2.6e-17	PHI:265	MET3	AAL92174	5207	Cryptococcus neoformans	loss of pathogenicity
WH_10001862	58.7	4.4e-07	PHI:875	MGG_04587	MGG_04587	318829	Magnaporthe oryzae	loss of pathogenicity
WH_10001883	95	5.1e-29	PHI:3623	RacA	BAF36499	35717	Epichloe festucae	increased virulence (hypervirulence)
WH_10001902	49.1	2.2e-10	PHI:1867	GzZC182	FGSG_04576	5518	Fusarium graminearum	unaffected pathogenicity
WH_10001904	44.7	1.2e-06	PHI:3985	FGSG_08844 (Sc gpi7)	FGSG_08844	5518	Fusarium graminearum	unaffected pathogenicity
WH_10001917	55.6	9.3e-10	PHI:62	caRSR1	AAB81286	5476	Candida albicans	reduced virulence
WH_10001942	58	9.6e-296	PHI:2283	AreA	FOXG_03165	5507	Fusarium oxysporum	reduced virulence
WH_10001943	67.7	2.9e-17	PHI:1187	(Sc Dbf2/Dbf20)	FGSG_08635	5518	Fusarium graminearum	reduced virulence
WH_10001974	56.7	5.8e-16	PHI:2393	Related to O-methylsterigmatocystin oxidoreductase	FGSG_00007	5518	Fusarium graminearum	increased virulence (hypervirulence)
WH_10001992	52.2	2.4e-135	PHI:2558	DUR31	EAK92179.1	5476	Candida albicans	reduced virulence
WH_10002004	80	4.7e-22	PHI:1666	GzCCHC006	FGSG_08897	5518	Fusarium graminearum	unaffected pathogenicity
WH_10002005	83.3	3.3e-25	PHI:893	MGG_02986	MGG_02986	318829	Magnaporthe oryzae	reduced virulence
WH_10002009	51.7	1.3e-09	PHI:3014	MoAND1	EAQ71329	318829	Magnaporthe oryzae	reduced virulence
WH_10002011	88.3	2.5e-28	PHI:2071	Moatg3	MGG_02959.6	318829	Magnaporthe oryzae	loss of pathogenicity
WH_10002017	45.3	1.2e-10	PHI:726	PKS7	AAS57292	5518	Fusarium graminearum	unaffected pathogenicity
WH_10002024	54.4	1.6e-14	PHI:744	ADE5	FGSG_02506	5518	Fusarium graminearum	reduced virulence
WH_10002039	54.7	1.6e-10	PHI:1355	GzC2H015	FGSG_01576	5518	Fusarium graminearum	unaffected pathogenicity
WH_10002061	48.3	1.7e-08	PHI:718	PKS6	AAS57291	5518	Fusarium graminearum	unaffected pathogenicity
WH_10002073	70	1.8e-15	PHI:1407	GzC2H071	FGSG_08914	5518	Fusarium graminearum	lethal
WH_10002077	41.3	3.5e-07	PHI:458	MHP1	AAD18059	318829	Magnaporthe oryzae	reduced virulence
WH_10002085	46.3	1.1e-08	PHI:1771	GzZC086	FGSG_08924	5518	Fusarium graminearum	unaffected pathogenicity
WH_10002113	47.3	2.2e-08	PHI:881	MGG_04556	MGG_04556	318829	Magnaporthe oryzae	reduced virulence
WH_10002120	46.7	7.6e-10	PHI:718	PKS6	AAS57291	5518	Fusarium graminearum	unaffected pathogenicity
WH_10002128	45.7	7.5e-08	PHI:174	GNA1	BAA36496	5476	Candida albicans	reduced virulence
WH_10002143	51.7	3.2e-14	PHI:2393	Related to O-methylsterigmatocystin oxidoreductase	FGSG_00007	5518	Fusarium graminearum	increased virulence (hypervirulence)
WH_10002159	75.4	6.8e-20	PHI:1850	GzZC165	FGSG_09080	5518	Fusarium graminearum	unaffected pathogenicity
WH_10002182	50	1.4e-06	PHI:1739	GzZC054	FGSG_12742	5518	Fusarium graminearum	unaffected pathogenicity
WH_10002188	60.7	4.2e-14	PHI:1336	GzbZIP018	FGSG_11623	5518	Fusarium graminearum	unaffected pathogenicity
WH_10002200	90	9.4e-29	PHI:1359	GzC2H019	FGSG_02788	5518	Fusarium graminearum	unaffected pathogenicity
WH_10002208	53.3	5.7e-15	PHI:2425	PKS2	AY495643	5016	Cochliobolus heterostrophus	reduced virulence
WH_10002217	88.5	2.2e-28	PHI:1193	(Sc Sky1)	FGSG_02795	5518	Fusarium graminearum	reduced virulence
WH_10002220	54.2	1.7e-13	PHI:2304	BCFHG1	CAP74387	40559	Botrytis cinerea	unaffected pathogenicity
WH_10002269	41	9.7e-06	PHI:2322	SidH	AFUA_3G03410	746128	Aspergillus fumigatus	reduced virulence
WH_10002279	43.9	7.7e-08	PHI:3945	XC_2203	AAY49259	339	Xanthomonas campestris	reduced virulence
WH_10002313	45.6	2.9e-08	PHI:777	MGG_00883	MGG_00883	318829	Magnaporthe oryzae	loss of pathogenicity
WH_10002318	45.8	1.5e-06	PHI:2097	Neo1	MGG_04066.5	318829	Magnaporthe oryzae	loss of pathogenicity
WH_10002329	98.4	1.1e-26	PHI:4736	MoYpt7	EHA55300	318829	Magnaporthe oryzae	loss of pathogenicity
WH_10002336	66.7	3.9e-15	PHI:1274	FGSG_05135	FGSG_05135	5518	Fusarium graminearum	unaffected pathogenicity
WH_10002339	49.1	2.3e-11	PHI:4733	dnaJ	CAG46145	263	Francisella tularensis	unaffected pathogenicity
WH_10002363	71.7	5.8e-21	PHI:2153	MoHyr1	MGG_07460.6	318829	Magnaporthe oryzae	reduced virulence
WH_10002366	71.9	3.7e-19	PHI:5682	FZC78	MGG_07458	318829	Magnaporthe oryzae	unaffected pathogenicity
WH_10002374	58.1	2.7e-07	PHI:3924	FgABC1	FGSG_10995	5518	Fusarium graminearum	reduced virulence
WH_10002386	51.7	1.9e-11	PHI:1517	GzHOMEL013	FGSG_06123	5518	Fusarium graminearum	lethal
WH_10005683	70.2	2.9e-16	PHI:3324	SN477	EAT91972	13684	Parastagonospora nodorum	unaffected pathogenicity
WH_10005696	72	1.4e-17	PHI:1891	GzZC206	FGSG_06750	5518	Fusarium graminearum	unaffected pathogenicity
WH_10005697	64.3	6.4e-16	PHI:3457	VTC4	AFR94879	5207	Cryptococcus neoformans	increased virulence (hypervirulence)
WH_10005722	47.6	1.8e-07	PHI:3972	CDA	ELA25183	474922	Colletotrichum gloeosporioides	unaffected pathogenicity
WH_10005725	64.4	4.1e-16	PHI:1226	FGSG_05845	FGSG_05845	5518	Fusarium graminearum	lethal
WH_10005727	65.5	5.6e-16	PHI:2249	Mpd1	AY547308	13684	Parastagonospora nodorum	unaffected pathogenicity
WH_10005732	40.7	4.4e-10	PHI:2322	SidH	AFUA_3G03410	746128	Aspergillus fumigatus	reduced virulence
WH_10005753	48.3	1.8e-09	PHI:1192	(Sc Cak1)	FGSG_04947	5518	Fusarium graminearum	reduced virulence
WH_10005758	55.3	3.6e-08	PHI:4988	Ppt1	EMD85941	5016	Cochliobolus heterostrophus	reduced virulence
WH_10005762	44.2	1.2e-09	PHI:1872	GzZC187	FGSG_07609	5518	Fusarium graminearum	lethal
WH_10005772	88.3	4.7e-27	PHI:2325	TEP1	FGSG_04982	5518	Fusarium graminearum	reduced virulence
WH_10005774	45.6	8.7e-09	PHI:3924	FgABC1	FGSG_10995	5518	Fusarium graminearum	reduced virulence
WH_10005787	69.8	2.9e-15	PHI:1579	GzOB019	FGSG_05002	5518	Fusarium graminearum	unaffected pathogenicity
WH_10005836	55	1e-07	PHI:3457	VTC4	AFR94879	5207	Cryptococcus neoformans	increased virulence (hypervirulence)
WH_10005842	90	6.5e-28	PHI:1553	GzMyb017	FGSG_12781	5518	Fusarium graminearum	reduced virulence
WH_10005857	45.5	1e-07	PHI:2199	MoRgs8	XP_001405673	318829	Magnaporthe oryzae	unaffected pathogenicity
WH_10005859	55.8	8e-13	PHI:2547	ESF1	XP_749672	746128	Aspergillus fumigatus	lethal
WH_10005862	71.7	4.7e-19	PHI:1133	Lmepi	AM941452	5022	Leptosphaeria maculans	loss of pathogenicity
WH_10005868	86.7	2.6e-24	PHI:1580	GzOB020	FGSG_05012	5518	Fusarium graminearum	unaffected pathogenicity
WH_10005882	76.6	2e-17	PHI:2038	Mir1	MGG_02370.6	318829	Magnaporthe oryzae	unaffected pathogenicity
WH_10005891	93	5.1e-17	PHI:1467	GzCCAAT007	FGSG_09217	5518	Fusarium graminearum	unaffected pathogenicity
WH_10005910	51.7	3.4e-16	PHI:2393	Related to O-methylsterigmatocystin oxidoreductase	FGSG_00007	5518	Fusarium graminearum	increased virulence (hypervirulence)
WH_10005915	42.6	8.7e-08	PHI:5188	MoHPX1	EHA52717	318829	Magnaporthe oryzae	reduced virulence
WH_10005932	55	1.2e-10	PHI:4892	aspA	EAL91745	746128	Aspergillus fumigatus	increased virulence (hypervirulence)
WH_10005937	66.7	1.1e-19	PHI:2090	Moatg29	MGG_02790.6	318829	Magnaporthe oryzae	unaffected pathogenicity
WH_10005942	50	8.6e-11	PHI:2095	Calcium-transporting ATPase 3	MGG_10730.5	318829	Magnaporthe oryzae	reduced virulence
WH_10005945	86.1	2.1e-13	PHI:1410	GzC2H076	FGSG_09410	5518	Fusarium graminearum	unaffected pathogenicity
WH_10005946	45.8	1e-07	PHI:1955	GzZC270	FGSG_04974	5518	Fusarium graminearum	unaffected pathogenicity
WH_10005948	96.7	1e-28	PHI:1236	FGSG_09408	FGSG_09408	5518	Fusarium graminearum	lethal
WH_10005967	58.6	1.4e-14	PHI:3373	FgSho1	ESU16014	5518	Fusarium graminearum	reduced virulence
WH_10006020	40.5	6.8e-11	PHI:2082	Moatg16	MGG_05255.6	318829	Magnaporthe oryzae	loss of pathogenicity
WH_10006026	80.8	3.5e-07	PHI:1944	GzZC259	FGSG_02554	5518	Fusarium graminearum	unaffected pathogenicity
WH_10006033	51.6	1.3e-11	PHI:1089	FGSG_02549	FGSG_02549	5518	Fusarium graminearum	reduced virulence
WH_10006036	56.4	1.1e-06	PHI:5019	MoPEX11C	EHA53023	318829	Magnaporthe oryzae	reduced virulence
WH_10006050	56.4	1.9e-09	PHI:1935	GzZC250	FGSG_02531	5518	Fusarium graminearum	unaffected pathogenicity
WH_10006054	76.9	6.8e-14	PHI:1441	GzDDT	FGSG_02527	5518	Fusarium graminearum	reduced virulence
WH_10006055	48.1	3.4e-08	PHI:4615	Pr1	AAA33417	5530	Metarhizium anisopliae	unaffected pathogenicity
WH_10006071	70	8.1e-20	PHI:3983	FGSG_02509.3 (Sc gpi7)	FGSG_02509.3	5518	Fusarium graminearum	reduced virulence
WH_10006075	55.2	3.9e-10	PHI:2959	mdh	ACR67684	67780	Edwardsiella ictaluri	reduced virulence
WH_10006078	63.3	2e-17	PHI:3035	FgERG3A	ESU07949	5518	Fusarium graminearum	reduced virulence
WH_10006079	53.3	4.9e-11	PHI:4475	MoTup1	EHA54040	318829	Magnaporthe oryzae	loss of pathogenicity
WH_10006082	74.1	4.2e-18	PHI:1258	FGSG_12149	FGSG_12149	5518	Fusarium graminearum	unaffected pathogenicity
WH_10006093	72.9	1.8e-21	PHI:3168	paaA	CAR50527	95486	Burkholderia cenocepacia	reduced virulence
WH_10006118	77.9	4.5e-54	PHI:1107	FOXG_00016	FOXG_00016	5507	Fusarium oxysporum	reduced virulence
WH_10006128	72.4	1e-19	PHI:1168	HDF1	FGSG_01353	5518	Fusarium graminearum	reduced virulence
WH_10006130	45.8	1.1e-07	PHI:1405	GzC2H069	FGSG_08798	5518	Fusarium graminearum	unaffected pathogenicity
WH_10006132	65.8	5.1e-10	PHI:3793	ANP1	CAG61680	5478	Candida glabrata	increased virulence (hypervirulence)
WH_10006133	73.3	9e-22	PHI:1273	FGSG_01347	FGSG_01347	5518	Fusarium graminearum	unaffected pathogenicity
WH_10006140	44.4	1.2e-08	PHI:1955	GzZC270	FGSG_04974	5518	Fusarium graminearum	unaffected pathogenicity
WH_10006152	57.4	1.9e-11	PHI:490	FRP1	AAT85969	5507	Fusarium oxysporum	loss of pathogenicity
WH_10006161	88.3	1.6e-28	PHI:1920	GzZC235	FGSG_01318	5518	Fusarium graminearum	unaffected pathogenicity
WH_10006168	79.7	3.5e-18	PHI:1212	(Sc Rim15)	FGSG_01312	5518	Fusarium graminearum	reduced virulence
WH_10006173	65.6	1.6e-15	PHI:1304	GzbHLH005	FGSG_01307	5518	Fusarium graminearum	reduced virulence
WH_10006183	85	8.9e-24	PHI:1454	GzAra002	FGSG_01295	5518	Fusarium graminearum	unaffected pathogenicity
WH_10006185	54.1	1.4e-11	PHI:1921	GzZC236	FGSG_01293	5518	Fusarium graminearum	reduced virulence
WH_10006203	58.6	3.6e-09	PHI:1539	GzMyb003	FGSG_01274	5518	Fusarium graminearum	unaffected pathogenicity
WH_10006209	71.4	3.2e-17	PHI:1265	FGSG_05549	FGSG_05549	5518	Fusarium graminearum	unaffected pathogenicity
WH_10006212	76.7	9.7e-19	PHI:1176	(Sc Atg1)	FGSG_05547	5518	Fusarium graminearum	reduced virulence
WH_10006227	100	1.8e-29	PHI:2413	Cgg1	EU589331	31870	Colletotrichum graminicola	reduced virulence
WH_10006239	68.3	1.2e-17	PHI:1639	GzWing011	FGSG_05520	5518	Fusarium graminearum	unaffected pathogenicity
WH_10006240	83.6	5e-21	PHI:1224	FGSG_05519	FGSG_05519	5518	Fusarium graminearum	lethal
WH_10006246	50.9	7.3e-14	PHI:1974	GzZC289	FGSG_06382	5518	Fusarium graminearum	unaffected pathogenicity
WH_10006254	44.8	1.1e-10	PHI:1270	FGSG_03146	FGSG_03146	5518	Fusarium graminearum	unaffected pathogenicity
WH_10006260	90	2.2e-27	PHI:6092	FgVps26	ESU06438	5518	Fusarium graminearum	reduced virulence
WH_10006281	81.7	2.4e-24	PHI:2714	PEX5	FGSG_01174.3	5518	Fusarium graminearum	reduced virulence
WH_10006299	64.2	5.8e-15	PHI:393	CpCOT1	CAH04535	5111	Claviceps purpurea	loss of pathogenicity
WH_10006304	80	6.6e-24	PHI:3887	UBL1	FGSG_01194.3	5518	Fusarium graminearum	reduced virulence
WH_10006306	85	2.6e-24	PHI:1566	GzOB006	FGSG_01198	5518	Fusarium graminearum	lethal
WH_10006307	85	6.2e-26	PHI:2513	GFA1	XP_750525	746128	Aspergillus fumigatus	loss of pathogenicity
WH_10006328	86.7	4e-27	PHI:1567	GzOB007	FGSG_01220	5518	Fusarium graminearum	unaffected pathogenicity
WH_10006333	50.8	1.9e-10	PHI:2568	CAP2	EAL03932.1	5476	Candida albicans	reduced virulence
WH_10006337	52.8	6.6e-06	PHI:2038	Mir1	MGG_02370.6	318829	Magnaporthe oryzae	unaffected pathogenicity
WH_10006340	46.9	4e-07	PHI:3069	MrAC	EFY97222	568076	Metarhizium robertsii	reduced virulence
WH_10006361	55.6	8e-06	PHI:5425	Hpn-2	AAA85859	210	Helicobacter pylori	loss of pathogenicity
WH_10006369	65.5	3.6e-14	PHI:854	um01947	EAK82380	5270	Ustilago maydis	reduced virulence
WH_10006373	96.3	1.2e-24	PHI:3271	ARSEF 2860	EJP63017	176275	Beauveria bassiana	reduced virulence
WH_10006384	82.5	6.3e-24	PHI:1220	FGSG_01271	FGSG_01271	5518	Fusarium graminearum	lethal
WH_10006389	48	4.6e-09	PHI:5029	gta2	ESU12888	5518	Fusarium graminearum	reduced virulence
WH_10006409	58.3	2.1e-15	PHI:2403	CSN1	EU263917	169388	Fusarium solani	reduced virulence
WH_10006411	54.9	1.5e-90	PHI:1105	FOXG_08661	FOXG_08661	5507	Fusarium oxysporum	unaffected pathogenicity
WH_10006416	63	7e-13	PHI:2715	PEX6	FGSG_05596.3	5518	Fusarium graminearum	reduced virulence
WH_10006420	54.8	7.7e-13	PHI:2409	FgMT2	Fg05593.1	5518	Fusarium graminearum	reduced virulence
WH_10006425	58.1	3.7e-18	PHI:1558	GzNH003	FGSG_05588	5518	Fusarium graminearum	unaffected pathogenicity
WH_10006427	74.5	4.2e-15	PHI:2940	MoARK1	EHA54082	318829	Magnaporthe oryzae	reduced virulence
WH_10006432	79.2	3.6e-18	PHI:2038	Mir1	MGG_02370.6	318829	Magnaporthe oryzae	unaffected pathogenicity
WH_10006436	61.9	2.6e-17	PHI:409	BbCHIT1	AAN41259	176275	Beauveria bassiana	increased virulence (hypervirulence)
WH_10006458	52.4	1.4e-09	PHI:1309	GzbHLH010	FGSG_05567	5518	Fusarium graminearum	lethal
WH_10006463	58.5	2e-09	PHI:1486	GzHMG018	FGSG_05604	5518	Fusarium graminearum	unaffected pathogenicity
WH_10006479	60.6	2.2e-06	PHI:1795	GzZC110	FGSG_07265	5518	Fusarium graminearum	unaffected pathogenicity
WH_10006497	40.7	6.8e-121	PHI:2284	Msb2	FOXG_09254	5507	Fusarium oxysporum	loss of pathogenicity
WH_10006525	46.7	2.4e-09	PHI:2117	SPM1	MGG_03670.6	318829	Magnaporthe oryzae	reduced virulence
WH_10006568	56.5	5.4e-11	PHI:4615	Pr1	AAA33417	5530	Metarhizium anisopliae	unaffected pathogenicity
WH_10006572	52.5	3.3e-14	PHI:3275	fhpA	EAL84490	746128	Aspergillus fumigatus	unaffected pathogenicity
WH_10006578	68.4	1e-15	PHI:3834	Fgrho3	FGSG_00170	5518	Fusarium graminearum	unaffected pathogenicity
WH_10006582	42.6	2e-09	PHI:1738	GzZC053	FGSG_11686	5518	Fusarium graminearum	unaffected pathogenicity
WH_10006584	50.9	7e-12	PHI:2403	CSN1	EU263917	169388	Fusarium solani	reduced virulence
WH_10006590	44	1.4e-06	PHI:1046	CTB5	ABK64182	29003	Cercospora nicotianae	reduced virulence
WH_10006600	40.7	7.9e-08	PHI:305	ICL1	AAN28719	318829	Magnaporthe oryzae	reduced virulence
WH_10006602	50	6.7e-10	PHI:718	PKS6	AAS57291	5518	Fusarium graminearum	unaffected pathogenicity
WH_10006622	67.7	4.2e-07	PHI:3865	GOX2	GQ324948	27334	Penicillium expansum	reduced virulence
WH_10006649	59.6	7.5e-14	PHI:3311	pcf1	EHA47068	318829	Magnaporthe oryzae	reduced virulence
WH_10006655	43.5	6.1e-07	PHI:3380	FVEG_12534	EWG54281	117187	Fusarium verticillioides	unaffected pathogenicity
WH_10006677	50.8	1.1e-13	PHI:2550	NOB1	XP_747944	746128	Aspergillus fumigatus	lethal
WH_10006679	68.4	1.4e-16	PHI:2522	SPE2	XP_747977	746128	Aspergillus fumigatus	lethal
WH_10006684	78.6	1.2e-13	PHI:5440	ABA4	EHA51620	318829	Magnaporthe oryzae	reduced virulence
WH_10006729	47.6	9.7e-09	PHI:1535	GzMADS002	FGSG_09002	5518	Fusarium graminearum	unaffected pathogenicity
WH_10006731	78	3.4e-24	PHI:1596	GzOB036	FGSG_09000	5518	Fusarium graminearum	unaffected pathogenicity
WH_10006738	56.5	3.2e-11	PHI:1908	GzZC223	FGSG_03226	5518	Fusarium graminearum	unaffected pathogenicity
WH_10006747	61.1	4.1e-07	PHI:1047	CTB6	ABK64183	29003	Cercospora nicotianae	reduced virulence
WH_10006761	52.5	1.5e-07	PHI:2700	lac2	BAM42534	5465	Colletotrichum orbiculare	reduced virulence
WH_10006762	46.7	3.1e-09	PHI:4493	CGT	EHA57494	318829	Magnaporthe oryzae	increased virulence (hypervirulence)
WH_10006763	56.7	4.8e-12	PHI:718	PKS6	AAS57291	5518	Fusarium graminearum	unaffected pathogenicity
WH_10006780	86.7	9.9e-26	PHI:1375	GzC2H038	FGSG_05857	5518	Fusarium graminearum	unaffected pathogenicity
WH_10006782	58.1	2.2e-11	PHI:1621	GzRUM1	FGSG_05855	5518	Fusarium graminearum	unaffected pathogenicity
WH_10006795	48.2	4.5e-11	PHI:6089	katG	ENV42569	106654	Acinetobacter nosocomialis	increased virulence (hypervirulence)
WH_10006799	46.4	1.3e-12	PHI:1269	FGSG_02488	FGSG_02488	5518	Fusarium graminearum	unaffected pathogenicity
WH_10006807	59.1	3.7e-11	PHI:1803	GzZC118	FGSG_08038	5518	Fusarium graminearum	unaffected pathogenicity
WH_10006812	61.5	2e-12	PHI:2512	HapX	Afu5g03920	746128	Aspergillus fumigatus	reduced virulence
WH_10006851	56.1	3.7e-11	PHI:432	FGL1	AAQ23181	5518	Fusarium graminearum	reduced virulence
WH_10006857	60.7	1.4e-16	PHI:807	MGG_06951	MGG_06951	318829	Magnaporthe oryzae	reduced virulence
WH_10006860	48.3	8.3e-06	PHI:1026	bcplc1	AAB39564	40559	Botrytis cinerea	reduced virulence
WH_10006861	65.5	6.8e-17	PHI:1674	GzDHHC002	FGSG_05896	5518	Fusarium graminearum	unaffected pathogenicity
WH_10006864	91.8	1e-24	PHI:2916	Ppr2	FVEG_04543	117187	Fusarium verticillioides	unaffected pathogenicity
WH_10006873	79.3	2.2e-08	PHI:1408	GzC2H072	FGSG_09015	5518	Fusarium graminearum	unaffected pathogenicity
WH_10006880	83.9	3.5e-24	PHI:1763	GzZC078	FGSG_09014	5518	Fusarium graminearum	unaffected pathogenicity
WH_10006898	71.1	3e-11	PHI:2095	Calcium-transporting ATPase 3	MGG_10730.5	318829	Magnaporthe oryzae	reduced virulence
WH_10006899	48.8	1.1e-08	PHI:1954	GzZC269	FGSG_05157	5518	Fusarium graminearum	unaffected pathogenicity
WH_10008250	53.3	3.1e-10	PHI:718	PKS6	AAS57291	5518	Fusarium graminearum	unaffected pathogenicity
WH_10008251	53.2	1.6e-10	PHI:3382	FVEG_12532	EWG54278	117187	Fusarium verticillioides	unaffected pathogenicity
WH_10008260	46.7	2.1e-12	PHI:726	PKS7	AAS57292	5518	Fusarium graminearum	unaffected pathogenicity
WH_10008262	43.6	1.6e-06	PHI:1047	CTB6	ABK64183	29003	Cercospora nicotianae	reduced virulence
WH_10008272	48.9	1.4e-08	PHI:719	GzFUS1	FGSG_07798	5518	Fusarium graminearum	unaffected pathogenicity
WH_10008273	48.9	1.8e-07	PHI:716	ZEB1	ABB90284	5518	Fusarium graminearum	unaffected pathogenicity
WH_10008275	54.3	4.3e-09	PHI:3382	FVEG_12532	EWG54278	117187	Fusarium verticillioides	unaffected pathogenicity
WH_10008276	59.6	2.3e-12	PHI:1007	NPS6	FG03747	5518	Fusarium graminearum	reduced virulence
WH_10008278	53.1	7.2e-07	PHI:3928	MacB	AAL19878	28901	Salmonella enterica	reduced virulence
WH_10008296	67.4	1.7e-14	PHI:2541	OLE1	XP_748918	746128	Aspergillus fumigatus	lethal
WH_10008308	57.4	6.6e-12	PHI:1939	GzZC254	FGSG_05332	5518	Fusarium graminearum	unaffected pathogenicity
WH_10008309	60.6	8.2e-06	PHI:1555	GzMyb019	FGSG_01662	5518	Fusarium graminearum	unaffected pathogenicity
WH_10008336	59	1.6e-12	PHI:1357	GzC2H017	FGSG_02635	5518	Fusarium graminearum	unaffected pathogenicity
WH_10008346	43.5	5.7e-07	PHI:2044	MoSOM1	XP_362263	318829	Magnaporthe oryzae	loss of pathogenicity
WH_10008373	53.1	2.9e-06	PHI:1877	GzZC192	FGSG_05958	5518	Fusarium graminearum	unaffected pathogenicity
WH_10008391	56.7	2.3e-14	PHI:1079	Pls1	FGSG_08695	5518	Fusarium graminearum	unaffected pathogenicity
WH_10008392	83.6	8.8e-25	PHI:3355	Mads1	EWG38880	117187	Fusarium verticillioides	unaffected pathogenicity
WH_10008395	58.3	2.2e-15	PHI:4021	AoMls	EGX45923	13349	Arthrobotrys oligospora	reduced virulence
WH_10008396	40.4	9.5e-06	PHI:1242	FGSG_08631	FGSG_08631	5518	Fusarium graminearum	unaffected pathogenicity
WH_10008402	50	6e-08	PHI:4640	VPS27	AFR95653	5207	Cryptococcus neoformans	loss of pathogenicity
WH_10008409	54	1.9e-10	PHI:1793	GzZC108	FGSG_08769	5518	Fusarium graminearum	reduced virulence
WH_10008412	69.5	8.1e-19	PHI:3817	mrGAT	EFZ02580	568076	Metarhizium robertsii	reduced virulence
WH_10008416	65.1	3e-09	PHI:1447	GzGATA005	FGSG_07941	5518	Fusarium graminearum	unaffected pathogenicity
WH_10008421	73.3	1.6e-24	PHI:1593	GzOB033	FGSG_08756	5518	Fusarium graminearum	unaffected pathogenicity
WH_10008422	67.7	3e-07	PHI:5394	mas5	EJP67162	176275	Beauveria bassiana	loss of pathogenicity
WH_10008428	47.4	6.7e-10	PHI:1592	GzOB032	FGSG_08750	5518	Fusarium graminearum	unaffected pathogenicity
WH_10008435	52.5	2.9e-08	PHI:2142	MoAP1	XP_001408783	318829	Magnaporthe oryzae	loss of pathogenicity
WH_10008436	93.3	7.2e-30	PHI:1242	FGSG_08631	FGSG_08631	5518	Fusarium graminearum	unaffected pathogenicity
WH_10008452	40	2.9e-06	PHI:4610	pdhB	CAL58792	2110	Mycoplasma agalactiae	reduced virulence
WH_10008455	73.4	2.5e-21	PHI:1794	GzZC109	FGSG_08626	5518	Fusarium graminearum	unaffected pathogenicity
WH_10008464	54.5	6.5e-14	PHI:5471	MoDac	EHA48820	318829	Magnaporthe oryzae	reduced virulence
WH_10008466	76.7	2.6e-22	PHI:5472	MoDeam	EHA48815	318829	Magnaporthe oryzae	reduced virulence
WH_10008488	65.7	1.1e-17	PHI:1401	GzC2H064	FGSG_08434	5518	Fusarium graminearum	unaffected pathogenicity
WH_10008515	52.3	1.7e-09	PHI:1679	GzMIZ001	FGSG_08455	5518	Fusarium graminearum	unaffected pathogenicity
WH_10008521	98.3	2.4e-28	PHI:1178	(Sc Cdc28)	FGSG_08468	5518	Fusarium graminearum	reduced virulence
WH_10008527	88.3	7.4e-25	PHI:1439	GzNot001	FGSG_08474	5518	Fusarium graminearum	lethal
WH_10008528	58.2	2.3e-19	PHI:773	MGG_11899	MGG_11899	318829	Magnaporthe oryzae	reduced virulence
WH_10008547	66.7	2.9e-16	PHI:4492	RanBP	EHA49035	318829	Magnaporthe oryzae	loss of pathogenicity
WH_10008558	40	2.7e-09	PHI:1931	GzZC246	FGSG_02083	5518	Fusarium graminearum	unaffected pathogenicity
WH_10008561	50.9	2.1e-08	PHI:1017	ABC4	MGG_00937.5	318829	Magnaporthe oryzae	reduced virulence
WH_10008574	63	2.6e-07	PHI:1850	GzZC165	FGSG_09080	5518	Fusarium graminearum	unaffected pathogenicity
WH_10008587	60.8	1.8e-13	PHI:5042	hmgA	AE004627_5	287	Pseudomonas aeruginosa	reduced virulence
WH_10008593	56.5	2.9e-12	PHI:351	FcABC1	ABF60662	5516	Fusarium culmorum	reduced virulence
WH_10008599	59.6	1e-12	PHI:598	THIOL	ABB55459	5022	Leptosphaeria maculans	reduced virulence
WH_10008610	55.6	1.2e-09	PHI:1130	Xdh1	SNOG_11390	13684	Parastagonospora nodorum	unaffected pathogenicity
WH_10008616	50	4.6e-06	PHI:1729	GzZC044	FGSG_12094	5518	Fusarium graminearum	unaffected pathogenicity
WH_10008660	73.3	7.1e-22	PHI:1820	GzZC135	FGSG_13135	5518	Fusarium graminearum	unaffected pathogenicity
WH_10008669	45.5	2.2e-08	PHI:2174	NMR2	MGG_02860.6	318829	Magnaporthe oryzae	reduced virulence
WH_10008682	71.2	7.9e-20	PHI:1234	FGSG_08133	FGSG_08133	5518	Fusarium graminearum	lethal
WH_10008693	56.8	2.7e-11	PHI:716	ZEB1	ABB90284	5518	Fusarium graminearum	unaffected pathogenicity
WH_10008699	70.7	1.4e-12	PHI:3457	VTC4	AFR94879	5207	Cryptococcus neoformans	increased virulence (hypervirulence)
WH_10008714	51.4	6.7e-06	PHI:1954	GzZC269	FGSG_05157	5518	Fusarium graminearum	unaffected pathogenicity
WH_10008734	46.4	3.4e-10	PHI:139	CAP10	BAC76819	5207	Cryptococcus neoformans	reduced virulence
WH_10008771	83.3	5.4e-18	PHI:1735	GzZC050	FGSG_12597	5518	Fusarium graminearum	unaffected pathogenicity
WH_10008780	45.6	1.4e-09	PHI:1134	ipa	EU266496	5022	Leptosphaeria maculans	increased virulence (hypervirulence)
WH_10008797	68.4	5.5e-155	PHI:1785	GzZC100	FGSG_10812	5518	Fusarium graminearum	unaffected pathogenicity
WH_10008804	91.8	1.7e-21	PHI:577	NoxB	BAE72682	35717	Epichloe festucae	unaffected pathogenicity
WH_10008812	96.7	4.9e-30	PHI:2400	Fgp2	FGSG_10796	5518	Fusarium graminearum	unaffected pathogenicity
WH_10008813	57.1	8.4e-10	PHI:1605	GzOB046	FGSG_10797	5518	Fusarium graminearum	unaffected pathogenicity
WH_10008816	79.1	3.2e-21	PHI:1652	GzWing024	FGSG_10800	5518	Fusarium graminearum	unaffected pathogenicity
WH_10008819	55	4.7e-15	PHI:423	VAD1	AAV41010	5207	Cryptococcus neoformans	reduced virulence
WH_10008825	48.3	4.6e-10	PHI:697	ugt51E1	AAM81358	5022	Leptosphaeria maculans	unaffected pathogenicity
WH_10008845	70.2	2e-21	PHI:130	TPS1	CAA69223	5476	Candida albicans	reduced virulence
WH_10008862	50	2.1e-10	PHI:2215	BIM1	EHA50327.1	318829	Magnaporthe oryzae	reduced virulence
WH_10008865	77	4.8e-21	PHI:1297	GzAT001	FGSG_06071	5518	Fusarium graminearum	reduced virulence
WH_10008868	51.9	1.2e-09	PHI:196	ADE2	AAC49755	5476	Candida albicans	reduced virulence
WH_10008869	71.9	4.6e-19	PHI:5434	Mero-Bck1	Maa_04583	568076	Metarhizium robertsii	reduced virulence
WH_10008885	62.7	8e-15	PHI:1317	GzBrom002	FGSG_06291	5518	Fusarium graminearum	reduced virulence
WH_10008886	50	9.6e-10	PHI:2962	glyA	ACR70340	67780	Edwardsiella ictaluri	reduced virulence
WH_10008889	91.7	3.9e-28	PHI:1244	FGSG_00337	FGSG_00337	5518	Fusarium graminearum	unaffected pathogenicity
WH_10008894	55.2	1.3e-16	PHI:1836	GzZC151	FGSG_02445	5518	Fusarium graminearum	unaffected pathogenicity
WH_10008903	95	2e-28	PHI:1608	GzP53L001	FGSG_00350	5518	Fusarium graminearum	unaffected pathogenicity
WH_10008915	92.9	6.1e-19	PHI:4990	ras3	EJP70406	176275	Beauveria bassiana	reduced virulence
WH_10008944	50	1.2e-08	PHI:4194	AKT7	BAO10618	5599	Alternaria alternata	reduced virulence
WH_10008945	56.6	5.5e-09	PHI:2376	DEP2	FJ977165	29001	Alternaria brassicicola	unaffected pathogenicity
WH_10008961	75.9	2.8e-19	PHI:1378	GzC2H041	FGSG_06311	5518	Fusarium graminearum	unaffected pathogenicity
WH_10008982	75.9	4.6e-23	PHI:3931	Skn7	AAR29904	5016	Cochliobolus heterostrophus	reduced virulence
WH_10008986	52.5	9e-13	PHI:1451	GzGH	FGSG_06356	5518	Fusarium graminearum	unaffected pathogenicity
WH_10009021	42.9	1.7e-08	PHI:2167	EXP5	EHA52374.1	318829	Magnaporthe oryzae	reduced virulence
WH_10009022	95	1.7e-30	PHI:1974	GzZC289	FGSG_06382	5518	Fusarium graminearum	unaffected pathogenicity
WH_10009025	96.7	3e-29	PHI:2346	Bbmpk1	AY348317	176275	Beauveria bassiana	loss of pathogenicity
WH_10009043	71.7	1.8e-17	PHI:5236	Dnj1	KNB06105	5507	Fusarium oxysporum	reduced virulence
WH_10009048	88.3	1.5e-26	PHI:1600	GzOB041	FGSG_09852	5518	Fusarium graminearum	unaffected pathogenicity
WH_10009052	71.7	1.1e-17	PHI:1414	GzC2H081	FGSG_09857	5518	Fusarium graminearum	unaffected pathogenicity
WH_10009053	48	7.7e-09	PHI:2182	MoAtg4	FJ374666	318829	Magnaporthe oryzae	loss of pathogenicity
WH_10009056	100	1.5e-29	PHI:1468	GzCCAAT008	FGSG_11627	5518	Fusarium graminearum	unaffected pathogenicity
WH_10009073	78.3	1.3e-25	PHI:1397	GzC2H060	FGSG_07952	5518	Fusarium graminearum	unaffected pathogenicity
WH_10009079	45.7	7.8e-10	PHI:2533	FKS1	XP_751118	746128	Aspergillus fumigatus	lethal
WH_10009089	62.1	8.7e-17	PHI:799	MGG_03530	MGG_03530	318829	Magnaporthe oryzae	reduced virulence
WH_10009099	58.1	6.5e-12	PHI:1396	GzC2H059	FGSG_07928	5518	Fusarium graminearum	reduced virulence
WH_10009100	67.2	6.2e-13	PHI:1807	GzZC122	FGSG_07924	5518	Fusarium graminearum	lethal
WH_10009106	54.7	8.9e-13	PHI:2378	DEP4	FJ977165	29001	Alternaria brassicicola	unaffected pathogenicity
WH_10009118	74.1	5.5e-21	PHI:122	PTH8	AAB88886	318829	Magnaporthe oryzae	reduced virulence
WH_10009162	79.2	7.7e-23	PHI:5190	MoPRX1	EHA56023	318829	Magnaporthe oryzae	reduced virulence
WH_10009170	47.6	1.6e-08	PHI:1549	MYT2	FGSG_07546	5518	Fusarium graminearum	unaffected pathogenicity
WH_10009191	67.4	1.8e-14	PHI:1964	GzZC279	FGSG_06442	5518	Fusarium graminearum	unaffected pathogenicity
WH_10009216	70	1.3e-18	PHI:1245	FGSG_07520	FGSG_07520	5518	Fusarium graminearum	unaffected pathogenicity
WH_10009218	55.6	2.3e-12	PHI:3134	pykF	CAH21544	633	Yersinia pseudotuberculosis	reduced virulence
WH_10009246	82.5	3.7e-24	PHI:4917	BbbqrA	EJP69628	176275	Beauveria bassiana	unaffected pathogenicity
WH_10009259	61.7	1.8e-15	PHI:1673	GzDHHC001	FGSG_01411	5518	Fusarium graminearum	unaffected pathogenicity
WH_10009262	75	1.4e-19	PHI:1479	GzHMG011	FGSG_01488	5518	Fusarium graminearum	unaffected pathogenicity
WH_10009268	56	6.5e-11	PHI:2037	MoRic8	XP_001405357	318829	Magnaporthe oryzae	loss of pathogenicity
WH_10009293	61.7	1.8e-14	PHI:244	CLAP1	AAN62846	290576	Colletotrichum lindemuthianum	loss of pathogenicity
WH_10009295	80.3	5.7e-23	PHI:2194	MoRgs3	XP_360603	318829	Magnaporthe oryzae	reduced virulence
WH_10009298	84.7	1.2e-24	PHI:1251	FGSG_01506	FGSG_01506	5518	Fusarium graminearum	unaffected pathogenicity
WH_10009304	45.6	4.9e-08	PHI:1088	FGSG_09759	FGSG_09759	5518	Fusarium graminearum	unaffected pathogenicity
WH_10009319	81.7	1.4e-25	PHI:576	NoxA	BAE72680	35717	Epichloe festucae	enhanced antagonism
WH_10009326	98.3	5.3e-31	PHI:1218	FGSG_00677	FGSG_00677	5518	Fusarium graminearum	lethal
WH_10009328	60.3	1.1e-13	PHI:2074	Moatg6	MGG_03694.6	318829	Magnaporthe oryzae	loss of pathogenicity
WH_10009337	83.6	7.5e-23	PHI:1427	GzC2H095	FGSG_11799	5518	Fusarium graminearum	unaffected pathogenicity
WH_10009343	66.7	2.2e-14	PHI:2255	Abd1	SNOG_14274	13684	Parastagonospora nodorum	unaffected pathogenicity
WH_10009347	40.2	2.1e-55	PHI:2381	Ucn1	AY271263	5270	Ustilago maydis	reduced virulence
WH_10009350	67.3	2.8e-15	PHI:3914	Sdh1	EAT92394	13684	Parastagonospora nodorum	reduced virulence
WH_10009357	53.3	2.1e-10	PHI:2474	imd1	FJ418778	5207	Cryptococcus neoformans	reduced virulence
WH_10009362	52.2	5.5e-07	PHI:1565	GzOB005	FGSG_00875	5518	Fusarium graminearum	unaffected pathogenicity
WH_10009371	79.2	5.9e-20	PHI:2846	TRR1	AY796185	5207	Cryptococcus neoformans	lethal
WH_10009376	60.3	4e-14	PHI:3828	AbaA	AGQ43489	5518	Fusarium graminearum	unaffected pathogenicity
WH_10009386	56.5	1.8e-15	PHI:213	CPA1	AAF69795	5207	Cryptococcus neoformans	reduced virulence
WH_10009397	87.9	4e-23	PHI:1626	GzTF2S001	FGSG_00902	5518	Fusarium graminearum	unaffected pathogenicity
WH_10009424	78.3	2e-22	PHI:1531	GzSsu72	FGSG_00930	5518	Fusarium graminearum	unaffected pathogenicity
WH_10009425	55	3.4e-08	PHI:3039	MoSPA2	AGW22216	318829	Magnaporthe oryzae	unaffected pathogenicity
WH_10009440	94.9	1.4e-29	PHI:1563	GzOB003	FGSG_00671	5518	Fusarium graminearum	unaffected pathogenicity
WH_10009443	56.7	2.5e-16	PHI:2393	Related to O-methylsterigmatocystin oxidoreductase	FGSG_00007	5518	Fusarium graminearum	increased virulence (hypervirulence)
WH_10009458	67.8	6.7e-21	PHI:1472	GzHMG004	FGSG_00696	5518	Fusarium graminearum	unaffected pathogenicity
WH_10009462	68.3	1.1e-16	PHI:1217	FGSG_00792	FGSG_11812	5518	Fusarium graminearum	reduced virulence
WH_10009482	90	3.5e-28	PHI:1564	GzOB004	FGSG_00717	5518	Fusarium graminearum	unaffected pathogenicity
WH_10009486	55.6	7.2e-09	PHI:1967	GzZC282	FGSG_00719	5518	Fusarium graminearum	reduced virulence
WH_10009495	60.7	3.1e-16	PHI:3145	urease	AAA25021	210	Helicobacter pylori	reduced virulence
WH_10009507	69	1.2e-20	PHI:1301	GzbHLH002	FGSG_00750	5518	Fusarium graminearum	unaffected pathogenicity
WH_10009512	65.9	2.9e-10	PHI:1756	GzZC071	FGSG_11821	5518	Fusarium graminearum	unaffected pathogenicity
WH_10009522	72.4	7.1e-23	PHI:1984	GzZC299	FGSG_00774	5518	Fusarium graminearum	unaffected pathogenicity
WH_10009526	72.1	2.2e-20	PHI:2477	CYP1	EU770253/EU746409	5116	Cryphonectria parasitica	reduced virulence
WH_10009527	75.4	1.2e-18	PHI:1630	GzWing002	FGSG_00778	5518	Fusarium graminearum	unaffected pathogenicity
WH_10009531	43.8	4.5e-129	PHI:2554	Rck2	EAK95753.1	5476	Candida albicans	reduced virulence
WH_10009547	61	4.9e-10	PHI:1942	GzZC257	FGSG_02696	5518	Fusarium graminearum	unaffected pathogenicity
WH_10009557	68.3	8.5e-17	PHI:1263	FGSG_00792	FGSG_00792	5518	Fusarium graminearum	unaffected pathogenicity
WH_10009566	61.7	3.3e-08	PHI:1842	GzZC157	FGSG_00813	5518	Fusarium graminearum	unaffected pathogenicity
WH_10009569	86.4	8.7e-20	PHI:1880	GzZC195	FGSG_03919	5518	Fusarium graminearum	unaffected pathogenicity
WH_10009572	45	1.5e-10	PHI:1242	FGSG_08631	FGSG_08631	5518	Fusarium graminearum	unaffected pathogenicity
WH_10009600	73.3	4.1e-21	PHI:2186	PIC5	EHA49812	318829	Magnaporthe oryzae	reduced virulence
WH_10009614	50	5.9e-09	PHI:4733	dnaJ	CAG46145	263	Francisella tularensis	unaffected pathogenicity
WH_10009622	66.7	2e-13	PHI:1459	GzAra007	FGSG_09389	5518	Fusarium graminearum	unaffected pathogenicity
WH_10009637	57.4	6.4e-13	PHI:1597	GzOB037	FGSG_09406	5518	Fusarium graminearum	unaffected pathogenicity
WH_10009639	80.7	3.2e-19	PHI:5083	MoAcat2	EHA49958	318829	Magnaporthe oryzae	reduced virulence
WH_10009642	77.3	4.8e-23	PHI:1943	GzZC258	FGSG_09318	5518	Fusarium graminearum	unaffected pathogenicity
WH_10009656	59.3	1.9e-12	PHI:4024	MoST1	EHA49953	318829	Magnaporthe oryzae	unaffected pathogenicity
WH_10009659	98.3	1.5e-28	PHI:1536	GzMADS003	FGSG_09339	5518	Fusarium graminearum	reduced virulence
WH_10009673	53.3	2.9e-11	PHI:784	MGG_00056	MGG_00056	318829	Magnaporthe oryzae	reduced virulence
WH_10009699	42.6	3.5e-07	PHI:2524	nudC	XP_750605.1	746128	Aspergillus fumigatus	lethal
WH_10009708	68.1	6.2e-18	PHI:4660	Chs3b	ESU16792	5518	Fusarium graminearum	reduced virulence
WH_10009711	100	3.1e-30	PHI:861	RAS2	FGSG_10114	5518	Fusarium graminearum	reduced virulence
WH_10009764	56.4	5e-10	PHI:4471	PtcB	EAL90257	746128	Aspergillus fumigatus	loss of pathogenicity
WH_10009774	53.8	2.2e-07	PHI:3098	URA4	AFR92864	5207	Cryptococcus neoformans	reduced virulence
WH_10009782	40.4	5e-06	PHI:2380	DEP6	FJ977165	29001	Alternaria brassicicola	unaffected pathogenicity
WH_10009784	45.2	1.6e-08	PHI:716	ZEB1	ABB90284	5518	Fusarium graminearum	unaffected pathogenicity
WH_10009788	51.2	1.5e-07	PHI:2247	Sch1	EAT82552	13684	Parastagonospora nodorum	unaffected pathogenicity
WH_10009794	75.6	2e-13	PHI:2075	Moatg7	MGG_07297.6	318829	Magnaporthe oryzae	loss of pathogenicity
WH_10009799	52	4.2e-10	PHI:199	AOX1	AAF82788	5499	Passalora fulva	reduced virulence
WH_10009800	41.8	9.5e-07	PHI:1526	GzHOMEL036	FGSG_10221	5518	Fusarium graminearum	unaffected pathogenicity
WH_10009820	56.7	7.9e-12	PHI:718	PKS6	AAS57291	5518	Fusarium graminearum	unaffected pathogenicity
WH_10009821	69	4.2e-07	PHI:3164	Sm1	AGN70889	29875	Trichoderma virens	reduced virulence
WH_10009829	81.7	4.4e-22	PHI:2070	Moatg2	MGG_05998.6	318829	Magnaporthe oryzae	loss of pathogenicity
WH_10009851	47.4	2.9e-10	PHI:5297	BCAL2200	CAR52501	95486	Burkholderia cenocepacia	reduced virulence
WH_10009852	98.3	4.9e-29	PHI:5428	Mero-Slt2	Maa_03181	568076	Metarhizium robertsii	loss of pathogenicity
WH_10009857	69.5	2.3e-20	PHI:2038	Mir1	MGG_02370.6	318829	Magnaporthe oryzae	unaffected pathogenicity
WH_10009871	61	4.2e-06	PHI:2105	Calcium permease	MGG_01381.5	318829	Magnaporthe oryzae	reduced virulence
WH_10009876	64.4	2.5e-16	PHI:872	MGG_03284	MGG_03284	318829	Magnaporthe oryzae	reduced virulence
WH_10009878	83.3	1.2e-25	PHI:1628	FgFSR1	FGSG_01665	5518	Fusarium graminearum	reduced virulence
WH_10009893	71.2	1.9e-22	PHI:1952	GzZC267	FGSG_01669	5518	Fusarium graminearum	unaffected pathogenicity
WH_10009904	65.1	2.6e-11	PHI:3971	Bdtf1	no data found	29001	Alternaria brassicicola	reduced virulence
WH_10009914	58.8	1.5e-09	PHI:1998	GzZC313	FGSG_00052	5518	Fusarium graminearum	unaffected pathogenicity
WH_10009920	52.2	5.4e-09	PHI:3382	FVEG_12532	EWG54278	117187	Fusarium verticillioides	unaffected pathogenicity
WH_10009943	66.1	7.6e-20	PHI:2441	MgAlg2	Mycgr3G75289	1047171	Zymoseptoria tritici	loss of pathogenicity
WH_10009960	81.4	1.4e-23	PHI:1960	GzZC275	FGSG_01638	5518	Fusarium graminearum	unaffected pathogenicity
WH_10009963	51.1	1.4e-117	PHI:2239	Spe-Sdh	um05818	5270	Ustilago maydis	reduced virulence
WH_10009972	43.3	7.5e-11	PHI:2393	Related to O-methylsterigmatocystin oxidoreductase	FGSG_00007	5518	Fusarium graminearum	increased virulence (hypervirulence)
WH_10009976	43.3	7.2e-11	PHI:2393	Related to O-methylsterigmatocystin oxidoreductase	FGSG_00007	5518	Fusarium graminearum	increased virulence (hypervirulence)
WH_10009979	54.8	7.4e-11	PHI:1468	GzCCAAT008	FGSG_11627	5518	Fusarium graminearum	unaffected pathogenicity
WH_10009988	41.7	1e-08	PHI:4733	dnaJ	CAG46145	263	Francisella tularensis	unaffected pathogenicity
WH_10010020	72	7.3e-06	PHI:785	MGG_04128	MGG_04128	318829	Magnaporthe oryzae	reduced virulence
WH_10010033	48.1	1.2e-10	PHI:504	LEU2	CAA42366	4932	Saccharomyces cerevisiae	reduced virulence
WH_10010035	43.3	1.6e-07	PHI:3914	Sdh1	EAT92394	13684	Parastagonospora nodorum	reduced virulence
WH_10010040	66.7	4.1e-07	PHI:1340	GzbZIP022	FGSG_10546	5518	Fusarium graminearum	unaffected pathogenicity
WH_10010044	47.2	1.7e-11	PHI:2425	PKS2	AY495643	5016	Cochliobolus heterostrophus	reduced virulence
WH_10010051	75	3.6e-23	PHI:1634	GzWing006	FGSG_01689	5518	Fusarium graminearum	unaffected pathogenicity
WH_10000293	49.2	6.7e-122	PHI:2239	Spe-Sdh	um05818	5270	Ustilago maydis	reduced virulence
WH_10000320	54.2	3.9e-13	PHI:2179	Moplaa	HQ650870	318829	Magnaporthe oryzae	reduced virulence
WH_10000325	53.2	2.9e-10	PHI:1812	GzZC127	FGSG_08135	5518	Fusarium graminearum	unaffected pathogenicity
WH_10000333	44.2	4.7e-06	PHI:1977	GzZC292	FGSG_04830	5518	Fusarium graminearum	unaffected pathogenicity
WH_10000343	71.7	5.2e-19	PHI:1099	Mdh1	AAX14688	13684	Parastagonospora nodorum	unaffected pathogenicity
WH_10000354	72.7	5.9e-20	PHI:1977	GzZC292	FGSG_04830	5518	Fusarium graminearum	unaffected pathogenicity
WH_10000355	96.7	1.1e-32	PHI:1369	GzC2H031	FGSG_04889	5518	Fusarium graminearum	unaffected pathogenicity
WH_10000356	61.7	6.1e-17	PHI:5617	FZC25	MGG_17669	318829	Magnaporthe oryzae	unaffected pathogenicity
WH_10000378	63.3	3e-17	PHI:1006	HMR1	FG09197	5518	Fusarium graminearum	reduced virulence
WH_10000396	50.8	1.2e-11	PHI:776	MGG_00692	MGG_00692	318829	Magnaporthe oryzae	reduced virulence
WH_10000402	91.5	4.6e-27	PHI:1603	GzOB044	FGSG_10122	5518	Fusarium graminearum	unaffected pathogenicity
WH_10000410	52.4	4.7e-10	PHI:344	CPTF1	CAD21519	5111	Claviceps purpurea	reduced virulence
WH_10000411	47.7	1.2e-08	PHI:1670	GzCCHC010	FGSG_10286	5518	Fusarium graminearum	unaffected pathogenicity
WH_10000417	74.6	2.5e-20	PHI:790	MGG_07259	MGG_07259	318829	Magnaporthe oryzae	reduced virulence
WH_10000458	47.7	1.8e-09	PHI:1772	GzZC087	FGSG_10069	5518	Fusarium graminearum	reduced virulence
WH_10000459	85.5	3.4e-23	PHI:1525	GzHOMEL035	FGSG_10068	5518	Fusarium graminearum	unaffected pathogenicity
WH_10000461	100	1.3e-29	PHI:1203	(Sc Yck1/2/3)	FGSG_10066	5518	Fusarium graminearum	reduced virulence
WH_10000480	50.6	3.3e-16	PHI:1090	FGSG_10057	FGSG_10057	5518	Fusarium graminearum	reduced virulence
WH_10000489	87.3	9.7e-26	PHI:4616	MoSFA1	EHA52051	318829	Magnaporthe oryzae	reduced virulence
WH_10000493	84.7	2.4e-26	PHI:1247	FGSG_10196	FGSG_10196	5518	Fusarium graminearum	unaffected pathogenicity
WH_10000506	62.7	3.8e-13	PHI:1617	GzssDB002	FGSG_10186	5518	Fusarium graminearum	unaffected pathogenicity
WH_10000535	72.9	5.6e-20	PHI:4107	BbMBF1	EJP68795	176275	Beauveria bassiana	reduced virulence
WH_10000576	50.7	2.2e-10	PHI:2396	GzSYN2	FGSG_09928.3	5518	Fusarium graminearum	reduced virulence
WH_10000582	95	1.2e-29	PHI:1752	GzZC067	FGSG_09921	5518	Fusarium graminearum	unaffected pathogenicity
WH_10000603	62.5	9.6e-06	PHI:1518	GzHOMEL016	FGSG_06966	5518	Fusarium graminearum	unaffected pathogenicity
