# Supplementary material for: Genome Analysis of Hypomyces perniciosus, the Causal Agent of Wet Bubble Disease of Button Mushroom (Agaricus bisporus)
Source: Genes (Basel). 2019 May 29;10(6):417. doi: 10.3390/genes10060417 (PMC6627653; doi:10.3390/genes10060417)
Supplement: Supplementary file 1 [file genes-10-00417-s001.zip › genes-489343-supplementary/TableS11.xlsx]

## Sheet: Sheet1
Table S11. List of membrane transport proteins in Hypomyces perciosus genome from Transporter Classification Database (TCDB).
Gene_ID	Nr	Nt	Swissprot	KEGG	COG	TrEMBL	Interpro	GO	TCDB_gene_id	TC_number	TCDB_gene_discription
WH_10006956	gi|927409823|ref|XP_013950757.1|/1.00092e-79/hypothetical protein TRIVIDRAFT_214452 [Trichoderma virens Gv29-8] &gt;gi|358378873|gb|EHK16554.1| hypothetical protein TRIVIDRAFT_214452 [Trichoderma virens Gv29-8]	gi|667655054|ref|XM_008601137.1|/2e-76/Beauveria bassiana ARSEF 2860 integral membrane protein partial mRNA	Q54ZG7/9e-14/TM234_DICDI Transmembrane protein 234 homolog OS=Dictyostelium discoideum GN=DDB_G0277575 PE=3 SV=1	NA	NA	G9N9D3/3e-79/G9N9D3_HYPVG Uncharacterized protein OS=Hypocrea virens (strain Gv29-8 / FGSC 10586) GN=TRIVIDRAFT_214452 PE=4 SV=1	PF10639/3.8E-27/Putative transmembrane family 234	cellular_component:GO:0016020//membrane;	gnl|TC-DB|E3REF2	2.A.7.32.4	Putative uncharacterized protein OS=Pyrenophora teres f. teres (strain 0-1) GN=PTT_04384 PE=4 SV=1
WH_10006982	gi|927409783|ref|XP_013950737.1|/0/hypothetical protein TRIVIDRAFT_111383 [Trichoderma virens Gv29-8] &gt;gi|358378849|gb|EHK16530.1| hypothetical protein TRIVIDRAFT_111383 [Trichoderma virens Gv29-8]	gi|667645254|ref|XM_008596237.1|/0.0/Beauveria bassiana ARSEF 2860 CDC50 family protein partial mRNA	Q1MTQ5/3e-129/MUG89_SCHPO Meiotically up-regulated gene 89 protein OS=Schizosaccharomyces pombe (strain 972 / ATCC 24843) GN=mug89 PE=1 SV=1	NA	SPBC1773.11c/1e-129/---	G9N9A9/0.0/G9N9A9_HYPVG Uncharacterized protein OS=Hypocrea virens (strain Gv29-8 / FGSC 10586) GN=TRIVIDRAFT_111383 PE=4 SV=1	PF03381/4.5E-95/LEM3 (ligand-effect modulator 3) family / CDC50 family	cellular_component:GO:0016021//integral component of membrane;	gnl|TC-DB|P25656	8.A.27.1.2	Cell division control protein 50 - Saccharomyces cerevisiae (Baker's yeast).
WH_10006985	gi|927387649|ref|XP_013939670.1|/0/hypothetical protein TRIATDRAFT_301914 [Trichoderma atroviride IMI 206040] &gt;gi|358391910|gb|EHK41314.1| hypothetical protein TRIATDRAFT_301914 [Trichoderma atroviride IMI 206040]	gi|758192838|ref|XM_011320495.1|/0.0/Fusarium graminearum PH-1 arsenical pump-driving ATPase partial mRNA	Q870U4/0.0/GET3_NEUCR ATPase get3 OS=Neurospora crassa (strain ATCC 24698 / 74-OR23-1A / CBS 708.71 / DSM 1257 / FGSC 987) GN=get3 PE=3 SV=1	fgr:FGSG_09891/0.0/arsenical pump-driving ATPase; K01551 arsenite-transporting ATPase [EC:3.6.3.16]	SPAC1142.06/1e-139/---	G9P5C9/0.0/G9P5C9_HYPAI ATPase GET3 OS=Hypocrea atroviridis (strain ATCC 20476 / IMI 206040) GN=GET3 PE=3 SV=1	PF02374/3.0E-111/Anion-transporting ATPase	biological_process:GO:0043547//positive regulation of GTPase activity;GO:0006890//retrograde vesicle-mediated transport, Golgi to ER;GO:0000750//pheromone-dependent signal transduction involved in conjugation with cellular fusion;GO:1990507//ATP-independent chaperone mediated protein folding;GO:0045048//protein insertion into ER membrane;GO:0006620//posttranslational protein targeting to membrane…	gnl|TC-DB|O43681	3.A.19.1.1	Arsenical pump-driving ATPase - Homo sapiens (Human).
WH_10006992	gi|686207810|dbj|BAP58879.1|/0/serine threonine protein kinase [Trichoderma harzianum]	gi|589102178|ref|XM_006963050.1|/0.0/Trichoderma reesei QM6a serine threonine protein kinase (TRIREDRAFT_45998), partial mRNA	P06782/3e-170/SNF1_YEAST Carbon catabolite-derepressing protein kinase OS=Saccharomyces cerevisiae (strain ATCC 204508 / S288c) GN=SNF1 PE=1 SV=1	tre:TRIREDRAFT_45998/0.0/snf1; serine threonine protein kinase; K12761 carbon catabolite-derepressing protein kinase [EC:2.7.11.1]	ECU01g0630/8e-42/---	A0A090AMP2/0.0/A0A090AMP2_TRIHA Serine threonine protein kinase OS=Trichoderma harzianum GN=SNF1 PE=4 SV=1	PF16579/2.5E-9/Adenylate sensor of SNF1-like protein kinase	biological_process:GO:0007124//pseudohyphal growth;GO:0006468//protein phosphorylation;GO:0001302//replicative cell aging;GO:0001403//invasive growth in response to glucose limitation;GO:0006995//cellular response to nitrogen starvation;GO:0090606//single-species surface biofilm formation;GO:0007155//cell adhesion;GO:1900436//positive regulation of filamentous growth of a population of unicellula…	gnl|TC-DB|M5BEH1	9.B.106.3.1	Salt overly sensitive 2 OS=Arabidopsis thaliana GN=sos2 PE=4 SV=1
WH_10007020	gi|920640668|gb|KOM21493.1|/0/hypothetical protein XA68_1311 [Ophiocordyceps unilateralis]	gi|758193696|ref|XM_011320923.1|/0.0/Fusarium graminearum PH-1 E3 ubiquitin-protein ligase pub1 mRNA	Q0CCL1/0.0/RSP5_ASPTN Probable E3 ubiquitin-protein ligase hulA OS=Aspergillus terreus (strain NIH 2624 / FGSC A1156) GN=hulA PE=3 SV=1	fgr:FGSG_10272/0.0/E3 ubiquitin-protein ligase pub1; K10591 E3 ubiquitin-protein ligase NEDD4 [EC:2.3.2.26]	SPAC11G7.02/0.0/---	A0A0L9STZ2/0.0/A0A0L9STZ2_9HYPO E3 ubiquitin-protein ligase OS=Ophiocordyceps unilateralis GN=XA68_1311 PE=4 SV=1	PF00168/6.8E-20/C2 domain	biological_process:GO:0016567//protein ubiquitination;molecular_function:GO:0004842//ubiquitin-protein transferase activity;GO:0016874//ligase activity;	gnl|TC-DB|Q8CFI0	8.A.30.1.1	E3 ubiquitin-protein ligase NEDD4-like protein - Mus musculus (Mouse).
WH_10007021	gi|908388230|gb|KND88922.1|/3.68249e-151/NADH-ubiquinone oxidoreductase 19.3 kDa subunit, mitochondrial, partial [Tolypocladium ophioglossoides CBS 100239]	gi|667646620|ref|XM_008596920.1|/1e-146/Beauveria bassiana ARSEF 2860 mitochondrial NADH-ubiquinone oxidoreductase 20 kD subunit partial mRNA	O47950/5e-128/NDUS7_NEUCR NADH-ubiquinone oxidoreductase 19.3 kDa subunit, mitochondrial OS=Neurospora crassa (strain ATCC 24698 / 74-OR23-1A / CBS 708.71 / DSM 1257 / FGSC 987) GN=G17A4.170 PE=2 SV=1	cmt:CCM_01091/1e-146/mitochondrial NADH-ubiquinone oxidoreductase 20 kD subunit; K03940 NADH dehydrogenase (ubiquinone) Fe-S protein 7 [EC:1.6.5.3 1.6.99.3]	XF0306/3e-86/---	A0A0L0N4B4/1e-150/A0A0L0N4B4_9HYPO NADH-ubiquinone oxidoreductase 19.3 kDa subunit, mitochondrial (Fragment) OS=Tolypocladium ophioglossoides CBS 100239 GN=TOPH_06446 PE=3 SV=1	PF05730/4.4E-5/CFEM domain	biological_process:GO:0055114//oxidation-reduction process;molecular_function:GO:0046872//metal ion binding;GO:0008137//NADH dehydrogenase (ubiquinone) activity;GO:0051539//4 iron, 4 sulfur cluster binding;GO:0048038//quinone binding;	gnl|TC-DB|O47950	3.D.1.6.2	NADH-ubiquinone oxidoreductase 19.3 kDa subunit, mitochondrial - Neurospora crassa.
WH_10007073	gi|927396271|ref|XP_013943981.1|/0/hypothetical protein TRIATDRAFT_161151 [Trichoderma atroviride IMI 206040] &gt;gi|358396356|gb|EHK45737.1| hypothetical protein TRIATDRAFT_161151 [Trichoderma atroviride IMI 206040]	gi|953396409|ref|XM_014686961.1|/0.0/Metarhizium brunneum ARSEF 3297 sodium/hydrogen exchanger 3 partial mRNA	Q04121/0.0/NHX1_YEAST Endosomal/prevacuolar sodium/hydrogen exchanger OS=Saccharomyces cerevisiae (strain ATCC 204508 / S288c) GN=NHX1 PE=1 SV=1	maj:MAA_03464/0.0/Cation/H+ exchanger, CPA1 family; K12041 solute carrier family 9 (sodium/hydrogen exchanger), member 6/7	YDR456w/0.0/---	G9NUL0/0.0/G9NUL0_HYPAI Sodium/hydrogen exchanger OS=Hypocrea atroviridis (strain ATCC 20476 / IMI 206040) GN=TRIATDRAFT_161151 PE=3 SV=1	PF00999/1.6E-74/Sodium/hydrogen exchanger family	biological_process:GO:0006885//regulation of pH;GO:1902600//hydrogen ion transmembrane transport;GO:0035725//sodium ion transmembrane transport;cellular_component:GO:0016021//integral component of membrane;molecular_function:GO:0015385//sodium:proton antiporter activity;	gnl|TC-DB|Q04121	2.A.36.1.12	Endosomal/prevacuolar sodium/hydrogen exchanger OS=Saccharomyces cerevisiae GN=NHX1 PE=1 SV=1
WH_10007090	gi|927410795|ref|XP_013951237.1|/1.61092e-95/hypothetical protein TRIVIDRAFT_216889 [Trichoderma virens Gv29-8] &gt;gi|358379355|gb|EHK17035.1| hypothetical protein TRIVIDRAFT_216889 [Trichoderma virens Gv29-8]	gi|953396451|ref|XM_014686982.1|/5e-86/Metarhizium brunneum ARSEF 3297 DUF788 domain-containing protein partial mRNA	O14193/8e-11/MUG69_SCHPO Meiotically up-regulated gene 69 protein OS=Schizosaccharomyces pombe (strain 972 / ATCC 24843) GN=mug69 PE=1 SV=4	NA	NA	G9N7S1/5e-95/G9N7S1_HYPVG Uncharacterized protein OS=Hypocrea virens (strain Gv29-8 / FGSC 10586) GN=TRIVIDRAFT_216889 PE=4 SV=1	PF05620/2.1E-49/Protein of unknown function (DUF788)	biological_process:GO:0006624//vacuolar protein processing;cellular_component:GO:0016021//integral component of membrane;GO:0005773//vacuole;	gnl|TC-DB|K9FAK7	9.B.26.1.4	Uncharacterized protein OS=Penicillium digitatum (strain Pd1 / CECT 20795) GN=PDIP_84590 PE=4 SV=1
WH_10007095	gi|818165850|gb|KKP05354.1|/2.86433e-107/nuclear cap-binding protein subunit 2 [Trichoderma harzianum]	gi|596663530|ref|XM_007275507.1|/1e-102/Colletotrichum gloeosporioides Nara gc5 nuclear cap binding protein subunit 2 (CGGC5_556), partial mRNA	Q9P383/2e-62/NCBP2_SCHPO Nuclear cap-binding protein subunit 2 OS=Schizosaccharomyces pombe (strain 972 / ATCC 24843) GN=cbc2 PE=3 SV=1	fgr:FGSG_05488/4e-100/nuclear cap-binding protein subunit 2; K12883 nuclear cap-binding protein subunit 2	ECU03g0760/4e-25/---	A0A0G0AKT0/9e-107/A0A0G0AKT0_TRIHA Nuclear cap-binding protein subunit 2 OS=Trichoderma harzianum GN=THAR02_02543 PE=4 SV=1	PF00076/4.1E-16/RNA recognition motif. (a.k.a. RRM, RBD, or RNP domain)	biological_process:GO:0045292//mRNA cis splicing, via spliceosome;cellular_component:GO:0005634//nucleus;GO:0005829//cytosol;GO:0005846//nuclear cap binding complex;GO:0072686//mitotic spindle;molecular_function:GO:0000339//RNA cap binding;GO:0000166//nucleotide binding;	gnl|TC-DB|P52298	9.A.60.1.1	Nuclear cap-binding protein subunit 2 OS=Homo sapiens GN=NCBP2 PE=1 SV=1
WH_10007096	gi|927410808|ref|XP_013951243.1|/0/hypothetical protein TRIVIDRAFT_80481 [Trichoderma virens Gv29-8] &gt;gi|358379361|gb|EHK17041.1| hypothetical protein TRIVIDRAFT_80481 [Trichoderma virens Gv29-8]	gi|953472878|ref|XM_014724428.1|/0.0/Metarhizium majus ARSEF 297 WD40 repeat-like-containing domain protein partial mRNA	G0S4F3/0.0/NUP82_CHATD Nucleoporin NUP82 OS=Chaetomium thermophilum (strain DSM 1495 / CBS 144.50 / IMI 039719) GN=NUP82 PE=1 SV=1	maj:MAA_03438/0.0/WD40 repeat-like-containing domain protein; K18719 nucleoporin NUP82	NA	G9N7S7/0.0/G9N7S7_HYPVG Uncharacterized protein OS=Hypocrea virens (strain Gv29-8 / FGSC 10586) GN=TRIVIDRAFT_80481 PE=4 SV=1	NA	NA	gnl|TC-DB|G0S4F3	1.I.1.1.2	Nucleoporin NUP82 OS=Chaetomium thermophilum (strain DSM 1495 / CBS 144.50 / IMI 039719) GN=NUP82 PE=3 SV=1
WH_10007106	gi|818157294|gb|KKO98243.1|/0/hsp98-like protein [Trichoderma harzianum]	gi|953396259|ref|XM_014686886.1|/0.0/Metarhizium brunneum ARSEF 3297 heat shock protein 101 partial mRNA	P31540/0.0/HSP98_NEUCR Heat shock protein hsp98 OS=Neurospora crassa (strain ATCC 24698 / 74-OR23-1A / CBS 708.71 / DSM 1257 / FGSC 987) GN=hsp98 PE=1 SV=2	maj:MAA_03534/0.0/heat shock protein HSP98; K03695 ATP-dependent Clp protease ATP-binding subunit ClpB	SPBC16D10.08c/0.0/---	A0A0F9ZYH5/0.0/A0A0F9ZYH5_TRIHA Hsp98-like protein OS=Trichoderma harzianum GN=THAR02_09657 PE=3 SV=1	PF07724/4.8E-44/AAA domain (Cdc48 subfamily)	biological_process:GO:0019538//protein metabolic process;molecular_function:GO:0005524//ATP binding;	gnl|TC-DB|Q9SXJ7	3.A.9.1.2	Chaperone protein ClpC2, chloroplastic OS=Arabidopsis thaliana GN=CLPC2 PE=2 SV=1
WH_10007127	gi|302903113|ref|XP_003048787.1|/7.14343e-92/predicted protein [Nectria haematococca mpVI 77-13-4] &gt;gi|256729721|gb|EEU43074.1| predicted protein [Nectria haematococca mpVI 77-13-4]	gi|758203298|ref|XM_011325707.1|/3e-89/Fusarium graminearum PH-1 vacuolar ATP synthase subunit c partial mRNA	P50515/5e-60/VATL_SCHPO V-type proton ATPase 16 kDa proteolipid subunit OS=Schizosaccharomyces pombe (strain 972 / ATCC 24843) GN=vma3 PE=3 SV=1	fgr:FGSG_05470/2e-90/vacuolar ATP synthase subunit c; K02155 V-type H+-transporting ATPase 16kDa proteolipid subunit	SPAC1B3.14/3e-60/---	A0A086SXE3/8e-91/A0A086SXE3_ACRCH V-type proton ATPase 16 kDa proteolipid subunit-like protein OS=Acremonium chrysogenum ATCC 11550 GN=ACRE_075060 PE=3 SV=1	PF00137/2.8E-21/ATP synthase subunit C	biological_process:GO:0015991//ATP hydrolysis coupled proton transport;cellular_component:GO:0033179//proton-transporting V-type ATPase, V0 domain;GO:0016021//integral component of membrane;GO:0005774//vacuolar membrane;molecular_function:GO:0015078//hydrogen ion transmembrane transporter activity;	gnl|TC-DB|P25515	3.A.2.2.3	VACUOLAR ATP SYNTHASE 16 KDA PROTEOLIPID SUBUNIT (EC 3.6.1.34) - Saccharomyces cerevisiae (Baker's yeast).
WH_10007144	gi|572276960|gb|ETS00267.1|/0/hypothetical protein M419DRAFT_131862 [Trichoderma reesei RUT C-30]	gi|761845323|ref|XM_007821559.2|/0.0/Metarhizium robertsii ARSEF 23 voltage gated chloride channel mRNA	P51791/0.0/CLCN3_MOUSE H(+)/Cl(-) exchange transporter 3 OS=Mus musculus GN=Clcn3 PE=1 SV=2	maj:MAA_03561/0.0/voltage gated chloride channel; K05012 chloride channel 3/4/5	SPBC19C7.11_1/9e-93/---	A0A024S7S6/0.0/A0A024S7S6_HYPJE Chloride channel protein OS=Trichoderma reesei RUT C-30 GN=M419DRAFT_131862 PE=3 SV=1	PF00654/6.3E-91/Voltage gated chloride channel	biological_process:GO:0006821//chloride transport;cellular_component:GO:0016021//integral component of membrane;molecular_function:GO:0005247//voltage-gated chloride channel activity;	gnl|TC-DB|P51792	2.A.49.2.3	Chloride channel protein 3 - Rattus norvegicus (Rat).
WH_10007149	gi|927396171|ref|XP_013943931.1|/0/ZIP metal ion transporter [Trichoderma atroviride IMI 206040] &gt;gi|358396293|gb|EHK45674.1| ZIP metal ion transporter [Trichoderma atroviride IMI 206040]	gi|927396170|ref|XM_014088456.1|/0.0/Trichoderma atroviride IMI 206040 ZIP metal ion transporter mRNA	Q5BL29/1e-44/S39A9_DANRE Zinc transporter ZIP9 OS=Danio rerio GN=slc39a9 PE=2 SV=1	maj:MAA_03558/0.0/ZIP metal ion transporter; K14715 solute carrier family 39 (zinc transporter), member 9	NA	G9NUE3/0.0/G9NUE3_HYPAI ZIP metal ion transporter OS=Hypocrea atroviridis (strain ATCC 20476 / IMI 206040) GN=TRIATDRAFT_299341 PE=4 SV=1	PF02535/8.7E-30/ZIP Zinc transporter	biological_process:GO:0055085//transmembrane transport;GO:0030001//metal ion transport;cellular_component:GO:0016021//integral component of membrane;molecular_function:GO:0046873//metal ion transmembrane transporter activity;	gnl|TC-DB|Q9NUM3	2.A.5.6.1	Zinc transporter ZIP9 OS=Homo sapiens GN=SLC39A9 PE=2 SV=2
WH_10007227	gi|572274287|gb|ETR97834.1|/0/inner membrane magnesium transporter MRS2 precursor [Trichoderma reesei RUT C-30]	gi|629683906|ref|XM_007809058.1|/0.0/Metarhizium acridum CQMa 102 inner membrane magnesium transporter MRS2 precursor partial mRNA	Q4I298/0.0/MRS2_GIBZE Mitochondrial inner membrane magnesium transporter MRS2 OS=Gibberella zeae (strain PH-1 / ATCC MYA-4620 / FGSC 9075 / NRRL 31084) GN=MRS2 PE=3 SV=1	maw:MAC_00909/0.0/inner membrane magnesium transporter MRS2 precursor; K16075 magnesium transporter	NA	A0A024RXI2/0.0/A0A024RXI2_HYPJE Inner membrane magnesium transporter MRS2 OS=Trichoderma reesei RUT C-30 GN=M419DRAFT_90688 PE=4 SV=1	PF01544/3.7E-13/CorA-like Mg2+ transporter protein	biological_process:GO:0030001//metal ion transport;GO:0055085//transmembrane transport;cellular_component:GO:0016021//integral component of membrane;molecular_function:GO:0046873//metal ion transmembrane transporter activity;	gnl|TC-DB|Q01926	1.A.35.5.1	MITOCHONDRIAL RNA SPLICING PROTEIN MRS2 PRECURSOR - Saccharomyces cerevisiae (Baker's yeast).
WH_10007230	gi|572274291|gb|ETR97838.1|/0/DEAD/DEAH box helicase [Trichoderma reesei RUT C-30]	gi|629683898|ref|XM_007809054.1|/0.0/Metarhizium acridum CQMa 102 ATP-dependent RNA helicase partial mRNA	A4RBS3/0.0/SUB2_MAGO7 ATP-dependent RNA helicase SUB2 OS=Magnaporthe oryzae (strain 70-15 / ATCC MYA-4617 / FGSC 8958) GN=SUB2 PE=3 SV=1	maw:MAC_00905/0.0/ATP-dependent RNA helicase; K12812 ATP-dependent RNA helicase UAP56/SUB2 [EC:3.6.4.13]	SPAC17G6.14c/0.0/---	A0A024RXN3/0.0/A0A024RXN3_HYPJE DEAD/DEAH box helicase OS=Trichoderma reesei RUT C-30 GN=M419DRAFT_104158 PE=4 SV=1	PF00270/2.0E-38/DEAD/DEAH box helicase	biological_process:GO:0006406//mRNA export from nucleus;GO:0031124//mRNA 3'-end processing;GO:0006283//transcription-coupled nucleotide-excision repair;GO:0006348//chromatin silencing at telomere;GO:0006368//transcription elongation from RNA polymerase II promoter;GO:0000398//mRNA splicing, via spliceosome;cellular_component:GO:0000781//chromosome, telomeric region;GO:0000346//transcription expor…	gnl|TC-DB|Q07478	3.A.22.1.1	ATP-dependent RNA helicase SUB2 OS=Saccharomyces cerevisiae (strain ATCC 204508 / S288c) GN=SUB2 PE=1 SV=1
WH_10007234	gi|818162347|gb|KKP02284.1|/0/hypothetical protein THAR02_05613 [Trichoderma harzianum]	gi|953395005|ref|XM_014686259.1|/0.0/Metarhizium brunneum ARSEF 3297 small oligopeptide transporter, OPT family partial mRNA	P40900/0.0/ISP4_SCHPO Sexual differentiation process protein isp4 OS=Schizosaccharomyces pombe (strain 972 / ATCC 24843) GN=isp4 PE=2 SV=2	tre:TRIREDRAFT_120020/6e-42/ribosomal protein L37e; K02922 large subunit ribosomal protein L37e	YLR185w/2e-30/---	A0A0G0AB97/0.0/A0A0G0AB97_TRIHA Uncharacterized protein OS=Trichoderma harzianum GN=THAR02_05613 PE=4 SV=1	PF03169/5.1E-185/OPT oligopeptide transporter protein	biological_process:GO:0055085//transmembrane transport;cellular_component:GO:0016021//integral component of membrane;	gnl|TC-DB|P40900	2.A.67.1.2	Sexual differentiation process protein isp4 - Schizosaccharomyces pombe (Fission yeast).
WH_10007241	gi|927421692|ref|XP_013956677.1|/0/hypothetical protein TRIVIDRAFT_84034 [Trichoderma virens Gv29-8] &gt;gi|358384860|gb|EHK22457.1| hypothetical protein TRIVIDRAFT_84034 [Trichoderma virens Gv29-8]	gi|953395229|ref|XM_014686371.1|/0.0/Metarhizium brunneum ARSEF 3297 oligopeptide transporter OPT-like protein partial mRNA	P40900/0.0/ISP4_SCHPO Sexual differentiation process protein isp4 OS=Schizosaccharomyces pombe (strain 972 / ATCC 24843) GN=isp4 PE=2 SV=2	NA	NA	G9MQS8/0.0/G9MQS8_HYPVG Uncharacterized protein OS=Hypocrea virens (strain Gv29-8 / FGSC 10586) GN=TRIVIDRAFT_84034 PE=4 SV=1	PF03169/8.5E-170/OPT oligopeptide transporter protein	biological_process:GO:0055114//oxidation-reduction process;GO:0055085//transmembrane transport;cellular_component:GO:0016021//integral component of membrane;molecular_function:GO:0016491//oxidoreductase activity;	gnl|TC-DB|O14411	2.A.67.1.1	OPT1P - Candida albicans (Yeast).
WH_10007316	gi|927422082|ref|XP_013956872.1|/1.44181e-172/hypothetical protein TRIVIDRAFT_29352 [Trichoderma virens Gv29-8] &gt;gi|358385061|gb|EHK22658.1| hypothetical protein TRIVIDRAFT_29352 [Trichoderma virens Gv29-8]	gi|629723878|ref|XM_007824339.1|/1e-142/Metarhizium robertsii ARSEF 23 YeeE/YedE family protein mRNA	NA	mrr:Moror_7966/3e-06/family integral membrane protein; K07112 uncharacterized protein	VNG7164/8e-08/---	G9MRD5/4e-172/G9MRD5_HYPVG Uncharacterized protein OS=Hypocrea virens (strain Gv29-8 / FGSC 10586) GN=TRIVIDRAFT_29352 PE=4 SV=1	PF04143/4.6E-28/Sulphur transport	cellular_component:GO:0016021//integral component of membrane;	gnl|TC-DB|E9F2E3	9.B.102.1.11	YeeE/YedE family protein OS=Metarhizium anisopliae (strain ARSEF 23 / ATCC MYA-3075) GN=MAA_06341 PE=4 SV=1
WH_10007335	gi|927421140|ref|XP_013956401.1|/0/hypothetical protein TRIVIDRAFT_81762 [Trichoderma virens Gv29-8] &gt;gi|358384577|gb|EHK22174.1| hypothetical protein TRIVIDRAFT_81762 [Trichoderma virens Gv29-8]	gi|953475482|ref|XM_014725730.1|/0.0/Metarhizium majus ARSEF 297 WD40 repeat-like-containing domain protein partial mRNA	G0S450/3e-111/SEH1_CHATD Nucleoporin SEH1 OS=Chaetomium thermophilum (strain DSM 1495 / CBS 144.50 / IMI 039719) GN=SEH1 PE=3 SV=1	maj:MAA_06364/0.0/nuclear pore complex subunit; K14299 nucleoporin SEH1	NA	G9MSF8/0.0/G9MSF8_HYPVG Uncharacterized protein OS=Hypocrea virens (strain Gv29-8 / FGSC 10586) GN=TRIVIDRAFT_81762 PE=4 SV=1	PF00400/0.058/WD domain, G-beta repeat	NA	gnl|TC-DB|G0S450	1.I.1.1.2	Nucleoporin SEH1 OS=Chaetomium thermophilum (strain DSM 1495 / CBS 144.50 / IMI 039719) GN=SEH1 PE=3 SV=1
WH_10007359	gi|927391297|ref|XP_013941494.1|/0/Ca2+ transporter [Trichoderma atroviride IMI 206040] &gt;gi|358393884|gb|EHK43285.1| Ca2+ transporter [Trichoderma atroviride IMI 206040]	gi|927391296|ref|XM_014086019.1|/0.0/Trichoderma atroviride IMI 206040 Ca2+ transporter mRNA	Q99385/7e-100/VCX1_YEAST Vacuolar calcium ion transporter OS=Saccharomyces cerevisiae (strain ATCC 204508 / S288c) GN=VCX1 PE=1 SV=1	maj:MAA_06386/0.0/Ca2+ transporter; K07300 Ca2+:H+ antiporter	YDL128w/4e-100/---	G9P197/0.0/G9P197_HYPAI Ca2+ transporter OS=Hypocrea atroviridis (strain ATCC 20476 / IMI 206040) GN=TRIATDRAFT_247648 PE=4 SV=1	PF01699/3.6E-22/Sodium/calcium exchanger protein	cellular_component:GO:0016020//membrane;	gnl|TC-DB|Q99385	2.A.19.2.2	CHROMOSOME IV READING FRAME ORF YDL128W - Saccharomyces cerevisiae (Baker's yeast).
WH_10007375	gi|927421246|ref|XP_013956454.1|/0/hypothetical protein TRIVIDRAFT_29421 [Trichoderma virens Gv29-8] &gt;gi|358384631|gb|EHK22228.1| hypothetical protein TRIVIDRAFT_29421 [Trichoderma virens Gv29-8]	gi|667656814|ref|XM_008602017.1|/0.0/Beauveria bassiana ARSEF 2860 transmembrane protein 16H partial mRNA	O13621/7e-76/YNG5_SCHPO Uncharacterized protein C691.05c OS=Schizosaccharomyces pombe (strain 972 / ATCC 24843) GN=pi030 PE=4 SV=1	NA	NA	G9MSR8/0.0/G9MSR8_HYPVG Uncharacterized protein OS=Hypocrea virens (strain Gv29-8 / FGSC 10586) GN=TRIVIDRAFT_29421 PE=4 SV=1	PF04547/4.9E-85/Calcium-activated chloride channel	cellular_component:GO:0016021//integral component of membrane;	gnl|TC-DB|C7Z7K1	1.A.17.1.18	Predicted protein OS=Nectria haematococca (strain 77-13-4 / ATCC MYA-4622 / FGSC 9596 / MPVI) GN=NECHADRAFT_66456 PE=1 SV=1
WH_10007406	gi|589100625|ref|XP_006962335.1|/0/hypothetical protein TRIREDRAFT_55790 [Trichoderma reesei QM6a] &gt;gi|340521716|gb|EGR51950.1| hypothetical protein TRIREDRAFT_55790 [Trichoderma reesei QM6a]	gi|761850143|ref|XM_007824433.2|/0.0/Metarhizium robertsii ARSEF 23 N2,N2-dimethylguanosine tRNA methyltransferase mRNA	Q9P804/1e-111/TRM1_SCHPO tRNA (guanine(26)-N(2))-dimethyltransferase OS=Schizosaccharomyces pombe (strain 972 / ATCC 24843) GN=trm1 PE=1 SV=1	maj:MAA_06435/0.0/N2,N2-dimethylguanosine tRNA methyltransferase; K00555 tRNA (guanine26-N2/guanine27-N2)-dimethyltransferase [EC:2.1.1.215 2.1.1.216]	SPBC25D12.05/8e-112/---	A0A0F9ZYN3/0.0/A0A0F9ZYN3_TRIHA Uncharacterized protein OS=Trichoderma harzianum GN=THAR02_02854 PE=4 SV=1	PF02005/4.9E-102/N2,N2-dimethylguanosine tRNA methyltransferase	biological_process:GO:0002940//tRNA N2-guanine methylation;cellular_component:GO:0005739//mitochondrion;GO:0005637//nuclear inner membrane;molecular_function:GO:0003723//RNA binding;GO:0004809//tRNA (guanine-N2-)-methyltransferase activity;	gnl|TC-DB|A1CC48	9.B.178.1.2	N2,N2-dimethylguanosine tRNA methyltransferase, putative OS=Aspergillus clavatus (strain ATCC 1007 / CBS 513.65 / DSM 816 / NCTC 3887 / NRRL 1) GN=ACLA_060600 PE=4 SV=1
WH_10007467	gi|818161469|gb|KKP01546.1|/0/hypothetical protein THAR02_06368 [Trichoderma harzianum]	gi|517316688|emb|HF679027.1|/0.0/Fusarium fujikuroi IMI 58289 draft genome, chromosome FFUJ_chr05	O94343/0.0/YHMA_SCHPO Uncharacterized MFS-type transporter C1271.10c OS=Schizosaccharomyces pombe (strain 972 / ATCC 24843) GN=SPBC1271.10c PE=1 SV=1	afm:AFUA_5G01630/8e-18/MFS multidrug transporter; K08157 MFS transporter, DHA1 family, multidrug resistance protein	SPAC1348.05/4e-10/---	A0A0F9X8M8/0.0/A0A0F9X8M8_TRIHA Uncharacterized protein OS=Trichoderma harzianum GN=THAR02_06368 PE=4 SV=1	PF07690/5.4E-30/Major Facilitator Superfamily	biological_process:GO:0055085//transmembrane transport;cellular_component:GO:0016021//integral component of membrane;	gnl|TC-DB|P53389	2.A.1.2.33	Protein HOL1 - Saccharomyces cerevisiae (Baker's yeast).
WH_10007484	gi|572279010|gb|ETS02161.1|/0/mitochondrial FOW-1 like protein [Trichoderma reesei RUT C-30]	gi|629709543|ref|XM_007819827.1|/0.0/Metarhizium robertsii ARSEF 23 mitochondrial DNA replication protein YHM2 mRNA	Q04013/7e-163/YHM2_YEAST Citrate/oxoglutarate carrier protein OS=Saccharomyces cerevisiae (strain ATCC 204508 / S288c) GN=YHM2 PE=1 SV=1	ago:AGOS_AGL311C/1e-18/AGL311Cp; K15100 solute carrier family 25 (mitochondrial citrate transporter), member 1	NA	A0A024SCA7/0.0/A0A024SCA7_HYPJE Mitochondrial FOW-1 like protein OS=Trichoderma reesei RUT C-30 GN=M419DRAFT_98998 PE=3 SV=1	PF00153/2.6E-14/Mitochondrial carrier protein	biological_process:GO:0015742//alpha-ketoglutarate transport;GO:0000002//mitochondrial genome maintenance;GO:0006843//mitochondrial citrate transport;GO:0035674//tricarboxylic acid transmembrane transport;cellular_component:GO:0042645//mitochondrial nucleoid;GO:0016021//integral component of membrane;molecular_function:GO:0005371//tricarboxylate secondary active transmembrane transporter activity…	gnl|TC-DB|Q04013	2.A.29.29.1	Mitochondrial DNA replication protein YHM2 OS=Saccharomyces cerevisiae GN=YHM2 PE=1 SV=1
WH_10007487	gi|927408679|ref|XP_013950199.1|/0/hypothetical protein TRIVIDRAFT_74915 [Trichoderma virens Gv29-8] &gt;gi|358378313|gb|EHK15995.1| hypothetical protein TRIVIDRAFT_74915 [Trichoderma virens Gv29-8]	gi|573992302|ref|XM_006674009.1|/0.0/Cordyceps militaris CM01 Plasma membrane ATPase (Proton pump) (CCM_08873), partial mRNA	P07038/0.0/PMA1_NEUCR Plasma membrane ATPase OS=Neurospora crassa (strain ATCC 24698 / 74-OR23-1A / CBS 708.71 / DSM 1257 / FGSC 987) GN=pma-1 PE=1 SV=1	cmt:CCM_08873/0.0/Plasma membrane ATPase (Proton pump); K01535 H+-transporting ATPase [EC:3.6.3.6]	SPAC1071.10c/0.0/---	G9NAY5/0.0/G9NAY5_HYPVG Plasma membrane ATPase OS=Hypocrea virens (strain Gv29-8 / FGSC 10586) GN=TRIVIDRAFT_74915 PE=3 SV=1	PF00122/2.4E-59/E1-E2 ATPase	biological_process:GO:1902600//hydrogen ion transmembrane transport;GO:0006754//ATP biosynthetic process;cellular_component:GO:0016021//integral component of membrane;molecular_function:GO:0046872//metal ion binding;GO:0008553//hydrogen-exporting ATPase activity, phosphorylative mechanism;GO:0005524//ATP binding;	gnl|TC-DB|P07038	3.A.3.3.1	PLASMA MEMBRANE ATPASE (EC 3.6.3.6) (PROTON PUMP) - Neurospora crassa.
WH_10007490	gi|927408667|ref|XP_013950196.1|/0/hypothetical protein TRIVIDRAFT_40210 [Trichoderma virens Gv29-8] &gt;gi|358378310|gb|EHK15992.1| hypothetical protein TRIVIDRAFT_40210 [Trichoderma virens Gv29-8]	gi|953408860|ref|XM_014691359.1|/0.0/Metarhizium brunneum ARSEF 3297 nucleoporin-interacting protein NIC96 partial mRNA	G0S024/0.0/NIC96_CHATD Nucleoporin NIC96 OS=Chaetomium thermophilum (strain DSM 1495 / CBS 144.50 / IMI 039719) GN=NIC96 PE=1 SV=1	maj:MAA_01823/0.0/nuclear pore protein (Nic96); K14309 nuclear pore complex protein Nup93	NA	G9NAY2/0.0/G9NAY2_HYPVG Uncharacterized protein OS=Hypocrea virens (strain Gv29-8 / FGSC 10586) GN=TRIVIDRAFT_40210 PE=4 SV=1	PF04097/1.2E-215/Nup93/Nic96	biological_process:GO:0006606//protein import into nucleus;GO:0006999//nuclear pore organization;GO:0000055//ribosomal large subunit export from nucleus;cellular_component:GO:0044612//nuclear pore linkers;GO:0044615//nuclear pore nuclear basket;molecular_function:GO:0017056//structural constituent of nuclear pore;	gnl|TC-DB|G0S024	1.I.1.1.2	Nucleoporin NIC96 OS=Chaetomium thermophilum (strain DSM 1495 / CBS 144.50 / IMI 039719) GN=NIC96 PE=1 SV=1
WH_10007520	gi|927408561|ref|XP_013950170.1|/1.58077e-170/hypothetical protein TRIVIDRAFT_39839 [Trichoderma virens Gv29-8] &gt;gi|358378282|gb|EHK15964.1| hypothetical protein TRIVIDRAFT_39839 [Trichoderma virens Gv29-8]	gi|589107968|ref|XM_006965945.1|/1e-165/Trichoderma reesei QM6a mitochondrial dicarboxylate carrier (TRIREDRAFT_108216), partial mRNA	Q06143/2e-70/DIC1_YEAST Mitochondrial dicarboxylate transporter OS=Saccharomyces cerevisiae (strain ATCC 204508 / S288c) GN=DIC1 PE=1 SV=1	tre:TRIREDRAFT_108216/1e-166/mitochondrial dicarboxylate carrier; K13577 solute carrier family 25 (mitochondrial dicarboxylate transporter), member 10	NA	G9NAV3/5e-170/G9NAV3_HYPVG Uncharacterized protein OS=Hypocrea virens (strain Gv29-8 / FGSC 10586) GN=TRIVIDRAFT_39839 PE=3 SV=1	PF00153/4.9E-14/Mitochondrial carrier protein	biological_process:GO:0055085//transmembrane transport;cellular_component:GO:0016021//integral component of membrane;	gnl|TC-DB|Q06143	2.A.29.2.3	BELONGS TO THE MITOCHONDRIAL CARRIER FAMILY - Saccharomyces cerevisiae (Baker's yeast).
WH_10007588	gi|572282679|gb|ETS05693.1|/0/vacuolar ATP synthase subunit B [Trichoderma reesei RUT C-30]	gi|927397466|ref|XM_014089104.1|/0.0/Trichoderma atroviride IMI 206040 vacuolar ATP synthase subunit B (V-ATPase 57 kDa subunit) (atp6B), partial mRNA	P11593/0.0/VATB_NEUCR V-type proton ATPase subunit B OS=Neurospora crassa (strain ATCC 24698 / 74-OR23-1A / CBS 708.71 / DSM 1257 / FGSC 987) GN=vma-2 PE=3 SV=1	maj:MAA_01860/0.0/vacuolar ATP synthase subunit B (V-ATPase 57 kDa subunit); K02147 V-type H+-transporting ATPase subunit B	YBR127c/0.0/---	A0A024SL68/0.0/A0A024SL68_HYPJE Vacuolar ATP synthase subunit B OS=Trichoderma reesei RUT C-30 GN=M419DRAFT_95870 PE=3 SV=1	PF00006/2.2E-65/ATP synthase alpha/beta family, nucleotide-binding domain	biological_process:GO:0015991//ATP hydrolysis coupled proton transport;GO:0007035//vacuolar acidification;GO:0006874//cellular calcium ion homeostasis;GO:0046034//ATP metabolic process;GO:1902906//proteasome storage granule assembly;cellular_component:GO:0000329//fungal-type vacuole membrane;GO:0000221//vacuolar proton-transporting V-type ATPase, V1 domain;molecular_function:GO:0046961//proton-tr…	gnl|TC-DB|P16140	3.A.2.2.3	VACUOLAR ATP SYNTHASE SUBUNIT B (EC 3.6.1.34) (V-ATPASE B SUBUNIT) (VACUOLAR PROTON PUMP B SUBUNIT) (V-ATPASE 57 KDA SUBUNIT) - Saccharomyces cerevisiae (Baker's yeast).
WH_10007599	gi|936410834|gb|KPM39465.1|/0/Mitochondrial GTP/GDP carrier protein 1 [Neonectria ditissima]	gi|953408963|ref|XM_014691407.1|/0.0/Metarhizium brunneum ARSEF 3297 Mitochondrial carrier domain protein partial mRNA	P38988/2e-155/GGC1_YEAST Mitochondrial GTP/GDP carrier protein 1 OS=Saccharomyces cerevisiae (strain ATCC 204508 / S288c) GN=GGC1 PE=1 SV=1	cal:CaO19.3931/7e-20/SFC1; likely mitochondrial carrier protein similar to S. cerevisiae SFC1 (YJR095W) mitochondrial succinate-fumarate transporter; K15100 solute carrier family 25 (mitochondrial citrate transporter), member 1	NA	A0A0N0RU12/0.0/A0A0N0RU12_9HYPO Mitochondrial GTP/GDP carrier protein 1 OS=Escovopsis weberi GN=ESCO_001672 PE=4 SV=1	PF00153/1.5E-7/Mitochondrial carrier protein	biological_process:GO:0001408//guanine nucleotide transport;GO:0055085//transmembrane transport;cellular_component:GO:0016021//integral component of membrane;	gnl|TC-DB|P38988	2.A.29.21.1	Putative mitochondrial carrier protein YHM1/SHM1 - Saccharomyces cerevisiae (Baker's yeast).
WH_10007619	gi|572282197|gb|ETS05211.1|/0/heat shock protein 70 kDa [Trichoderma reesei RUT C-30]	gi|167843280|gb|EU311400.1|/0.0/Hypocrea lixii heat shock protein 70 kDa (hsp70) gene, complete cds	Q01233/0.0/HSP70_NEUCR Heat shock 70 kDa protein OS=Neurospora crassa (strain ATCC 24698 / 74-OR23-1A / CBS 708.71 / DSM 1257 / FGSC 987) GN=hsps-1 PE=2 SV=2	fgr:FGSG_00838/0.0/heat shock protein 70; K03283 heat shock 70kDa protein 1/8	SPAC13G7.02c/0.0/---	A0A024SHJ4/0.0/A0A024SHJ4_HYPJE Heat shock protein 70 kDa OS=Trichoderma reesei RUT C-30 GN=M419DRAFT_121926 PE=3 SV=1	PF00012/1.6E-189/Hsp70 protein	molecular_function:GO:0005524//ATP binding;	gnl|TC-DB|P08107	1.A.33.1.3	Heat shock 70 kDa protein 1 (HSP70.1) (HSP70-1/HSP70-2) - Homo sapiens (Human).
WH_10007647	gi|818168312|gb|KKP07593.1|/0/vacuolar ATP synthase 98 kDa subunit [Trichoderma harzianum]	gi|927397358|ref|XM_014089050.1|/0.0/Trichoderma atroviride IMI 206040 vacuolar ATP synthase subunit A (atp6V0A1), partial mRNA	Q01290/0.0/VPH1_NEUCR V-type proton ATPase subunit a OS=Neurospora crassa (strain ATCC 24698 / 74-OR23-1A / CBS 708.71 / DSM 1257 / FGSC 987) GN=vph-1 PE=3 SV=1	maw:MAC_02909/0.0/vacuolar ATP synthase 98 kDa subunit; K02154 V-type H+-transporting ATPase subunit a	YOR270c/0.0/---	A0A0F9Y692/0.0/A0A0F9Y692_TRIHA V-type proton ATPase subunit a OS=Trichoderma harzianum GN=THAR02_00268 PE=3 SV=1	PF01496/8.3E-304/V-type ATPase 116kDa subunit family	biological_process:GO:0015991//ATP hydrolysis coupled proton transport;cellular_component:GO:0000220//vacuolar proton-transporting V-type ATPase, V0 domain;GO:0016021//integral component of membrane;molecular_function:GO:0015078//hydrogen ion transmembrane transporter activity;	gnl|TC-DB|P32563	3.A.2.2.3	VACUOLAR ATP SYNTHASE 95 KDA SUBUNIT (EC 3.6.1.34) (VACUOLAR ATPASE 95 KDA SUBUNIT) - Saccharomyces cerevisiae (Baker's yeast).
WH_10007653	gi|572282163|gb|ETS05177.1|/5.87685e-135/ATP synthase subunit 5 [Trichoderma reesei RUT C-30]	gi|953468522|ref|XM_014722250.1|/1e-118/Metarhizium majus ARSEF 297 ATP synthase subunit 5 partial mRNA	Q9P602/1e-95/ATPO_NEUCR ATP synthase subunit 5, mitochondrial OS=Neurospora crassa (strain ATCC 24698 / 74-OR23-1A / CBS 708.71 / DSM 1257 / FGSC 987) GN=atp-5 PE=3 SV=2	fgr:FGSG_00300/7e-115/ATP synthase subunit 5; K02137 F-type H+-transporting ATPase subunit O	SPCC1840.06/9e-55/---	A0A024SH98/2e-134/A0A024SH98_HYPJE ATP synthase subunit 5 OS=Trichoderma reesei RUT C-30 GN=M419DRAFT_23588 PE=3 SV=1	PF00213/1.4E-46/ATP synthase delta (OSCP) subunit	biological_process:GO:0015986//ATP synthesis coupled proton transport;cellular_component:GO:0000274//mitochondrial proton-transporting ATP synthase, stator stalk;molecular_function:GO:0046961//proton-transporting ATPase activity, rotational mechanism;GO:0046933//proton-transporting ATP synthase activity, rotational mechanism;	gnl|TC-DB|P09457	3.A.2.1.3	ATP SYNTHASE OLIGOMYCIN SENSITIVITY CONFERRAL PROTEIN PRECURSOR, MITOCHONDRIAL (EC 3.6.1.34) (OSCP) (ATP SYNTHASE CHAIN 5) - Saccharomyces cerevisiae (Baker's yeast).
WH_10007664	gi|927408071|ref|XP_013950045.1|/5.09431e-122/hypothetical protein TRIVIDRAFT_87678 [Trichoderma virens Gv29-8] &gt;gi|358378150|gb|EHK15832.1| hypothetical protein TRIVIDRAFT_87678 [Trichoderma virens Gv29-8]	gi|953475968|ref|XM_014725973.1|/1e-110/Metarhizium majus ARSEF 297 NADH-ubiquinone oxidoreductase 21kDa subunit partial mRNA	P25711/2e-79/NDUS4_NEUCR NADH-ubiquinone oxidoreductase 21 kDa subunit, mitochondrial OS=Neurospora crassa (strain ATCC 24698 / 74-OR23-1A / CBS 708.71 / DSM 1257 / FGSC 987) GN=nuo-21 PE=1 SV=2	maj:MAA_02733/3e-110/NADH dehydrogenase ubiquinone Fe-S protein 4, mitochondrial; K03937 NADH dehydrogenase (ubiquinone) Fe-S protein 4	NA	G9NAH1/2e-121/G9NAH1_HYPVG Uncharacterized protein OS=Hypocrea virens (strain Gv29-8 / FGSC 10586) GN=TRIVIDRAFT_87678 PE=4 SV=1	PF04800/1.5E-35/ETC complex I subunit conserved region	biological_process:GO:0022900//electron transport chain;molecular_function:GO:0016651//oxidoreductase activity, acting on NAD(P)H;	gnl|TC-DB|P25711	3.D.1.6.2	NADH-ubiquinone oxidoreductase 21 kDa subunit, mitochondrial - Neurospora crassa.
WH_10007700	gi|936411528|gb|KPM40103.1|/2.46039e-124/hypothetical protein AK830_g6459 [Neonectria ditissima]	gi|697090148|ref|XM_009659685.1|/1e-117/Verticillium dahliae VdLs.17 vacuolar ATP synthase subunit D mRNA	O59941/3e-107/VATD_NEUCR V-type proton ATPase subunit D OS=Neurospora crassa (strain ATCC 24698 / 74-OR23-1A / CBS 708.71 / DSM 1257 / FGSC 987) GN=vma-8 PE=2 SV=2	vda:VDAG_10423/2e-119/vacuolar ATP synthase subunit D; K02149 V-type H+-transporting ATPase subunit D	YEL051w/3e-80/---	K3URE5/9e-122/K3URE5_FUSPC Uncharacterized protein OS=Fusarium pseudograminearum (strain CS3096) GN=FPSE_04806 PE=4 SV=1	PF01813/1.0E-35/ATP synthase subunit D	biological_process:GO:0055085//transmembrane transport;molecular_function:GO:0042626//ATPase activity, coupled to transmembrane movement of substances;	gnl|TC-DB|P32610	3.A.2.2.3	VACUOLAR ATP SYNTHASE SUBUNIT D (EC 3.6.1.34) (V-ATPASE D SUBUNIT) (VACUOLAR PROTON PUMP D SUBUNIT) - Saccharomyces cerevisiae (Baker's yeast).
WH_10007722	gi|908386076|gb|KND86836.1|/0/GPI ethanolamine phosphate transferase 1 [Tolypocladium ophioglossoides CBS 100239]	gi|827059994|ref|XM_008093392.1|/0.0/Colletotrichum graminicola M1.001 phosphatidylinositolglycan class N partial mRNA	Q4ILH3/0.0/MCD4_GIBZE GPI ethanolamine phosphate transferase 1 OS=Gibberella zeae (strain PH-1 / ATCC MYA-4620 / FGSC 9075 / NRRL 31084) GN=MCD4 PE=3 SV=1	fgr:FGSG_01935/0.0/GPI ethanolamine phosphate transferase 1; K05285 phosphatidylinositol glycan, class N [EC:2.7.-.-]	YKL165c/0.0/---	A0A0L0MYG5/0.0/A0A0L0MYG5_9HYPO GPI ethanolamine phosphate transferase 1 OS=Tolypocladium ophioglossoides CBS 100239 GN=TOPH_08500 PE=4 SV=1	PF04987/1.0E-21/Phosphatidylinositolglycan class N (PIG-N)	biological_process:GO:0006506//GPI anchor biosynthetic process;cellular_component:GO:0016021//integral component of membrane;GO:0005789//endoplasmic reticulum membrane;molecular_function:GO:0008484//sulfuric ester hydrolase activity;GO:0016740//transferase activity;	gnl|TC-DB|P36051	9.A.6.1.1	GPI-anchor biosynthetic protein MCD4 - Saccharomyces cerevisiae (Baker's yeast).
WH_10007727	gi|734660814|gb|KHN97867.1|/5.68514e-145/NADH-ubiquinone oxidoreductase 29.9 kDa subunit [Metarhizium album ARSEF 1941]	gi|629699336|ref|XM_007816769.1|/1e-143/Metarhizium acridum CQMa 102 NADH-ubiquinone oxidoreductase 29.9 kDa subunit partial mRNA	P24919/2e-61/NDUA5_NEUCR NADH-ubiquinone oxidoreductase 29.9 kDa subunit, mitochondrial OS=Neurospora crassa (strain ATCC 24698 / 74-OR23-1A / CBS 708.71 / DSM 1257 / FGSC 987) GN=nuo-32 PE=1 SV=1	maw:MAC_08620/2e-144/NADH-ubiquinone oxidoreductase 29.9 kDa subunit; K03949 NADH dehydrogenase (ubiquinone) 1 alpha subcomplex subunit 5	NA	A0A0B2WWR8/2e-144/A0A0B2WWR8_9HYPO NADH-ubiquinone oxidoreductase 29.9 kDa subunit OS=Metarhizium album ARSEF 1941 GN=MAM_04256 PE=4 SV=1	PF04716/1.1E-20/ETC complex I subunit conserved region	biological_process:GO:0022904//respiratory electron transport chain;cellular_component:GO:0005743//mitochondrial inner membrane;molecular_function:GO:0016651//oxidoreductase activity, acting on NAD(P)H;	gnl|TC-DB|P24919	3.D.1.6.2	NADH-ubiquinone oxidoreductase 29.9 kDa subunit, mitochondrial - Neurospora crassa.
WH_10007731	gi|572282102|gb|ETS05116.1|/1.41878e-178/Yip1-domain-containing protein, partial [Trichoderma reesei RUT C-30]	gi|953473174|ref|XM_014724576.1|/1e-171/Metarhizium majus ARSEF 297 Yip1 domain protein partial mRNA	Q9P6P8/1e-37/YIP4_SCHPO Protein YIP4 OS=Schizosaccharomyces pombe (strain 972 / ATCC 24843) GN=SPAC644.13c PE=1 SV=1	tre:TRIREDRAFT_106533/1e-05/Golgi integral membrane protein; K20363 protein transport protein YIP1	SPAC644.13c/7e-38/---	A0A024SH82/4e-178/A0A024SH82_HYPJE Protein YIP (Fragment) OS=Trichoderma reesei RUT C-30 GN=M419DRAFT_70683 PE=3 SV=1	PF04893/4.3E-13/Yip1 domain	cellular_component:GO:0016021//integral component of membrane;	gnl|TC-DB|O64614	9.B.135.1.2	At2g18840 OS=Arabidopsis thaliana GN=At2g18840 PE=2 SV=1
WH_10007732	gi|587678557|gb|EWZ00875.1|/0/DEAD/DEAH box helicase [Fusarium oxysporum FOSC 3-a] &gt;gi|587745798|gb|EXA43514.1| DEAD/DEAH box helicase [Fusarium oxysporum f. sp. pisi HDV247] &gt;gi|590042356|gb|EXK44214.1| DEAD/DEAH box helicase [Fusarium oxysporum f. sp. melonis 26406] &gt;gi|590064119|gb|EXK91643.1| DEAD/DEAH box helicase [Fusarium oxysporum f. sp. raphani 54005] &gt;gi|591451897|gb|EXL8420…	gi|953414687|ref|XM_014694265.1|/1e-157/Metarhizium brunneum ARSEF 3297 Pleckstrin-like protein partial mRNA	G0S8I1/3e-73/NUP56_CHATD Nucleoporin NUP56 OS=Chaetomium thermophilum (strain DSM 1495 / CBS 144.50 / IMI 039719) GN=NUP56 PE=3 SV=1	cim:CIMG_08696/1e-16/ran-binding protein 3; K15304 Ran-binding protein 3	NA	W9PEA1/0.0/W9PEA1_FUSOX DEAD/DEAH box helicase OS=Fusarium oxysporum f. sp. pisi HDV247 GN=FOVG_08461 PE=4 SV=1	PF00638/1.2E-5/RanBP1 domain	biological_process:GO:0046907//intracellular transport;cellular_component:GO:0005622//intracellular;molecular_function:GO:0004386//helicase activity;	gnl|TC-DB|G0S8I1	1.I.1.1.2	Nucleoporin NUP56 OS=Chaetomium thermophilum (strain DSM 1495 / CBS 144.50 / IMI 039719) GN=NUP56 PE=3 SV=1
WH_10007742	gi|969885575|gb|KUF02750.1|/2.77741e-104/eukaryotic translation initiation factor 5A [Trichoderma gamsii]	gi|573980488|ref|XM_006668111.1|/1e-102/Cordyceps militaris CM01 Translation elongation factor, IF5A (CCM_02959), partial mRNA	P23301/1e-80/IF5A1_YEAST Eukaryotic translation initiation factor 5A-1 OS=Saccharomyces cerevisiae (strain ATCC 204508 / S288c) GN=HYP2 PE=1 SV=3	cmt:CCM_02959/4e-103/Translation elongation factor, IF5A; K03263 translation initiation factor 5A	YEL034w/7e-81/---	G9NN58/8e-104/G9NN58_HYPAI Eukaryotic translation initiation factor 5A OS=Hypocrea atroviridis (strain ATCC 20476 / IMI 206040) GN=TRIATDRAFT_298478 PE=3 SV=1	PF01287/3.2E-28/Eukaryotic elongation factor 5A hypusine, DNA-binding OB fold	biological_process:GO:0045901//positive regulation of translational elongation;GO:0006413//translational initiation;GO:0045905//positive regulation of translational termination;GO:0006452//translational frameshifting;molecular_function:GO:0003743//translation initiation factor activity;GO:0003746//translation elongation factor activity;GO:0043022//ribosome binding;	gnl|TC-DB|P63241	1.I.1.1.3	Eukaryotic translation initiation factor 5A-1 OS=Homo sapiens GN=EIF5A PE=1 SV=2
WH_10007795	gi|927401227|ref|XP_013946459.1|/0/hypothetical protein TRIATDRAFT_281960 [Trichoderma atroviride IMI 206040] &gt;gi|358398950|gb|EHK48301.1| hypothetical protein TRIATDRAFT_281960 [Trichoderma atroviride IMI 206040]	gi|953414817|ref|XM_014694330.1|/0.0/Metarhizium brunneum ARSEF 3297 CLC voltage-gated chloride channel partial mRNA	P0C197/0.0/CLCNX_USTMA Probable chloride channel protein UM03490-D OS=Ustilago maydis (strain 521 / FGSC 9021) GN=UMAG_11084 PE=3 SV=1	cmt:CCM_04734/0.0/voltage-gated chloride channel; K05012 chloride channel 3/4/5	SPBC19C7.11_1/3e-161/---	G9NN25/0.0/G9NN25_HYPAI Chloride channel protein OS=Hypocrea atroviridis (strain ATCC 20476 / IMI 206040) GN=TRIATDRAFT_281960 PE=3 SV=1	PF00654/6.3E-94/Voltage gated chloride channel	biological_process:GO:0006879//cellular iron ion homeostasis;GO:0006878//cellular copper ion homeostasis;GO:0006821//chloride transport;cellular_component:GO:0016021//integral component of membrane;GO:0005783//endoplasmic reticulum;GO:0000324//fungal-type vacuole;GO:0005797//Golgi medial cisterna;GO:0005886//plasma membrane;GO:0005768//endosome;molecular_function:GO:0005247//voltage-gated chlorid…	gnl|TC-DB|A7LKG1	2.A.49.1.2	CLC voltage-gated chloride channel - Fusarium oxysporum f. sp. lycopersici.
WH_10007798	gi|936415247|gb|KPM43594.1|/4.84581e-119/hypothetical protein AK830_g2968 [Neonectria ditissima]	gi|953473036|ref|XM_014724507.1|/1e-118/Metarhizium majus ARSEF 297 vacuolar ATP synthase 20 kDa proteolipid subunit partial mRNA	O14046/7e-82/VATO_SCHPO Probable V-type proton ATPase 20 kDa proteolipid subunit OS=Schizosaccharomyces pombe (strain 972 / ATCC 24843) GN=vma16 PE=3 SV=1	maw:MAC_06744/2e-119/vacuolar ATP synthase 20 kDa proteolipid subunit; K03661 V-type H+-transporting ATPase 21kDa proteolipid subunit	SPAC2C4.13/4e-82/---	E9EA46/1e-117/E9EA46_METAQ Vacuolar ATP synthase 20 kDa proteolipid subunit OS=Metarhizium acridum (strain CQMa 102) GN=MAC_06744 PE=3 SV=1	PF00137/1.5E-10/ATP synthase subunit C	biological_process:GO:0007035//vacuolar acidification;GO:0015991//ATP hydrolysis coupled proton transport;cellular_component:GO:0016021//integral component of membrane;GO:0000220//vacuolar proton-transporting V-type ATPase, V0 domain;GO:0005783//endoplasmic reticulum;molecular_function:GO:0046961//proton-transporting ATPase activity, rotational mechanism;	gnl|TC-DB|P23968	3.A.2.2.3	VACUOLAR ATP SYNTHASE 22 KDA PROTEOLIPID SUBUNIT (EC 3.6.1.34) - Saccharomyces cerevisiae (Baker's yeast).
WH_10007806	gi|818157794|gb|KKO98613.1|/0/endomembrane protein 70 [Trichoderma harzianum]	gi|953473022|ref|XM_014724500.1|/0.0/Metarhizium majus ARSEF 297 Nonaspanin (TM9SF) partial mRNA	Q9LIC2/1e-155/TMN7_ARATH Transmembrane 9 superfamily member 7 OS=Arabidopsis thaliana GN=TMN7 PE=2 SV=1	maj:MAA_01166/0.0/endomembrane protein 70; K17086 transmembrane 9 superfamily member 2/4	NA	A0A0F9ZZI9/0.0/A0A0F9ZZI9_TRIHA Endomembrane protein 70 OS=Trichoderma harzianum GN=THAR02_09289 PE=4 SV=1	PF02990/4.6E-203/Endomembrane protein 70	cellular_component:GO:0016021//integral component of membrane;	gnl|TC-DB|Q9LIC2	9.A.2.1.2	Multispanning membrane protein-like OS=Arabidopsis thaliana GN=TMN7 PE=4 SV=1
WH_10007854	gi|380493986|emb|CCF33481.1|/1.56146e-78/V-type proton ATPase subunit F [Colletotrichum higginsianum]	gi|596722564|ref|XM_007286470.1|/8e-78/Colletotrichum gloeosporioides Nara gc5 vacuolar ATP synthase subunit f (CGGC5_2182), partial mRNA	Q9Y756/4e-72/VATF_NEUCR V-type proton ATPase subunit F OS=Neurospora crassa (strain ATCC 24698 / 74-OR23-1A / CBS 708.71 / DSM 1257 / FGSC 987) GN=vma-7 PE=3 SV=1	vda:VDAG_00560/8e-78/vacuolar ATP synthase subunit F; K02151 V-type H+-transporting ATPase subunit F	YGR020c/4e-44/---	A0A0B7JHB9/7e-80/A0A0B7JHB9_BIOOC V-type proton ATPase subunit F OS=Bionectria ochroleuca GN=BN869_000000089_1 PE=3 SV=1	PF01990/4.2E-35/ATP synthase (F/14-kDa) subunit	biological_process:GO:0015991//ATP hydrolysis coupled proton transport;cellular_component:GO:0033180//proton-transporting V-type ATPase, V1 domain;molecular_function:GO:0046961//proton-transporting ATPase activity, rotational mechanism;	gnl|TC-DB|P39111	3.A.2.2.3	VACUOLAR ATP SYNTHASE SUBUNIT F (EC 3.6.1.34) (V-ATPASE F SUBUNIT) (VACUOLAR PROTON PUMP F SUBUNIT) (V-ATPASE 14 KDA SUBUNIT) - Saccharomyces cerevisiae (Baker's yeast).
WH_10007859	gi|908387179|gb|KND87899.1|/4.43501e-135/Calcium-binding protein NCS-1 [Tolypocladium ophioglossoides CBS 100239]	gi|615469121|ref|XM_007600387.1|/1e-133/Colletotrichum fioriniae PJ7 calcium-binding protein NCS-1 mRNA	Q09711/2e-112/NCS1_SCHPO Calcium-binding protein NCS-1 OS=Schizosaccharomyces pombe (strain 972 / ATCC 24843) GN=ncs1 PE=1 SV=2	tre:TRIREDRAFT_75001/4e-136/calcium sensor protein; K19932 neuronal calcium sensor 1	SPAC18B11.04/1e-112/---	A0A0L0N1K2/1e-134/A0A0L0N1K2_9HYPO Calcium-binding protein NCS-1 OS=Tolypocladium ophioglossoides CBS 100239 GN=TOPH_07466 PE=4 SV=1	PF00036/2.8E-7/EF hand	biological_process:GO:0010515//negative regulation of induction of conjugation with cellular fusion;GO:0042327//positive regulation of phosphorylation;GO:0090281//negative regulation of calcium ion import;GO:0071277//cellular response to calcium ion;GO:0043950//positive regulation of cAMP-mediated signaling;cellular_component:GO:0005829//cytosol;GO:0005886//plasma membrane;GO:0005634//nucleus;mol…	gnl|TC-DB|Q6PIL6	5.B.1.1.7	Kv channel-interacting protein 4 OS=Homo sapiens GN=KCNIP4 PE=1 SV=1
WH_10007875	gi|572282252|gb|ETS05266.1|/0/putative aflatoxin efflux pump [Trichoderma reesei RUT C-30]	gi|629728933|ref|XM_007825962.1|/0.0/Metarhizium robertsii ARSEF 23 azole resistance protein mRNA	O42922/4e-52/YBIH_SCHPO Uncharacterized MFS-type transporter C16A3.17c OS=Schizosaccharomyces pombe (strain 972 / ATCC 24843) GN=SPBC16A3.17c PE=3 SV=1	cmt:CCM_00881/6e-113/sulfate permease 2; K14708 solute carrier family 26 (sodium-independent sulfate anion transporter), member 11	SPAC1399.02/9e-49/---	G9P203/0.0/G9P203_HYPAI Uncharacterized protein OS=Hypocrea atroviridis (strain ATCC 20476 / IMI 206040) GN=TRIATDRAFT_225948 PE=4 SV=1	PF07690/5.1E-36/Major Facilitator Superfamily	biological_process:GO:0055085//transmembrane transport;cellular_component:GO:0016021//integral component of membrane;	gnl|TC-DB|H2E274	2.A.1.3.65	MFS multidrug transporter OS=Trichoderma harzianum GN=mfs1 PE=2 SV=1
WH_10007893	gi|927419456|ref|XP_013955559.1|/0/hypothetical protein TRIVIDRAFT_51973 [Trichoderma virens Gv29-8] &gt;gi|358383703|gb|EHK21366.1| hypothetical protein TRIVIDRAFT_51973 [Trichoderma virens Gv29-8]	gi|953411365|ref|XM_014692604.1|/0.0/Metarhizium brunneum ARSEF 3297 mitochondrial carrier partial mRNA	Q12289/4e-86/CRC1_YEAST Mitochondrial carnitine carrier OS=Saccharomyces cerevisiae (strain ATCC 204508 / S288c) GN=CRC1 PE=1 SV=1	maj:MAA_05116/0.0/Mitochondrial substrate/solute carrier; K15109 solute carrier family 25 (mitochondrial carnitine/acylcarnitine transporter), member 20/29	NA	G9MW70/0.0/G9MW70_HYPVG Uncharacterized protein OS=Hypocrea virens (strain Gv29-8 / FGSC 10586) GN=TRIVIDRAFT_51973 PE=3 SV=1	PF00153/2.6E-15/Mitochondrial carrier protein	biological_process:GO:0006631//fatty acid metabolic process;GO:0055085//transmembrane transport;cellular_component:GO:0005743//mitochondrial inner membrane;GO:0016021//integral component of membrane;molecular_function:GO:0005476//carnitine:acyl carnitine antiporter activity;	gnl|TC-DB|Q12289	2.A.29.8.4	Mitochondrial carnitine carrier - Saccharomyces cerevisiae (Baker's yeast).
WH_10007898	gi|629719972|ref|XP_007821295.1|/1.77166e-112/Ubiquitin-conjugating enzyme, E2 [Metarhizium robertsii ARSEF 23] &gt;gi|953411386|ref|XP_014548100.1| Ubiquitin-conjugating enzyme, active site protein, partial [Metarhizium brunneum ARSEF 3297] &gt;gi|953466763|ref|XP_014576856.1| Ubiquitin-conjugating enzyme, active site protein, partial [Metarhizium majus ARSEF 297] &gt;gi|322707470|gb|EFY99048.1|…	gi|953466762|ref|XM_014721370.1|/1e-112/Metarhizium majus ARSEF 297 Ubiquitin-conjugating enzyme, active site protein partial mRNA	Q9Y818/2e-52/UBC15_SCHPO Ubiquitin-conjugating enzyme E2 15 OS=Schizosaccharomyces pombe (strain 972 / ATCC 24843) GN=ubc15 PE=3 SV=1	maj:MAA_05106/1e-113/Ubiquitin-conjugating enzyme, E2; K10575 ubiquitin-conjugating enzyme E2 G1 [EC:2.3.2.23]	SPBC1105.09/9e-53/---	A0A086NRV9/5e-112/A0A086NRV9_METAN Ubiquitin-conjugating enzyme E2 OS=Metarhizium anisopliae GN=MANI_016786 PE=3 SV=1	PF00179/3.0E-35/Ubiquitin-conjugating enzyme	biological_process:GO:0030466//chromatin silencing at silent mating-type cassette;molecular_function:GO:0005524//ATP binding;	gnl|TC-DB|C8ZEM9	3.A.16.1.2	Ubc7p OS=Saccharomyces cerevisiae (strain Lalvin EC1118 / Prise de mousse) GN=EC1118_1M3_1838g PE=3 SV=1
WH_10007948	gi|818167980|gb|KKP07290.1|/0/hypothetical protein THAR02_00614 [Trichoderma harzianum]	gi|953464712|ref|XM_014720345.1|/0.0/Metarhizium majus ARSEF 297 C4-dicarboxylate transporter/malic acid transport protein partial mRNA	C5G0E3/1e-104/SSU1_ARTOC Sulfite efflux pump SSU1 OS=Arthroderma otae (strain ATCC MYA-4605 / CBS 113480) GN=SSU1 PE=3 SV=2	tmn:UCRPA7_3023/1e-99/putative trna wybutosine-synthesizing protein 1 protein; K15449 tRNA wybutosine-synthesizing protein 1 [EC:4.1.3.44]	SPBPB10D8.07c/4e-33/---	A0A0F9XS56/0.0/A0A0F9XS56_TRIHA Uncharacterized protein OS=Trichoderma harzianum GN=THAR02_00614 PE=4 SV=1	PF03595/7.3E-84/Voltage-dependent anion channel	biological_process:GO:0055085//transmembrane transport;cellular_component:GO:0016021//integral component of membrane;	gnl|TC-DB|A2QYD7	2.A.16.4.1	Remark: Ssu1p mediates efflux of the free form of sulphite - Aspergillus niger.
WH_10007989	gi|927421584|ref|XP_013956623.1|/0/hypothetical protein TRIVIDRAFT_179757 [Trichoderma virens Gv29-8] &gt;gi|358384803|gb|EHK22400.1| hypothetical protein TRIVIDRAFT_179757 [Trichoderma virens Gv29-8]	gi|667643820|ref|XM_008595520.1|/0.0/Beauveria bassiana ARSEF 2860 multidrug and toxin extrusion protein partial mRNA	P38767/5e-114/ERC1_YEAST Ethionine resistance-conferring protein 1 OS=Saccharomyces cerevisiae (strain ATCC 204508 / S288c) GN=ERC1 PE=1 SV=1	maj:MAA_06537/0.0/Multi antimicrobial extrusion protein; K03327 multidrug resistance protein, MATE family	YHR032w/3e-114/---	G9MTP9/0.0/G9MTP9_HYPVG Uncharacterized protein OS=Hypocrea virens (strain Gv29-8 / FGSC 10586) GN=TRIVIDRAFT_179757 PE=4 SV=1	PF01554/2.2E-31/MatE	biological_process:GO:0006855//drug transmembrane transport;GO:0006281//DNA repair;cellular_component:GO:0016021//integral component of membrane;GO:0005634//nucleus;molecular_function:GO:0015297//antiporter activity;GO:0008081//phosphoric diester hydrolase activity;GO:0015238//drug transmembrane transporter activity;	gnl|TC-DB|P38767	2.A.66.1.5	HYPOTHETICAL 64.2 KDA PROTEIN IN SLT2-PUT2 INTERGENIC REGION - Saccharomyces cerevisiae (Baker's yeast).
WH_10008010	gi|908392365|gb|KND92983.1|/0/Heat shock 70 kDa protein [Tolypocladium ophioglossoides CBS 100239]	gi|629724435|ref|XM_007824516.1|/0.0/Metarhizium robertsii ARSEF 23 heat shock 70 kDa protein mRNA	Q5B0C0/0.0/HSP7M_EMENI Heat shock 70 kDa protein OS=Emericella nidulans (strain FGSC A4 / ATCC 38163 / CBS 112.46 / NRRL 194 / M139) GN=AN6010 PE=1 SV=1	maj:MAA_06518/0.0/heat shock 70 kDa protein; K04043 molecular chaperone DnaK	SPAC664.11/0.0/---	A0A0L0NG09/0.0/A0A0L0NG09_9HYPO Heat shock 70 kDa protein OS=Tolypocladium ophioglossoides CBS 100239 GN=TOPH_02260 PE=3 SV=1	PF00012/4.2E-266/Hsp70 protein	biological_process:GO:0006457//protein folding;molecular_function:GO:0005524//ATP binding;GO:0051082//unfolded protein binding;	gnl|TC-DB|P0A6Y8	1.A.33.1.2	Chaperone protein dnaK - Escherichia coli.
WH_10008048	gi|908392297|gb|KND92915.1|/9.73876e-111/Ubiquitin-conjugating enzyme E2 2 [Tolypocladium ophioglossoides CBS 100239]	gi|953475242|ref|XM_014725610.1|/1e-110/Metarhizium majus ARSEF 297 Ubiquitin-conjugating enzyme, active site protein partial mRNA	P78717/2e-111/UBC2_NECHA Ubiquitin-conjugating enzyme E2 2 OS=Nectria haematococca GN=UBC2 PE=3 SV=1	maj:MAA_06481/8e-112/Ubiquitin-conjugating enzyme, active site protein; K10573 ubiquitin-conjugating enzyme E2 A [EC:2.3.2.23]	SPAC18B11.07c/3e-94/---	A0A0L0NGQ2/3e-110/A0A0L0NGQ2_9HYPO Ubiquitin-conjugating enzyme E2 2 OS=Tolypocladium ophioglossoides CBS 100239 GN=TOPH_02223 PE=3 SV=1	PF00179/2.4E-52/Ubiquitin-conjugating enzyme	biological_process:GO:0042787//protein ubiquitination involved in ubiquitin-dependent protein catabolic process;GO:0042276//error-prone translesion synthesis;GO:0071894//histone H2B conserved C-terminal lysine ubiquitination;GO:0010620//negative regulation of transcription by transcription factor catabolism;GO:0071596//ubiquitin-dependent protein catabolic process via the N-end rule pathway;GO:00…	gnl|TC-DB|P62837	3.A.20.1.1	Ubiquitin-conjugating enzyme E2 D2 OS=Homo sapiens GN=UBE2D2 PE=1 SV=1
WH_10008053	gi|927421692|ref|XP_013956677.1|/0/hypothetical protein TRIVIDRAFT_84034 [Trichoderma virens Gv29-8] &gt;gi|358384860|gb|EHK22457.1| hypothetical protein TRIVIDRAFT_84034 [Trichoderma virens Gv29-8]	gi|953471584|ref|XM_014723781.1|/0.0/Metarhizium majus ARSEF 297 oligopeptide transporter OPT-like protein partial mRNA	P40900/0.0/ISP4_SCHPO Sexual differentiation process protein isp4 OS=Schizosaccharomyces pombe (strain 972 / ATCC 24843) GN=isp4 PE=2 SV=2	NA	NA	G9MQS8/0.0/G9MQS8_HYPVG Uncharacterized protein OS=Hypocrea virens (strain Gv29-8 / FGSC 10586) GN=TRIVIDRAFT_84034 PE=4 SV=1	PF03169/2.6E-167/OPT oligopeptide transporter protein	biological_process:GO:0055085//transmembrane transport;cellular_component:GO:0016021//integral component of membrane;	gnl|TC-DB|P40900	2.A.67.1.2	Sexual differentiation process protein isp4 - Schizosaccharomyces pombe (Fission yeast).
WH_10008146	gi|224775811|tpg|DAA06477.1|/1.70702e-118/TPA_inf: GPR1/FUN34/YaaH-class plasma membrane protein [Trichoderma atroviride]	gi|573992436|ref|XM_006674076.1|/8e-91/Cordyceps militaris CM01 plasma membrane ammonium transporter (Ato3) (CCM_08940), partial mRNA	Q24JP1/9e-58/ALCS_ASPFU Protein alcS OS=Neosartorya fumigata (strain ATCC MYA-4609 / Af293 / CBS 101355 / FGSC A1100) GN=alcS PE=3 SV=1	val:VDBG_07334/4e-18/FUN34; K07034 uncharacterized protein	SPAC5D6.09c/4e-13/---	C0H6B6/5e-118/C0H6B6_HYPAT GPR1/FUN34/YaaH-class plasma membrane protein OS=Hypocrea atroviridis GN=alcS PE=4 SV=1	PF01184/4.8E-29/GPR1/FUN34/yaaH family	NA	gnl|TC-DB|Q460G9	2.A.96.2.1	AlcS OS=Emericella nidulans GN=alcS PE=4 SV=1
WH_10000616	gi|818161361|gb|KKP01453.1|/0/aquaglyceroporin like protein, other eukaryote [Trichoderma harzianum]	gi|827074835|ref|XM_008100643.1|/1e-170/Colletotrichum graminicola M1.001 MIP family channel protein partial mRNA	Q08DE6/3e-58/AQP3_BOVIN Aquaporin-3 OS=Bos taurus GN=AQP3 PE=2 SV=1	maw:MAC_07044/9e-169/aquaglyceroporin; K03441 aquaglyceroporin related protein, other eukaryote	YFL054c_2/2e-58/---	A0A0F9XMB6/0.0/A0A0F9XMB6_TRIHA Aquaglyceroporin like protein, other eukaryote OS=Trichoderma harzianum GN=THAR02_06449 PE=3 SV=1	PF00230/3.2E-49/Major intrinsic protein	biological_process:GO:0006810//transport;cellular_component:GO:0016021//integral component of membrane;molecular_function:GO:0005215//transporter activity;	gnl|TC-DB|P43549	1.A.8.9.7	HYPOTHETICAL 70.5 KDA PROTEIN IN AGP3-DAK3 INTERGENIC REGION - Saccharomyces cerevisiae (Baker's yeast).
WH_10000669	gi|927403137|ref|XP_013947414.1|/2.29794e-98/hypothetical protein TRIATDRAFT_146617 [Trichoderma atroviride IMI 206040] &gt;gi|358399912|gb|EHK49249.1| hypothetical protein TRIATDRAFT_146617 [Trichoderma atroviride IMI 206040]	gi|953463768|ref|XM_014719873.1|/1e-81/Metarhizium majus ARSEF 297 Ubiquitin-conjugating enzyme/RWD-like protein partial mRNA	Q9UTN8/8e-38/UBC14_SCHPO Ubiquitin-conjugating enzyme E2 14 OS=Schizosaccharomyces pombe (strain 972 / ATCC 24843) GN=ubc14 PE=3 SV=1	mbe:MBM_04269/7e-39/microsomal signal peptidase 18 kDa subunit; K13280 signal peptidase, endoplasmic reticulum-type [EC:3.4.-.-]	SPAC1250.03/4e-38/---	G9NK29/7e-98/G9NK29_HYPAI Uncharacterized protein OS=Hypocrea atroviridis (strain ATCC 20476 / IMI 206040) GN=TRIATDRAFT_146617 PE=4 SV=1	PF00179/3.6E-39/Ubiquitin-conjugating enzyme	NA	gnl|TC-DB|P62837	3.A.20.1.1	Ubiquitin-conjugating enzyme E2 D2 OS=Homo sapiens GN=UBE2D2 PE=1 SV=1
WH_10000673	gi|927425226|ref|XP_013958444.1|/0/hypothetical protein TRIVIDRAFT_30589 [Trichoderma virens Gv29-8] &gt;gi|358386635|gb|EHK24230.1| hypothetical protein TRIVIDRAFT_30589 [Trichoderma virens Gv29-8]	gi|629734848|ref|XM_007827865.1|/0.0/Metarhizium robertsii ARSEF 23 DUF221 family protein mRNA	O43022/4e-130/YGV8_SCHPO Uncharacterized protein C354.08c OS=Schizosaccharomyces pombe (strain 972 / ATCC 24843) GN=SPBC354.08c PE=3 SV=1	ang:ANI_1_788014/1e-20/An01g06120; glycogen debranching enzyme; K01196 glycogen debranching enzyme [EC:2.4.1.25 3.2.1.33]	SPBC354.08c/2e-130/---	G9MLI1/0.0/G9MLI1_HYPVG Uncharacterized protein OS=Hypocrea virens (strain Gv29-8 / FGSC 10586) GN=TRIVIDRAFT_30589 PE=4 SV=1	PF13967/1.5E-39/Late exocytosis, associated with Golgi transport	cellular_component:GO:0051286//cell tip;GO:0016021//integral component of membrane;GO:0032153//cell division site;	gnl|TC-DB|G2Y513	1.A.17.5.5	Similar to DUF221 domain protein OS=Botryotinia fuckeliana (strain T4) GN=BofuT4_P037330.1 PE=4 SV=1
WH_10000726	gi|818168227|gb|KKP07520.1|/0/hypothetical protein THAR02_00441 [Trichoderma harzianum]	gi|953399159|ref|XM_014688336.1|/0.0/Metarhizium brunneum ARSEF 3297 mitochondrial inner membrane translocase subunit TIM44 partial mRNA	O60084/7e-110/TIM44_SCHPO Mitochondrial import inner membrane translocase subunit tim44 OS=Schizosaccharomyces pombe (strain 972 / ATCC 24843) GN=tim44 PE=3 SV=1	maj:MAA_00287/0.0/Mitochondrial inner membrane translocase complex, subunit Tim44; K17804 mitochondrial import inner membrane translocase subunit TIM44	NA	A0A0F9XSR0/0.0/A0A0F9XSR0_TRIHA Uncharacterized protein OS=Trichoderma harzianum GN=THAR02_00441 PE=4 SV=1	PF04280/4.9E-36/Tim44-like domain	NA	gnl|TC-DB|Q01852	3.A.8.1.1	Mitochondrial import inner membrane translocase subunit TIM44
WH_10000732	gi|927430632|ref|XP_013961147.1|/0/hypothetical protein TRIVIDRAFT_34413 [Trichoderma virens Gv29-8] &gt;gi|358389337|gb|EHK26929.1| hypothetical protein TRIVIDRAFT_34413 [Trichoderma virens Gv29-8]	gi|761844879|ref|XM_007818280.2|/0.0/Metarhizium robertsii ARSEF 23 general amino acid permease AGP3 mRNA	P43548/0.0/AGP3_YEAST General amino acid permease AGP3 OS=Saccharomyces cerevisiae (strain ATCC 204508 / S288c) GN=AGP3 PE=1 SV=1	maj:MAA_00282/0.0/general amino acid permease AGP3; K16261 yeast amino acid transporter	SPBC19F8.06c/4e-89/---	G9MEW1/0.0/G9MEW1_HYPVG Uncharacterized protein OS=Hypocrea virens (strain Gv29-8 / FGSC 10586) GN=TRIVIDRAFT_34413 PE=4 SV=1	PF00324/1.2E-115/Amino acid permease	biological_process:GO:0003333//amino acid transmembrane transport;GO:0006865//amino acid transport;cellular_component:GO:0016021//integral component of membrane;molecular_function:GO:0015171//amino acid transmembrane transporter activity;	gnl|TC-DB|P43548	2.A.3.10.14	General amino acid permease AGP3 - Saccharomyces cerevisiae (Baker's yeast).
WH_10000734	gi|818168214|gb|KKP07507.1|/0/mitochondrial chaperone BCS1 [Trichoderma harzianum]	gi|697072043|ref|XM_009652619.1|/0.0/Verticillium dahliae VdLs.17 mitochondrial chaperone BCS1 partial mRNA	P32839/7e-126/BCS1_YEAST Mitochondrial chaperone BCS1 OS=Saccharomyces cerevisiae (strain ATCC 204508 / S288c) GN=BCS1 PE=1 SV=2	vda:VDAG_07853/0.0/mitochondrial chaperone BCS1; K08900 mitochondrial chaperone BCS1	YDR375c/4e-126/---	A0A0G0A5T2/0.0/A0A0G0A5T2_TRIHA Mitochondrial chaperone BCS1 OS=Trichoderma harzianum GN=THAR02_00428 PE=4 SV=1	PF08740/7.0E-44/BCS1 N terminal	NA	gnl|TC-DB|P32839	9.A.62.1.1	Mitochondrial chaperone BCS1 OS=Saccharomyces cerevisiae (strain ATCC 204508 / S288c) GN=BCS1 PE=1 SV=2
WH_10000752	gi|924824600|gb|KOS22541.1|/5.81309e-110/Protein mago nashi -like protein [Escovopsis weberi]	gi|615461561|ref|XM_007598020.1|/1e-107/Colletotrichum fioriniae PJ7 mago nashi mRNA	O43037/2e-71/MGN_SCHPO Protein mago nashi homolog OS=Schizosaccharomyces pombe (strain 972 / ATCC 24843) GN=mnh1 PE=3 SV=1	maj:MAA_00269/2e-106/Mago nashi protein; K12877 protein mago nashi	NA	A0A0M8N939/2e-109/A0A0M8N939_9HYPO Protein mago nashi-like protein OS=Escovopsis weberi GN=ESCO_001899 PE=4 SV=1	PF02792/2.3E-72/Mago nashi protein	cellular_component:GO:0005634//nucleus;GO:0005829//cytosol;	gnl|TC-DB|P61326	3.A.18.1.1	Protein mago nashi homolog - Homo sapiens (Human).
WH_10000768	gi|572274598|gb|ETR98116.1|/4.62011e-105/mitochondrial inner membrane translocase subunit [Trichoderma reesei RUT C-30]	gi|953478718|ref|XM_014727348.1|/6e-98/Metarhizium majus ARSEF 297 Mitochondrial import inner membrane translocase subunit TIM17 partial mRNA	P59670/2e-91/TIM17_NEUCR Mitochondrial import inner membrane translocase subunit tim17 OS=Neurospora crassa (strain ATCC 24698 / 74-OR23-1A / CBS 708.71 / DSM 1257 / FGSC 987) GN=tim17 PE=2 SV=1	maj:MAA_01974/3e-99/Mitochondrial import inner membrane translocase subunit TIM17; K17795 mitochondrial import inner membrane translocase subunit TIM17	YJL143w/7e-73/---	A0A024S1L4/1e-104/A0A024S1L4_HYPJE Mitochondrial inner membrane translocase subunit OS=Trichoderma reesei RUT C-30 GN=M419DRAFT_124982 PE=4 SV=1	PF02466/1.5E-29/Tim17/Tim22/Tim23/Pmp24 family	biological_process:GO:0030150//protein import into mitochondrial matrix;GO:0000002//mitochondrial genome maintenance;cellular_component:GO:0005744//mitochondrial inner membrane presequence translocase complex;GO:0016021//integral component of membrane;molecular_function:GO:0015450//P-P-bond-hydrolysis-driven protein transmembrane transporter activity;	gnl|TC-DB|P39515	3.A.8.1.1	Mitochondrial import inner membrane translocase subunit TIM17 (Mitochondrial protein import protein 2) (Mitochondrial inner membrane protein MIM17) - Saccharomyces cerevisiae (Baker's yeast).
WH_10000824	gi|589114711|ref|XP_006969378.1|/0/predicted protein [Trichoderma reesei QM6a] &gt;gi|340514361|gb|EGR44624.1| predicted protein [Trichoderma reesei QM6a]	gi|629698038|ref|XM_007816120.1|/0.0/Metarhizium acridum CQMa 102 ATP-binding cassette transporter ABC1 partial mRNA	O74208/0.0/PDH1_CANGA ATP-binding cassette transporter CGR1 OS=Candida glabrata (strain ATCC 2001 / CBS 138 / JCM 3761 / NBRC 0622 / NRRL Y-65) GN=PDH1 PE=3 SV=3	cne:CNB05770/0.0/xenobiotic-transporting ATPase; K08711 ATP-binding cassette, subfamily G (WHITE), member 2, PDR	SPCC18B5.01c_2/7e-135/---	G9NX32/0.0/G9NX32_HYPAI Uncharacterized protein OS=Hypocrea atroviridis (strain ATCC 20476 / IMI 206040) GN=TRIATDRAFT_88381 PE=3 SV=1	PF00005/2.7E-17/ABC transporter	biological_process:GO:0055085//transmembrane transport;cellular_component:GO:0016021//integral component of membrane;molecular_function:GO:0042626//ATPase activity, coupled to transmembrane movement of substances;GO:0005524//ATP binding;	gnl|TC-DB|P33302	3.A.1.205.1	Suppressor of toxicity of sporidesmin - Saccharomyces cerevisiae (Baker's yeast).
WH_10000833	gi|927430408|ref|XP_013961035.1|/0/hypothetical protein TRIVIDRAFT_165867 [Trichoderma virens Gv29-8] &gt;gi|358389223|gb|EHK26815.1| hypothetical protein TRIVIDRAFT_165867 [Trichoderma virens Gv29-8]	gi|589114738|ref|XM_006969330.1|/0.0/Trichoderma reesei QM6a Hypothetical protein (TRIREDRAFT_69853), partial mRNA	G0SA56/0.0/MLP1_CHATD Protein MLP1 homolog OS=Chaetomium thermophilum (strain DSM 1495 / CBS 144.50 / IMI 039719) GN=MLP1 PE=3 SV=1	maj:MAA_01919/0.0/Tetratricopeptide, MLP1/MLP2-like protein; K09291 nucleoprotein TPR	NA	G9MED8/0.0/G9MED8_HYPVG Uncharacterized protein OS=Hypocrea virens (strain Gv29-8 / FGSC 10586) GN=TRIVIDRAFT_165867 PE=4 SV=1	PF07926/1.1E-37/TPR/MLP1/MLP2-like protein	biological_process:GO:0006606//protein import into nucleus;cellular_component:GO:0005622//intracellular;	gnl|TC-DB|G0SA56	1.I.1.1.2	Protein MLP1 homolog OS=Chaetomium thermophilum (strain DSM 1495 / CBS 144.50 / IMI 039719) GN=MLP1 PE=3 SV=1
WH_10000839	gi|927394161|ref|XP_013942926.1|/0/hypothetical protein TRIATDRAFT_131943 [Trichoderma atroviride IMI 206040] &gt;gi|358395262|gb|EHK44649.1| hypothetical protein TRIATDRAFT_131943 [Trichoderma atroviride IMI 206040]	gi|629709780|ref|XM_007819902.1|/0.0/Metarhizium robertsii ARSEF 23 Nucleotide-sugar transporter mRNA	P87041/1e-85/GMS1_SCHPO UDP-galactose transporter OS=Schizosaccharomyces pombe (strain 972 / ATCC 24843) GN=gms1 PE=2 SV=3	maj:MAA_01904/0.0/Nucleotide-sugar transporter; K15272 solute carrier family 35 (UDP-sugar transporter), member A1/2/3	SPCC1795.03/8e-86/---	G9NWZ5/0.0/G9NWZ5_HYPAI Uncharacterized protein OS=Hypocrea atroviridis (strain ATCC 20476 / IMI 206040) GN=TRIATDRAFT_131943 PE=4 SV=1	PF04142/2.5E-96/Nucleotide-sugar transporter	biological_process:GO:0008643//carbohydrate transport;GO:0015992//proton transport;cellular_component:GO:0000139//Golgi membrane;GO:0016021//integral component of membrane;molecular_function:GO:0005351//sugar:proton symporter activity;	gnl|TC-DB|Q9R0M8	2.A.7.12.8	UDP-galactose translocator - Mus musculus (Mouse).
WH_10000909	gi|927413898|ref|XP_013952780.1|/0/hypothetical protein TRIVIDRAFT_158532 [Trichoderma virens Gv29-8] &gt;gi|358380908|gb|EHK18585.1| hypothetical protein TRIVIDRAFT_158532 [Trichoderma virens Gv29-8]	gi|953470618|ref|XM_014723298.1|/0.0/Metarhizium majus ARSEF 297 sulfate permease II partial mRNA	P23622/0.0/CYS14_NEUCR Sulfate permease 2 OS=Neurospora crassa (strain ATCC 24698 / 74-OR23-1A / CBS 708.71 / DSM 1257 / FGSC 987) GN=cys-14 PE=2 SV=3	maj:MAA_05508/0.0/sulfate permease 2; K14708 solute carrier family 26 (sodium-independent sulfate anion transporter), member 11	SPAC869.05c/0.0/---	G9N4R1/0.0/G9N4R1_HYPVG Uncharacterized protein OS=Hypocrea virens (strain Gv29-8 / FGSC 10586) GN=TRIVIDRAFT_158532 PE=3 SV=1	PF00916/3.0E-107/Sulfate permease family	biological_process:GO:1902358//sulfate transmembrane transport;cellular_component:GO:0016021//integral component of membrane;molecular_function:GO:0008271//secondary active sulfate transmembrane transporter activity;	gnl|TC-DB|P23622	2.A.53.1.2	SULFATE PERMEASE II - Neurospora crassa.
WH_10000951	gi|969884014|gb|KUF01199.1|/0/CNT family concentrative nucleoside transporter [Trichoderma gamsii]	gi|629696792|ref|XM_007815497.1|/0.0/Metarhizium acridum CQMa 102 inner membrane transport protein yeiJ partial mRNA	Q9UA35/2e-83/S28A3_EPTST Solute carrier family 28 member 3 OS=Eptatretus stoutii GN=SLC28A3 PE=2 SV=1	maw:MAC_07348/0.0/inner membrane transport protein yeiJ; K03317 concentrative nucleoside transporter, CNT family	all0378/8e-80/---	G9N4Q1/0.0/G9N4Q1_HYPVG Uncharacterized protein OS=Hypocrea virens (strain Gv29-8 / FGSC 10586) GN=TRIVIDRAFT_78151 PE=4 SV=1	PF01773/2.2E-23/Na+ dependent nucleoside transporter N-terminus	biological_process:GO:1901642//nucleoside transmembrane transport;cellular_component:GO:0016021//integral component of membrane;molecular_function:GO:0005337//nucleoside transmembrane transporter activity;	gnl|TC-DB|Q874I3	2.A.41.2.7	H+/nucleoside cotransporter - Candida albicans (Yeast).
WH_10001007	gi|818160887|gb|KKP01055.1|/8.63144e-171/hypothetical protein THAR02_06834 [Trichoderma harzianum]	gi|667648386|ref|XM_008597803.1|/1e-160/Beauveria bassiana ARSEF 2860 triose-phosphate transporter partial mRNA	Q9SUV2/5e-50/PT432_ARATH Probable sugar phosphate/phosphate translocator At4g32390 OS=Arabidopsis thaliana GN=At4g32390 PE=3 SV=1	wic:J056_001061/7e-61/Elongator complex protein 3; K07739 elongator complex protein 3 [EC:2.3.1.48]	ECU06g1290/9e-07/---	A0A0F9X972/3e-170/A0A0F9X972_TRIHA Uncharacterized protein OS=Trichoderma harzianum GN=THAR02_06834 PE=4 SV=1	PF03151/2.4E-21/Triose-phosphate Transporter family	cellular_component:GO:0016021//integral component of membrane;	gnl|TC-DB|C5I6M0	2.A.7.9.21	UDP-galf transporter OS=Neosartorya fumigata GN=glfB PE=2 SV=1
WH_10001041	gi|969880214|gb|KUE97436.1|/0/V-type proton ATPase catalytic subunit A [Trichoderma gamsii]	gi|927388586|ref|XM_014084664.1|/0.0/Trichoderma atroviride IMI 206040 vacuolar ATP synthase catalytic subunit A (V-ATPase 67 kDa subunit) (atp6V1A), mRNA	P11592/0.0/VATA_NEUCR V-type proton ATPase catalytic subunit A OS=Neurospora crassa (strain ATCC 24698 / 74-OR23-1A / CBS 708.71 / DSM 1257 / FGSC 987) GN=vma-1 PE=3 SV=1	maj:MAA_01535/0.0/vacuolar ATP synthase catalytic subunit A (V-ATPase 67 kDa subunit); K02145 V-type H+-transporting ATPase subunit A [EC:3.6.3.14]	SPAC343.05/0.0/---	A0A0F9ZMB9/0.0/A0A0F9ZMB9_TRIHA V-type proton ATPase catalytic subunit A OS=Trichoderma harzianum GN=THAR02_06512 PE=3 SV=1	PF16886/6.7E-47/ATPsynthase alpha/beta subunit N-term extension	biological_process:GO:0015991//ATP hydrolysis coupled proton transport;GO:0046034//ATP metabolic process;cellular_component:GO:0033180//proton-transporting V-type ATPase, V1 domain;molecular_function:GO:0046961//proton-transporting ATPase activity, rotational mechanism;GO:0005524//ATP binding;	gnl|TC-DB|P38606	3.A.2.2.4	Vacuolar ATP synthase catalytic subunit A - Homo sapiens (Human).
WH_10001046	gi|924820977|gb|KOS18932.1|/0/Nucleoporin GLE1 [Escovopsis weberi]	gi|953472084|ref|XM_014724031.1|/0.0/Metarhizium majus ARSEF 297 GLE1-like protein partial mRNA	G0S7F3/7e-135/GLE1_CHATD Nucleoporin GLE1 OS=Chaetomium thermophilum (strain DSM 1495 / CBS 144.50 / IMI 039719) GN=GLE1 PE=3 SV=1	maw:MAC_05955/0.0/RNA export mediator Gle1; K18723 nucleoporin GLE1	NA	A0A0M9VTR1/0.0/A0A0M9VTR1_9HYPO Nucleoporin GLE1 OS=Escovopsis weberi GN=ESCO_000618 PE=4 SV=1	PF07817/1.7E-60/GLE1-like protein	NA	gnl|TC-DB|G0S7F3	1.I.1.1.2	Nucleoporin GLE1 OS=Chaetomium thermophilum (strain DSM 1495 / CBS 144.50 / IMI 039719) GN=GLE1 PE=3 SV=1
WH_10001080	gi|799246202|gb|KJZ75007.1|/1.14121e-57/hypothetical protein HIM_05493 [Hirsutella minnesotensis 3608]	gi|629694078|ref|XM_007814140.1|/2e-54/Metarhizium acridum CQMa 102 Plasma membrane proteolipid 3 partial mRNA	Q4WYA5/4e-14/PMP3_ASPFU Plasma membrane proteolipid 3 OS=Neosartorya fumigata (strain ATCC MYA-4609 / Af293 / CBS 101355 / FGSC A1100) GN=pmp3 PE=3 SV=1	NA	SPBC713.11c/3e-09/---	A0A0F8A027/3e-57/A0A0F8A027_9HYPO Uncharacterized protein OS=Hirsutella minnesotensis 3608 GN=HIM_05493 PE=4 SV=1	PF01679/4.5E-20/Proteolipid membrane potential modulator	cellular_component:GO:0016021//integral component of membrane;	gnl|TC-DB|I1CTU6	9.B.12.2.2	Plasma membrane proteolipid 3 OS=Rhizopus delemar (strain RA 99-880 / ATCC MYA-4621 / FGSC 9543 / NRRL 43880) GN=RO3G_16587 PE=4 SV=1
WH_10001089	gi|927431202|ref|XP_013961432.1|/0/hypothetical protein TRIVIDRAFT_85827 [Trichoderma virens Gv29-8] &gt;gi|358389632|gb|EHK27224.1| hypothetical protein TRIVIDRAFT_85827 [Trichoderma virens Gv29-8]	gi|629693998|ref|XM_007814100.1|/0.0/Metarhizium acridum CQMa 102 ATP-dependent RNA helicase DED1 partial mRNA	Q4I7K4/0.0/DED1_GIBZE ATP-dependent RNA helicase DED1 OS=Gibberella zeae (strain PH-1 / ATCC MYA-4620 / FGSC 9075 / NRRL 31084) GN=DED1 PE=3 SV=1	maw:MAC_05951/0.0/ATP-dependent RNA helicase DED1; K11594 ATP-dependent RNA helicase DDX3X [EC:3.6.4.13]	ECU08g1080/1e-94/---	G9MDR5/0.0/G9MDR5_HYPVG Uncharacterized protein OS=Hypocrea virens (strain Gv29-8 / FGSC 10586) GN=TRIVIDRAFT_85827 PE=3 SV=1	PF00270/1.9E-47/DEAD/DEAH box helicase	biological_process:GO:0002183//cytoplasmic translational initiation;cellular_component:GO:0005829//cytosol;molecular_function:GO:0005524//ATP binding;GO:0003743//translation initiation factor activity;GO:0004386//helicase activity;	gnl|TC-DB|O00571	1.I.1.1.3	ATP-dependent RNA helicase DDX3X OS=Homo sapiens GN=DDX3X PE=1 SV=3
WH_10001099	gi|818167145|gb|KKP06524.1|/0/hypothetical protein THAR02_01398 [Trichoderma harzianum]	gi|953395681|ref|XM_014686597.1|/0.0/Metarhizium brunneum ARSEF 3297 Bicarbonate transporter, eukaryotic partial mRNA	P53838/3e-144/BOR1_YEAST Boron transporter 1 OS=Saccharomyces cerevisiae (strain ATCC 204508 / S288c) GN=BOR1 PE=1 SV=1	NA	NA	A0A0G0APV6/0.0/A0A0G0APV6_TRIHA Uncharacterized protein OS=Trichoderma harzianum GN=THAR02_01398 PE=4 SV=1	PF00955/1.5E-45/HCO3- transporter family	biological_process:GO:0015698//inorganic anion transport;cellular_component:GO:0016021//integral component of membrane;molecular_function:GO:0005452//inorganic anion exchanger activity;	gnl|TC-DB|P53838	2.A.31.3.2	Hypothetical 65.0 kDa protein in MET2-SEC2 intergenic region - Saccharomyces cerevisiae (Baker's yeast).
WH_10001109	gi|908393139|gb|KND93750.1|/1.20888e-82/Cytochrome c oxidase subunit 6, mitochondrial, partial [Tolypocladium ophioglossoides CBS 100239]	gi|629693944|ref|XM_007814073.1|/4e-81/Metarhizium acridum CQMa 102 cytochrome-c oxidase chain VI partial mRNA	Q01359/2e-52/COX6_NEUCR Cytochrome c oxidase subunit 6, mitochondrial OS=Neurospora crassa (strain ATCC 24698 / 74-OR23-1A / CBS 708.71 / DSM 1257 / FGSC 987) GN=cox-6 PE=3 SV=2	maw:MAC_05924/4e-82/cytochrome-c oxidase chain VI; K02264 cytochrome c oxidase subunit 5a	NA	A0A0L0NJ19/4e-82/A0A0L0NJ19_9HYPO Cytochrome c oxidase subunit 6, mitochondrial (Fragment) OS=Tolypocladium ophioglossoides CBS 100239 GN=TOPH_01665 PE=4 SV=1	PF02284/1.6E-41/Cytochrome c oxidase subunit Va	biological_process:GO:1902600//hydrogen ion transmembrane transport;GO:0006123//mitochondrial electron transport, cytochrome c to oxygen;cellular_component:GO:0005751//mitochondrial respiratory chain complex IV;molecular_function:GO:0004129//cytochrome-c oxidase activity;	gnl|TC-DB|P00427	3.D.4.8.1	Cytochrome c oxidase subunit 6, mitochondrial OS=Saccharomyces cerevisiae (strain ATCC 204508 / S288c) GN=COX6 PE=1 SV=1
WH_10001125	gi|818167117|gb|KKP06496.1|/0/mitochondrial import receptor subunit tom-40 [Trichoderma harzianum]	gi|629692550|ref|XM_007813376.1|/0.0/Metarhizium acridum CQMa 102 mitochondrial import receptor subunit TOM40 partial mRNA	P24391/1e-170/TOM40_NEUCR Mitochondrial import receptor subunit tom40 OS=Neurospora crassa (strain ATCC 24698 / 74-OR23-1A / CBS 708.71 / DSM 1257 / FGSC 987) GN=tom40 PE=1 SV=1	maw:MAC_05227/0.0/mitochondrial import receptor subunit TOM40; K11518 mitochondrial import receptor subunit TOM40	NA	A0A0F9XP92/0.0/A0A0F9XP92_TRIHA Mitochondrial import receptor subunit tom-40 OS=Trichoderma harzianum GN=THAR02_01370 PE=4 SV=1	PF01459/1.9E-83/Eukaryotic porin	biological_process:GO:0055085//transmembrane transport;cellular_component:GO:0005742//mitochondrial outer membrane translocase complex;	gnl|TC-DB|P23644	1.B.8.2.1	Mitochondrial import receptor subunit TOM40 (Mitochondrial import- site-protein ISP42) (Translocase of outer membrane 40 kDa subunit) - Saccharomyces cerevisiae (Baker's yeast).
WH_10001133	gi|818161218|gb|KKP01333.1|/0/ABC transporter [Trichoderma harzianum]	gi|357641203|gb|JN808453.1|/0.0/Trichoderma asperellum strain ACCC30536 ABC transporter family protein mRNA, complete cds	P53049/0.0/YOR1_YEAST Oligomycin resistance ATP-dependent permease YOR1 OS=Saccharomyces cerevisiae (strain ATCC 204508 / S288c) GN=YOR1 PE=1 SV=1	maj:MAA_01463/4e-52/multidrug resistance protein; K05658 ATP-binding cassette, subfamily B (MDR/TAP), member 1 [EC:3.6.3.44]	YGR281w/0.0/---	A0A0F9XLW4/0.0/A0A0F9XLW4_TRIHA ABC transporter OS=Trichoderma harzianum GN=THAR02_06575 PE=3 SV=1	PF00005/6.6E-16/ABC transporter	biological_process:GO:0006855//drug transmembrane transport;cellular_component:GO:0016021//integral component of membrane;GO:0005886//plasma membrane;molecular_function:GO:0042626//ATPase activity, coupled to transmembrane movement of substances;GO:0005524//ATP binding;	gnl|TC-DB|D2WF19	3.A.1.208.32	ATP-binding cassette transporter 1 OS=Rhizophagus irregularis GN=ABC1 PE=2 SV=1
WH_10001138	gi|927431310|ref|XP_013961486.1|/3.46055e-130/hypothetical protein TRIVIDRAFT_34699 [Trichoderma virens Gv29-8] &gt;gi|358389688|gb|EHK27280.1| hypothetical protein TRIVIDRAFT_34699 [Trichoderma virens Gv29-8]	gi|761842556|ref|XM_007827412.2|/1e-122/Metarhizium robertsii ARSEF 23 nuclear pore complex component mRNA	G0S7R3/7e-58/POM34_CHATD Nucleoporin POM34 OS=Chaetomium thermophilum (strain DSM 1495 / CBS 144.50 / IMI 039719) GN=POM34 PE=3 SV=2	maj:MAA_09414/7e-123/nuclear pore complex component; K18724 nucleoporin POM34	NA	G9MDY4/1e-129/G9MDY4_HYPVG Uncharacterized protein OS=Hypocrea virens (strain Gv29-8 / FGSC 10586) GN=TRIVIDRAFT_34699 PE=4 SV=1	PF08058/9.7E-26/Nuclear pore complex component	cellular_component:GO:0016021//integral component of membrane;	gnl|TC-DB|G0S7R3	1.I.1.1.2	Nucleoporin POM34 OS=Chaetomium thermophilum (strain DSM 1495 / CBS 144.50 / IMI 039719) GN=POM34 PE=3 SV=2
WH_10001224	gi|572283184|gb|ETS06158.1|/0/ARM repeat-containing protein [Trichoderma reesei RUT C-30]	gi|758209361|ref|XM_011328549.1|/0.0/Fusarium graminearum PH-1 importin subunit alpha mRNA	O14063/0.0/IMA1_SCHPO Importin subunit alpha-1 OS=Schizosaccharomyces pombe (strain 972 / ATCC 24843) GN=cut15 PE=1 SV=1	adl:AURDEDRAFT_140875/6e-19/vacuolar protein 8; K08332 vacuolar protein 8	SPCC962.03c/0.0/---	A0A024SJG1/0.0/A0A024SJG1_HYPJE Importin subunit alpha OS=Trichoderma reesei RUT C-30 GN=M419DRAFT_23080 PE=3 SV=1	PF00514/3.1E-13/Armadillo/beta-catenin-like repeat	biological_process:GO:0006606//protein import into nucleus;cellular_component:GO:0005737//cytoplasm;GO:0005634//nucleus;molecular_function:GO:0008565//protein transporter activity;	gnl|TC-DB|O60684	1.I.1.1.3	Importin subunit alpha-7 OS=Homo sapiens GN=KPNA6 PE=1 SV=1
WH_10001234	gi|908392859|gb|KND93470.1|/0/G2/mitotic-specific cyclin-4 [Tolypocladium ophioglossoides CBS 100239]	gi|953408405|ref|XM_014691173.1|/0.0/Metarhizium brunneum ARSEF 3297 Cyclin B, G2/mitotic-specific partial mRNA	Q5A0A9/6e-120/CG24_CANAL G2/mitotic-specific cyclin-4 OS=Candida albicans (strain SC5314 / ATCC MYA-2876) GN=CLB4 PE=1 SV=1	yli:YALI0B19206g/9e-131/YALI0B19206p; K06659 G2/mitotic-specific cyclin 3/4	YLR210w/8e-103/---	A0A0L0NIB2/0.0/A0A0L0NIB2_9HYPO G2/mitotic-specific cyclin-4 OS=Tolypocladium ophioglossoides CBS 100239 GN=TOPH_01763 PE=3 SV=1	PF02984/3.3E-36/Cyclin, C-terminal domain	NA	gnl|TC-DB|O95067	1.I.1.1.3	G2/mitotic-specific cyclin-B2 OS=Homo sapiens GN=CCNB2 PE=1 SV=1
WH_10001235	gi|927431518|ref|XP_013961590.1|/0/hypothetical protein TRIVIDRAFT_73283 [Trichoderma virens Gv29-8] &gt;gi|358389796|gb|EHK27388.1| hypothetical protein TRIVIDRAFT_73283 [Trichoderma virens Gv29-8]	gi|589114056|ref|XM_006968989.1|/0.0/Trichoderma reesei QM6a mitochondrial carrier protein (TRIREDRAFT_23295), partial mRNA	Q54RB9/1e-169/CMC_DICDI Calcium-binding mitochondrial carrier protein OS=Dictyostelium discoideum GN=mcfO PE=3 SV=1	tre:TRIREDRAFT_23295/0.0/mitochondrial carrier protein; K15105 solute carrier family 25 (mitochondrial aspartate/glutamate transporter), member 12/13	NA	G9ME95/0.0/G9ME95_HYPVG Uncharacterized protein OS=Hypocrea virens (strain Gv29-8 / FGSC 10586) GN=TRIVIDRAFT_73283 PE=3 SV=1	PF13499/1.3E-7/EF-hand domain pair	biological_process:GO:0055085//transmembrane transport;cellular_component:GO:0016021//integral component of membrane;molecular_function:GO:0005509//calcium ion binding;	gnl|TC-DB|C9S8B8	2.A.29.14.10	Calcium-binding mitochondrial carrier protein Aralar1 OS=Verticillium alfalfae (strain VaMs.102 / ATCC MYA-4576 / FGSC 10136) GN=VDBG_00035 PE=3 SV=1
WH_10001288	gi|927431756|ref|XP_013961709.1|/0/component of a calcium permeable channel [Trichoderma virens Gv29-8] &gt;gi|358389922|gb|EHK27514.1| component of a calcium permeable channel [Trichoderma virens Gv29-8]	gi|927431755|ref|XM_014106234.1|/0.0/Trichoderma virens Gv29-8 component of a calcium permeable channel mRNA	Q10063/1e-56/EHS1_SCHPO Calcium influx-promoting protein ehs1 OS=Schizosaccharomyces pombe (strain 972 / ATCC 24843) GN=ehs1 PE=3 SV=1	tre:TRIREDRAFT_37060/0.0/calcium permeable channel; K08284 calcium channel MID1	NA	G9MEG5/0.0/G9MEG5_HYPVG Component of a calcium permeable channel OS=Hypocrea virens (strain Gv29-8 / FGSC 10586) GN=TRIVIDRAFT_73324 PE=4 SV=1	PF12929/5.9E-150/Stretch-activated Ca2+-permeable channel component	biological_process:GO:0044763//single-organism cellular process;GO:0019953//sexual reproduction;GO:0065007//biological regulation;GO:0070588//calcium ion transmembrane transport;cellular_component:GO:0016020//membrane;GO:0005622//intracellular;molecular_function:GO:0005262//calcium channel activity;	gnl|TC-DB|C6GZ42	8.A.41.1.5	Putative stretch-activated Ca channel OS=Claviceps purpurea GN=mid1 PE=4 SV=1
WH_10001305	gi|631241528|ref|XP_007915686.1|/1.77673e-132/putative peptidyl-prolyl cis-trans isomerase b protein [Phaeoacremonium minimum UCRPA7] &gt;gi|500256250|gb|EON99529.1| putative peptidyl-prolyl cis-trans isomerase b protein [Phaeoacremonium minimum UCRPA7]	gi|953408668|ref|XM_014691263.1|/1e-127/Metarhizium brunneum ARSEF 3297 peptidyl-prolyl cis-trans isomerase B precursor partial mRNA	Q4I5R9/1e-113/PPIB_GIBZE Peptidyl-prolyl cis-trans isomerase B OS=Gibberella zeae (strain PH-1 / ATCC MYA-4620 / FGSC 9075 / NRRL 31084) GN=CPR2 PE=3 SV=2	tre:TRIREDRAFT_123922/9e-125/peptidyl-prolyl isomerase; K03768 peptidyl-prolyl cis-trans isomerase B (cyclophilin B) [EC:5.2.1.8]	YDR304c/1e-75/---	R8BJR9/5e-132/R8BJR9_TOGMI Peptidyl-prolyl cis-trans isomerase OS=Togninia minima (strain UCR-PA7) GN=UCRPA7_4944 PE=3 SV=1	PF00160/2.6E-49/Cyclophilin type peptidyl-prolyl cis-trans isomerase/CLD	biological_process:GO:0006457//protein folding;GO:0000413//protein peptidyl-prolyl isomerization;cellular_component:GO:0016021//integral component of membrane;molecular_function:GO:0003755//peptidyl-prolyl cis-trans isomerase activity;	gnl|TC-DB|F4K2G0	3.D.1.8.1	Peptidyl-prolyl cis-trans isomerase OS=Arabidopsis thaliana GN=CYP20-2 PE=3 SV=1
WH_10001319	gi|818160623|gb|KKP00834.1|/0/dynamin GTPase [Trichoderma harzianum]	gi|629725434|ref|XM_007824832.1|/0.0/Metarhizium robertsii ARSEF 23 dynamin family protein mRNA	P87320/0.0/MSP1_SCHPO Protein msp1, mitochondrial OS=Schizosaccharomyces pombe (strain 972 / ATCC 24843) GN=msp1 PE=3 SV=2	pcs:Pc21g15090/1e-52/Pc21g15090; K17065 dynamin 1-like protein [EC:3.6.5.5]	SPBC1718.06/0.0/---	A0A0G0A6N2/0.0/A0A0G0A6N2_TRIHA Dynamin GTPase OS=Trichoderma harzianum GN=THAR02_07049 PE=3 SV=1	PF00350/5.5E-44/Dynamin family	biological_process:GO:0000002//mitochondrial genome maintenance;GO:0000001//mitochondrion inheritance;GO:0007006//mitochondrial membrane organization;GO:0008053//mitochondrial fusion;cellular_component:GO:0031314//extrinsic component of mitochondrial inner membrane;GO:0030061//mitochondrial crista;GO:0005758//mitochondrial intermembrane space;GO:0031304//intrinsic component of mitochondrial inner…	gnl|TC-DB|P32266	9.B.25.1.1	Dynamin-like GTPase MGM1, mitochondrial OS=Saccharomyces cerevisiae GN=MGM1 PE=1 SV=3
WH_10001329	gi|927405451|ref|XP_013949404.1|/0/putative Ca2+ pump [Trichoderma virens Gv29-8] &gt;gi|358377527|gb|EHK15211.1| putative Ca2+ pump [Trichoderma virens Gv29-8]	gi|589111294|ref|XM_006967608.1|/0.0/Trichoderma reesei QM6a cation transporter (TRIREDRAFT_123183), partial mRNA	O74431/0.0/ATC9_SCHPO Probable cation-transporting ATPase C1672.11c OS=Schizosaccharomyces pombe (strain 972 / ATCC 24843) GN=SPCC1672.11c PE=3 SV=1	tre:TRIREDRAFT_123183/0.0/cation transporter; K14951 cation-transporting ATPase 13A3/4/5 [EC:3.6.3.-]	SPAC29A4.19c/6e-150/---	G9NDM6/0.0/G9NDM6_HYPVG Cation-transporting ATPase OS=Hypocrea virens (strain Gv29-8 / FGSC 10586) GN=TRIVIDRAFT_78217 PE=3 SV=1	PF12710/1.4E-35/haloacid dehalogenase-like hydrolase	biological_process:GO:0006812//cation transport;cellular_component:GO:0016021//integral component of membrane;molecular_function:GO:0016887//ATPase activity;GO:0005524//ATP binding;GO:0046872//metal ion binding;	gnl|TC-DB|Q12697	3.A.3.10.8	Probable cation-transporting ATPase 2 - Saccharomyces cerevisiae (Baker's yeast).
WH_10001344	gi|908387860|gb|KND88560.1|/1.24595e-68/NADH dehydrogenase [ubiquinone] iron-sulfur protein 5-B, partial [Tolypocladium ophioglossoides CBS 100239]	gi|953471886|ref|XM_014723932.1|/8e-64/Metarhizium majus ARSEF 297 NADH:ubiquinone oxidoreductase 11.5kD subunit partial mRNA	Q9LZI6/2e-09/NDS5B_ARATH NADH dehydrogenase [ubiquinone] iron-sulfur protein 5-B OS=Arabidopsis thaliana GN=At3g62790 PE=3 SV=1	maj:MAA_03656/1e-64/NADH:ubiquinone oxidoreductase subunit; K03938 NADH dehydrogenase (ubiquinone) Fe-S protein 5	NA	A0A0L0N434/4e-68/A0A0L0N434_9HYPO NADH dehydrogenase [ubiquinone] iron-sulfur protein 5-B (Fragment) OS=Tolypocladium ophioglossoides CBS 100239 GN=TOPH_06796 PE=4 SV=1	NA	NA	gnl|TC-DB|Q9P6T9	3.D.1.6.2	Putative uncharacterized protein 15E6.140 - Neurospora crassa.
WH_10001365	gi|818158632|gb|KKO99251.1|/0/hypothetical protein THAR02_08651 [Trichoderma harzianum]	gi|699040812|emb|HG970332.1|/0.0/Fusarium graminearum chromosome 1, complete genome	Q9Y7M7/0.0/MDL1_SCHPO ATP-dependent permease MDL1, mitochondrial OS=Schizosaccharomyces pombe (strain 972 / ATCC 24843) GN=mdl1 PE=3 SV=1	cne:CNB01820/5e-165/ATP-binding cassette (ABC) transporter; K05657 ATP-binding cassette, subfamily B (MDR/TAP), member 10	SPBC9B6.09c/0.0/---	A0A0F9ZG15/0.0/A0A0F9ZG15_TRIHA Uncharacterized protein OS=Trichoderma harzianum GN=THAR02_08651 PE=3 SV=1	PF00664/3.1E-51/ABC transporter transmembrane region	biological_process:GO:0055085//transmembrane transport;cellular_component:GO:0016021//integral component of membrane;molecular_function:GO:0042626//ATPase activity, coupled to transmembrane movement of substances;GO:0005524//ATP binding;	gnl|TC-DB|P33310	3.A.1.212.1	ATP-dependent permease MDL1 - Saccharomyces cerevisiae (Baker's yeast).
WH_10001383	gi|969882806|gb|KUE99999.1|/0/MFS transporter, AGZA family, xanthine/uracil permease [Trichoderma gamsii]	gi|596691063|ref|XM_007280678.1|/0.0/Colletotrichum gloeosporioides Nara gc5 purine transporter (CGGC5_9528), partial mRNA	Q9SRK7/2e-123/AZG1_ARATH Adenine/guanine permease AZG1 OS=Arabidopsis thaliana GN=AZG1 PE=2 SV=1	cmt:CCM_05646/0.0/purine transporter; K06901 putative MFS transporter, AGZA family, xanthine/uracil permease	SPBC887.17/0.0/---	A0A0F9ZYY5/0.0/A0A0F9ZYY5_TRIHA MFS transporter, AGZA family, xanthine/uracil permease OS=Trichoderma harzianum GN=THAR02_09475 PE=4 SV=1	PF00860/7.4E-14/Permease family	biological_process:GO:0055085//transmembrane transport;cellular_component:GO:0016021//integral component of membrane;molecular_function:GO:0005215//transporter activity;	gnl|TC-DB|Q7Z8R3	2.A.40.7.1	Purine transporter - Emericella nidulans (Aspergillus nidulans).
WH_10001420	gi|517319133|emb|CCT69992.1|/0/related to multidrug resistance protein fnx1 [Fusarium fujikuroi IMI 58289] &gt;gi|829136207|gb|KLP09657.1| multidrug resistance protein fnx1 [Fusarium fujikuroi]	gi|615473797|ref|XM_007601846.1|/0.0/Colletotrichum fioriniae PJ7 major facilitator superfamily transporter mRNA	B5BP47/4e-111/YP53_SCHPO Uncharacterized transporter C460.03 OS=Schizosaccharomyces pombe (strain 972 / ATCC 24843) GN=SPBC460.03 PE=3 SV=1	cmt:CCM_00881/5e-32/sulfate permease 2; K14708 solute carrier family 26 (sodium-independent sulfate anion transporter), member 11	lin0980/6e-41/---	S0E878/0.0/S0E878_GIBF5 Related to multidrug resistance protein fnx1 OS=Gibberella fujikuroi (strain CBS 195.34 / IMI 58289 / NRRL A-6831) GN=FFUJ_05922 PE=4 SV=1	PF07690/1.4E-39/Major Facilitator Superfamily	biological_process:GO:0055085//transmembrane transport;cellular_component:GO:0016021//integral component of membrane;	gnl|TC-DB|P38358	2.A.1.48.2	Vacuolar basic amino acid transporter 2 - Saccharomyces cerevisiae (Baker's yeast).
WH_10001459	gi|589111133|ref|XP_006967589.1|/0/sugar transporter [Trichoderma reesei QM6a] &gt;gi|38505355|gb|AAR23147.1| glucose transporter [Trichoderma reesei] &gt;gi|340516079|gb|EGR46329.1| sugar transporter [Trichoderma reesei QM6a]	gi|589111132|ref|XM_006967527.1|/0.0/Trichoderma reesei QM6a sugar transporter (TRIREDRAFT_22912), mRNA	P49374/9e-161/HGT1_KLULA High-affinity glucose transporter OS=Kluyveromyces lactis (strain ATCC 8585 / CBS 2359 / DSM 70799 / NBRC 1267 / NRRL Y-1140 / WM37) GN=HGT1 PE=3 SV=1	dha:DEHA2C11374g/3e-75/DEHA2C11374p; K08139 MFS transporter, SP family, sugar:H+ symporter	CAC1339/6e-54/---	G0RQV6/0.0/G0RQV6_HYPJQ Sugar transporter OS=Hypocrea jecorina (strain QM6a) GN=hxt1 PE=3 SV=1	PF00083/7.5E-111/Sugar (and other) transporter	biological_process:GO:0008643//carbohydrate transport;GO:0055085//transmembrane transport;cellular_component:GO:0016021//integral component of membrane;molecular_function:GO:0022891//substrate-specific transmembrane transporter activity;	gnl|TC-DB|P49374	2.A.1.1.39	High-affinity glucose transporter - Kluyveromyces lactis (Yeast) (Candida sphaerica).
WH_10001478	gi|920637706|gb|KOM19027.1|/9.46722e-138/hypothetical protein XA68_4684 [Ophiocordyceps unilateralis]	gi|953466588|ref|XM_014721283.1|/1e-134/Metarhizium majus ARSEF 297 ubiquitin-conjugating enzyme E2-24 kDa partial mRNA	O74810/1e-52/UBC1_SCHPO Ubiquitin-conjugating enzyme E2 1 OS=Schizosaccharomyces pombe (strain 972 / ATCC 24843) GN=ubc1 PE=3 SV=2	maj:MAA_04732/7e-135/Ubiquitin-conjugating enzyme, E2; K04649 ubiquitin-conjugating enzyme (huntingtin interacting protein 2) [EC:2.3.2.23]	YDR177w/4e-50/---	A0A0L9SN21/3e-137/A0A0L9SN21_9HYPO Uncharacterized protein OS=Ophiocordyceps unilateralis GN=XA68_4684 PE=3 SV=1	PF09288/1.2E-4/Fungal ubiquitin-associated domain	biological_process:GO:0016050//vesicle organization;GO:0042787//protein ubiquitination involved in ubiquitin-dependent protein catabolic process;GO:0030433//ER-associated ubiquitin-dependent protein catabolic process;cellular_component:GO:0000502//proteasome complex;GO:0005829//cytosol;GO:0005634//nucleus;molecular_function:GO:0005524//ATP binding;GO:0004842//ubiquitin-protein transferase activit…	gnl|TC-DB|E7Q288	3.A.16.1.2	Ubc1p OS=Saccharomyces cerevisiae (strain FostersB) GN=FOSTERSB_0886 PE=3 SV=1
WH_10001530	gi|818163477|gb|KKP03254.1|/0/protein hob3 [Trichoderma harzianum]	gi|629718025|ref|XM_007822515.1|/0.0/Metarhizium robertsii ARSEF 23 The Bin/Amphiphysin/Rvs (BAR) domain protein mRNA	Q9UUM7/2e-140/HOB3_SCHPO Protein hob3 OS=Schizosaccharomyces pombe (strain 972 / ATCC 24843) GN=hob3 PE=1 SV=1	maj:MAA_05004/0.0/The Bin/Amphiphysin/Rvs (BAR) domain protein; K20120 bridging integrator 3	NA	A0A0G0AE07/0.0/A0A0G0AE07_TRIHA Protein hob3 OS=Trichoderma harzianum GN=THAR02_04636 PE=4 SV=1	PF03114/8.2E-66/BAR domain	cellular_component:GO:0005737//cytoplasm;	gnl|TC-DB|P25343	8.A.34.2.1	Reduced viability upon starvation protein 161 - Saccharomyces cerevisiae (Baker's yeast).
WH_10001532	gi|969885816|gb|KUF02990.1|/0/hypothetical protein TGAM01_02452 [Trichoderma gamsii]	gi|927403632|ref|XM_014092187.1|/0.0/Trichoderma atroviride IMI 206040 ammonium permease mRNA	Q9C0V1/0.0/AMT1_SCHPO Ammonium transporter 1 OS=Schizosaccharomyces pombe (strain 972 / ATCC 24843) GN=amt1 PE=3 SV=1	tre:TRIREDRAFT_82095/0.0/ammonium permease; K03320 ammonium transporter, Amt family	SPCPB1C11.01/0.0/---	A0A0F9XDX3/0.0/A0A0F9XDX3_TRIHA Ammonium transporter OS=Trichoderma harzianum GN=THAR02_04638 PE=3 SV=1	PF00909/5.1E-118/Ammonium Transporter Family	biological_process:GO:0001403//invasive growth in response to glucose limitation;GO:0072489//methylammonium transmembrane transport;cellular_component:GO:0005794//Golgi apparatus;GO:0016021//integral component of membrane;molecular_function:GO:0015398//high-affinity secondary active ammonium transmembrane transporter activity;GO:0015200//methylammonium transmembrane transporter activity;	gnl|TC-DB|Q8NKD5	1.A.11.3.3	Ammonium transporter - Hebeloma cylindrosporum.
WH_10001572	gi|818155858|gb|KKO97297.1|/0/drug resistance protein [Trichoderma harzianum]	gi|255712790|ref|XM_002552632.1|/0.0/Lachancea thermotolerans CBS 6340 KLTH0C10560p (KLTH0C10560g) mRNA, complete cds	Q08902/0.0/YO378_YEAST Drug resistance protein YOR378W OS=Saccharomyces cerevisiae (strain ATCC 204508 / S288c) GN=YOR378W PE=1 SV=1	dha:DEHA2D11572g/4e-131/DEHA2D11572p; K08165 MFS transporter, DHA2 family, multidrug resistance protein	lin0980/1e-16/---	A0A0F9X941/0.0/A0A0F9X941_TRIHA Drug resistance protein OS=Trichoderma harzianum GN=THAR02_10604 PE=4 SV=1	PF07690/9.0E-45/Major Facilitator Superfamily	biological_process:GO:0055085//transmembrane transport;cellular_component:GO:0016021//integral component of membrane;	gnl|TC-DB|Q08902	2.A.1.3.52	Drug resistance protein YOR378W OS=Saccharomyces cerevisiae (strain ATCC 204508 / S288c) GN=YOR378W PE=1 SV=1
WH_10001582	gi|818167561|gb|KKP06904.1|/0/hypothetical protein THAR02_00985 [Trichoderma harzianum]	gi|953402557|ref|XM_014689678.1|/0.0/Metarhizium brunneum ARSEF 3297 plasma membrane channel protein (Aqy1) partial mRNA	O13621/9e-74/YNG5_SCHPO Uncharacterized protein C691.05c OS=Schizosaccharomyces pombe (strain 972 / ATCC 24843) GN=pi030 PE=4 SV=1	NA	NA	A0A0G0AQW3/0.0/A0A0G0AQW3_TRIHA Uncharacterized protein OS=Trichoderma harzianum GN=THAR02_00985 PE=4 SV=1	PF04547/5.5E-92/Calcium-activated chloride channel	cellular_component:GO:0016021//integral component of membrane;	gnl|TC-DB|B0YES0	1.A.17.1.17	Plasma membrane channel protein Ist2, putative OS=Neosartorya fumigata (strain CEA10 / CBS 144.89 / FGSC A1163) GN=AFUB_100160 PE=4 SV=1
WH_10001586	gi|996592452|gb|KXH34857.1|/1.26195e-175/iron permease FTR1 family protein [Colletotrichum simmondsii] &gt;gi|996620894|gb|KXH52261.1| iron permease FTR1 family protein [Colletotrichum nymphaeae SA-01]	gi|596650341|ref|XM_007273037.1|/1e-174/Colletotrichum gloeosporioides Nara gc5 plasma membrane iron permease (CGGC5_2892), partial mRNA	Q09919/3e-89/FIP1_SCHPO Plasma membrane iron permease OS=Schizosaccharomyces pombe (strain 972 / ATCC 24843) GN=fip1 PE=1 SV=1	maj:MAA_08848/1e-164/Iron permease FTR1; K07243 high-affinity iron transporter	SPAC1F7.07c/2e-89/---	T0KGI0/1e-174/T0KGI0_COLGC Iron permease FTR1 family protein OS=Colletotrichum gloeosporioides (strain Cg-14) GN=CGLO_08351 PE=4 SV=1	PF03239/3.4E-71/Iron permease FTR1 family	biological_process:GO:0006827//high-affinity iron ion transmembrane transport;cellular_component:GO:0033573//high-affinity iron permease complex;GO:0016021//integral component of membrane;molecular_function:GO:0005381//iron ion transmembrane transporter activity;	gnl|TC-DB|Q9P8U8	2.A.108.1.3	High-affinity iron permease CaFTR2 - Candida albicans (Yeast).
WH_10003241	gi|927405641|ref|XP_013949454.1|/0/hypothetical protein TRIVIDRAFT_39080 [Trichoderma virens Gv29-8] &gt;gi|358377568|gb|EHK15251.1| hypothetical protein TRIVIDRAFT_39080 [Trichoderma virens Gv29-8]	gi|761843638|ref|XM_007825154.2|/0.0/Metarhizium robertsii ARSEF 23 Major facilitator superfamily domain, general substrate transporter mRNA	Q9C101/1e-114/YKT8_SCHPO Uncharacterized MFS-type transporter PB1E7.08c OS=Schizosaccharomyces pombe (strain 972 / ATCC 24843) GN=SPAPB1E7.08c PE=1 SV=1	maj:MAA_05153/2e-09/phosphate permease; K08176 MFS transporter, PHS family, inorganic phosphate transporter	SMa1447/1e-14/---	G9NC26/0.0/G9NC26_HYPVG Uncharacterized protein OS=Hypocrea virens (strain Gv29-8 / FGSC 10586) GN=TRIVIDRAFT_39080 PE=4 SV=1	PF07690/4.5E-23/Major Facilitator Superfamily	biological_process:GO:0055085//transmembrane transport;cellular_component:GO:0016021//integral component of membrane;	gnl|TC-DB|Q0CZ13	2.A.1.19.48	Putative uncharacterized protein OS=Aspergillus terreus (strain NIH 2624 / FGSC A1156) GN=ATEG_01071 PE=4 SV=1
WH_10003397	gi|818168025|gb|KKP07330.1|/0/ubiquitin-activating enzyme E1 1 [Trichoderma harzianum]	gi|589101254|ref|XM_006962588.1|/0.0/Trichoderma reesei QM6a ubiquitin-activating enzyme (TRIREDRAFT_72606), mRNA	P52495/0.0/UBA1_CANAW Ubiquitin-activating enzyme E1 1 OS=Candida albicans (strain WO-1) GN=UBA1 PE=3 SV=2	tre:TRIREDRAFT_72606/0.0/ubiquitin-activating enzyme; K03178 ubiquitin-activating enzyme E1 [EC:6.2.1.45]	YKL210w/0.0/---	A0A0F9XS99/0.0/A0A0F9XS99_TRIHA Peptidyl-prolyl cis-trans isomerase OS=Trichoderma harzianum GN=THAR02_00527 PE=3 SV=1	PF16191/3.2E-26/Ubiquitin-activating enzyme E1 four-helix bundle	biological_process:GO:0006457//protein folding;GO:0006464//cellular protein modification process;molecular_function:GO:0008641//small protein activating enzyme activity;GO:0005524//ATP binding;	gnl|TC-DB|E7LWL7	3.A.16.1.2	Uba1p OS=Saccharomyces cerevisiae (strain VIN 13) GN=VIN13_2757 PE=3 SV=1
WH_10003413	gi|743657651|gb|KID84989.1|/0/Arsenical-resistance protein ACR3 [Metarhizium guizhouense ARSEF 977]	gi|927404944|ref|XM_014092843.1|/0.0/Trichoderma atroviride IMI 206040 membrane protein partial mRNA	Q06598/1e-84/ARR3_YEAST Arsenical-resistance protein 3 OS=Saccharomyces cerevisiae (strain ATCC 204508 / S288c) GN=ARR3 PE=1 SV=1	ncr:NCU01852/0.0/arsenical-resistance protein; K03325 arsenite transporter, ACR3 family	Cgl0263/1e-106/---	A0A0B4HYZ5/0.0/A0A0B4HYZ5_9HYPO Arsenical-resistance protein ACR3 OS=Metarhizium guizhouense ARSEF 977 GN=MGU_07782 PE=4 SV=1	PF01758/2.3E-52/Sodium Bile acid symporter family	biological_process:GO:0055085//transmembrane transport;GO:0015698//inorganic anion transport;cellular_component:GO:0016021//integral component of membrane;molecular_function:GO:0015297//antiporter activity;GO:0015103//inorganic anion transmembrane transporter activity;	gnl|TC-DB|Q8NQC8	2.A.59.1.7	Arsenite efflux pump ACR3 and related permeases OS=Corynebacterium glutamicum (strain ATCC 13032 / DSM 20300 / JCM 1318 / LMG 3730 / NCIMB 10025) GN=Cgl1510 PE=4 SV=1
WH_10003417	gi|818168077|gb|KKP07382.1|/0/hypothetical protein THAR02_00579 [Trichoderma harzianum]	gi|629690062|ref|XM_007812132.1|/0.0/Metarhizium acridum CQMa 102 DUF803 domain membrane protein partial mRNA	Q3SWX0/8e-79/NIPA2_BOVIN Magnesium transporter NIPA2 OS=Bos taurus GN=NIPA2 PE=2 SV=1	NA	NA	A0A0G0A5C5/0.0/A0A0G0A5C5_TRIHA Uncharacterized protein OS=Trichoderma harzianum GN=THAR02_00579 PE=4 SV=1	PF05653/4.7E-93/Magnesium transporter NIPA	biological_process:GO:0015693//magnesium ion transport;cellular_component:GO:0016021//integral component of membrane;molecular_function:GO:0015095//magnesium ion transmembrane transporter activity;	gnl|TC-DB|Q5AZI1	2.A.7.25.7	Putative uncharacterized protein OS=Emericella nidulans GN=AN6299.2 PE=4 SV=1
WH_10003424	gi|572281725|gb|ETS04749.1|/0/endosomal integral membrane protein [Trichoderma reesei RUT C-30]	gi|629690080|ref|XM_007812141.1|/0.0/Metarhizium acridum CQMa 102 endosomal integral membrane protein partial mRNA	P32802/0.0/TMN1_YEAST Transmembrane 9 superfamily member 1 OS=Saccharomyces cerevisiae (strain ATCC 204508 / S288c) GN=EMP70 PE=1 SV=2	maw:MAC_03992/0.0/endosomal integral membrane protein; K17086 transmembrane 9 superfamily member 2/4	NA	A0A024SGT9/0.0/A0A024SGT9_HYPJE Endosomal integral membrane protein OS=Trichoderma reesei RUT C-30 GN=M419DRAFT_96585 PE=4 SV=1	PF02990/3.1E-199/Endomembrane protein 70	cellular_component:GO:0016021//integral component of membrane;	gnl|TC-DB|E7NFP9	9.A.2.1.1	Tmn2p OS=Saccharomyces cerevisiae (strain FostersO) GN=FOSTERSO_0673 PE=4 SV=1
WH_10003463	gi|969887724|gb|KUF04890.1|/0/hypothetical protein TGAM01_00392 [Trichoderma gamsii]	gi|596651248|ref|XM_007273212.1|/0.0/Colletotrichum gloeosporioides Nara gc5 uridine permease (CGGC5_3007), partial mRNA	O14035/0.0/YEME_SCHPO Uncharacterized permease C29B12.14c OS=Schizosaccharomyces pombe (strain 972 / ATCC 24843) GN=SPAC29B12.14c PE=3 SV=2	cthr:CTHT_0037610/0.0/uracil permease-like protein; K03457 nucleobase:cation symporter-1, NCS1 family	SPAC29B12.14c/0.0/---	A0A024SJ63/0.0/A0A024SJ63_HYPJE Uncharacterized protein OS=Trichoderma reesei RUT C-30 GN=M419DRAFT_108217 PE=4 SV=1	PF02133/1.0E-156/Permease for cytosine/purines, uracil, thiamine, allantoin	biological_process:GO:0055085//transmembrane transport;cellular_component:GO:0016021//integral component of membrane;molecular_function:GO:0005215//transporter activity;	gnl|TC-DB|Q10279	2.A.39.3.7	Uracil permease OS=Schizosaccharomyces pombe (strain 972 / ATCC 24843) GN=fur4 PE=1 SV=2
WH_10003491	gi|927404233|ref|XP_013947962.1|/1.16864e-155/putative ubiquinol-cytochrome C reductase iron-sulfur subunit [Trichoderma atroviride IMI 206040] &gt;gi|358400473|gb|EHK49799.1| putative ubiquinol-cytochrome C reductase iron-sulfur subunit [Trichoderma atroviride IMI 206040]	gi|589100982|ref|XM_006962452.1|/1e-148/Trichoderma reesei QM6a ubiquinol cytochrome reductase (TRIREDRAFT_21609), mRNA	P07056/8e-127/UCRI_NEUCR Cytochrome b-c1 complex subunit Rieske, mitochondrial OS=Neurospora crassa (strain ATCC 24698 / 74-OR23-1A / CBS 708.71 / DSM 1257 / FGSC 987) GN=NCU06606 PE=3 SV=1	tre:TRIREDRAFT_21609/4e-151/ubiquinol cytochrome reductase; K00411 ubiquinol-cytochrome c reductase iron-sulfur subunit [EC:1.10.2.2]	SPBC16H5.06/6e-103/---	G9NHR6/4e-155/G9NHR6_HYPAI Cytochrome b-c1 complex subunit Rieske, mitochondrial OS=Hypocrea atroviridis (strain ATCC 20476 / IMI 206040) GN=TRIATDRAFT_297251 PE=4 SV=1	PF02921/2.5E-10/Ubiquinol cytochrome reductase transmembrane region	biological_process:GO:1902600//hydrogen ion transmembrane transport;GO:0006122//mitochondrial electron transport, ubiquinol to cytochrome c;cellular_component:GO:0005750//mitochondrial respiratory chain complex III;molecular_function:GO:0046872//metal ion binding;GO:0051537//2 iron, 2 sulfur cluster binding;GO:0008121//ubiquinol-cytochrome-c reductase activity;	gnl|TC-DB|P08067	3.D.3.3.1	Cytochrome b-c1 complex subunit Rieske, mitochondrial OS=Saccharomyces cerevisiae (strain ATCC 204508 / S288c) GN=RIP1 PE=1 SV=1
WH_10003501	gi|908392318|gb|KND92936.1|/0/Sulfate permease 2 [Tolypocladium ophioglossoides CBS 100239]	gi|953475672|ref|XM_014725825.1|/0.0/Metarhizium majus ARSEF 297 sulfate permease II partial mRNA	P23622/0.0/CYS14_NEUCR Sulfate permease 2 OS=Neurospora crassa (strain ATCC 24698 / 74-OR23-1A / CBS 708.71 / DSM 1257 / FGSC 987) GN=cys-14 PE=2 SV=3	maj:MAA_06272/0.0/sulfate permease 2; K14708 solute carrier family 26 (sodium-independent sulfate anion transporter), member 11	SPBC3H7.02/2e-161/---	A0A0L0NFR8/0.0/A0A0L0NFR8_9HYPO Sulfate permease 2 OS=Tolypocladium ophioglossoides CBS 100239 GN=TOPH_02446 PE=3 SV=1	PF00916/1.6E-102/Sulfate permease family	biological_process:GO:0055085//transmembrane transport;GO:0008272//sulfate transport;cellular_component:GO:0016020//membrane;molecular_function:GO:0015116//sulfate transmembrane transporter activity;	gnl|TC-DB|P23622	2.A.53.1.2	SULFATE PERMEASE II - Neurospora crassa.
WH_10003516	gi|399164547|emb|CCE34546.1|/3.24289e-100/related to calmodulin [Claviceps purpurea 20.1]	gi|927426581|ref|XM_014103647.1|/1e-97/Trichoderma virens Gv29-8 myosin regulatory light chain cdc4 mRNA	Q09196/2e-58/MLR4_SCHPO Myosin regulatory light chain cdc4 OS=Schizosaccharomyces pombe (strain 972 / ATCC 24843) GN=cdc4 PE=1 SV=1	wic:J056_003602/9e-33/Calmodulin; K02183 calmodulin	SPAP8A3.08/1e-58/---	M1W6D0/1e-99/M1W6D0_CLAP2 Related to calmodulin OS=Claviceps purpurea (strain 20.1) GN=CPUR_08479 PE=4 SV=1	PF13499/4.3E-10/EF-hand domain pair	biological_process:GO:0071574//protein localization to medial cortex;GO:1903479//mitotic actomyosin contractile ring assembly actin filament organization;cellular_component:GO:0005634//nucleus;GO:0005829//cytosol;GO:0071341//medial cortical node;GO:0016460//myosin II complex;GO:0005826//actomyosin contractile ring;molecular_function:GO:0005509//calcium ion binding;	gnl|TC-DB|P62158	9.C.15.1.1	Calmodulin OS=Homo sapiens GN=CALM1 PE=1 SV=2
WH_10003536	gi|572283238|gb|ETS06212.1|/0/mitochondrial carrier [Trichoderma reesei RUT C-30]	gi|629684674|ref|XM_007809442.1|/0.0/Metarhizium acridum CQMa 102 mitochondrial carrier protein LEU5 partial mRNA	P38702/7e-118/LEU5_YEAST Mitochondrial carrier protein LEU5 OS=Saccharomyces cerevisiae (strain ATCC 204508 / S288c) GN=LEU5 PE=3 SV=1	maw:MAC_01293/0.0/mitochondrial carrier protein LEU5; K15084 solute carrier family 25 (mitochondrial carrier protein), member 16	NA	A0A024SK88/0.0/A0A024SK88_HYPJE Mitochondrial carrier OS=Trichoderma reesei RUT C-30 GN=M419DRAFT_93768 PE=3 SV=1	PF00153/2.4E-19/Mitochondrial carrier protein	biological_process:GO:0035349//coenzyme A transmembrane transport;cellular_component:GO:0016021//integral component of membrane;GO:0005743//mitochondrial inner membrane;molecular_function:GO:0015228//coenzyme A transmembrane transporter activity;	gnl|TC-DB|P38702	2.A.29.12.4	Mitochondrial carrier protein LEU5 OS=Saccharomyces cerevisiae (strain ATCC 204508 / S288c) GN=LEU5 PE=2 SV=1
WH_10003547	gi|927401047|ref|XP_013946369.1|/0/molecular chaperone bip1 [Trichoderma atroviride IMI 206040] &gt;gi|358398848|gb|EHK48199.1| molecular chaperone bip1 [Trichoderma atroviride IMI 206040]	gi|927401046|ref|XM_014090894.1|/0.0/Trichoderma atroviride IMI 206040 molecular chaperone bip1 (bip1), mRNA	P78695/0.0/GRP78_NEUCR 78 kDa glucose-regulated protein homolog OS=Neurospora crassa (strain ATCC 24698 / 74-OR23-1A / CBS 708.71 / DSM 1257 / FGSC 987) GN=grp78 PE=3 SV=3	ncr:NCU03982/0.0/grp78; glucose regulated protein 78; K09490 heat shock 70kDa protein 5	SPAC22A12.15c/0.0/---	G9NMR9/0.0/G9NMR9_HYPAI Molecular chaperone bip1 OS=Hypocrea atroviridis (strain ATCC 20476 / IMI 206040) GN=bip1 PE=3 SV=1	PF00012/2.9E-226/Hsp70 protein	biological_process:GO:0006986//response to unfolded protein;GO:0030433//ER-associated ubiquitin-dependent protein catabolic process;GO:0006616//SRP-dependent cotranslational protein targeting to membrane, translocation;GO:0031204//posttranslational protein targeting to membrane, translocation;GO:0000742//karyogamy involved in conjugation with cellular fusion;cellular_component:GO:0034099//luminal…	gnl|TC-DB|P08107	1.A.33.1.3	Heat shock 70 kDa protein 1 (HSP70.1) (HSP70-1/HSP70-2) - Homo sapiens (Human).
WH_10003554	gi|969884856|gb|KUF02036.1|/0/hypothetical protein TGAM01_03632 [Trichoderma gamsii]	gi|629687430|ref|XM_007810820.1|/0.0/Metarhizium acridum CQMa 102 pheromone-regulated membrane protein partial mRNA	P47114/1e-33/YJ24_YEAST Uncharacterized vacuolar membrane protein YJR054W OS=Saccharomyces cerevisiae (strain ATCC 204508 / S288c) GN=YJR054W PE=1 SV=1	NA	NA	G9N6R2/0.0/G9N6R2_HYPVG Uncharacterized protein OS=Hypocrea virens (strain Gv29-8 / FGSC 10586) GN=TRIVIDRAFT_43480 PE=4 SV=1	PF16944/1.1E-100/Fungal potassium channel	cellular_component:GO:0016020//membrane;	gnl|TC-DB|A2QW01	1.A.88.1.4	Putative uncharacterized protein An11g03330 OS=Aspergillus niger (strain CBS 513.88 / FGSC A1513) GN=An11g03330 PE=4 SV=1
WH_10003613	gi|927413172|ref|XP_013952417.1|/3.63932e-72/hypothetical protein TRIVIDRAFT_89254 [Trichoderma virens Gv29-8] &gt;gi|358380544|gb|EHK18222.1| hypothetical protein TRIVIDRAFT_89254 [Trichoderma virens Gv29-8]	gi|630030189|ref|XM_007838907.1|/1e-63/Pestalotiopsis fici W106-1 Golgi apparatus membrane protein TVP18 mRNA	A4R2N5/2e-59/TVP18_MAGO7 Golgi apparatus membrane protein TVP18 OS=Magnaporthe oryzae (strain 70-15 / ATCC MYA-4617 / FGSC 8958) GN=TVP18 PE=3 SV=1	NA	NA	G9N631/1e-71/G9N631_HYPVG Uncharacterized protein OS=Hypocrea virens (strain Gv29-8 / FGSC 10586) GN=TRIVIDRAFT_89254 PE=4 SV=1	PF10233/4.5E-38/Uncharacterized conserved protein CG6151-P	biological_process:GO:0016192//vesicle-mediated transport;cellular_component:GO:0030173//integral component of Golgi membrane;	gnl|TC-DB|B8N1Q6	1.A.55.4.1	Clathrin-coated vesicle protein, putative OS=Aspergillus flavus (strain ATCC 200026 / FGSC A1120 / NRRL 3357 / JCM 12722 / SRRC 167) GN=AFLA_032100 PE=4 SV=1
WH_10003623	gi|927404289|ref|XP_013947990.1|/0/calcium P-type ATPase [Trichoderma atroviride IMI 206040] &gt;gi|358400501|gb|EHK49827.1| calcium P-type ATPase [Trichoderma atroviride IMI 206040]	gi|927404288|ref|XM_014092515.1|/0.0/Trichoderma atroviride IMI 206040 calcium P-type ATPase partial mRNA	Q9HDW7/0.0/ATC2_SCHPO Calcium-transporting ATPase 2 OS=Schizosaccharomyces pombe (strain 972 / ATCC 24843) GN=pmc1 PE=3 SV=1	tre:TRIREDRAFT_75347/0.0/cation transporting ATPase; K01537 Ca2+-transporting ATPase [EC:3.6.3.8]	sll0672/9e-114/---	G9NHU4/0.0/G9NHU4_HYPAI Calcium-transporting ATPase OS=Hypocrea atroviridis (strain ATCC 20476 / IMI 206040) GN=TRIATDRAFT_133801 PE=3 SV=1	PF00122/1.1E-37/E1-E2 ATPase	biological_process:GO:0070588//calcium ion transmembrane transport;cellular_component:GO:0016021//integral component of membrane;molecular_function:GO:0046872//metal ion binding;GO:0005388//calcium-transporting ATPase activity;GO:0005524//ATP binding;	gnl|TC-DB|Q9UUY2	3.A.3.2.27	Putative calcium P-type ATPase (Fragment) OS=Neurospora crassa GN=nca-2 PE=3 SV=1
WH_10003701	gi|927401341|ref|XP_013946516.1|/0/hypothetical protein TRIATDRAFT_142415 [Trichoderma atroviride IMI 206040] &gt;gi|358399010|gb|EHK48361.1| hypothetical protein TRIATDRAFT_142415 [Trichoderma atroviride IMI 206040]	gi|589110368|ref|XM_006967145.1|/0.0/Trichoderma reesei QM6a nuclear pore complex, component sec13 (TRIREDRAFT_79891), partial mRNA	G0SA60/4e-179/SEC13_CHATD Protein transport protein SEC13 OS=Chaetomium thermophilum (strain DSM 1495 / CBS 144.50 / IMI 039719) GN=SEC13 PE=3 SV=2	tre:TRIREDRAFT_79891/0.0/nuclear pore complex, component sec13; K14004 protein transport protein SEC13	all0664/2e-18/---	G9NN24/0.0/G9NN24_HYPAI Uncharacterized protein OS=Hypocrea atroviridis (strain ATCC 20476 / IMI 206040) GN=TRIATDRAFT_142415 PE=4 SV=1	PF00400/3.9E-6/WD domain, G-beta repeat	biological_process:GO:0031081//nuclear pore distribution;GO:0043547//positive regulation of GTPase activity;GO:0090114//COPII-coated vesicle budding;GO:0045893//positive regulation of transcription, DNA-templated;GO:0030433//ER-associated ubiquitin-dependent protein catabolic process;cellular_component:GO:0031080//nuclear pore outer ring;GO:0030127//COPII vesicle coat;GO:0000139//Golgi membrane;G…	gnl|TC-DB|G0SA60	1.I.1.1.2	Protein transport protein SEC13 OS=Chaetomium thermophilum (strain DSM 1495 / CBS 144.50 / IMI 039719) GN=SEC13 PE=3 SV=2
WH_10003720	gi|908387975|gb|KND88672.1|/0/Niemann-Pick type C-like protein 1 [Tolypocladium ophioglossoides CBS 100239]	gi|953478658|ref|XM_014727318.1|/0.0/Metarhizium majus ARSEF 297 patched sphingolipid transporter partial mRNA	Q12200/0.0/NPC1_YEAST Niemann-Pick type C-related protein 1 OS=Saccharomyces cerevisiae (strain ATCC 204508 / S288c) GN=NCR1 PE=1 SV=1	maw:MAC_03400/0.0/patched sphingolipid transporter; K12385 Niemann-Pick C1 protein	NA	A0A0L0N3L7/0.0/A0A0L0N3L7_9HYPO Niemann-Pick type C-like protein 1 OS=Tolypocladium ophioglossoides CBS 100239 GN=TOPH_06774 PE=4 SV=1	PF16414/3.3E-82/Niemann-Pick C1 N terminus	biological_process:GO:0006665//sphingolipid metabolic process;GO:0006869//lipid transport;cellular_component:GO:0000329//fungal-type vacuole membrane;GO:0016021//integral component of membrane;molecular_function:GO:0046624//sphingolipid transporter activity;	gnl|TC-DB|Q12200	2.A.6.6.3	HYPOTHETICAL 132.6 kDa PROTEIN YPL006W - Saccharomyces cerevisiae (Baker's yeast).
WH_10003723	gi|667736461|gb|KFA75781.1|/0/hypothetical protein S40288_07910 [Stachybotrys chartarum IBT 40288]	gi|953478668|ref|XM_014727323.1|/0.0/Metarhizium majus ARSEF 297 NADH-ubiquinone oxidoreductase 51 kDa subunit partial mRNA	P24917/0.0/NDUV1_NEUCR NADH-ubiquinone oxidoreductase 51 kDa subunit, mitochondrial OS=Neurospora crassa (strain ATCC 24698 / 74-OR23-1A / CBS 708.71 / DSM 1257 / FGSC 987) GN=nuo-51 PE=2 SV=2	maj:MAA_01996/0.0/NADH-ubiquinone oxidoreductase; K03942 NADH dehydrogenase (ubiquinone) flavoprotein 1 [EC:1.6.5.3 1.6.99.3]	mll1365/0.0/---	A0A084RHU6/0.0/A0A084RHU6_STACH Uncharacterized protein OS=Stachybotrys chartarum IBT 40288 GN=S40288_07910 PE=4 SV=1	PF01512/1.8E-47/Respiratory-chain NADH dehydrogenase 51 Kd subunit	biological_process:GO:0055114//oxidation-reduction process;molecular_function:GO:0010181//FMN binding;GO:0051287//NAD binding;GO:0051539//4 iron, 4 sulfur cluster binding;GO:0008137//NADH dehydrogenase (ubiquinone) activity;	gnl|TC-DB|P24917	3.D.1.6.2	NADH-ubiquinone oxidoreductase 51 kDa subunit, mitochondrial - Neurospora crassa.
WH_10003734	gi|927426810|ref|XP_013959236.1|/0/hypothetical protein TRIVIDRAFT_79190 [Trichoderma virens Gv29-8] &gt;gi|358387447|gb|EHK25042.1| hypothetical protein TRIVIDRAFT_79190 [Trichoderma virens Gv29-8]	gi|758212748|ref|XM_011330239.1|/1e-173/Fusarium graminearum PH-1 NADH dehydrogenase iron-sulfur protein 3 mRNA	P23710/2e-159/NDUS3_NEUCR NADH-ubiquinone oxidoreductase 30.4 kDa subunit, mitochondrial OS=Neurospora crassa (strain ATCC 24698 / 74-OR23-1A / CBS 708.71 / DSM 1257 / FGSC 987) GN=nuo-31 PE=2 SV=2	cmt:CCM_00366/1e-172/NADH:ubiquinone oxidoreductase 30.4kD subunit; K03936 NADH dehydrogenase (ubiquinone) Fe-S protein 3 [EC:1.6.5.3 1.6.99.3]	mll1369/2e-67/---	G9MLK1/0.0/G9MLK1_HYPVG Uncharacterized protein OS=Hypocrea virens (strain Gv29-8 / FGSC 10586) GN=TRIVIDRAFT_79190 PE=3 SV=1	PF00329/2.6E-43/Respiratory-chain NADH dehydrogenase, 30 Kd subunit	biological_process:GO:0055114//oxidation-reduction process;molecular_function:GO:0008137//NADH dehydrogenase (ubiquinone) activity;	gnl|TC-DB|P23710	3.D.1.6.2	NADH-ubiquinone oxidoreductase 30.4 kDa subunit, mitochondrial - Neurospora crassa.
WH_10003752	gi|969878289|gb|KUE95550.1|/2.07383e-94/vacuolar ATP synthase 16 kDa proteolipid subunit 2 [Trichoderma gamsii]	gi|927399446|ref|XM_014090094.1|/3e-92/Trichoderma atroviride IMI 206040 V-type ATPase subunit C (ATP6C1), mRNA	Q9Y874/2e-83/VATL2_NEUCR V-type proton ATPase 16 kDa proteolipid subunit 2 OS=Neurospora crassa (strain ATCC 24698 / 74-OR23-1A / CBS 708.71 / DSM 1257 / FGSC 987) GN=vma-11 PE=2 SV=2	cmt:CCM_03357/2e-86/vacuolar ATP synthase 16 kDa proteolipid subunit 2; K02155 V-type H+-transporting ATPase 16kDa proteolipid subunit	YPL234c/4e-61/---	A0A024S426/6e-93/A0A024S426_HYPJE Vacuolar ATP synthase 16 kDa proteolipid subunit 2 OS=Trichoderma reesei RUT C-30 GN=M419DRAFT_124071 PE=3 SV=1	PF00137/3.2E-6/ATP synthase subunit C	biological_process:GO:0015991//ATP hydrolysis coupled proton transport;cellular_component:GO:0033179//proton-transporting V-type ATPase, V0 domain;GO:0016021//integral component of membrane;GO:0005774//vacuolar membrane;molecular_function:GO:0015078//hydrogen ion transmembrane transporter activity;	gnl|TC-DB|P32842	3.A.2.2.3	PROTEOLIPID PROTEIN VMA11 - Saccharomyces cerevisiae (Baker's yeast).
WH_10003778	gi|572276808|gb|ETS00115.1|/0/signal sequence receptor alpha subunit [Trichoderma reesei RUT C-30]	gi|629698828|ref|XM_007816515.1|/0.0/Metarhizium acridum CQMa 102 signal sequence receptor alpha subunit partial mRNA	O43032/2e-111/SRPR_SCHPO Signal recognition particle receptor subunit alpha homolog OS=Schizosaccharomyces pombe (strain 972 / ATCC 24843) GN=srp101 PE=3 SV=1	maw:MAC_08366/0.0/signal sequence receptor alpha subunit; K13431 signal recognition particle receptor subunit alpha	SPBC3B9.03/1e-111/---	A0A024S412/0.0/A0A024S412_HYPJE Signal sequence receptor alpha subunit OS=Trichoderma reesei RUT C-30 GN=M419DRAFT_101342 PE=4 SV=1	PF00448/1.1E-53/SRP54-type protein, GTPase domain	biological_process:GO:0006614//SRP-dependent cotranslational protein targeting to membrane;cellular_component:GO:0005829//cytosol;GO:0005634//nucleus;GO:0005785//signal recognition particle receptor complex;molecular_function:GO:0005525//GTP binding;GO:0003924//GTPase activity;GO:0005047//signal recognition particle binding;	gnl|TC-DB|P32916	3.A.5.8.1	Signal recognition particle receptor alpha subunit homolog (SR-alpha) (Docking protein alpha) (DP-alpha) - Saccharomyces cerevisiae (Baker's yeast).
WH_10003790	gi|818166494|gb|KKP05935.1|/5.55022e-107/peptidyl-prolyl cis-trans isomerase ppi1 [Trichoderma harzianum]	gi|758195141|ref|XM_011321644.1|/1e-101/Fusarium graminearum PH-1 peptidyl-prolyl cis-trans isomerase ppi1 mRNA	Q4I1Y1/1e-102/PPIL1_GIBZE Peptidyl-prolyl cis-trans isomerase-like 1 OS=Gibberella zeae (strain PH-1 / ATCC MYA-4620 / FGSC 9075 / NRRL 31084) GN=CYP1 PE=3 SV=1	fgr:FGSG_08777/2e-102/peptidyl-prolyl cis-trans isomerase ppi1; K12733 peptidyl-prolyl cis-trans isomerase-like 1 [EC:5.2.1.8]	SPAC57A10.03/4e-82/---	A0A0F9XMY7/2e-106/A0A0F9XMY7_TRIHA Peptidyl-prolyl cis-trans isomerase OS=Trichoderma harzianum GN=THAR02_01974 PE=3 SV=1	PF00160/1.2E-51/Cyclophilin type peptidyl-prolyl cis-trans isomerase/CLD	biological_process:GO:0006457//protein folding;GO:0000413//protein peptidyl-prolyl isomerization;molecular_function:GO:0003755//peptidyl-prolyl cis-trans isomerase activity;	gnl|TC-DB|F4K2G0	3.D.1.8.1	Peptidyl-prolyl cis-trans isomerase OS=Arabidopsis thaliana GN=CYP20-2 PE=3 SV=1
WH_10003808	gi|729186857|emb|CEJ86749.1|/5.5027e-103/Putative Ubiquitin-conjugating enzyme E2 13 [Torrubiella hemipterigena]	gi|953400735|ref|XM_014689124.1|/1e-102/Metarhizium brunneum ARSEF 3297 ubiquitin-conjugating enzyme E2 13 partial mRNA	Q9FZ48/2e-81/UBC36_ARATH Ubiquitin-conjugating enzyme E2 36 OS=Arabidopsis thaliana GN=UBC36 PE=1 SV=1	vda:VDAG_01872/2e-103/ubiquitin-conjugating enzyme; K10580 ubiquitin-conjugating enzyme E2 N [EC:2.3.2.23]	YDR092w/2e-79/---	A0A0B7KDQ6/3e-102/A0A0B7KDQ6_BIOOC Uncharacterized protein OS=Bionectria ochroleuca GN=BN869_000009675_1 PE=3 SV=1	PF00179/1.7E-47/Ubiquitin-conjugating enzyme	molecular_function:GO:0005524//ATP binding;	gnl|TC-DB|P62837	3.A.20.1.1	Ubiquitin-conjugating enzyme E2 D2 OS=Homo sapiens GN=UBE2D2 PE=1 SV=1
WH_10003809	gi|927400365|ref|XP_013946028.1|/4.79602e-115/ATP synthase D chain, mitochondrial [Trichoderma atroviride IMI 206040] &gt;gi|358398515|gb|EHK47873.1| ATP synthase D chain, mitochondrial [Trichoderma atroviride IMI 206040] &gt;gi|969878564|gb|KUE95818.1| ATP synthase subunit D, mitochondrial [Trichoderma gamsii]	gi|927400364|ref|XM_014090553.1|/1e-113/Trichoderma atroviride IMI 206040 ATP synthase D chain, mitochondrial (atp5H), mRNA	Q7SI16/1e-98/ATP7_NEUCR ATP synthase subunit d, mitochondrial OS=Neurospora crassa (strain ATCC 24698 / 74-OR23-1A / CBS 708.71 / DSM 1257 / FGSC 987) GN=atp7 PE=3 SV=1	fgr:FGSG_13341/3e-112/ATP synthase subunit D protein; K02138 F-type H+-transporting ATPase subunit d	NA	G9NPG0/1e-114/G9NPG0_HYPAI ATP synthase D chain, mitochondrial OS=Hypocrea atroviridis (strain ATCC 20476 / IMI 206040) GN=atp5H PE=4 SV=1	PF05873/4.1E-25/ATP synthase D chain, mitochondrial (ATP5H)	biological_process:GO:0015986//ATP synthesis coupled proton transport;cellular_component:GO:0000276//mitochondrial proton-transporting ATP synthase complex, coupling factor F(o);molecular_function:GO:0015078//hydrogen ion transmembrane transporter activity;GO:0016887//ATPase activity;	gnl|TC-DB|P30902	3.A.2.1.3	ATP SYNTHASE D CHAIN, MITOCHONDRIAL (EC 3.6.1.34) - Saccharomyces cerevisiae (Baker's yeast).
WH_10003816	gi|632916324|gb|KDB15860.1|/2.86723e-57/NADH:ubiquinone oxidoreductase 10.5kD subunit [Ustilaginoidea virens]	gi|629706232|ref|XM_007818828.1|/5e-57/Metarhizium robertsii ARSEF 23 NADH-ubiquinone oxidoreductase 10.5 kDa subunit mRNA	Q07842/4e-49/NDUA2_NEUCR NADH-ubiquinone oxidoreductase 10.5 kDa subunit OS=Neurospora crassa (strain ATCC 24698 / 74-OR23-1A / CBS 708.71 / DSM 1257 / FGSC 987) GN=nuo-10.5 PE=4 SV=1	maj:MAA_00830/4e-58/NADH-ubiquinone oxidoreductase 10.5 kDa subunit; K03946 NADH dehydrogenase (ubiquinone) 1 alpha subcomplex subunit 2	NA	A0A063BYM7/9e-57/A0A063BYM7_9HYPO NADH:ubiquinone oxidoreductase 10.5kD subunit OS=Ustilaginoidea virens GN=UV8b_3172 PE=4 SV=1	PF05047/5.1E-13/Mitochondrial ribosomal protein L51 / S25 / CI-B8 domain	cellular_component:GO:0005840//ribosome;	gnl|TC-DB|Q07842	3.D.1.6.2	NADH-ubiquinone oxidoreductase 10.5 kDa subunit - Neurospora crassa.
WH_10003817	gi|927410720|ref|XP_013951200.1|/4.02318e-81/hypothetical protein TRIVIDRAFT_65955 [Trichoderma virens Gv29-8] &gt;gi|358379317|gb|EHK16997.1| hypothetical protein TRIVIDRAFT_65955 [Trichoderma virens Gv29-8]	gi|953400751|ref|XM_014689132.1|/3e-76/Metarhizium brunneum ARSEF 3297 UPF0041 domain protein partial mRNA	P53311/1e-35/MPC3_YEAST Mitochondrial pyruvate carrier 3 OS=Saccharomyces cerevisiae (strain ATCC 204508 / S288c) GN=MPC3 PE=1 SV=1	NA	NA	G9N7N1/1e-80/G9N7N1_HYPVG Uncharacterized protein OS=Hypocrea virens (strain Gv29-8 / FGSC 10586) GN=TRIVIDRAFT_65955 PE=4 SV=1	PF03650/1.3E-46/Uncharacterised protein family (UPF0041)	biological_process:GO:0006850//mitochondrial pyruvate transport;cellular_component:GO:0005743//mitochondrial inner membrane;GO:0016021//integral component of membrane;	gnl|TC-DB|C4JL76	2.A.105.1.12	Putative uncharacterized protein OS=Uncinocarpus reesii (strain UAMH 1704) GN=UREG_03584 PE=4 SV=1
WH_10003840	gi|818158179|gb|KKO98898.1|/0/hypothetical protein THAR02_08990 [Trichoderma harzianum]	gi|953400801|ref|XM_014689157.1|/0.0/Metarhizium brunneum ARSEF 3297 Auxin efflux carrier partial mRNA	P38355/3e-51/YB8B_YEAST Uncharacterized transporter YBR287W OS=Saccharomyces cerevisiae (strain ATCC 204508 / S288c) GN=YBR287W PE=1 SV=1	ago:AGOS_AFR126W/4e-46/AFR126Wp; K07088 uncharacterized protein	YBR287w/2e-51/---	A0A0G0A0L3/0.0/A0A0G0A0L3_TRIHA Uncharacterized protein OS=Trichoderma harzianum GN=THAR02_08990 PE=4 SV=1	PF03547/3.5E-55/Membrane transport protein	biological_process:GO:0055085//transmembrane transport;cellular_component:GO:0005783//endoplasmic reticulum;GO:0016021//integral component of membrane;	gnl|TC-DB|B8MZ51	2.A.69.2.3	Auxin Efflux Carrier superfamily OS=Aspergillus flavus (strain ATCC 200026 / FGSC A1120 / NRRL 3357 / JCM 12722 / SRRC 167) GN=AFLA_083400 PE=4 SV=1
WH_10003846	gi|969878528|gb|KUE95782.1|/0/sodium symporter family protein [Trichoderma gamsii]	gi|589110686|ref|XM_006967304.1|/0.0/Trichoderma reesei QM6a active urea transporter (TRIREDRAFT_4950), partial mRNA	O94469/0.0/DUR31_SCHPO Probable urea active transporter 1 OS=Schizosaccharomyces pombe (strain 972 / ATCC 24843) GN=dur3-1 PE=3 SV=1	NA	SPBC23G7.13c/0.0/---	G9NPJ4/0.0/G9NPJ4_HYPAI Uncharacterized protein OS=Hypocrea atroviridis (strain ATCC 20476 / IMI 206040) GN=TRIATDRAFT_144950 PE=3 SV=1	PF00474/3.9E-18/Sodium:solute symporter family	biological_process:GO:0071918//urea transmembrane transport;GO:0015847//putrescine transport;GO:1903711//spermidine transmembrane transport;cellular_component:GO:0005886//plasma membrane;GO:0016021//integral component of membrane;molecular_function:GO:0015489//putrescine transmembrane transporter activity;GO:0015606//spermidine transmembrane transporter activity;GO:0015204//urea transmembrane tra…	gnl|TC-DB|E5CZT5	2.A.21.6.6	Urea active transporter OS=Emericella nidulans GN=ureA PE=2 SV=1
WH_10003882	gi|589098805|ref|XP_006961425.1|/6.91024e-35/synaptobrevin [Trichoderma reesei QM6a] &gt;gi|340522289|gb|EGR52522.1| synaptobrevin [Trichoderma reesei QM6a]	gi|589098804|ref|XM_006961363.1|/2e-34/Trichoderma reesei QM6a synaptobrevin (TRIREDRAFT_53601), partial mRNA	P33328/4e-24/SNC2_YEAST Synaptobrevin homolog 2 OS=Saccharomyces cerevisiae (strain ATCC 204508 / S288c) GN=SNC2 PE=1 SV=2	tre:TRIREDRAFT_53601/5e-36/snc1; synaptobrevin; K08513 vesicle-associated membrane protein 4	YOR327c/2e-24/---	G0R6Z4/2e-34/G0R6Z4_HYPJQ Synaptobrevin OS=Hypocrea jecorina (strain QM6a) GN=snc1 PE=4 SV=1	PF00957/1.1E-28/Synaptobrevin	biological_process:GO:0016192//vesicle-mediated transport;cellular_component:GO:0016021//integral component of membrane;	gnl|TC-DB|P33328	1.F.1.1.2	Synaptobrevin homolog 2 OS=Saccharomyces cerevisiae (strain ATCC 204508 / S288c) GN=SNC2 PE=1 SV=2
WH_10003888	gi|589110603|ref|XP_006967324.1|/0/glycosyltransferase [Trichoderma reesei QM6a] &gt;gi|340516622|gb|EGR46870.1| glycosyltransferase [Trichoderma reesei QM6a]	gi|589110602|ref|XM_006967262.1|/0.0/Trichoderma reesei QM6a glycosyltransferase (TRIREDRAFT_50212), mRNA	NA	NA	CC2018/9e-07/---	A0A024S553/0.0/A0A024S553_HYPJE Uncharacterized protein OS=Trichoderma reesei RUT C-30 GN=M419DRAFT_142026 PE=4 SV=1	PF13632/3.0E-51/Glycosyl transferase family group 2	cellular_component:GO:0016021//integral component of membrane;molecular_function:GO:0016740//transferase activity;	gnl|TC-DB|A7EIH8	4.D.3.2.1	Putative uncharacterized protein OS=Sclerotinia sclerotiorum (strain ATCC 18683 / 1980 / Ss-1) GN=SS1G_05121 PE=4 SV=1
WH_10003911	gi|589113137|ref|XP_006968591.1|/0/amino acid transporter-likeprotein [Trichoderma reesei QM6a] &gt;gi|340515135|gb|EGR45391.1| amino acid transporter-likeprotein [Trichoderma reesei QM6a] &gt;gi|572275152|gb|ETR98602.1| amino-acid permease inda1 [Trichoderma reesei RUT C-30]	gi|589113136|ref|XM_006968529.1|/0.0/Trichoderma reesei QM6a amino acid transporter-likeprotein (TRIREDRAFT_123611), mRNA	Q9URZ3/0.0/PUT4_SCHPO Probable proline-specific permease put4 OS=Schizosaccharomyces pombe (strain 972 / ATCC 24843) GN=put4 PE=3 SV=1	tre:TRIREDRAFT_123611/0.0/amino acid transporter-likeprotein; K16261 yeast amino acid transporter	SPAC869.10c/0.0/---	A0A024S0G4/0.0/A0A024S0G4_HYPJE Amino-acid permease inda1 OS=Trichoderma reesei RUT C-30 GN=M419DRAFT_138789 PE=4 SV=1	PF00324/1.5E-127/Amino acid permease	biological_process:GO:0006865//amino acid transport;GO:0003333//amino acid transmembrane transport;cellular_component:GO:0016021//integral component of membrane;molecular_function:GO:0015171//amino acid transmembrane transporter activity;	gnl|TC-DB|P15380	2.A.3.10.3	Proline-specific permease - Saccharomyces cerevisiae (Baker's yeast).
WH_10003923	gi|367034454|ref|XP_003666509.1|/0/hypothetical protein MYCTH_2311259 [Myceliophthora thermophila ATCC 42464] &gt;gi|347013782|gb|AEO61264.1| hypothetical protein MYCTH_2311259 [Myceliophthora thermophila ATCC 42464]	gi|827066348|ref|XM_008096497.1|/0.0/Colletotrichum graminicola M1.001 major facilitator superfamily transporter partial mRNA	Q10072/3e-59/YAN6_SCHPO Uncharacterized transporter C3H1.06c OS=Schizosaccharomyces pombe (strain 972 / ATCC 24843) GN=SPAC3H1.06c PE=3 SV=1	cmt:CCM_00881/3e-95/sulfate permease 2; K14708 solute carrier family 26 (sodium-independent sulfate anion transporter), member 11	SPAC1399.02/2e-55/---	G2QNP0/0.0/G2QNP0_MYCTT Uncharacterized protein OS=Myceliophthora thermophila (strain ATCC 42464 / BCRC 31852 / DSM 1799) GN=MYCTH_2311259 PE=4 SV=1	PF07690/2.4E-38/Major Facilitator Superfamily	biological_process:GO:0055085//transmembrane transport;cellular_component:GO:0016021//integral component of membrane;	gnl|TC-DB|H2E274	2.A.1.3.65	MFS multidrug transporter OS=Trichoderma harzianum GN=mfs1 PE=2 SV=1
WH_10003950	gi|969880847|gb|KUE98059.1|/0/hypothetical protein TGAM01_07385 [Trichoderma gamsii]	gi|953459772|ref|XM_014717875.1|/0.0/Metarhizium majus ARSEF 297 Camphor resistance CrcB protein partial mRNA	Q9UTS8/6e-33/YI7B_SCHPO UPF0695 membrane protein C977.11/PB8B6.06c OS=Schizosaccharomyces pombe (strain 972 / ATCC 24843) GN=SPAC977.11 PE=3 SV=1	mrr:Moror_7409/1e-24/dna replication origin binding protein; K02604 origin recognition complex subunit 2	SPAC977.11_2/1e-16/---	A0A0F9XAU9/0.0/A0A0F9XAU9_TRIHA Uncharacterized protein OS=Trichoderma harzianum GN=THAR02_06272 PE=4 SV=1	PF02537/2.3E-13/CrcB-like protein, Camphor Resistance (CrcB)	biological_process:GO:0005975//carbohydrate metabolic process;GO:0006032//chitin catabolic process;cellular_component:GO:0016021//integral component of membrane;molecular_function:GO:0004568//chitinase activity;	gnl|TC-DB|Q7SB51	1.A.43.2.6	Chromosome condensation protein OS=Neurospora crassa (strain ATCC 24698 / 74-OR23-1A / CBS 708.71 / DSM 1257 / FGSC 987) GN=NCU06262 PE=3 SV=2
WH_10003981	gi|924823233|gb|KOS21181.1|/0/ATP-dependent RNA helicase DBP2 [Escovopsis weberi]	gi|667650494|ref|XM_008598857.1|/0.0/Beauveria bassiana ARSEF 2860 DEAD/DEAH box helicase partial mRNA	Q4IF76/0.0/DBP2_GIBZE ATP-dependent RNA helicase DBP2 OS=Gibberella zeae (strain PH-1 / ATCC MYA-4620 / FGSC 9075 / NRRL 31084) GN=DBP2 PE=3 SV=1	maj:MAA_02487/0.0/ATP-dependent RNA helicase dbp-2; K12823 ATP-dependent RNA helicase DDX5/DBP2 [EC:3.6.4.13]	ECU08g1080/4e-144/---	A0A0M8N6W8/0.0/A0A0M8N6W8_9HYPO ATP-dependent RNA helicase DBP2 OS=Escovopsis weberi GN=ESCO_004408 PE=4 SV=1	PF00270/5.1E-48/DEAD/DEAH box helicase	molecular_function:GO:0003676//nucleic acid binding;GO:0004386//helicase activity;GO:0005524//ATP binding;	gnl|TC-DB|O00571	1.I.1.1.3	ATP-dependent RNA helicase DDX3X OS=Homo sapiens GN=DDX3X PE=1 SV=3
WH_10004020	gi|927416294|ref|XP_013953978.1|/0/hypothetical protein TRIVIDRAFT_209815 [Trichoderma virens Gv29-8] &gt;gi|358382105|gb|EHK19778.1| hypothetical protein TRIVIDRAFT_209815 [Trichoderma virens Gv29-8]	gi|953474232|ref|XM_014725105.1|/0.0/Metarhizium majus ARSEF 297 Alkali metal cation/H+ antiporter Nha1 partial mRNA	O14123/0.0/NAH2_SCHPO Probable Na(+)/H(+) antiporter C3A11.09 OS=Schizosaccharomyces pombe (strain 972 / ATCC 24843) GN=sod22 PE=1 SV=1	mgr:MGG_05211/0.0/Na(+)/H(+) antiporter 2; K03316 monovalent cation:H+ antiporter, CPA1 family	SPAC3A11.09/0.0/---	G9N096/0.0/G9N096_HYPVG Uncharacterized protein OS=Hypocrea virens (strain Gv29-8 / FGSC 10586) GN=TRIVIDRAFT_209815 PE=4 SV=1	PF08619/5.6E-120/Alkali metal cation/H+ antiporter Nha1 C terminus	biological_process:GO:0036376//sodium ion export from cell;GO:0097623//potassium ion export across plasma membrane;GO:0006970//response to osmotic stress;GO:1902600//hydrogen ion transmembrane transport;GO:0030007//cellular potassium ion homeostasis;cellular_component:GO:0016021//integral component of membrane;GO:0045121//membrane raft;GO:0005886//plasma membrane;molecular_function:GO:0015385//so…	gnl|TC-DB|Q99271	2.A.36.4.1	NA(+)/H(+) ANTIPORTER - Saccharomyces cerevisiae (Baker's yeast).
WH_10004105	gi|667724026|gb|KFA66054.1|/5.06136e-111/hypothetical protein S40285_03712 [Stachybotrys chlorohalonata IBT 40285]	gi|953474308|ref|XM_014725143.1|/1e-105/Metarhizium majus ARSEF 297 subunit IV of cytochrome c oxidase partial mRNA	P06809/1e-78/COX4_NEUCR Cytochrome c oxidase subunit 4, mitochondrial OS=Neurospora crassa (strain ATCC 24698 / 74-OR23-1A / CBS 708.71 / DSM 1257 / FGSC 987) GN=cox-4 PE=3 SV=2	maj:MAA_02425/2e-105/subunit IV of cytochrome c oxidase; K02265 cytochrome c oxidase subunit 5b	NA	A0A084QQ19/2e-110/A0A084QQ19_9HYPO Uncharacterized protein OS=Stachybotrys chlorohalonata IBT 40285 GN=S40285_03712 PE=4 SV=1	PF01215/4.7E-57/Cytochrome c oxidase subunit Vb	biological_process:GO:0006123//mitochondrial electron transport, cytochrome c to oxygen;GO:1902600//hydrogen ion transmembrane transport;GO:0009060//aerobic respiration;cellular_component:GO:0005751//mitochondrial respiratory chain complex IV;molecular_function:GO:0008270//zinc ion binding;GO:0004129//cytochrome-c oxidase activity;	gnl|TC-DB|P04037	3.D.4.8.1	Cytochrome c oxidase subunit 4, mitochondrial OS=Saccharomyces cerevisiae (strain ATCC 204508 / S288c) GN=COX4 PE=1 SV=1
WH_10004160	gi|743663328|gb|KID90507.1|/0/siderophore iron transporter mirB [Metarhizium guizhouense ARSEF 977]	gi|629685528|ref|XM_007809869.1|/0.0/Metarhizium acridum CQMa 102 siderophore iron transporter mirB partial mRNA	Q870L2/7e-148/MIRB_EMENI Siderophore iron transporter mirB OS=Emericella nidulans (strain FGSC A4 / ATCC 38163 / CBS 112.46 / NRRL 194 / M139) GN=mirB PE=3 SV=1	psq:PUNSTDRAFT_124252/1e-65/MFS general substrate transporter; K08197 MFS transporter, SIT family, siderophore-iron:H+ symporter	SPAC1399.02/3e-07/---	A0A0B4HEA8/0.0/A0A0B4HEA8_9HYPO Siderophore iron transporter mirB OS=Metarhizium guizhouense ARSEF 977 GN=MGU_02384 PE=4 SV=1	PF07690/8.1E-16/Major Facilitator Superfamily	biological_process:GO:0055085//transmembrane transport;cellular_component:GO:0016021//integral component of membrane;	gnl|TC-DB|Q870L2	2.A.1.16.7	Siderophore iron transporter mirB OS=Emericella nidulans (strain FGSC A4 / ATCC 38163 / CBS 112.46 / NRRL 194 / M139) GN=mirB PE=3 SV=1
WH_10004200	gi|818167086|gb|KKP06469.1|/0/ATPase [Trichoderma harzianum]	gi|589113338|ref|XM_006968630.1|/0.0/Trichoderma reesei QM6a cation pump, Ca2+ pump (TRIREDRAFT_23221), partial mRNA	P39986/0.0/ATC6_YEAST Manganese-transporting ATPase 1 OS=Saccharomyces cerevisiae (strain ATCC 204508 / S288c) GN=SPF1 PE=1 SV=1	tre:TRIREDRAFT_23221/0.0/cation pump, Ca2+ pump; K14950 cation-transporting ATPase 13A1 [EC:3.6.3.-]	YEL031w/0.0/---	A0A0G0APL7/0.0/A0A0G0APL7_TRIHA Cation-transporting ATPase OS=Trichoderma harzianum GN=THAR02_01427 PE=3 SV=1	PF12710/3.4E-22/haloacid dehalogenase-like hydrolase	biological_process:GO:0006812//cation transport;cellular_component:GO:0016021//integral component of membrane;molecular_function:GO:0046872//metal ion binding;GO:0016887//ATPase activity;GO:0005524//ATP binding;	gnl|TC-DB|P39986	3.A.3.10.3	Manganese-transporting ATPase 1 OS=Saccharomyces cerevisiae (strain ATCC 204508 / S288c) GN=SPF1 PE=1 SV=1
WH_10004225	gi|743663238|gb|KID90417.1|/0/P-type Na+-ATPase [Metarhizium guizhouense ARSEF 977] &gt;gi|770397137|gb|KJK83107.1| Calcium-transporting ATPase [Metarhizium anisopliae BRIP 53293] &gt;gi|770402662|gb|KJK87693.1| Calcium-transporting ATPase 3 [Metarhizium anisopliae BRIP 53284]	gi|629684444|ref|XM_007809327.1|/0.0/Metarhizium acridum CQMa 102 P-type Na+-ATPase partial mRNA	P22189/0.0/ATC3_SCHPO Calcium-transporting ATPase 3 OS=Schizosaccharomyces pombe (strain 972 / ATCC 24843) GN=cta3 PE=1 SV=1	afm:AFUA_4G09440/0.0/sodium P-type ATPase (EC:3.6.3.7); K01536 Na+-exporting ATPase [EC:3.6.3.7]	YDR038c/0.0/---	A0A0B4HE08/0.0/A0A0B4HE08_9HYPO P-type Na+-ATPase OS=Metarhizium guizhouense ARSEF 977 GN=MGU_02294 PE=3 SV=1	PF00702/8.0E-17/haloacid dehalogenase-like hydrolase	biological_process:GO:0098655//cation transmembrane transport;cellular_component:GO:0016021//integral component of membrane;molecular_function:GO:0019829//cation-transporting ATPase activity;GO:0005524//ATP binding;GO:0046872//metal ion binding;	gnl|TC-DB|P22189	3.A.3.9.2	CALCIUM-TRANSPORTING ATPASE 3 (EC 3.6.3.8) - Schizosaccharomyces pombe (Fission yeast).
WH_10004243	gi|927394057|ref|XP_013942874.1|/0/hypothetical protein TRIATDRAFT_39133 [Trichoderma atroviride IMI 206040] &gt;gi|358395462|gb|EHK44849.1| hypothetical protein TRIATDRAFT_39133 [Trichoderma atroviride IMI 206040]	gi|589113532|ref|XM_006968727.1|/0.0/Trichoderma reesei QM6a transporter (TRIREDRAFT_123702), mRNA	Q9C101/3e-177/YKT8_SCHPO Uncharacterized MFS-type transporter PB1E7.08c OS=Schizosaccharomyces pombe (strain 972 / ATCC 24843) GN=SPAPB1E7.08c PE=1 SV=1	adl:AURDEDRAFT_157766/3e-11/phosphate permease; K08176 MFS transporter, PHS family, inorganic phosphate transporter	SMa1447/8e-22/---	G9NV25/0.0/G9NV25_HYPAI Uncharacterized protein OS=Hypocrea atroviridis (strain ATCC 20476 / IMI 206040) GN=TRIATDRAFT_39133 PE=4 SV=1	PF00083/2.6E-17/Sugar (and other) transporter	biological_process:GO:0055085//transmembrane transport;cellular_component:GO:0016021//integral component of membrane;	gnl|TC-DB|Q9C101	2.A.1.19.38	Uncharacterized MFS-type transporter PB1E7.08c OS=Schizosaccharomyces pombe (strain 972 / ATCC 24843) GN=SPAPB1E7.08c PE=1 SV=1
WH_10004258	gi|818154395|gb|KKO96573.1|/0/hypothetical protein THAR02_11322 [Trichoderma harzianum]	gi|589099434|ref|XM_006961678.1|/0.0/Trichoderma reesei QM6a amino acid transporter (TRIREDRAFT_54865), partial mRNA	P50276/3e-180/MUP1_YEAST High-affinity methionine permease OS=Saccharomyces cerevisiae (strain ATCC 204508 / S288c) GN=MUP1 PE=1 SV=1	cthr:CTHT_0022590/6e-78/phosphatidylinositol 4-kinase-like protein; K19801 phosphatidylinositol 4-kinase B [EC:2.7.1.67]	YGR055w/2e-180/---	A0A0F9ZU04/0.0/A0A0F9ZU04_TRIHA Uncharacterized protein OS=Trichoderma harzianum GN=THAR02_11322 PE=4 SV=1	PF13520/6.4E-87/Amino acid permease	biological_process:GO:0003333//amino acid transmembrane transport;cellular_component:GO:0016021//integral component of membrane;molecular_function:GO:0015171//amino acid transmembrane transporter activity;	gnl|TC-DB|P50276	2.A.3.8.4	High affinity methionine permease - Saccharomyces cerevisiae (Baker's yeast).
WH_10004274	gi|818155714|gb|KKO97210.1|/0/hypothetical protein THAR02_10686 [Trichoderma harzianum]	gi|589098120|ref|XM_006961021.1|/0.0/Trichoderma reesei QM6a lactate/pyruvate transporter (TRIREDRAFT_44175), mRNA	P36035/2e-111/JEN1_YEAST Carboxylic acid transporter protein homolog OS=Saccharomyces cerevisiae (strain ATCC 204508 / S288c) GN=JEN1 PE=1 SV=1	tre:TRIREDRAFT_44175/0.0/lactate/pyruvate transporter; K08178 MFS transporter, SHS family, lactate transporter	STM0356/1e-78/---	A0A0F9WVP0/0.0/A0A0F9WVP0_TRIHA Uncharacterized protein OS=Trichoderma harzianum GN=THAR02_10686 PE=4 SV=1	PF00083/1.4E-44/Sugar (and other) transporter	biological_process:GO:0055085//transmembrane transport;GO:0008643//carbohydrate transport;cellular_component:GO:0016021//integral component of membrane;molecular_function:GO:0022857//transmembrane transporter activity;	gnl|TC-DB|P36035	2.A.1.12.2	Carboxylic acid transporter protein homolog - Saccharomyces cerevisiae (Baker's yeast).
WH_10004286	gi|818161750|gb|KKP01776.1|/0/hypothetical protein THAR02_06115 [Trichoderma harzianum]	gi|953475896|ref|XM_014725937.1|/0.0/Metarhizium majus ARSEF 297 Major facilitator superfamily domain, general substrate transporter partial mRNA	O42922/2e-59/YBIH_SCHPO Uncharacterized MFS-type transporter C16A3.17c OS=Schizosaccharomyces pombe (strain 972 / ATCC 24843) GN=SPBC16A3.17c PE=3 SV=1	cmt:CCM_00881/1e-101/sulfate permease 2; K14708 solute carrier family 26 (sodium-independent sulfate anion transporter), member 11	SPAC1399.02/2e-54/---	A0A0F9X996/0.0/A0A0F9X996_TRIHA Uncharacterized protein OS=Trichoderma harzianum GN=THAR02_06115 PE=4 SV=1	PF07690/2.8E-42/Major Facilitator Superfamily	biological_process:GO:0055085//transmembrane transport;cellular_component:GO:0016021//integral component of membrane;	gnl|TC-DB|H2E274	2.A.1.3.65	MFS multidrug transporter OS=Trichoderma harzianum GN=mfs1 PE=2 SV=1
WH_10004292	gi|589099401|ref|XP_006961723.1|/0/amino acid transporter [Trichoderma reesei QM6a] &gt;gi|340522650|gb|EGR52883.1| amino acid transporter [Trichoderma reesei QM6a]	gi|589099400|ref|XM_006961661.1|/0.0/Trichoderma reesei QM6a amino acid transporter (TRIREDRAFT_74070), partial mRNA	P38090/2e-136/AGP2_YEAST General amino acid permease AGP2 OS=Saccharomyces cerevisiae (strain ATCC 204508 / S288c) GN=AGP2 PE=1 SV=1	tre:TRIREDRAFT_74070/0.0/amino acid transporter; K16261 yeast amino acid transporter	YBR132c/8e-137/---	G0R8H8/0.0/G0R8H8_HYPJQ Amino acid transporter OS=Hypocrea jecorina (strain QM6a) GN=TRIREDRAFT_74070 PE=4 SV=1	PF00324/8.0E-94/Amino acid permease	biological_process:GO:0003333//amino acid transmembrane transport;cellular_component:GO:0016021//integral component of membrane;molecular_function:GO:0015171//amino acid transmembrane transporter activity;	gnl|TC-DB|P38090	2.A.3.10.19	General amino acid permease AGP2 - Saccharomyces cerevisiae (Baker's yeast).
WH_10004296	gi|572283686|gb|ETS06660.1|/0/hypothetical protein M419DRAFT_139797 [Trichoderma reesei RUT C-30]	gi|927426837|ref|XM_014103775.1|/0.0/Trichoderma virens Gv29-8 calcium permeable channel partial mRNA	Q5A2J7/5e-141/YVC1_CANAL Calcium channel YVC1 OS=Candida albicans (strain SC5314 / ATCC MYA-2876) GN=YVC1 PE=2 SV=1	mbe:MBM_00689/0.0/cation-transporting ATPase 4; K14950 cation-transporting ATPase 13A1 [EC:3.6.3.-]	NA	A0A024SMU7/0.0/A0A024SMU7_HYPJE Uncharacterized protein OS=Trichoderma reesei RUT C-30 GN=M419DRAFT_139797 PE=4 SV=1	NA	biological_process:GO:0035725//sodium ion transmembrane transport;GO:0030003//cellular cation homeostasis;GO:0034765//regulation of ion transmembrane transport;GO:0070588//calcium ion transmembrane transport;GO:0071805//potassium ion transmembrane transport;cellular_component:GO:0016021//integral component of membrane;GO:0000329//fungal-type vacuole membrane;molecular_function:GO:0005244//voltage…	gnl|TC-DB|Q12324	1.A.4.4.1	Calcium channel YVC1 - Saccharomyces cerevisiae (Baker's yeast).
WH_10004333	gi|927425584|ref|XP_013958623.1|/0/hypothetical protein TRIVIDRAFT_71765 [Trichoderma virens Gv29-8] &gt;gi|358386819|gb|EHK24414.1| hypothetical protein TRIVIDRAFT_71765 [Trichoderma virens Gv29-8]	gi|953402145|ref|XM_014689567.1|/0.0/Metarhizium brunneum ARSEF 3297 Mitochondrial substrate/solute carrier partial mRNA	Q00319/2e-72/PM47B_CANBO Peroxisomal membrane protein PMP47B OS=Candida boidinii GN=PMP47B PE=2 SV=1	maj:MAA_07613/0.0/mitochondrial carrier; K13354 solute carrier family 25 (peroxisomal adenine nucleotide transporter), member 17	NA	G9MM44/0.0/G9MM44_HYPVG Uncharacterized protein OS=Hypocrea virens (strain Gv29-8 / FGSC 10586) GN=TRIVIDRAFT_71765 PE=3 SV=1	PF00153/3.6E-17/Mitochondrial carrier protein	biological_process:GO:0006810//transport;cellular_component:GO:0016021//integral component of membrane;	gnl|TC-DB|Q00319	2.A.29.6.1	Peroxisomal membrane protein PMP47B - Candida boidinii (Yeast).
WH_10004336	gi|818156036|gb|KKO97408.1|/6.62277e-138/molecular chaperone GrpE [Trichoderma harzianum]	gi|953402133|ref|XM_014689564.1|/1e-128/Metarhizium brunneum ARSEF 3297 mitochondrial co-chaperone GrpE partial mRNA	Q9P5U4/2e-107/GRPE_NEUCR GrpE protein homolog, mitochondrial OS=Neurospora crassa (strain ATCC 24698 / 74-OR23-1A / CBS 708.71 / DSM 1257 / FGSC 987) GN=grpe PE=3 SV=1	maj:MAA_07610/1e-128/GrpE nucleotide exchange factor; K03687 molecular chaperone GrpE	SPBC3B9.19/4e-59/---	A0A0F9ZWB4/2e-137/A0A0F9ZWB4_TRIHA GrpE protein homolog OS=Trichoderma harzianum GN=THAR02_10484 PE=3 SV=1	PF01025/1.1E-48/GrpE	biological_process:GO:0050790//regulation of catalytic activity;GO:0030150//protein import into mitochondrial matrix;GO:0042026//protein refolding;cellular_component:GO:0005759//mitochondrial matrix;GO:0001405//presequence translocase-associated import motor;molecular_function:GO:0000774//adenyl-nucleotide exchange factor activity;GO:0051087//chaperone binding;GO:0042803//protein homodimerization…	gnl|TC-DB|P38523	3.A.8.1.1	GrpE protein homolog, mitochondrial precursor - Saccharomyces cerevisiae (Baker's yeast).
WH_10004373	gi|587679558|gb|EWZ01876.1|/5.07426e-48/cytochrome c oxidase subunit 6b [Fusarium oxysporum FOSC 3-a] &gt;gi|587701334|gb|EWZ47939.1| cytochrome c oxidase subunit 6b [Fusarium oxysporum Fo47] &gt;gi|587721652|gb|EWZ92989.1| cytochrome c oxidase subunit 6b [Fusarium oxysporum f. sp. lycopersici MN25] &gt;gi|587744768|gb|EXA42484.1| cytochrome c oxidase subunit 6b [Fusarium oxysporum f. sp. pisi HD…	gi|596653119|ref|XM_007273541.1|/5e-46/Colletotrichum gloeosporioides Nara gc5 cytochrome c oxidase polypeptide vib (CGGC5_3295), partial mRNA	O94581/3e-29/COX12_SCHPO Cytochrome c oxidase subunit 6B OS=Schizosaccharomyces pombe (strain 972 / ATCC 24843) GN=cox12 PE=3 SV=2	maj:MAA_07657/1e-46/cytochrome c oxidase polypeptide VIb; K02267 cytochrome c oxidase subunit 6b	NA	W9PBD2/2e-47/W9PBD2_FUSOX Cytochrome c oxidase subunit 6b OS=Fusarium oxysporum f. sp. pisi HDV247 GN=FOVG_07708 PE=4 SV=1	PF02297/3.1E-19/Cytochrome oxidase c subunit VIb	biological_process:GO:1902600//hydrogen ion transmembrane transport;cellular_component:GO:0005739//mitochondrion;molecular_function:GO:0004129//cytochrome-c oxidase activity;	gnl|TC-DB|Q01519	3.D.4.8.1	Cytochrome c oxidase subunit 6B OS=Saccharomyces cerevisiae (strain ATCC 204508 / S288c) GN=COX12 PE=1 SV=2
WH_10004384	gi|818168120|gb|KKP07420.1|/0/hypothetical protein THAR02_00482 [Trichoderma harzianum]	gi|667653928|ref|XM_008600574.1|/0.0/Beauveria bassiana ARSEF 2860 ubiquitin fusion degradation protein partial mRNA	P53044/7e-87/UFD1_YEAST Ubiquitin fusion degradation protein 1 OS=Saccharomyces cerevisiae (strain ATCC 204508 / S288c) GN=UFD1 PE=1 SV=1	maj:MAA_07673/0.0/ubiquitin fusion degradation protein; K14016 ubiquitin fusion degradation protein 1	YGR048w/4e-87/---	A0A0F9XSH8/0.0/A0A0F9XSH8_TRIHA Uncharacterized protein OS=Trichoderma harzianum GN=THAR02_00482 PE=4 SV=1	PF03152/9.7E-67/Ubiquitin fusion degradation protein UFD1	biological_process:GO:1990116//ribosome-associated ubiquitin-dependent protein catabolic process;GO:0030970//retrograde protein transport, ER to cytosol;GO:0071712//ER-associated misfolded protein catabolic process;GO:0071629//cytoplasm-associated proteasomal ubiquitin-dependent protein catabolic process;GO:1900182//positive regulation of protein localization to nucleus;GO:0070651//nonfunctional …	gnl|TC-DB|C8Z8U3	3.A.16.1.2	Ufd1p OS=Saccharomyces cerevisiae (strain Lalvin EC1118 / Prise de mousse) GN=EC1118_1G1_3543g PE=4 SV=1
WH_10004400	gi|969878393|gb|KUE95651.1|/0/NADH-ubiquinone oxidoreductase 78 kDa subunit, mitochondrial [Trichoderma gamsii]	gi|761841192|ref|XM_007826871.2|/0.0/Metarhizium robertsii ARSEF 23 NADH-ubiquinone oxidoreductase, mitochondrial precursor mRNA	P24918/0.0/NDUS1_NEUCR NADH-ubiquinone oxidoreductase 78 kDa subunit, mitochondrial OS=Neurospora crassa (strain ATCC 24698 / 74-OR23-1A / CBS 708.71 / DSM 1257 / FGSC 987) GN=nuo78 PE=1 SV=2	maj:MAA_08873/0.0/NADH-ubiquinone oxidoreductase, mitochondrial precursor; K03934 NADH dehydrogenase (ubiquinone) Fe-S protein 1 [EC:1.6.5.3 1.6.99.3]	AGc2353/0.0/---	A0A0B7JYR3/0.0/A0A0B7JYR3_BIOOC Uncharacterized protein OS=Bionectria ochroleuca GN=BN869_000006196_1 PE=3 SV=1	PF10588/3.9E-17/NADH-ubiquinone oxidoreductase-G iron-sulfur binding region	NA	gnl|TC-DB|P24918	3.D.1.6.2	NADH-ubiquinone oxidoreductase 78 kDa subunit, mitochondrial - Neurospora crassa.
WH_10004425	gi|589099363|ref|XP_006961704.1|/0/ferroxidase-like protein [Trichoderma reesei QM6a] &gt;gi|340522627|gb|EGR52860.1| ferroxidase-like protein [Trichoderma reesei QM6a]	gi|589099362|ref|XM_006961642.1|/0.0/Trichoderma reesei QM6a ferroxidase-like protein (TRIREDRAFT_102820), partial mRNA	P38993/0.0/FET3_YEAST Iron transport multicopper oxidase FET3 OS=Saccharomyces cerevisiae (strain ATCC 204508 / S288c) GN=FET3 PE=1 SV=2	tre:TRIREDRAFT_102820/0.0/ferroxidase-like protein; K19791 iron transport multicopper oxidase	YMR058w/0.0/---	G0R8D1/0.0/G0R8D1_HYPJQ Ferroxidase-like protein OS=Hypocrea jecorina (strain QM6a) GN=TRIREDRAFT_102820 PE=4 SV=1	PF00394/7.7E-36/Multicopper oxidase	biological_process:GO:0055114//oxidation-reduction process;cellular_component:GO:0016021//integral component of membrane;molecular_function:GO:0016491//oxidoreductase activity;GO:0005507//copper ion binding;	gnl|TC-DB|P38993	2.A.108.1.1	IRON TRANSPORT MULTICOPPER OXIDASE FET3 PRECURSOR (EC 1.-.-.-) - Saccharomyces cerevisiae (Baker's yeast).
WH_10004426	gi|818168434|gb|KKP07710.1|/0/iron permease FTR1 family protein [Trichoderma harzianum]	gi|927402550|ref|XM_014091646.1|/0.0/Trichoderma atroviride IMI 206040 high affinity iron permease-like protein partial mRNA	P40088/1e-109/FTR1_YEAST Plasma membrane iron permease OS=Saccharomyces cerevisiae (strain ATCC 204508 / S288c) GN=FTR1 PE=1 SV=1	tre:TRIREDRAFT_54962/0.0/iron permease-like protein; K07243 high-affinity iron transporter	YER145c/7e-110/---	A0A0F9XT83/0.0/A0A0F9XT83_TRIHA Iron permease FTR1 family protein OS=Trichoderma harzianum GN=THAR02_00246 PE=4 SV=1	PF03239/2.7E-80/Iron permease FTR1 family	biological_process:GO:0006827//high-affinity iron ion transmembrane transport;cellular_component:GO:0033573//high-affinity iron permease complex;GO:0016021//integral component of membrane;molecular_function:GO:0005381//iron ion transmembrane transporter activity;	gnl|TC-DB|Q9P8U8	2.A.108.1.3	High-affinity iron permease CaFTR2 - Candida albicans (Yeast).
WH_10004477	gi|589106953|ref|XP_006965499.1|/0/triose phosphate/3-phosphoglycerate/phosphate translocator [Trichoderma reesei QM6a] &gt;gi|340518544|gb|EGR48785.1| triose phosphate/3-phosphoglycerate/phosphate translocator [Trichoderma reesei QM6a] &gt;gi|572278370|gb|ETS01562.1| triose-phosphate transporter [Trichoderma reesei RUT C-30]	gi|589106952|ref|XM_006965437.1|/0.0/Trichoderma reesei QM6a triose phosphate/3-phosphoglycerate/phosphate translocator (TRIREDRAFT_78004), partial mRNA	Q9LRP2/7e-59/PT317_ARATH Probable sugar phosphate/phosphate translocator At3g17430 OS=Arabidopsis thaliana GN=At3g17430 PE=1 SV=1	wic:J056_001061/1e-75/Elongator complex protein 3; K07739 elongator complex protein 3 [EC:2.3.1.48]	ECU06g1290/9e-12/---	A0A024SBJ7/0.0/A0A024SBJ7_HYPJE Triose-phosphate transporter OS=Trichoderma reesei RUT C-30 GN=M419DRAFT_130591 PE=4 SV=1	PF03151/7.5E-26/Triose-phosphate Transporter family	cellular_component:GO:0016021//integral component of membrane;	gnl|TC-DB|C5I6M0	2.A.7.9.21	UDP-galf transporter OS=Neosartorya fumigata GN=glfB PE=2 SV=1
WH_10004485	gi|908393777|gb|KND94382.1|/1.73041e-83/Frataxin-like protein, mitochondrial [Tolypocladium ophioglossoides CBS 100239]	gi|629689408|ref|XM_007811805.1|/3e-81/Metarhizium acridum CQMa 102 mitochondrial iron uptake protein partial mRNA	Q05B87/6e-27/FRDA_BOVIN Frataxin, mitochondrial OS=Bos taurus GN=FXN PE=2 SV=1	maw:MAC_03656/3e-82/mitochondrial iron uptake protein; K19054 frataxin [EC:1.16.3.1]	YDL120w/3e-24/---	A0A0L0NJS3/5e-83/A0A0L0NJS3_9HYPO Frataxin-like protein, mitochondrial OS=Tolypocladium ophioglossoides CBS 100239 GN=TOPH_01186 PE=4 SV=1	PF01491/8.1E-36/Frataxin-like domain	biological_process:GO:0008152//metabolic process;	gnl|TC-DB|Q16595	9.B.21.1.1	Frataxin, mitochondrial precursor (Friedreich's ataxia protein) (Fxn) - Homo sapiens (Human).
WH_10004490	gi|589106939|ref|XP_006965492.1|/0/predicted protein [Trichoderma reesei QM6a] &gt;gi|340518535|gb|EGR48776.1| predicted protein [Trichoderma reesei QM6a] &gt;gi|572278354|gb|ETS01546.1| hypothetical protein M419DRAFT_141582 [Trichoderma reesei RUT C-30]	gi|927385914|ref|XM_014083328.1|/0.0/Trichoderma atroviride IMI 206040 lipid transporter partial mRNA	P33897/0.0/ABCD1_HUMAN ATP-binding cassette sub-family D member 1 OS=Homo sapiens GN=ABCD1 PE=1 SV=2	maj:MAA_02537/0.0/lipid transporter; K15628 ATP-binding cassette, subfamily D (ALD), peroxisomal long-chain fatty acid import protein	YKL188c/7e-129/---	A0A024SAK1/0.0/A0A024SAK1_HYPJE Uncharacterized protein OS=Trichoderma reesei RUT C-30 GN=M419DRAFT_141582 PE=4 SV=1	PF06472/2.6E-108/ABC transporter transmembrane region 2	biological_process:GO:1902001//fatty acid transmembrane transport;cellular_component:GO:0005779//integral component of peroxisomal membrane;molecular_function:GO:0005524//ATP binding;GO:0042626//ATPase activity, coupled to transmembrane movement of substances;	gnl|TC-DB|P33897	3.A.1.203.3	Adrenoleukodystrophy protein (ALDP) - Homo sapiens (Human).
WH_10004497	gi|531860769|gb|EQK99145.1|/0/ADP,ATP carrier protein [Ophiocordyceps sinensis CO18]	gi|953405531|ref|XM_014690441.1|/0.0/Metarhizium brunneum ARSEF 3297 ADP,ATP carrier protein partial mRNA	P02723/0.0/ADT_NEUCR ADP,ATP carrier protein OS=Neurospora crassa (strain ATCC 24698 / 74-OR23-1A / CBS 708.71 / DSM 1257 / FGSC 987) GN=aac PE=3 SV=1	maw:MAC_03644/0.0/ADP,ATP carrier protein; K05863 solute carrier family 25 (mitochondrial adenine nucleotide translocator), member 4/5/6/31	NA	T5A9S2/0.0/T5A9S2_OPHSC ADP,ATP carrier protein OS=Ophiocordyceps sinensis (strain Co18 / CGMCC 3.14243) GN=OCS_05145 PE=3 SV=1	PF00153/2.2E-24/Mitochondrial carrier protein	biological_process:GO:0055085//transmembrane transport;cellular_component:GO:0005743//mitochondrial inner membrane;GO:0016021//integral component of membrane;molecular_function:GO:0005215//transporter activity;	gnl|TC-DB|P31167	2.A.29.1.5	ADP,ATP carrier protein 1, mitochondrial - Arabidopsis thaliana (Mouse-ear cress).
WH_10004535	gi|927406685|ref|XP_013949720.1|/0/hypothetical protein TRIVIDRAFT_74503 [Trichoderma virens Gv29-8] &gt;gi|358377838|gb|EHK15521.1| hypothetical protein TRIVIDRAFT_74503 [Trichoderma virens Gv29-8]	gi|953405401|ref|XM_014690408.1|/0.0/Metarhizium brunneum ARSEF 3297 exportin-1 partial mRNA	P14068/0.0/XPO1_SCHPO Exportin-1 OS=Schizosaccharomyces pombe (strain 972 / ATCC 24843) GN=xpo1 PE=1 SV=3	maw:MAC_03613/0.0/exportin-1; K14290 exportin-1	SPAC1805.17/0.0/---	G9NCU9/0.0/G9NCU9_HYPVG Uncharacterized protein OS=Hypocrea virens (strain Gv29-8 / FGSC 10586) GN=TRIVIDRAFT_74503 PE=4 SV=1	PF08767/7.3E-133/CRM1 C terminal	biological_process:GO:0000055//ribosomal large subunit export from nucleus;GO:0006406//mRNA export from nucleus;GO:0006611//protein export from nucleus;GO:0034501//protein localization to kinetochore;cellular_component:GO:0000776//kinetochore;GO:0005634//nucleus;GO:0005816//spindle pole body;molecular_function:GO:0008536//Ran GTPase binding;GO:0008565//protein transporter activity;	gnl|TC-DB|O14980	1.I.1.1.3	Exportin-1 OS=Homo sapiens GN=XPO1 PE=1 SV=1
WH_10004543	gi|969879752|gb|KUE96981.1|/0/hypothetical protein TGAM01_08526 [Trichoderma gamsii]	gi|589106902|ref|XM_006965412.1|/0.0/Trichoderma reesei QM6a vesicle fusion factor (TRIREDRAFT_62040), partial mRNA	Q9P7Q4/0.0/SEC18_SCHPO Vesicular-fusion protein sec18 OS=Schizosaccharomyces pombe (strain 972 / ATCC 24843) GN=sec18 PE=1 SV=1	tre:TRIREDRAFT_62040/0.0/nsf1; vesicle fusion factor; K06027 vesicle-fusing ATPase [EC:3.6.4.6]	SPAC1834.11c/0.0/---	A0A024SBE6/0.0/A0A024SBE6_HYPJE Vesicle fusion factor OS=Trichoderma reesei RUT C-30 GN=M419DRAFT_80503 PE=3 SV=1	PF00004/4.9E-8/ATPase family associated with various cellular activities (AAA)	cellular_component:GO:0005737//cytoplasm;molecular_function:GO:0005524//ATP binding;	gnl|TC-DB|P46459	1.F.1.1.1	Vesicle-fusing ATPase - Homo sapiens (Human).
WH_10004609	gi|927429976|ref|XP_013960819.1|/0/hypothetical protein TRIVIDRAFT_59119 [Trichoderma virens Gv29-8] &gt;gi|358389028|gb|EHK26621.1| hypothetical protein TRIVIDRAFT_59119 [Trichoderma virens Gv29-8]	gi|629689192|ref|XM_007811697.1|/0.0/Metarhizium acridum CQMa 102 nuclear envelope protein partial mRNA	G0S235/6e-137/NDC1_CHATD Nucleoporin NDC1 OS=Chaetomium thermophilum (strain DSM 1495 / CBS 144.50 / IMI 039719) GN=NDC1 PE=3 SV=1	maw:MAC_03548/0.0/nuclear envelope protein; K14315 nucleoporin NDC1	NA	G9MGH3/0.0/G9MGH3_HYPVG Uncharacterized protein OS=Hypocrea virens (strain Gv29-8 / FGSC 10586) GN=TRIVIDRAFT_59119 PE=4 SV=1	PF09531/1.0E-180/Nucleoporin protein Ndc1-Nup	biological_process:GO:0090307//spindle assembly involved in mitosis;GO:0071790//establishment of spindle pole body localization to nuclear envelope;cellular_component:GO:0005783//endoplasmic reticulum;GO:0044732//mitotic spindle pole body;GO:0016021//integral component of membrane;GO:0031965//nuclear membrane;GO:0005643//nuclear pore;molecular_function:GO:0043495//protein anchor;	gnl|TC-DB|G0S235	1.I.1.1.2	Nucleoporin NDC1 OS=Chaetomium thermophilum (strain DSM 1495 / CBS 144.50 / IMI 039719) GN=NDC1 PE=3 SV=1
WH_10004631	gi|572275483|gb|ETR98903.1|/0/POT family protein [Trichoderma reesei RUT C-30]	gi|615475652|ref|XM_007602428.1|/0.0/Colletotrichum fioriniae PJ7 POT family protein mRNA	P32901/1e-166/PTR2_YEAST Peptide transporter PTR2 OS=Saccharomyces cerevisiae (strain ATCC 204508 / S288c) GN=PTR2 PE=1 SV=2	maj:MAA_08928/0.0/POT family protein; K03305 proton-dependent oligopeptide transporter, POT family	YKR093w/6e-167/---	A0A024S0Q6/0.0/A0A024S0Q6_HYPJE POT family protein OS=Trichoderma reesei RUT C-30 GN=M419DRAFT_138633 PE=3 SV=1	PF00854/6.1E-89/POT family	biological_process:GO:0042939//tripeptide transport;GO:0042938//dipeptide transport;cellular_component:GO:0016021//integral component of membrane;GO:0005886//plasma membrane;molecular_function:GO:0042936//dipeptide transporter activity;GO:0042937//tripeptide transporter activity;	gnl|TC-DB|P32901	2.A.17.2.2	PEPTIDE TRANSPORTER PTR2 (PEPTIDE PERMEASE PTR2) - Saccharomyces cerevisiae (Baker's yeast).
WH_10004633	gi|969885001|gb|KUF02180.1|/0/hypothetical protein TGAM01_03452 [Trichoderma gamsii]	gi|953405033|ref|XM_014690314.1|/0.0/Metarhizium brunneum ARSEF 3297 membrane transporter partial mRNA	Q9C101/3e-111/YKT8_SCHPO Uncharacterized MFS-type transporter PB1E7.08c OS=Schizosaccharomyces pombe (strain 972 / ATCC 24843) GN=SPAPB1E7.08c PE=1 SV=1	maw:MAC_07832/3e-12/phosphate permease; K08176 MFS transporter, PHS family, inorganic phosphate transporter	SMa1447/4e-18/---	A0A024S1H6/0.0/A0A024S1H6_HYPJE Membrane transporter OS=Trichoderma reesei RUT C-30 GN=M419DRAFT_102793 PE=4 SV=1	PF07690/2.9E-24/Major Facilitator Superfamily	biological_process:GO:0055085//transmembrane transport;cellular_component:GO:0016021//integral component of membrane;	gnl|TC-DB|Q0CZ13	2.A.1.19.48	Putative uncharacterized protein OS=Aspergillus terreus (strain NIH 2624 / FGSC A1156) GN=ATEG_01071 PE=4 SV=1
WH_10004637	gi|572275469|gb|ETR98889.1|/0/amino-acid permease inda1 [Trichoderma reesei RUT C-30]	gi|629712143|ref|XM_007820660.1|/0.0/Metarhizium robertsii ARSEF 23 Amino-acid permease inda1 mRNA	P34054/0.0/INDA1_HYPAT Amino-acid permease inda1 OS=Hypocrea atroviridis GN=inda1 PE=2 SV=1	maj:MAA_02662/0.0/Amino-acid permease inda1; K16261 yeast amino acid transporter	SPAP7G5.06/1e-153/---	A0A024S0M3/0.0/A0A024S0M3_HYPJE Amino-acid permease inda1 OS=Trichoderma reesei RUT C-30 GN=M419DRAFT_102778 PE=4 SV=1	PF00324/2.0E-148/Amino acid permease	biological_process:GO:0006865//amino acid transport;GO:0003333//amino acid transmembrane transport;cellular_component:GO:0016021//integral component of membrane;molecular_function:GO:0015171//amino acid transmembrane transporter activity;	gnl|TC-DB|P19145	2.A.3.10.2	General amino-acid permease GAP1 - Saccharomyces cerevisiae (Baker's yeast).
WH_10004647	gi|572275466|gb|ETR98886.1|/0/MFS general substrate transporter [Trichoderma reesei RUT C-30]	gi|697075754|ref|XM_009653916.1|/0.0/Verticillium dahliae VdLs.17 DUF895 domain membrane protein partial mRNA	Q9URX1/4e-152/YLX5_SCHPO UNC93-like protein C922.05c OS=Schizosaccharomyces pombe (strain 972 / ATCC 24843) GN=SPAC922.05c PE=3 SV=1	NA	NA	A0A024S3Y5/0.0/A0A024S3Y5_HYPJE MFS general substrate transporter OS=Trichoderma reesei RUT C-30 GN=M419DRAFT_102774 PE=4 SV=1	PF07690/1.2E-16/Major Facilitator Superfamily	biological_process:GO:0055085//transmembrane transport;cellular_component:GO:0016021//integral component of membrane;	gnl|TC-DB|Q5A7S4	2.A.1.58.1	Putative uncharacterized protein - Candida albicans (Yeast).
WH_10004648	gi|818167728|gb|KKP07057.1|/0/hypothetical protein THAR02_00816 [Trichoderma harzianum]	gi|596678915|ref|XM_007278378.1|/0.0/Colletotrichum gloeosporioides Nara gc5 plasma membrane fusion protein prm1 (CGGC5_7404), partial mRNA	Q2GMW8/0.0/PRM1_CHAGB Plasma membrane fusion protein PRM1 OS=Chaetomium globosum (strain ATCC 6205 / CBS 148.51 / DSM 1962 / NBRC 6347 / NRRL 1970) GN=PRM1 PE=3 SV=1	NA	NA	A0A0G0A498/0.0/A0A0G0A498_TRIHA Uncharacterized protein OS=Trichoderma harzianum GN=THAR02_00816 PE=4 SV=1	NA	cellular_component:GO:0016020//membrane;	gnl|TC-DB|Q5B1G6	9.B.63.1.3	Plasma membrane fusion protein prm1 OS=Emericella nidulans (strain FGSC A4 / ATCC 38163 / CBS 112.46 / NRRL 194 / M139) GN=prm1 PE=3 SV=1
WH_10004653	gi|927430090|ref|XP_013960876.1|/0/hypothetical protein TRIVIDRAFT_77936 [Trichoderma virens Gv29-8] &gt;gi|358389086|gb|EHK26679.1| hypothetical protein TRIVIDRAFT_77936 [Trichoderma virens Gv29-8]	gi|589112352|ref|XM_006968137.1|/0.0/Trichoderma reesei QM6a maltose permease (TRIREDRAFT_67469), partial mRNA	P38156/2e-139/MAL31_YEAST Maltose permease MAL31 OS=Saccharomyces cerevisiae (strain ATCC 204508 / S288c) GN=MAL31 PE=1 SV=1	tre:TRIREDRAFT_67469/0.0/maltose permease; K08141 MFS transporter, SP family, general alpha glucoside:H+ symporter	CAC1339/2e-18/---	G9MGN2/0.0/G9MGN2_HYPVG Uncharacterized protein OS=Hypocrea virens (strain Gv29-8 / FGSC 10586) GN=TRIVIDRAFT_77936 PE=3 SV=1	PF00083/1.9E-86/Sugar (and other) transporter	biological_process:GO:0055085//transmembrane transport;GO:0008643//carbohydrate transport;cellular_component:GO:0016021//integral component of membrane;molecular_function:GO:0022891//substrate-specific transmembrane transporter activity;	gnl|TC-DB|P15685	2.A.1.1.10	Maltose permease MAL6T (Maltose transport protein MAL6T) - Saccharomyces cerevisiae (Baker's yeast).
WH_10004654	gi|629712181|ref|XP_007818863.1|/4.1465e-75/Ubiquitin domain of GABA-receptor-associated protein [Metarhizium robertsii ARSEF 23] &gt;gi|322709870|gb|EFZ01445.1| Ubiquitin domain of GABA-receptor-associated protein [Metarhizium robertsii ARSEF 23] &gt;gi|594718378|gb|EXV01271.1| ubiquitin like autophagy protein [Metarhizium robertsii] &gt;gi|672376637|gb|KFG78925.1| microtubule-associated protein…	gi|629712180|ref|XM_007820672.1|/4e-75/Metarhizium robertsii ARSEF 23 Ubiquitin domain of GABA-receptor-associated protein mRNA	Q2GVL1/4e-75/ATG8_CHAGB Autophagy-related protein 8 OS=Chaetomium globosum (strain ATCC 6205 / CBS 148.51 / DSM 1962 / NBRC 6347 / NRRL 1970) GN=ATG8 PE=3 SV=1	maj:MAA_02674/3e-76/Ubiquitin domain of GABA-receptor-associated protein; K08341 GABA(A) receptor-associated protein	NA	A0A086NCQ7/1e-74/A0A086NCQ7_METAN Autophagy-related protein OS=Metarhizium anisopliae GN=MANI_007454 PE=3 SV=1	PF02991/1.1E-44/Autophagy protein Atg8 ubiquitin like	biological_process:GO:0006914//autophagy;	gnl|TC-DB|O95166	1.A.9.5.2	Gamma-aminobutyric acid receptor-associated protein - Homo sapiens (Human).
WH_10004677	gi|927404849|ref|XP_013948270.1|/0/hypothetical protein TRIATDRAFT_289471 [Trichoderma atroviride IMI 206040] &gt;gi|358400789|gb|EHK50115.1| hypothetical protein TRIATDRAFT_289471 [Trichoderma atroviride IMI 206040]	gi|573989488|ref|XM_006672602.1|/0.0/Cordyceps militaris CM01 oligonucleotide transporter (CCM_07461), partial mRNA	Q6R3K9/2e-33/YSL2_ARATH Metal-nicotianamine transporter YSL2 OS=Arabidopsis thaliana GN=YSL2 PE=1 SV=1	NA	YGL114w/0.0/---	G9NHM3/0.0/G9NHM3_HYPAI Uncharacterized protein OS=Hypocrea atroviridis (strain ATCC 20476 / IMI 206040) GN=TRIATDRAFT_289471 PE=4 SV=1	PF03169/8.4E-143/OPT oligopeptide transporter protein	biological_process:GO:0005975//carbohydrate metabolic process;GO:0071555//cell wall organization;GO:0055085//transmembrane transport;cellular_component:GO:0016021//integral component of membrane;GO:0005576//extracellular region;molecular_function:GO:0004650//polygalacturonase activity;	gnl|TC-DB|P53134	2.A.67.2.7	Putative oligopeptide transporter YGL114W OS=Saccharomyces cerevisiae (strain ATCC 204508 / S288c) GN=YGL114W PE=1 SV=1
WH_10004686	gi|927385869|ref|XP_013938780.1|/8.57822e-175/hypothetical protein TRIATDRAFT_29217 [Trichoderma atroviride IMI 206040] &gt;gi|358391121|gb|EHK40525.1| hypothetical protein TRIATDRAFT_29217 [Trichoderma atroviride IMI 206040]	gi|596712048|ref|XM_007284541.1|/1e-163/Colletotrichum gloeosporioides Nara gc5 mitochondrial carrier (CGGC5_1742), partial mRNA	Q12251/3e-67/YP011_YEAST Uncharacterized mitochondrial carrier YPR011C OS=Saccharomyces cerevisiae (strain ATCC 204508 / S288c) GN=YPR011C PE=1 SV=1	maj:MAA_08233/2e-163/mitochondrial carrier; K14684 solute carrier family 25 (mitochondrial phosphate transporter), member 23/24/25/41	NA	G9P5L2/3e-174/G9P5L2_HYPAI Uncharacterized protein OS=Hypocrea atroviridis (strain ATCC 20476 / IMI 206040) GN=TRIATDRAFT_29217 PE=3 SV=1	PF00153/4.5E-23/Mitochondrial carrier protein	biological_process:GO:0055085//transmembrane transport;cellular_component:GO:0016021//integral component of membrane;	gnl|TC-DB|Q12251	2.A.29.23.9	Uncharacterized mitochondrial carrier YPR011C OS=Saccharomyces cerevisiae (strain ATCC 204508 / S288c) GN=YPR011C PE=1 SV=1
WH_10004726	gi|927419800|ref|XP_013955731.1|/0/hypothetical protein TRIVIDRAFT_59747 [Trichoderma virens Gv29-8] &gt;gi|358383876|gb|EHK21537.1| hypothetical protein TRIVIDRAFT_59747 [Trichoderma virens Gv29-8]	gi|629690582|ref|XM_007812392.1|/0.0/Metarhizium acridum CQMa 102 sulfate permease partial mRNA	P23622/0.0/CYS14_NEUCR Sulfate permease 2 OS=Neurospora crassa (strain ATCC 24698 / 74-OR23-1A / CBS 708.71 / DSM 1257 / FGSC 987) GN=cys-14 PE=2 SV=3	maw:MAC_04243/0.0/sulfate permease; K14708 solute carrier family 26 (sodium-independent sulfate anion transporter), member 11	SPBC3H7.02/0.0/---	G9MVP0/0.0/G9MVP0_HYPVG Uncharacterized protein OS=Hypocrea virens (strain Gv29-8 / FGSC 10586) GN=TRIVIDRAFT_59747 PE=3 SV=1	PF00916/5.0E-109/Sulfate permease family	biological_process:GO:1902358//sulfate transmembrane transport;cellular_component:GO:0016021//integral component of membrane;molecular_function:GO:0008271//secondary active sulfate transmembrane transporter activity;	gnl|TC-DB|P23622	2.A.53.1.2	SULFATE PERMEASE II - Neurospora crassa.
WH_10004740	gi|818162748|gb|KKP02627.1|/0/ATP synthase subunit alpha, mitochondrial [Trichoderma harzianum]	gi|927404746|ref|XM_014092744.1|/0.0/Trichoderma atroviride IMI 206040 mitochondrial F1 ATPase subunit alpha (atpA), partial mRNA	P37211/0.0/ATPA_NEUCR ATP synthase subunit alpha, mitochondrial OS=Neurospora crassa (strain ATCC 24698 / 74-OR23-1A / CBS 708.71 / DSM 1257 / FGSC 987) GN=atp-1 PE=3 SV=1	tre:TRIREDRAFT_21673/0.0/atp1; ATP synthase alpha chain mitochondrial precursor; K02132 F-type H+-transporting ATPase subunit alpha	YBL099w/0.0/---	A0A0F9ZQQ1/0.0/A0A0F9ZQQ1_TRIHA ATP synthase subunit alpha OS=Trichoderma harzianum GN=THAR02_05261 PE=3 SV=1	PF00306/1.5E-25/ATP synthase alpha/beta chain, C terminal domain	biological_process:GO:0015986//ATP synthesis coupled proton transport;GO:0015991//ATP hydrolysis coupled proton transport;cellular_component:GO:0045261//proton-transporting ATP synthase complex, catalytic core F(1);molecular_function:GO:0005524//ATP binding;GO:0046961//proton-transporting ATPase activity, rotational mechanism;GO:0046933//proton-transporting ATP synthase activity, rotational mecha…	gnl|TC-DB|P07251	3.A.2.1.3	ATP synthase alpha chain, mitochondrial precursor (EC 3.6.1.34) - Saccharomyces cerevisiae (Baker's yeast).
WH_10004747	gi|969877334|gb|KUE94653.1|/6.36841e-145/GTP-binding nuclear protein GSP1/Ran [Trichoderma gamsii]	gi|596668180|ref|XM_007276367.1|/1e-143/Colletotrichum gloeosporioides Nara gc5 GTP-binding nuclear protein gsp1 ran (CGGC5_5665), partial mRNA	Q7RVL0/1e-141/GSP1_NEUCR GTP-binding nuclear protein GSP1/Ran OS=Neurospora crassa (strain ATCC 24698 / 74-OR23-1A / CBS 708.71 / DSM 1257 / FGSC 987) GN=ran PE=2 SV=1	tre:TRIREDRAFT_75547/2e-144/ran1; GTP-binding nuclear protein; K07936 GTP-binding nuclear protein Ran	ECU04g1560/5e-51/---	A0A0B7JQ85/5e-146/A0A0B7JQ85_BIOOC Uncharacterized protein OS=Bionectria ochroleuca GN=BN869_000003208_1 PE=4 SV=1	PF00071/3.2E-49/Ras family	biological_process:GO:0010972//negative regulation of G2/M transition of mitotic cell cycle;GO:0007264//small GTPase mediated signal transduction;GO:0016973//poly(A)+ mRNA export from nucleus;GO:0006886//intracellular protein transport;cellular_component:GO:0005829//cytosol;GO:0005634//nucleus;molecular_function:GO:0003924//GTPase activity;GO:0005525//GTP binding;	gnl|TC-DB|P32835	9.A.50.1.1	GTP-binding nuclear protein GSP1/CNR1 OS=Saccharomyces cerevisiae GN=GSP1 PE=1 SV=1
WH_10004793	gi|927411806|ref|XP_013951734.1|/0/hypothetical protein TRIVIDRAFT_57389 [Trichoderma virens Gv29-8] &gt;gi|358379853|gb|EHK17532.1| hypothetical protein TRIVIDRAFT_57389 [Trichoderma virens Gv29-8]	gi|629716474|ref|XM_007822036.1|/1e-177/Metarhizium robertsii ARSEF 23 Mitochondrial substrate/solute carrier mRNA	Q01356/4e-153/ARG13_NEUCR Amino-acid transporter arg-13 OS=Neurospora crassa (strain ATCC 24698 / 74-OR23-1A / CBS 708.71 / DSM 1257 / FGSC 987) GN=arg-13 PE=2 SV=1	maj:MAA_04038/6e-178/Mitochondrial substrate/solute carrier; K15114 mitochondrial ornithine carrier protein	NA	G9N734/0.0/G9N734_HYPVG Uncharacterized protein OS=Hypocrea virens (strain Gv29-8 / FGSC 10586) GN=TRIVIDRAFT_57389 PE=3 SV=1	PF00153/1.4E-19/Mitochondrial carrier protein	biological_process:GO:0006526//arginine biosynthetic process;GO:0000066//mitochondrial ornithine transport;GO:1903352//L-ornithine transmembrane transport;cellular_component:GO:0005740//mitochondrial envelope;GO:0016021//integral component of membrane;molecular_function:GO:0000064//L-ornithine transmembrane transporter activity;	gnl|TC-DB|Q01356	2.A.29.9.1	AMINO ACID TRANSPORTER ARG-13 - Neurospora crassa.
WH_10004808	gi|818165171|gb|KKP04751.1|/0/heat shock protein 78, mitochondrial [Trichoderma harzianum]	gi|629716559|ref|XM_007822063.1|/0.0/Metarhizium robertsii ARSEF 23 ATPase mRNA	O74402/0.0/HSP78_SCHPO Heat shock protein 78, mitochondrial OS=Schizosaccharomyces pombe (strain 972 / ATCC 24843) GN=hsp78 PE=3 SV=1	maj:MAA_04065/0.0/ATPase; K03695 ATP-dependent Clp protease ATP-binding subunit ClpB	SPBC4F6.17c/0.0/---	A0A0F9XIJ3/0.0/A0A0F9XIJ3_TRIHA Heat shock protein 78, mitochondrial OS=Trichoderma harzianum GN=THAR02_03163 PE=3 SV=1	PF07724/3.6E-44/AAA domain (Cdc48 subfamily)	molecular_function:GO:0005524//ATP binding;	gnl|TC-DB|Q9FI56	3.A.9.1.2	Chaperone protein ClpC1, chloroplastic OS=Arabidopsis thaliana GN=CLPC1 PE=1 SV=1
WH_10004816	gi|818166841|gb|KKP06248.1|/0/hypothetical protein THAR02_01679 [Trichoderma harzianum]	gi|589101922|ref|XM_006962922.1|/0.0/Trichoderma reesei QM6a sulphate permease (TRIREDRAFT_75475), partial mRNA	Q09764/0.0/YA7B_SCHPO Uncharacterized protein C24H6.11c OS=Schizosaccharomyces pombe (strain 972 / ATCC 24843) GN=SPAC24H6.11c PE=3 SV=1	tre:TRIREDRAFT_75475/0.0/sulphate permease; K03321 sulfate permease, SulP family	SPAC24H6.11c/0.0/---	A0A0F9Y256/0.0/A0A0F9Y256_TRIHA Uncharacterized protein OS=Trichoderma harzianum GN=THAR02_01679 PE=4 SV=1	PF01740/2.0E-9/STAS domain	biological_process:GO:1902358//sulfate transmembrane transport;cellular_component:GO:0005794//Golgi apparatus;GO:0000329//fungal-type vacuole membrane;GO:0016021//integral component of membrane;GO:0005783//endoplasmic reticulum;molecular_function:GO:0008271//secondary active sulfate transmembrane transporter activity;	gnl|TC-DB|Q09764	2.A.53.3.7	Hypothetical protein C24H6.11c in chromosome I - Schizosaccharomyces pombe (Fission yeast).
WH_10004826	gi|927411730|ref|XP_013951696.1|/1.37777e-85/hypothetical protein TRIVIDRAFT_92581 [Trichoderma virens Gv29-8] &gt;gi|358379815|gb|EHK17494.1| hypothetical protein TRIVIDRAFT_92581 [Trichoderma virens Gv29-8]	gi|573985598|ref|XM_006670657.1|/3e-77/Cordyceps militaris CM01 NADH-ubiquinone oxidoreductase 12 kDa subunit (CCM_05513), partial mRNA	Q03015/9e-46/NDUS6_NEUCR NADH-ubiquinone oxidoreductase 12 kDa subunit, mitochondrial OS=Neurospora crassa (strain ATCC 24698 / 74-OR23-1A / CBS 708.71 / DSM 1257 / FGSC 987) GN=nuo-12.3 PE=3 SV=2	NA	NA	G9N6Z6/4e-85/G9N6Z6_HYPVG Uncharacterized protein OS=Hypocrea virens (strain Gv29-8 / FGSC 10586) GN=TRIVIDRAFT_92581 PE=4 SV=1	NA	NA	gnl|TC-DB|Q03015	3.D.1.6.2	NADH-ubiquinone oxidoreductase 12 kDa subunit, mitochondrial - Neurospora crassa.
WH_10004850	gi|572281453|gb|ETS04477.1|/5.16554e-145/peroxisomal membrane protein 4 [Trichoderma reesei RUT C-30]	gi|761848002|ref|XM_007822100.2|/1e-137/Metarhizium robertsii ARSEF 23 peroxisomal membrane protein 24 mRNA	Q9Y6I8/5e-47/PXMP4_HUMAN Peroxisomal membrane protein 4 OS=Homo sapiens GN=PXMP4 PE=1 SV=3	maj:MAA_04102/3e-138/peroxisomal membrane protein 24; K13350 peroxisomal membrane protein 4	NA	A0A024SJ94/2e-144/A0A024SJ94_HYPJE Peroxisomal membrane protein 4 OS=Trichoderma reesei RUT C-30 GN=M419DRAFT_73246 PE=4 SV=1	PF02466/1.5E-18/Tim17/Tim22/Tim23/Pmp24 family	cellular_component:GO:0016021//integral component of membrane;	gnl|TC-DB|A2R8R0	1.B.69.1.4	Similarity to hypothetical protein PMP24 - Mus musculus OS=Aspergillus niger (strain CBS 513.88 / FGSC A1513) GN=An16g08040 PE=4 SV=1
WH_10004859	gi|969884811|gb|KUF01991.1|/0/general amino-acid permease GAP1 [Trichoderma gamsii]	gi|953477344|ref|XM_014726661.1|/0.0/Metarhizium majus ARSEF 297 Amino acid/polyamine transporter I partial mRNA	P19145/0.0/GAP1_YEAST General amino-acid permease GAP1 OS=Saccharomyces cerevisiae (strain ATCC 204508 / S288c) GN=GAP1 PE=1 SV=2	maj:MAA_04108/0.0/general amino-acid permease GAP1; K16261 yeast amino acid transporter	SPAP7G5.06/4e-171/---	A0A0F9ZYD0/0.0/A0A0F9ZYD0_TRIHA General amino-acid permease GAP1 OS=Trichoderma harzianum GN=THAR02_09756 PE=4 SV=1	PF00324/1.1E-141/Amino acid permease	biological_process:GO:0006865//amino acid transport;GO:0003333//amino acid transmembrane transport;cellular_component:GO:0016021//integral component of membrane;molecular_function:GO:0015171//amino acid transmembrane transporter activity;	gnl|TC-DB|Q59YT0	2.A.3.10.24	Potential general amino acid permease OS=Candida albicans GN=GAP2 PE=4 SV=1
WH_10004909	gi|953477441|ref|XP_014582195.1|/0/Cytochrome c1, partial [Metarhizium majus ARSEF 297] &gt;gi|743676288|gb|KIE03202.1| Cytochrome c1, partial [Metarhizium majus ARSEF 297]	gi|953477440|ref|XM_014726709.1|/0.0/Metarhizium majus ARSEF 297 Cytochrome c1 partial mRNA	P07142/0.0/CY1_NEUCR Cytochrome c1, heme protein, mitochondrial OS=Neurospora crassa (strain ATCC 24698 / 74-OR23-1A / CBS 708.71 / DSM 1257 / FGSC 987) GN=cyt-1 PE=2 SV=1	maw:MAC_03027/0.0/cytochrome c1, heme protein precursor; K00413 ubiquinol-cytochrome c reductase cytochrome c1 subunit	YOR065w/2e-125/---	A0A0B4IE64/0.0/A0A0B4IE64_9HYPO Cytochrome c1 (Fragment) OS=Metarhizium majus ARSEF 297 GN=MAJ_00716 PE=4 SV=1	PF02167/9.3E-93/Cytochrome C1 family	biological_process:GO:0006122//mitochondrial electron transport, ubiquinol to cytochrome c;cellular_component:GO:0005750//mitochondrial respiratory chain complex III;molecular_function:GO:0045153//electron transporter, transferring electrons within CoQH2-cytochrome c reductase complex activity;GO:0020037//heme binding;	gnl|TC-DB|P07143	3.D.3.3.1	Cytochrome C1, heme protein precursor - Saccharomyces cerevisiae (Baker's yeast).
WH_10004937	gi|818164864|gb|KKP04476.1|/0/ammonium transporter MEP1 [Trichoderma harzianum]	gi|927400870|ref|XM_014090806.1|/0.0/Trichoderma atroviride IMI 206040 ammonium transporter mRNA	P53390/1e-166/MEP3_YEAST Ammonium transporter MEP3 OS=Saccharomyces cerevisiae (strain ATCC 204508 / S288c) GN=MEP3 PE=1 SV=1	tre:TRIREDRAFT_43671/0.0/ammonium permease; K03320 ammonium transporter, Amt family	YPR138c/8e-167/---	A0A0F9XHI8/0.0/A0A0F9XHI8_TRIHA Ammonium transporter OS=Trichoderma harzianum GN=THAR02_03420 PE=3 SV=1	PF00909/2.6E-116/Ammonium Transporter Family	biological_process:GO:0072488//ammonium transmembrane transport;cellular_component:GO:0016021//integral component of membrane;molecular_function:GO:0008519//ammonium transmembrane transporter activity;	gnl|TC-DB|P40260	1.A.11.3.1	AMMONIUM TRANSPORTER MEP1 - Saccharomyces cerevisiae (Baker's yeast).
WH_10004960	gi|927426290|ref|XP_013958976.1|/0/putative Ca/Mn-transporting ATPase [Trichoderma virens Gv29-8] &gt;gi|358387180|gb|EHK24775.1| putative Ca/Mn-transporting ATPase [Trichoderma virens Gv29-8]	gi|589099096|ref|XM_006961509.1|/0.0/Trichoderma reesei QM6a Golgi complex Ca/Mn transporter-like protein (TRIREDRAFT_119592), partial mRNA	P13586/0.0/ATC1_YEAST Calcium-transporting ATPase 1 OS=Saccharomyces cerevisiae (strain ATCC 204508 / S288c) GN=PMR1 PE=1 SV=1	tre:TRIREDRAFT_119592/0.0/Golgi complex Ca/Mn transporter-like protein; K01537 Ca2+-transporting ATPase [EC:3.6.3.8]	MA4082/1e-172/---	G0R6U5/0.0/G0R6U5_HYPJQ Golgi complex Ca/Mn transporter-like protein OS=Hypocrea jecorina (strain QM6a) GN=TRIREDRAFT_119592 PE=3 SV=1	PF00690/8.5E-20/Cation transporter/ATPase, N-terminus	biological_process:GO:0070588//calcium ion transmembrane transport;cellular_component:GO:0016021//integral component of membrane;molecular_function:GO:0046872//metal ion binding;GO:0005388//calcium-transporting ATPase activity;GO:0005524//ATP binding;	gnl|TC-DB|Q9UUX9	3.A.3.2.6	PUTATIVE CALCIUM P-TYPE ATPASE (FRAGMENT) - Neurospora crassa.
WH_10004965	gi|818166881|gb|KKP06284.1|/0/hypothetical protein THAR02_01622 [Trichoderma harzianum]	gi|573987122|ref|XM_006671419.1|/0.0/Cordyceps militaris CM01 vacuolar transporter chaperone 4 (CCM_06278), partial mRNA	P78810/0.0/VTC4_SCHPO Vacuolar transporter chaperone 4 OS=Schizosaccharomyces pombe (strain 972 / ATCC 24843) GN=vtc4 PE=1 SV=2	pbl:PAAG_01035/0.0/cell division control protein; K02212 DNA replication licensing factor MCM4 [EC:3.6.4.12]	SPCC1322.14c_1/0.0/---	A0A0G0AP43/0.0/A0A0G0AP43_TRIHA Uncharacterized protein OS=Trichoderma harzianum GN=THAR02_01622 PE=4 SV=1	PF03105/5.6E-8/SPX domain	cellular_component:GO:0016021//integral component of membrane;	gnl|TC-DB|P47075	4.E.1.1.3	Vacuolar transporter chaperone 4 OS=Saccharomyces cerevisiae (strain ATCC 204508 / S288c) GN=VTC4 PE=1 SV=2
WH_10005017	gi|729184723|emb|CEJ90577.1|/1.12322e-104/Putative Peflin-like protein [Torrubiella hemipterigena]	gi|953406329|ref|XM_014690646.1|/1e-104/Metarhizium brunneum ARSEF 3297 peflin partial mRNA	P12815/3e-41/PDCD6_MOUSE Programmed cell death protein 6 OS=Mus musculus GN=Pdcd6 PE=1 SV=2	cpw:CPC735_039790/1e-13/RNA recognition motif containing protein; K11294 nucleolin	TP0356/3e-10/---	G9P443/4e-104/G9P443_HYPAI Uncharacterized protein OS=Hypocrea atroviridis (strain ATCC 20476 / IMI 206040) GN=TRIATDRAFT_301781 PE=4 SV=1	PF00076/7.1E-20/RNA recognition motif. (a.k.a. RRM, RBD, or RNP domain)	biological_process:GO:0006633//fatty acid biosynthetic process;cellular_component:GO:0016020//membrane;molecular_function:GO:0016717//oxidoreductase activity, acting on paired donors, with oxidation of a pair of donors resulting in the reduction of molecular oxygen to two molecules of water;GO:0046872//metal ion binding;	gnl|TC-DB|O75340	3.A.5.9.1	Programmed cell death protein 6 OS=Homo sapiens GN=PDCD6 PE=1 SV=1
WH_10005036	gi|589102921|ref|XP_006963483.1|/0/glycosyltransferase family 66 [Trichoderma reesei QM6a] &gt;gi|340520722|gb|EGR50958.1| glycosyltransferase family 66 [Trichoderma reesei QM6a] &gt;gi|572282719|gb|ETS05733.1| oligosaccharyl transferase STT3 subunit [Trichoderma reesei RUT C-30]	gi|589102920|ref|XM_006963421.1|/0.0/Trichoderma reesei QM6a glycosyltransferase family 66 (TRIREDRAFT_120807), mRNA	O94335/0.0/STT3_SCHPO Dolichyl-diphosphooligosaccharide--protein glycosyltransferase subunit stt3 OS=Schizosaccharomyces pombe (strain 972 / ATCC 24843) GN=stt3 PE=3 SV=1	tre:TRIREDRAFT_120807/0.0/glycosyltransferase family 66; K07151 dolichyl-diphosphooligosaccharide--protein glycosyltransferase [EC:2.4.99.18]	SPBC1271.02/0.0/---	A0A024SLB6/0.0/A0A024SLB6_HYPJE Oligosaccharyl transferase STT3 subunit OS=Trichoderma reesei RUT C-30 GN=M419DRAFT_107533 PE=4 SV=1	PF02516/1.2E-127/Oligosaccharyl transferase STT3 subunit	biological_process:GO:0006487//protein N-linked glycosylation;cellular_component:GO:0016021//integral component of membrane;GO:0008250//oligosaccharyltransferase complex;molecular_function:GO:0004576//oligosaccharyl transferase activity;	gnl|TC-DB|G9P430	9.B.142.3.5	Glycosyltransferase family 66 protein OS=Hypocrea atroviridis (strain ATCC 20476 / IMI 206040) GN=TRIATDRAFT_148028 PE=4 SV=1
WH_10005049	gi|908394349|gb|KND94944.1|/0/Nitrate transporter [Tolypocladium ophioglossoides CBS 100239]	gi|761847836|ref|XM_007822281.2|/0.0/Metarhizium robertsii ARSEF 23 nitrate transporter mRNA	P22152/5e-171/CRNA_EMENI Nitrate transporter OS=Emericella nidulans (strain FGSC A4 / ATCC 38163 / CBS 112.46 / NRRL 194 / M139) GN=crnA PE=2 SV=2	maj:MAA_04283/0.0/nitrate transporter; K02575 MFS transporter, NNP family, nitrate/nitrite transporter	BH0612/8e-35/---	A0A0L0NLL1/0.0/A0A0L0NLL1_9HYPO Nitrate transporter OS=Tolypocladium ophioglossoides CBS 100239 GN=TOPH_00210 PE=4 SV=1	PF07690/2.9E-29/Major Facilitator Superfamily	biological_process:GO:0055085//transmembrane transport;GO:0015706//nitrate transport;GO:0015707//nitrite transport;cellular_component:GO:0016021//integral component of membrane;molecular_function:GO:0015112//nitrate transmembrane transporter activity;GO:0015113//nitrite transmembrane transporter activity;	gnl|TC-DB|P22152	2.A.1.8.5	Nitrate transporter (Nitrate permease) - Emericella nidulans (Aspergillus nidulans).
WH_10005093	gi|594720149|gb|EXV03038.1|/0/respiratory-chain NADH dehydrogenase, 49 kDa subunit [Metarhizium robertsii] &gt;gi|672385415|gb|KFG87503.1| NADH-ubiquinone oxidoreductase 49 kDa subunit [Metarhizium anisopliae] &gt;gi|743635137|gb|KID66521.1| NADH-ubiquinone oxidoreductase 49 kDa subunit, partial [Metarhizium anisopliae ARSEF 549]	gi|629699706|ref|XM_007816954.1|/0.0/Metarhizium acridum CQMa 102 NADH-ubiquinone oxidoreductase 49 kDa subunit partial mRNA	P22142/0.0/NDUS2_NEUCR NADH-ubiquinone oxidoreductase 49 kDa subunit, mitochondrial OS=Neurospora crassa (strain ATCC 24698 / 74-OR23-1A / CBS 708.71 / DSM 1257 / FGSC 987) GN=nuo-49 PE=1 SV=2	maw:MAC_08805/0.0/NADH-ubiquinone oxidoreductase 49 kDa subunit; K03935 NADH dehydrogenase (ubiquinone) Fe-S protein 2 [EC:1.6.5.3 1.6.99.3]	NMB0244/0.0/---	A0A086P285/0.0/A0A086P285_METAN NADH-ubiquinone oxidoreductase 49 kDa subunit OS=Metarhizium anisopliae GN=MANI_001688 PE=3 SV=1	PF00346/8.2E-125/Respiratory-chain NADH dehydrogenase, 49 Kd subunit	biological_process:GO:0055114//oxidation-reduction process;molecular_function:GO:0051287//NAD binding;GO:0048038//quinone binding;GO:0016651//oxidoreductase activity, acting on NAD(P)H;	gnl|TC-DB|P22142	3.D.1.6.2	NADH-ubiquinone oxidoreductase 49 kDa subunit, mitochondrial - Neurospora crassa.
WH_10005096	gi|927407733|ref|XP_013949960.1|/9.97079e-148/hypothetical protein TRIVIDRAFT_82505 [Trichoderma virens Gv29-8] &gt;gi|358378084|gb|EHK15767.1| hypothetical protein TRIVIDRAFT_82505 [Trichoderma virens Gv29-8]	gi|953477786|ref|XM_014726882.1|/1e-144/Metarhizium majus ARSEF 297 ATP synthase subunit 4 partial mRNA	Q7SE71/1e-128/ATPF_NEUCR ATP synthase subunit 4, mitochondrial OS=Neurospora crassa (strain ATCC 24698 / 74-OR23-1A / CBS 708.71 / DSM 1257 / FGSC 987) GN=atp-3 PE=3 SV=1	maj:MAA_04323/7e-146/ATP synthase subunit 4 mitochondrial precursor; K02127 F-type H+-transporting ATPase subunit b	NA	G9NDK1/3e-147/G9NDK1_HYPVG Uncharacterized protein OS=Hypocrea virens (strain Gv29-8 / FGSC 10586) GN=TRIVIDRAFT_82505 PE=4 SV=1	PF05405/6.2E-55/Mitochondrial ATP synthase B chain precursor (ATP-synt_B)	biological_process:GO:0035786//protein complex oligomerization;GO:0015986//ATP synthesis coupled proton transport;cellular_component:GO:0000274//mitochondrial proton-transporting ATP synthase, stator stalk;molecular_function:GO:0046961//proton-transporting ATPase activity, rotational mechanism;	gnl|TC-DB|P05626	3.A.2.1.3	ATP SYNTHASE SUBUNIT 4, MITOCHONDRIAL PRECURSOR (EC 3.6.1.34) - Saccharomyces cerevisiae (Baker's yeast).
WH_10005098	gi|927389229|ref|XP_013940460.1|/0/magnesium transporter [Trichoderma atroviride IMI 206040] &gt;gi|358392901|gb|EHK42305.1| magnesium transporter [Trichoderma atroviride IMI 206040]	gi|927389228|ref|XM_014084985.1|/0.0/Trichoderma atroviride IMI 206040 magnesium transporter partial mRNA	P43553/2e-107/ALR2_YEAST Magnesium transporter ALR2 OS=Saccharomyces cerevisiae (strain ATCC 204508 / S288c) GN=ALR2 PE=1 SV=1	maw:MAC_08810/0.0/CorA family metal ion transporter; K16073 magnesium transporter	SPBPI066_2/2e-126/---	G9P8Q5/0.0/G9P8Q5_HYPAI Magnesium transporter OS=Hypocrea atroviridis (strain ATCC 20476 / IMI 206040) GN=TRIATDRAFT_78246 PE=4 SV=1	PF01544/5.1E-38/CorA-like Mg2+ transporter protein	biological_process:GO:0030001//metal ion transport;GO:0055085//transmembrane transport;cellular_component:GO:0016021//integral component of membrane;molecular_function:GO:0046873//metal ion transmembrane transporter activity;	gnl|TC-DB|Q08269	1.A.35.2.1	Aluminum resistance protein 1 - Saccharomyces cerevisiae (Baker's yeast).
WH_10005103	gi|908394087|gb|KND94682.1|/0/Nucleoporin [Tolypocladium ophioglossoides CBS 100239]	gi|953406039|ref|XM_014690572.1|/0.0/Metarhizium brunneum ARSEF 3297 nuclear pore complex subunit Nup159 partial mRNA	G0SBS8/0.0/NU159_CHATD Nucleoporin NUP159 OS=Chaetomium thermophilum (strain DSM 1495 / CBS 144.50 / IMI 039719) GN=NUP159 PE=1 SV=1	maj:MAA_04330/0.0/WD40/YVTN repeat-like-containing domain protein; K18715 nucleoporin NUP159	YIL115c/5e-11/---	A0A0L0NKL4/0.0/A0A0L0NKL4_9HYPO Nucleoporin OS=Tolypocladium ophioglossoides CBS 100239 GN=TOPH_00256 PE=4 SV=1	PF13634/4.8E-9/Nucleoporin FG repeat region	NA	gnl|TC-DB|G0SBS8	1.I.1.1.2	Nucleoporin NUP159 OS=Chaetomium thermophilum (strain DSM 1495 / CBS 144.50 / IMI 039719) GN=NUP159 PE=3 SV=1
WH_10005127	gi|969884568|gb|KUF01749.1|/1.53071e-146/hypothetical protein TGAM01_03667 [Trichoderma gamsii]	gi|699040812|emb|HG970332.1|/1e-126/Fusarium graminearum chromosome 1, complete genome	Q03920/2e-43/MTQ2_YEAST eRF1 methyltransferase catalytic subunit MTQ2 OS=Saccharomyces cerevisiae (strain ATCC 204508 / S288c) GN=MTQ2 PE=1 SV=1	val:VDBG_05869/3e-107/N(5)-glutamine methyltransferase MTQ2; K19589 release factor glutamine methyltransferase [EC:2.1.1.297]	YDR140w/9e-44/---	G9P8G7/2e-142/G9P8G7_HYPAI Uncharacterized protein OS=Hypocrea atroviridis (strain ATCC 20476 / IMI 206040) GN=TRIATDRAFT_78270 PE=4 SV=1	PF13659/2.6E-13/Methyltransferase domain	biological_process:GO:0032259//methylation;molecular_function:GO:0008168//methyltransferase activity;GO:0003676//nucleic acid binding;	gnl|TC-DB|E9CUW5	2.A.1.75.2	Putative uncharacterized protein OS=Coccidioides posadasii (strain RMSCC 757 / Silveira) GN=CPSG_02174 PE=4 SV=1
WH_10005133	gi|927407591|ref|XP_013949921.1|/6.51435e-92/hypothetical protein TRIVIDRAFT_228755 [Trichoderma virens Gv29-8] &gt;gi|358378045|gb|EHK15728.1| hypothetical protein TRIVIDRAFT_228755 [Trichoderma virens Gv29-8]	gi|667645350|ref|XM_008596285.1|/5e-79/Beauveria bassiana ARSEF 2860 ctr copper transporter partial mRNA	P38865/5e-26/CTR2_YEAST Copper transport protein CTR2 OS=Saccharomyces cerevisiae (strain ATCC 204508 / S288c) GN=CTR2 PE=1 SV=1	maj:MAA_04357/1e-76/Ctr copper transporter; K14686 solute carrier family 31 (copper transporter), member 1	NA	G9NDG1/2e-91/G9NDG1_HYPVG Uncharacterized protein OS=Hypocrea virens (strain Gv29-8 / FGSC 10586) GN=TRIVIDRAFT_228755 PE=4 SV=1	PF04145/3.6E-32/Ctr copper transporter family	biological_process:GO:0035434//copper ion transmembrane transport;GO:0006878//cellular copper ion homeostasis;GO:0015680//intracellular copper ion transport;GO:0015677//copper ion import;cellular_component:GO:0000329//fungal-type vacuole membrane;GO:0016021//integral component of membrane;molecular_function:GO:0015088//copper uptake transmembrane transporter activity;	gnl|TC-DB|A9XIK8	1.A.56.1.10	CTR2 long splice variant OS=Colletotrichum gloeosporioides f. sp. aeschynomenes GN=CTR2 PE=2 SV=1
WH_10005151	gi|908394123|gb|KND94718.1|/1.11324e-77/Mitochondrial pyruvate carrier 1 [Tolypocladium ophioglossoides CBS 100239]	gi|953477874|ref|XM_014726926.1|/3e-76/Metarhizium majus ARSEF 297 UPF0041 domain-containing protein partial mRNA	P53157/2e-41/MPC1_YEAST Mitochondrial pyruvate carrier 1 OS=Saccharomyces cerevisiae (strain ATCC 204508 / S288c) GN=MPC1 PE=1 SV=1	tmn:UCRPA7_6671/1e-65/putative upf0041 domain-containing protein; K11086 small nuclear ribonucleoprotein B and B'	NA	A0A0L0NL34/3e-77/A0A0L0NL34_9HYPO Mitochondrial pyruvate carrier 1 OS=Tolypocladium ophioglossoides CBS 100239 GN=TOPH_00297 PE=4 SV=1	PF03650/7.8E-37/Uncharacterised protein family (UPF0041)	biological_process:GO:0006850//mitochondrial pyruvate transport;cellular_component:GO:0005743//mitochondrial inner membrane;	gnl|TC-DB|P53157	2.A.105.1.1	Mitochondrial pyruvate carrier 1 OS=Saccharomyces cerevisiae (strain ATCC 204508 / S288c) GN=FMP37 PE=1 SV=1
WH_10005175	gi|924821020|gb|KOS18975.1|/9.66287e-55/UPF0136 membrane protein [Escovopsis weberi]	gi|573987782|ref|XM_006671749.1|/5e-46/Cordyceps militaris CM01 transmembrane 14C domain protein (CCM_06608), partial mRNA	Q75JB5/2e-12/TM14_DICDI Transmembrane protein 14 homolog OS=Dictyostelium discoideum GN=DDB_G0271790 PE=3 SV=1	ela:UCREL1_9641/1e-07/putative glycerate dehydrogenase protein; K00018 glycerate dehydrogenase [EC:1.1.1.29]	YJR085c/4e-11/---	A0A0M9VTM8/3e-54/A0A0M9VTM8_9HYPO UPF0136 membrane protein OS=Escovopsis weberi GN=ESCO_000849 PE=4 SV=1	PF03647/1.2E-18/Transmembrane proteins 14C	cellular_component:GO:0005783//endoplasmic reticulum;GO:0005739//mitochondrion;GO:0016021//integral component of membrane;	gnl|TC-DB|Q2HE27	2.A.126.1.9	Putative uncharacterized protein OS=Chaetomium globosum (strain ATCC 6205 / CBS 148.51 / DSM 1962 / NBRC 6347 / NRRL 1970) GN=CHGG_01527 PE=4 SV=1
WH_10005217	gi|969882659|gb|KUE99853.1|/0/succinate dehydrogenase flavoprotein subunit [Trichoderma gamsii]	gi|589103412|ref|XM_006963667.1|/0.0/Trichoderma reesei QM6a succinate dehydrogenase (TRIREDRAFT_121019), mRNA	Q9UTJ7/0.0/SDHA_SCHPO Probable succinate dehydrogenase [ubiquinone] flavoprotein subunit, mitochondrial OS=Schizosaccharomyces pombe (strain 972 / ATCC 24843) GN=sdh1 PE=2 SV=1	tre:TRIREDRAFT_121019/0.0/succinate dehydrogenase; K00234 succinate dehydrogenase (ubiquinone) flavoprotein subunit [EC:1.3.5.1]	SPAC1556.02c/0.0/---	G9P8F0/0.0/G9P8F0_HYPAI Succinate dehydrogenase [ubiquinone] flavoprotein subunit, mitochondrial OS=Hypocrea atroviridis (strain ATCC 20476 / IMI 206040) GN=TRIATDRAFT_301671 PE=3 SV=1	PF02910/8.0E-44/Fumarate reductase flavoprotein C-term	biological_process:GO:0006099//tricarboxylic acid cycle;GO:0022900//electron transport chain;cellular_component:GO:0005743//mitochondrial inner membrane;molecular_function:GO:0050660//flavin adenine dinucleotide binding;GO:0008177//succinate dehydrogenase (ubiquinone) activity;	gnl|TC-DB|F9VN10	3.D.10.1.4	Succinate dehydrogenase flavoprotein subunit OS=Sulfolobus tokodaii (strain DSM 16993 / JCM 10545 / NBRC 100140 / 7) GN=sdhA PE=4 SV=1
WH_10005245	gi|799244706|gb|KJZ73608.1|/0/ATP-dependent RNA helicase eIF4A [Hirsutella minnesotensis 3608]	gi|629721908|ref|XM_007823706.1|/0.0/Metarhizium robertsii ARSEF 23 eIF4A-like protein mRNA	Q7RV88/0.0/IF4A_NEUCR ATP-dependent RNA helicase eIF4A OS=Neurospora crassa (strain ATCC 24698 / 74-OR23-1A / CBS 708.71 / DSM 1257 / FGSC 987) GN=tif-1 PE=3 SV=2	maj:MAA_05708/0.0/eIF4A-like protein; K03257 translation initiation factor 4A	SPAC1006.07/0.0/---	A0A0F7ZTS2/0.0/A0A0F7ZTS2_9HYPO ATP-dependent RNA helicase eIF4A OS=Hirsutella minnesotensis 3608 GN=HIM_06941 PE=3 SV=1	PF00271/2.6E-30/Helicase conserved C-terminal domain	cellular_component:GO:0005829//cytosol;molecular_function:GO:0004386//helicase activity;GO:0003676//nucleic acid binding;GO:0005524//ATP binding;	gnl|TC-DB|P38919	3.A.18.1.1	Eukaryotic initiation factor 4A-III - Homo sapiens (Human).
WH_10005260	gi|572280892|gb|ETS03952.1|/4.11016e-100/UBC-like protein [Trichoderma reesei RUT C-30]	gi|667643260|ref|XM_008595240.1|/1e-89/Beauveria bassiana ARSEF 2860 ubiquitin-conjugating enzyme partial mRNA	Q86IZ3/7e-37/UBCX_DICDI Ubiquitin-conjugating enzyme E2 pex4 OS=Dictyostelium discoideum GN=pex4 PE=3 SV=1	maw:MAC_00996/4e-89/ubiquitin-conjugating enzyme E2 4; K10689 peroxin-4 [EC:2.3.2.23]	YDR177w/9e-23/---	A0A024SIG3/1e-99/A0A024SIG3_HYPJE UBC-like protein OS=Trichoderma reesei RUT C-30 GN=M419DRAFT_33964 PE=4 SV=1	PF00179/1.3E-33/Ubiquitin-conjugating enzyme	NA	gnl|TC-DB|P29340	3.A.20.1.5	Ubiquitin-conjugating enzyme E2-21 kDa OS=Saccharomyces cerevisiae GN=PEX4 PE=1 SV=1
WH_10005264	gi|818156884|gb|KKO97961.1|/0/hypothetical protein THAR02_09928 [Trichoderma harzianum]	gi|953470854|ref|XM_014723416.1|/0.0/Metarhizium majus ARSEF 297 Oxysterol-binding protein partial mRNA	Q9UW21/3e-119/OBPAL_CANAL Oxysterol-binding protein-like protein OBPalpha OS=Candida albicans (strain SC5314 / ATCC MYA-2876) GN=OBPALPHA PE=3 SV=1	maj:MAA_05733/0.0/oxysterol-binding protein; K20464 oxysterol-binding protein-related protein 5/8	NA	A0A0F9ZBV1/0.0/A0A0F9ZBV1_TRIHA Uncharacterized protein OS=Trichoderma harzianum GN=THAR02_09928 PE=3 SV=1	PF01237/2.1E-70/Oxysterol-binding protein	NA	gnl|TC-DB|Q02201	2.D.1.1.3	Oxysterol-binding protein homolog 6 OS=Saccharomyces cerevisiae (strain ATCC 204508 / S288c) GN=OSH6 PE=1 SV=1
WH_10005272	gi|927406299|ref|XP_013949614.1|/7.25667e-83/hypothetical protein TRIVIDRAFT_232584 [Trichoderma virens Gv29-8] &gt;gi|358377730|gb|EHK15413.1| hypothetical protein TRIVIDRAFT_232584 [Trichoderma virens Gv29-8]	gi|953470840|ref|XM_014723409.1|/3e-79/Metarhizium majus ARSEF 297 DNA-binding protein SMUBP-2 partial mRNA	NA	cmt:CCM_02327/2e-57/DNA-binding protein SMUBP-2; K19783 DNA polymerase alpha-associated DNA helicase A [EC:3.6.4.12]	alr2802/5e-09/---	G9NCI9/2e-82/G9NCI9_HYPVG Uncharacterized protein OS=Hypocrea virens (strain Gv29-8 / FGSC 10586) GN=TRIVIDRAFT_232584 PE=4 SV=1	PF02656/3.4E-21/Domain of unknown function (DUF202)	NA	gnl|TC-DB|N4W0W1	9.B.51.1.4	Pf02656 domain containing protein OS=Colletotrichum orbiculare (strain 104-T / ATCC 96160 / CBS 514.97 / LARS 414 / MAFF 240422) GN=Cob_03224 PE=4 SV=1
WH_10005277	gi|953470831|ref|XP_014578890.1|/0/ATPase, F1 complex, gamma subunit, partial [Metarhizium majus ARSEF 297] &gt;gi|743673087|gb|KIE00013.1| ATPase, F1 complex, gamma subunit, partial [Metarhizium majus ARSEF 297]	gi|953470830|ref|XM_014723404.1|/0.0/Metarhizium majus ARSEF 297 ATPase, F1 complex, gamma subunit partial mRNA	P49377/2e-92/ATPG_KLULA ATP synthase subunit gamma, mitochondrial OS=Kluyveromyces lactis (strain ATCC 8585 / CBS 2359 / DSM 70799 / NBRC 1267 / NRRL Y-1140 / WM37) GN=ATP3 PE=1 SV=1	maw:MAC_01011/4e-177/ATP synthase gamma chain precursor; K02136 F-type H+-transporting ATPase subunit gamma	YBR039w/4e-89/---	A0A0B4I4B7/0.0/A0A0B4I4B7_9HYPO ATP synthase subunit gamma (Fragment) OS=Metarhizium majus ARSEF 297 GN=MAJ_04069 PE=3 SV=1	PF00231/2.6E-78/ATP synthase	biological_process:GO:0015986//ATP synthesis coupled proton transport;cellular_component:GO:0045261//proton-transporting ATP synthase complex, catalytic core F(1);molecular_function:GO:0046933//proton-transporting ATP synthase activity, rotational mechanism;GO:0046961//proton-transporting ATPase activity, rotational mechanism;	gnl|TC-DB|P38077	3.A.2.1.3	ATP synthase gamma chain, mitochondrial precursor (EC 3.6.1.34) - Saccharomyces cerevisiae (Baker's yeast).
WH_10005316	gi|927426164|ref|XP_013958913.1|/7.44711e-95/hypothetical protein TRIVIDRAFT_30976 [Trichoderma virens Gv29-8] &gt;gi|358387115|gb|EHK24710.1| hypothetical protein TRIVIDRAFT_30976 [Trichoderma virens Gv29-8]	gi|953470954|ref|XM_014723466.1|/7e-92/Metarhizium majus ARSEF 297 NADH:ubiquinone oxidoreductase 18.4kD subunit partial mRNA	Q5AUI1/7e-57/LBSA_EMENI Lactobacillus shifted protein OS=Emericella nidulans (strain FGSC A4 / ATCC 38163 / CBS 112.46 / NRRL 194 / M139) GN=lbsA PE=1 SV=1	maj:MAA_05778/4e-92/NADH:ubiquinone oxidoreductase 18.4kD subunit; K03939 NADH dehydrogenase (ubiquinone) Fe-S protein 6	NA	G9MMZ2/2e-94/G9MMZ2_HYPVG Uncharacterized protein OS=Hypocrea virens (strain Gv29-8 / FGSC 10586) GN=TRIVIDRAFT_30976 PE=4 SV=1	PF10276/1.5E-15/Zinc-finger domain	NA	gnl|TC-DB|Q7RWU3	3.D.1.6.2	NADH:ubiquinone oxidoreductase 18.4kD subunit - Neurospora crassa.
WH_10005339	gi|734658045|gb|KHN95115.1|/1.60513e-76/NADH-ubiquinone oxidoreductase B14 subunit [Metarhizium album ARSEF 1941]	gi|629722201|ref|XM_007823800.1|/1e-72/Metarhizium robertsii ARSEF 23 complex 1 protein mRNA	P42114/3e-55/NDUA6_NEUCR NADH-ubiquinone oxidoreductase 14.8 kDa subunit OS=Neurospora crassa (strain ATCC 24698 / 74-OR23-1A / CBS 708.71 / DSM 1257 / FGSC 987) GN=nuo14.8 PE=1 SV=3	maj:MAA_05802/8e-74/complex 1 protein; K03950 NADH dehydrogenase (ubiquinone) 1 alpha subcomplex subunit 6	NA	A0A0B2WQ44/5e-76/A0A0B2WQ44_9HYPO NADH-ubiquinone oxidoreductase B14 subunit OS=Metarhizium album ARSEF 1941 GN=MAM_07000 PE=4 SV=1	PF13232/5.7E-7/Complex1_LYR-like	NA	gnl|TC-DB|P42114	3.D.1.6.2	NADH-ubiquinone oxidoreductase 14.8 kDa subunit - Neurospora crassa.
WH_10005393	gi|531865922|gb|EQL02772.1|/0/Major facilitator superfamily domain, general substrate transporter [Ophiocordyceps sinensis CO18]	gi|389625952|ref|XM_003710582.1|/0.0/Magnaporthe oryzae 70-15 fluconazole resistance protein 1 (MGG_05723) mRNA, complete cds	O59700/2e-101/YN43_SCHPO Uncharacterized transporter C36.03c OS=Schizosaccharomyces pombe (strain 972 / ATCC 24843) GN=SPBC36.03c PE=3 SV=1	mbe:MBM_09100/2e-113/major facilitator superfamily transporter; K08157 MFS transporter, DHA1 family, multidrug resistance protein	SPAC11D3.05/3e-94/---	T5ALZ5/0.0/T5ALZ5_OPHSC Major facilitator superfamily domain, general substrate transporter OS=Ophiocordyceps sinensis (strain Co18 / CGMCC 3.14243) GN=OCS_01510 PE=4 SV=1	PF07690/1.8E-35/Major Facilitator Superfamily	biological_process:GO:0055085//transmembrane transport;cellular_component:GO:0016021//integral component of membrane;	gnl|TC-DB|Q8NKG7	2.A.1.2.77	Multidrug resistant protein OS=Acremonium chrysogenum GN=cefT PE=4 SV=1
WH_10005399	gi|818164890|gb|KKP04498.1|/0/multidrug resistance protein 1 [Trichoderma harzianum]	gi|589099288|ref|XM_006961605.1|/0.0/Trichoderma reesei QM6a abc transporter-like protein (TRIREDRAFT_73924), mRNA	P36619/0.0/PMD1_SCHPO Leptomycin B resistance protein pmd1 OS=Schizosaccharomyces pombe (strain 972 / ATCC 24843) GN=pmd1 PE=3 SV=2	tre:TRIREDRAFT_73924/0.0/abc transporter-like protein; K05658 ATP-binding cassette, subfamily B (MDR/TAP), member 1 [EC:3.6.3.44]	SPCC663.03/0.0/---	A0A0F9XWQ8/0.0/A0A0F9XWQ8_TRIHA Multidrug resistance protein 1 OS=Trichoderma harzianum GN=THAR02_03383 PE=3 SV=1	PF00005/3.0E-32/ABC transporter	biological_process:GO:0006855//drug transmembrane transport;cellular_component:GO:0016021//integral component of membrane;GO:0005773//vacuole;GO:0005886//plasma membrane;molecular_function:GO:0005524//ATP binding;GO:0042626//ATPase activity, coupled to transmembrane movement of substances;	gnl|TC-DB|B0Y3B6	3.A.1.201.10	ABC multidrug transporter Mdr1 OS=Aspergillus fumigatus (strain CEA10 / CBS 144.89 / FGSC A1163) GN=AFUB_053630 PE=4 SV=1
WH_10005403	gi|584134632|gb|EWG43995.1|/4.59885e-177/UV excision repair protein Rad23 [Fusarium verticillioides 7600]	gi|761843796|ref|XM_007823866.2|/1e-167/Metarhizium robertsii ARSEF 23 UV excision repair protein Rad23 mRNA	O74803/2e-99/RHP23_SCHPO UV excision repair protein rhp23 OS=Schizosaccharomyces pombe (strain 972 / ATCC 24843) GN=rhp23 PE=1 SV=1	maj:MAA_05868/4e-168/UV excision repair protein Rad23; K10839 UV excision repair protein RAD23	SPBC2D10.12/1e-99/---	W7M8V7/1e-176/W7M8V7_GIBM7 UV excision repair protein Rad23 OS=Gibberella moniliformis (strain M3125 / FGSC 7600) GN=FVEG_05220 PE=4 SV=1	PF09280/4.5E-24/XPC-binding domain	biological_process:GO:0043161//proteasome-mediated ubiquitin-dependent protein catabolic process;GO:0006289//nucleotide-excision repair;cellular_component:GO:0005634//nucleus;molecular_function:GO:0003684//damaged DNA binding;	gnl|TC-DB|S3DAG4	8.A.52.1.6	Ubiquitin-like protein OS=Glarea lozoyensis (strain ATCC 20868 / MF5171) GN=GLAREA_11146 PE=4 SV=1
WH_10005438	gi|924819118|gb|KOS17081.1|/0/putative phospholipid-transporting ATPase [Escovopsis weberi]	gi|827058971|ref|XM_008092893.1|/0.0/Colletotrichum graminicola M1.001 phospholipid-translocating P-type ATPase partial mRNA	O94296/0.0/YOOC_SCHPO Probable phospholipid-transporting ATPase C887.12 OS=Schizosaccharomyces pombe (strain 972 / ATCC 24843) GN=SPBC887.12 PE=3 SV=1	aje:HCAG_07309/0.0/similar to integral membrane Ca(2+)-ATPase; K14802 phospholipid-transporting ATPase [EC:3.6.3.1]	YAL026c/0.0/---	A6RCF1/0.0/A6RCF1_AJECN Phospholipid-transporting ATPase OS=Ajellomyces capsulatus (strain NAm1 / WU24) GN=HCAG_07309 PE=3 SV=1	PF00122/2.0E-7/E1-E2 ATPase	biological_process:GO:0006897//endocytosis;GO:0006892//post-Golgi vesicle-mediated transport;GO:0006886//intracellular protein transport;GO:0000749//response to pheromone involved in conjugation with cellular fusion;GO:0045332//phospholipid translocation;GO:0032456//endocytic recycling;GO:0000028//ribosomal small subunit assembly;cellular_component:GO:0005802//trans-Golgi network;GO:0016021//inte…	gnl|TC-DB|Q29449	3.A.3.8.1	POTENTIAL PHOSPHOLIPID-TRANSPORTING ATPASE IA (EC 3.6.3.13) (CHROMAFFIN GRANULE ATPASE II) - Bos taurus (Bovine).
WH_10005453	gi|927400703|ref|XP_013946197.1|/7.56756e-128/hypothetical protein TRIATDRAFT_129046 [Trichoderma atroviride IMI 206040] &gt;gi|358398654|gb|EHK48005.1| hypothetical protein TRIATDRAFT_129046 [Trichoderma atroviride IMI 206040]	gi|589098084|ref|XM_006961003.1|/1e-126/Trichoderma reesei QM6a golgi membrane protein rer1 (TRIREDRAFT_43802), mRNA	A5PJ65/4e-70/RER1_BOVIN Protein RER1 OS=Bos taurus GN=RER1 PE=2 SV=2	NA	SPAC22E12.05c/3e-62/---	G9NM73/2e-127/G9NM73_HYPAI Uncharacterized protein OS=Hypocrea atroviridis (strain ATCC 20476 / IMI 206040) GN=TRIATDRAFT_129046 PE=4 SV=1	PF03248/7.1E-79/Rer1 family	cellular_component:GO:0016021//integral component of membrane;	gnl|TC-DB|O15258	9.B.82.1.2	Protein RER1 - Homo sapiens (Human).
WH_10005467	gi|818162250|gb|KKP02202.1|/0/hypothetical protein THAR02_05709 [Trichoderma harzianum]	gi|589102856|ref|XM_006963389.1|/0.0/Trichoderma reesei QM6a gaba permease (TRIREDRAFT_72922), partial mRNA	P19807/1e-78/HNM1_YEAST Choline transport protein OS=Saccharomyces cerevisiae (strain ATCC 204508 / S288c) GN=HNM1 PE=1 SV=1	ang:ANI_1_1440084/2e-96/An09g05010; choline transport protein; K19564 choline transport protein	YGL077c/7e-79/---	A0A0F9ZPL2/0.0/A0A0F9ZPL2_TRIHA Uncharacterized protein OS=Trichoderma harzianum GN=THAR02_05709 PE=4 SV=1	PF13520/3.7E-55/Amino acid permease	biological_process:GO:0003333//amino acid transmembrane transport;cellular_component:GO:0016021//integral component of membrane;molecular_function:GO:0015171//amino acid transmembrane transporter activity;	gnl|TC-DB|Q9Y860	2.A.3.4.2	GABA PERMEASE - Emericella nidulans (Aspergillus nidulans).
WH_10005488	gi|818162567|gb|KKP02473.1|/0/hypothetical protein THAR02_05428 [Trichoderma harzianum]	gi|629683324|ref|XM_007808767.1|/0.0/Metarhizium acridum CQMa 102 potassium transporter partial mRNA	P28584/8e-173/TRK2_YEAST Low-affinity potassium transport protein OS=Saccharomyces cerevisiae (strain ATCC 204508 / S288c) GN=TRK2 PE=1 SV=1	NA	YKR050w/4e-173/---	A0A0F9XQF7/0.0/A0A0F9XQF7_TRIHA Uncharacterized protein OS=Trichoderma harzianum GN=THAR02_05428 PE=4 SV=1	PF02386/3.8E-139/Cation transport protein	biological_process:GO:0071805//potassium ion transmembrane transport;cellular_component:GO:0016021//integral component of membrane;molecular_function:GO:0015079//potassium ion transmembrane transporter activity;	gnl|TC-DB|O74723	2.A.38.2.2	TRK-1 PROTEIN - Neurospora crassa.
WH_10005540	gi|936417099|gb|KPM45342.1|/0/putative MFS-type transporter [Neonectria ditissima]	gi|953412385|ref|XM_014693114.1|/0.0/Metarhizium brunneum ARSEF 3297 multidrug resistant protein partial mRNA	Q7Z9I0/5e-139/YHA8_SCHPO Uncharacterized MFS-type transporter C409.08 OS=Schizosaccharomyces pombe (strain 972 / ATCC 24843) GN=SPBC409.08 PE=3 SV=1	maj:MAA_05366/2e-100/Major facilitator superfamily domain protein; K08157 MFS transporter, DHA1 family, multidrug resistance protein	SPAC11D3.05/1e-110/---	K3VKW2/0.0/K3VKW2_FUSPC Uncharacterized protein OS=Fusarium pseudograminearum (strain CS3096) GN=FPSE_04302 PE=4 SV=1	PF07690/5.3E-44/Major Facilitator Superfamily	biological_process:GO:0055085//transmembrane transport;cellular_component:GO:0016021//integral component of membrane;	gnl|TC-DB|Q8NKG7	2.A.1.2.77	Multidrug resistant protein OS=Acremonium chrysogenum GN=cefT PE=4 SV=1
WH_10005545	gi|572282596|gb|ETS05610.1|/0/small oligopeptide transporter [Trichoderma reesei RUT C-30]	gi|589102422|ref|XM_006963172.1|/0.0/Trichoderma reesei QM6a sexual differentiation protein (TRIREDRAFT_58158), partial mRNA	P40900/0.0/ISP4_SCHPO Sexual differentiation process protein isp4 OS=Schizosaccharomyces pombe (strain 972 / ATCC 24843) GN=isp4 PE=2 SV=2	NA	NA	A0A024SJB6/0.0/A0A024SJB6_HYPJE Small oligopeptide transporter OS=Trichoderma reesei RUT C-30 GN=M419DRAFT_95752 PE=4 SV=1	PF03169/9.3E-184/OPT oligopeptide transporter protein	biological_process:GO:0055085//transmembrane transport;cellular_component:GO:0016021//integral component of membrane;	gnl|TC-DB|P40900	2.A.67.1.2	Sexual differentiation process protein isp4 - Schizosaccharomyces pombe (Fission yeast).
WH_10005574	gi|573978216|ref|XP_006667053.1|/1.76188e-61/mitochondrial DnaJ chaperone (Tim14), putative [Cordyceps militaris CM01] &gt;gi|346327580|gb|EGX97176.1| mitochondrial DnaJ chaperone (Tim14), putative [Cordyceps militaris CM01]	gi|930139119|ref|XM_014314491.1|/1e-57/Grosmannia clavigera kw1407 mitochondrial chaperone partial mRNA	Q4WI88/2e-56/TIM14_ASPFU Mitochondrial import inner membrane translocase subunit tim14 OS=Neosartorya fumigata (strain ATCC MYA-4609 / Af293 / CBS 101355 / FGSC A1100) GN=pam18 PE=3 SV=1	vda:VDAG_06526/1e-59/mitochondrial import inner membrane translocase subunit TIM14; K09539 DnaJ homolog subfamily C member 19	SPAC824.06/3e-35/---	A0A0M9EVX8/1e-59/A0A0M9EVX8_9HYPO Mitochondrial import inner membrane translocase subunit tim14 OS=Fusarium langsethiae GN=FLAG1_06320 PE=4 SV=1	PF03656/2.2E-7/Pam16	cellular_component:GO:0005739//mitochondrion;	gnl|TC-DB|Q07914	3.A.8.1.1	Chromosome XII reading frame ORF YLR008C - Saccharomyces cerevisiae (Baker's yeast).
WH_10005577	gi|927409947|ref|XP_013950819.1|/1.38297e-97/hypothetical protein TRIVIDRAFT_232257 [Trichoderma virens Gv29-8] &gt;gi|358378935|gb|EHK16616.1| hypothetical protein TRIVIDRAFT_232257 [Trichoderma virens Gv29-8]	gi|5828257|emb|AL113638.1|/3e-64/Botrytis cinerea strain T4 cDNA library	Q06089/8e-20/YP098_YEAST Uncharacterized mitochondrial outer membrane protein YPR098C OS=Saccharomyces cerevisiae (strain ATCC 204508 / S288c) GN=YPR098C PE=1 SV=2	NA	NA	G9N9J7/4e-97/G9N9J7_HYPVG Uncharacterized protein OS=Hypocrea virens (strain Gv29-8 / FGSC 10586) GN=TRIVIDRAFT_232257 PE=4 SV=1	PF13664/9.6E-28/Domain of unknown function (DUF4149)	cellular_component:GO:0005739//mitochondrion;GO:0016021//integral component of membrane;	gnl|TC-DB|E4ZKA3	9.A.55.2.1	Putative uncharacterized protein OS=Leptosphaeria maculans (strain JN3 / isolate v23.1.3 / race Av1-4-5-6-7-8) GN=LEMA_P072060.1 PE=4 SV=1
WH_10000189	gi|927404289|ref|XP_013947990.1|/0/calcium P-type ATPase [Trichoderma atroviride IMI 206040] &gt;gi|358400501|gb|EHK49827.1| calcium P-type ATPase [Trichoderma atroviride IMI 206040]	gi|927404288|ref|XM_014092515.1|/0.0/Trichoderma atroviride IMI 206040 calcium P-type ATPase partial mRNA	Q9HDW7/0.0/ATC2_SCHPO Calcium-transporting ATPase 2 OS=Schizosaccharomyces pombe (strain 972 / ATCC 24843) GN=pmc1 PE=3 SV=1	tre:TRIREDRAFT_75347/0.0/cation transporting ATPase; K01537 Ca2+-transporting ATPase [EC:3.6.3.8]	sll0672/2e-111/---	G9NHU4/0.0/G9NHU4_HYPAI Calcium-transporting ATPase OS=Hypocrea atroviridis (strain ATCC 20476 / IMI 206040) GN=TRIATDRAFT_133801 PE=3 SV=1	PF08282/1.0E-4/haloacid dehalogenase-like hydrolase	biological_process:GO:0070588//calcium ion transmembrane transport;cellular_component:GO:0016021//integral component of membrane;molecular_function:GO:0046872//metal ion binding;GO:0005388//calcium-transporting ATPase activity;GO:0005524//ATP binding;	gnl|TC-DB|Q9UUY2	3.A.3.2.27	Putative calcium P-type ATPase (Fragment) OS=Neurospora crassa GN=nca-2 PE=3 SV=1
WH_10000209	gi|915176643|ref|XP_013315595.1|/0/hypothetical protein PV05_07329 [Exophiala xenobiotica] &gt;gi|759278506|gb|KIW55011.1| hypothetical protein PV05_07329 [Exophiala xenobiotica]	gi|636758208|ref|XM_008083087.1|/0.0/Glarea lozoyensis ATCC 20868 MFS general substrate transporter mRNA	O94528/6e-128/CAF5_SCHPO Caffeine resistance protein 5 OS=Schizosaccharomyces pombe (strain 972 / ATCC 24843) GN=caf5 PE=3 SV=1	ang:ANI_1_1124164/4e-166/An18g01720; caffeine resistance protein 5; K08158 MFS transporter, DHA1 family, multidrug resistance protein	YBR008c/6e-98/---	A0A0D2BRB7/0.0/A0A0D2BRB7_9EURO Uncharacterized protein OS=Exophiala xenobiotica GN=PV05_07329 PE=4 SV=1	PF07690/5.2E-34/Major Facilitator Superfamily	biological_process:GO:0055085//transmembrane transport;cellular_component:GO:0016021//integral component of membrane;	gnl|TC-DB|O94528	2.A.1.2.35	Caffeine resistance protein 5 - Schizosaccharomyces pombe (Fission yeast).
WH_10002444	gi|969879333|gb|KUE96570.1|/0/zinc-regulated transporter 1 [Trichoderma gamsii]	gi|629696158|ref|XM_007815180.1|/0.0/Metarhizium acridum CQMa 102 zinc transporter protein partial mRNA	P32804/3e-143/ZRT1_YEAST Zinc-regulated transporter 1 OS=Saccharomyces cerevisiae (strain ATCC 204508 / S288c) GN=ZRT1 PE=1 SV=1	maw:MAC_07031/0.0/zinc transporter protein; K14709 solute carrier family 39 (zinc transporter), member 1/2/3	NA	G9NC80/0.0/G9NC80_HYPVG Uncharacterized protein OS=Hypocrea virens (strain Gv29-8 / FGSC 10586) GN=TRIVIDRAFT_214755 PE=3 SV=1	PF02535/5.2E-60/ZIP Zinc transporter	biological_process:GO:0071577//zinc ion transmembrane transport;cellular_component:GO:0016021//integral component of membrane;molecular_function:GO:0005385//zinc ion transmembrane transporter activity;	gnl|TC-DB|P32804	2.A.5.1.1	ZRT1 PROTEIN - Saccharomyces cerevisiae (Baker's yeast).
WH_10002485	gi|927428254|ref|XP_013959958.1|/3.28215e-57/hypothetical protein TRIVIDRAFT_72822 [Trichoderma virens Gv29-8] &gt;gi|358388164|gb|EHK25758.1| hypothetical protein TRIVIDRAFT_72822 [Trichoderma virens Gv29-8]	gi|953466104|ref|XM_014721041.1|/9e-54/Metarhizium majus ARSEF 297 NADH:ubiquinone oxidoreductase, B18 subunit partial mRNA	Q9SKC9/7e-25/NDUB7_ARATH NADH dehydrogenase [ubiquinone] 1 beta subcomplex subunit 7 OS=Arabidopsis thaliana GN=At2g02050 PE=3 SV=1	maj:MAA_08031/2e-54/NADH:ubiquinone oxidoreductase, B18 subunit; K03963 NADH dehydrogenase (ubiquinone) 1 beta subcomplex subunit 7	NA	G9MJU7/1e-56/G9MJU7_HYPVG Uncharacterized protein OS=Hypocrea virens (strain Gv29-8 / FGSC 10586) GN=TRIVIDRAFT_72822 PE=4 SV=1	PF05676/4.8E-30/NADH-ubiquinone oxidoreductase B18 subunit (NDUFB7)	biological_process:GO:0055114//oxidation-reduction process;cellular_component:GO:0005739//mitochondrion;molecular_function:GO:0008137//NADH dehydrogenase (ubiquinone) activity;	gnl|TC-DB|Q7RZ09	3.D.1.6.2	Putative uncharacterized protein - Neurospora crassa.
WH_10002517	gi|530467017|gb|EQB48715.1|/0/hypothetical protein CGLO_12015 [Colletotrichum gloeosporioides Cg-14]	gi|596706354|ref|XM_007283489.1|/0.0/Colletotrichum gloeosporioides Nara gc5 multidrug resistance protein 3 (p glycoprotein 3) (CGGC5_11755), partial mRNA	P36619/0.0/PMD1_SCHPO Leptomycin B resistance protein pmd1 OS=Schizosaccharomyces pombe (strain 972 / ATCC 24843) GN=pmd1 PE=3 SV=2	aor:AOR_1_228154/0.0/AO090003000131; ATP-binding cassette multidrug transport protein ATRC; K05658 ATP-binding cassette, subfamily B (MDR/TAP), member 1 [EC:3.6.3.44]	SPCC663.03/0.0/---	T0LKG7/0.0/T0LKG7_COLGC Uncharacterized protein OS=Colletotrichum gloeosporioides (strain Cg-14) GN=CGLO_12015 PE=3 SV=1	PF00664/2.4E-48/ABC transporter transmembrane region	biological_process:GO:0055085//transmembrane transport;cellular_component:GO:0016021//integral component of membrane;molecular_function:GO:0005524//ATP binding;GO:0042626//ATPase activity, coupled to transmembrane movement of substances;	gnl|TC-DB|B0Y3B6	3.A.1.201.10	ABC multidrug transporter Mdr1 OS=Aspergillus fumigatus (strain CEA10 / CBS 144.89 / FGSC A1163) GN=AFUB_053630 PE=4 SV=1
WH_10002538	gi|572274667|gb|ETR98170.1|/0/MFS general substrate transporter [Trichoderma reesei RUT C-30]	gi|629700468|ref|XM_007817335.1|/0.0/Metarhizium acridum CQMa 102 high-affinity nicotinic acid plasma membrane permease partial mRNA	O13880/5e-121/VHT1_SCHPO Vitamin H transporter 1 OS=Schizosaccharomyces pombe (strain 972 / ATCC 24843) GN=vht1 PE=2 SV=1	pcs:Pc22g12690/2e-19/Pc22g12690; K03448 MFS transporter, ACS family, pantothenate transporter	Cj0484/1e-26/---	A0A024S144/0.0/A0A024S144_HYPJE MFS general substrate transporter OS=Trichoderma reesei RUT C-30 GN=M419DRAFT_89596 PE=4 SV=1	PF07690/1.3E-30/Major Facilitator Superfamily	biological_process:GO:0055085//transmembrane transport;cellular_component:GO:0016021//integral component of membrane;	gnl|TC-DB|O13880	2.A.1.14.19	Vitamin H transporter 1 - Schizosaccharomyces pombe (Fission yeast).
WH_10002545	gi|799244970|gb|KJZ73850.1|/0/Peptidyl-prolyl cis-trans isomerase D [Hirsutella minnesotensis 3608]	gi|827075296|ref|XM_008100870.1|/0.0/Colletotrichum graminicola M1.001 cyclophilin type peptidyl-prolyl cis-trans isomerase/CLD partial mRNA	Q4HXF6/0.0/PPID_GIBZE Peptidyl-prolyl cis-trans isomerase D OS=Gibberella zeae (strain PH-1 / ATCC MYA-4620 / FGSC 9075 / NRRL 31084) GN=CPR6 PE=3 SV=1	maw:MAC_08517/0.0/40 kDa peptidyl-prolyl cis-trans isomerase; K05864 peptidyl-prolyl isomerase D [EC:5.2.1.8]	YLR216c_1/5e-79/---	A0A0F7ZNJ3/0.0/A0A0F7ZNJ3_9HYPO Peptidyl-prolyl cis-trans isomerase D OS=Hirsutella minnesotensis 3608 GN=HIM_06743 PE=4 SV=1	PF00160/7.2E-49/Cyclophilin type peptidyl-prolyl cis-trans isomerase/CLD	biological_process:GO:0000413//protein peptidyl-prolyl isomerization;GO:0006457//protein folding;molecular_function:GO:0003755//peptidyl-prolyl cis-trans isomerase activity;	gnl|TC-DB|F4K2G0	3.D.1.8.1	Peptidyl-prolyl cis-trans isomerase OS=Arabidopsis thaliana GN=CYP20-2 PE=3 SV=1
WH_10002569	gi|818161933|gb|KKP01930.1|/0/amino acid permease [Trichoderma harzianum]	gi|629696172|ref|XM_007815187.1|/0.0/Metarhizium acridum CQMa 102 dicarboxylic amino acid permease partial mRNA	P53388/0.0/DIP5_YEAST Dicarboxylic amino acid permease OS=Saccharomyces cerevisiae (strain ATCC 204508 / S288c) GN=DIP5 PE=1 SV=1	maw:MAC_07038/0.0/dicarboxylic amino acid permease; K16261 yeast amino acid transporter	SPAC869.10c/8e-105/---	A0A0F9XBK7/0.0/A0A0F9XBK7_TRIHA Amino acid permease OS=Trichoderma harzianum GN=THAR02_05958 PE=4 SV=1	PF00324/3.1E-115/Amino acid permease	biological_process:GO:0006865//amino acid transport;GO:0003333//amino acid transmembrane transport;cellular_component:GO:0016021//integral component of membrane;molecular_function:GO:0015171//amino acid transmembrane transporter activity;	gnl|TC-DB|P53388	2.A.3.10.13	Dicarboxylic amino acid permease - Saccharomyces cerevisiae (Baker's yeast).
WH_10002623	gi|818162164|gb|KKP02127.1|/3.59324e-111/hypothetical protein THAR02_05758 [Trichoderma harzianum]	gi|953465940|ref|XM_014720959.1|/1e-102/Metarhizium majus ARSEF 297 N2,N2-dimethylguanosine tRNA methyltransferase partial mRNA	NA	aor:AOR_1_154104/2e-42/AO090124000082; N2,N2-dimethylguanosine tRNA methyltransferase; K00555 tRNA (guanine26-N2/guanine27-N2)-dimethyltransferase [EC:2.1.1.215 2.1.1.216]	NA	A0A0F9ZPA5/1e-110/A0A0F9ZPA5_TRIHA Uncharacterized protein OS=Trichoderma harzianum GN=THAR02_05758 PE=4 SV=1	PF12937/2.2E-6/F-box-like	cellular_component:GO:0016020//membrane;molecular_function:GO:0016740//transferase activity;	gnl|TC-DB|M7U6M0	9.B.178.1.4	Putative-dimethylguanosine trna methyltransferase protein OS=Botryotinia fuckeliana (strain BcDW1) GN=BcDW1_1989 PE=4 SV=1
WH_10002661	gi|927413748|ref|XP_013952705.1|/0/hypothetical protein TRIVIDRAFT_47158 [Trichoderma virens Gv29-8] &gt;gi|358380830|gb|EHK18507.1| hypothetical protein TRIVIDRAFT_47158 [Trichoderma virens Gv29-8]	gi|953414301|ref|XM_014694072.1|/0.0/Metarhizium brunneum ARSEF 3297 protein btn1 partial mRNA	Q4HX89/0.0/BTN1_GIBZE Protein BTN1 OS=Gibberella zeae (strain PH-1 / ATCC MYA-4620 / FGSC 9075 / NRRL 31084) GN=BTN1 PE=3 SV=2	maw:MAC_01746/0.0/Golgi integral membrane protein (Cln3); K12389 battenin	NA	G9N4I2/0.0/G9N4I2_HYPVG Protein BTN OS=Hypocrea virens (strain Gv29-8 / FGSC 10586) GN=TRIVIDRAFT_47158 PE=3 SV=1	PF02487/1.3E-75/CLN3 protein	biological_process:GO:0015809//arginine transport;GO:0015819//lysine transport;GO:0051453//regulation of intracellular pH;cellular_component:GO:0005774//vacuolar membrane;GO:0016021//integral component of membrane;GO:0000324//fungal-type vacuole;	gnl|TC-DB|Q59LX9	2.A.57.5.3	Protein BTN1 OS=Candida albicans (strain SC5314 / ATCC MYA-2876) GN=BTN1 PE=3 SV=1
WH_10002667	gi|927413758|ref|XP_013952710.1|/7.26157e-156/hypothetical protein TRIVIDRAFT_127145, partial [Trichoderma virens Gv29-8] &gt;gi|358380836|gb|EHK18513.1| hypothetical protein TRIVIDRAFT_127145, partial [Trichoderma virens Gv29-8]	gi|953470478|ref|XM_014723228.1|/1e-139/Metarhizium majus ARSEF 297 siderophore biosynthesis protein partial mRNA	Q8VYR0/3e-12/MCU5_ARATH Calcium uniporter protein 5, mitochondrial OS=Arabidopsis thaliana GN=At1g57610 PE=2 SV=1	pfp:PFL1_01131/2e-61/hypothetical protein; K06125 4-hydroxybenzoate polyprenyltransferase [EC:2.5.1.39]	NA	G9N4I8/2e-155/G9N4I8_HYPVG Uncharacterized protein (Fragment) OS=Hypocrea virens (strain Gv29-8 / FGSC 10586) GN=TRIVIDRAFT_127145 PE=4 SV=1	PF04678/1.1E-25/Mitochondrial calcium uniporter	cellular_component:GO:0016021//integral component of membrane;	gnl|TC-DB|Q7S4I4	1.A.77.1.5	Predicted protein OS=Neurospora crassa (strain ATCC 24698 / 74-OR23-1A / CBS 708.71 / DSM 1257 / FGSC 987) GN=NCU08166 PE=4 SV=1
WH_10002767	gi|969887628|gb|KUF04795.1|/0/hypothetical protein TGAM01_00930 [Trichoderma gamsii]	gi|953414431|ref|XM_014694137.1|/0.0/Metarhizium brunneum ARSEF 3297 Transmembrane amino acid transporter family protein partial mRNA	P39981/2e-99/AVT2_YEAST Vacuolar amino acid transporter 2 OS=Saccharomyces cerevisiae (strain ATCC 204508 / S288c) GN=AVT2 PE=2 SV=1	maj:MAA_05387/0.0/transmembrane amino acid transporter protein; K14997 solute carrier family 38 (sodium-coupled neutral amino acid transporter), member 11	YEL064c/1e-99/---	G9N3X6/0.0/G9N3X6_HYPVG Uncharacterized protein OS=Hypocrea virens (strain Gv29-8 / FGSC 10586) GN=TRIVIDRAFT_225618 PE=4 SV=1	PF01490/1.3E-60/Transmembrane amino acid transporter protein	cellular_component:GO:0005783//endoplasmic reticulum;GO:0016021//integral component of membrane;	gnl|TC-DB|P39981	2.A.18.6.20	Vacuolar amino acid transporter 2 OS=Saccharomyces cerevisiae (strain ATCC 204508 / S288c) GN=AVT2 PE=2 SV=1
WH_10002774	gi|927413408|ref|XP_013952535.1|/5.72644e-115/hypothetical protein TRIVIDRAFT_81009 [Trichoderma virens Gv29-8] &gt;gi|358380656|gb|EHK18333.1| hypothetical protein TRIVIDRAFT_81009 [Trichoderma virens Gv29-8]	gi|573978071|ref|XM_006666918.1|/1e-100/Cordyceps militaris CM01 CHD5 domain containing protein (CCM_01763), partial mRNA	A4RHX3/8e-90/GET1_MAGO7 Protein GET1 OS=Magnaporthe oryzae (strain 70-15 / ATCC MYA-4617 / FGSC 8958) GN=GET1 PE=3 SV=2	NA	NA	G9N406/2e-114/G9N406_HYPVG Protein GET1 OS=Hypocrea virens (strain Gv29-8 / FGSC 10586) GN=GET1 PE=3 SV=1	PF04420/2.8E-60/CHD5-like protein	biological_process:GO:0006810//transport;GO:0071816//tail-anchored membrane protein insertion into ER membrane;cellular_component:GO:0005789//endoplasmic reticulum membrane;GO:0016021//integral component of membrane;GO:0043529//GET complex;	gnl|TC-DB|A2QHQ3	3.A.19.1.2	Protein get1 OS=Aspergillus niger (strain CBS 513.88 / FGSC A1513) GN=get1 PE=3 SV=1
WH_10002802	gi|818162691|gb|KKP02577.1|/0/hypothetical protein THAR02_05309 [Trichoderma harzianum]	gi|589110236|ref|XM_006967079.1|/0.0/Trichoderma reesei QM6a amino acid transporter (TRIREDRAFT_50077), mRNA	P53388/1e-104/DIP5_YEAST Dicarboxylic amino acid permease OS=Saccharomyces cerevisiae (strain ATCC 204508 / S288c) GN=DIP5 PE=1 SV=1	tre:TRIREDRAFT_50077/0.0/amino acid transporter; K16261 yeast amino acid transporter	SPAC869.10c/2e-94/---	A0A0F9ZQM3/0.0/A0A0F9ZQM3_TRIHA Uncharacterized protein OS=Trichoderma harzianum GN=THAR02_05309 PE=4 SV=1	PF00324/1.6E-108/Amino acid permease	biological_process:GO:0003333//amino acid transmembrane transport;cellular_component:GO:0016021//integral component of membrane;molecular_function:GO:0015171//amino acid transmembrane transporter activity;	gnl|TC-DB|Q8NKC4	2.A.3.10.18	Aromatic amino acid and leucine permease - Penicillium chrysogenum.
WH_10002861	gi|475677571|gb|EMT74562.1|/5.26757e-119/hypothetical protein FOC4_g10000207 [Fusarium oxysporum f. sp. cubense race 4] &gt;gi|591458516|gb|EXL90222.1| hypothetical protein FOIG_16510 [Fusarium oxysporum f. sp. cubense tropical race 4 54006]	gi|685850150|ref|XM_009253843.1|/2e-87/Fusarium pseudograminearum CS3096 HETs (HETs), partial mRNA	B2ACC7/2e-87/HETS_PODAN Heterokaryon incompatibility protein S OS=Podospora anserina (strain S / ATCC MYA-4624 / DSM 980 / FGSC 10383) GN=het-S PE=1 SV=1	pan:PODANSg2487/1e-12/hypothetical protein; K04513 Ras homolog gene family, member A	NA	N1SAW5/2e-118/N1SAW5_FUSC4 Uncharacterized protein OS=Fusarium oxysporum f. sp. cubense (strain race 4) GN=FOC4_g10000207 PE=4 SV=1	PF14479/8.5E-50/Prion-inhibition and propagation	NA	gnl|TC-DB|Q03689	1.C.104.1.1	Heterokaryon incompatibility protein s OS=Podospora anserina GN=het-s PE=1 SV=3
WH_10002890	gi|927426544|ref|XP_013959103.1|/0/molecular chaperone bip1 [Trichoderma virens Gv29-8] &gt;gi|358387310|gb|EHK24905.1| molecular chaperone bip1 [Trichoderma virens Gv29-8]	gi|927426543|ref|XM_014103628.1|/0.0/Trichoderma virens Gv29-8 molecular chaperone bip1 (bip1), mRNA	P78695/0.0/GRP78_NEUCR 78 kDa glucose-regulated protein homolog OS=Neurospora crassa (strain ATCC 24698 / 74-OR23-1A / CBS 708.71 / DSM 1257 / FGSC 987) GN=grp78 PE=3 SV=3	fgr:FGSG_09471/0.0/glucose-regulated protein; K09490 heat shock 70kDa protein 5	SPAC22A12.15c/0.0/---	G9ML11/0.0/G9ML11_HYPVG Molecular chaperone bip1 OS=Hypocrea virens (strain Gv29-8 / FGSC 10586) GN=bip1 PE=3 SV=1	PF00012/2.8E-264/Hsp70 protein	biological_process:GO:0000742//karyogamy involved in conjugation with cellular fusion;GO:0031204//posttranslational protein targeting to membrane, translocation;GO:0006616//SRP-dependent cotranslational protein targeting to membrane, translocation;GO:0030433//ER-associated ubiquitin-dependent protein catabolic process;GO:0006986//response to unfolded protein;cellular_component:GO:0034099//luminal…	gnl|TC-DB|P08107	1.A.33.1.3	Heat shock 70 kDa protein 1 (HSP70.1) (HSP70-1/HSP70-2) - Homo sapiens (Human).
WH_10002967	gi|924820762|gb|KOS18717.1|/0/Magnesium transporter NIPA2 [Escovopsis weberi]	gi|953471724|ref|XM_014723851.1|/0.0/Metarhizium majus ARSEF 297 DUF803 domain membrane protein partial mRNA	Q94AH3/3e-90/NIPA4_ARATH Probable magnesium transporter NIPA4 OS=Arabidopsis thaliana GN=At1g71900 PE=2 SV=1	NA	NA	A0A0M8MXC6/0.0/A0A0M8MXC6_9HYPO Magnesium transporter NIPA2 OS=Escovopsis weberi GN=ESCO_001126 PE=4 SV=1	PF05653/1.3E-91/Magnesium transporter NIPA	biological_process:GO:0015693//magnesium ion transport;cellular_component:GO:0016021//integral component of membrane;molecular_function:GO:0015095//magnesium ion transmembrane transporter activity;	gnl|TC-DB|Q7RWT8	2.A.7.25.6	Putative uncharacterized protein - Neurospora crassa.
WH_10002989	gi|927419280|ref|XP_013955471.1|/0/hypothetical protein TRIVIDRAFT_70356 [Trichoderma virens Gv29-8] &gt;gi|358383614|gb|EHK21278.1| hypothetical protein TRIVIDRAFT_70356 [Trichoderma virens Gv29-8]	gi|589098682|ref|XM_006961302.1|/0.0/Trichoderma reesei QM6a mitochondrial oxaloacetate/sulfate/thiosulfate transporter-like protein (TRIREDRAFT_119845), partial mRNA	P32332/5e-117/OAC1_YEAST Mitochondrial oxaloacetate transport protein OS=Saccharomyces cerevisiae (strain ATCC 204508 / S288c) GN=OAC1 PE=1 SV=1	tre:TRIREDRAFT_119845/0.0/mitochondrial oxaloacetate/sulfate/thiosulfate transporter-like protein; K15117 solute carrier family 25, member 34/35	NA	G9MWE1/0.0/G9MWE1_HYPVG Uncharacterized protein OS=Hypocrea virens (strain Gv29-8 / FGSC 10586) GN=TRIVIDRAFT_70356 PE=3 SV=1	PF00153/2.5E-17/Mitochondrial carrier protein	biological_process:GO:1902358//sulfate transmembrane transport;GO:0034659//isopropylmalate transport;GO:1902356//oxaloacetate(2-) transmembrane transport;cellular_component:GO:0016021//integral component of membrane;GO:0005743//mitochondrial inner membrane;molecular_function:GO:1901239//malonate(1-) transmembrane transporter activity;GO:0034658//isopropylmalate transmembrane transporter activity;…	gnl|TC-DB|P32332	2.A.29.15.1	MITOCHONDRIAL CARRIER PROTEIN PMT - Saccharomyces cerevisiae (Baker's yeast).
WH_10003030	gi|743661942|gb|KID89146.1|/0/cyclin-dependent kinase G-1 [Metarhizium guizhouense ARSEF 977]	gi|629715127|ref|XM_007821605.1|/0.0/Metarhizium robertsii ARSEF 23 serine threonine protein kinase mRNA	O60145/2e-115/PPK23_SCHPO Serine/threonine-protein kinase ppk23 OS=Schizosaccharomyces pombe (strain 972 / ATCC 24843) GN=ppk23 PE=3 SV=1	maj:MAA_03607/0.0/serine threonine protein kinase; K08818 cell division cycle 2-like [EC:2.7.11.22]	YBL016w/4e-50/---	A0A0B4HH00/0.0/A0A0B4HH00_9HYPO Cyclin-dependent kinase G-1 OS=Metarhizium guizhouense ARSEF 977 GN=MGU_03831 PE=4 SV=1	PF00069/3.5E-62/Protein kinase domain	biological_process:GO:0006468//protein phosphorylation;molecular_function:GO:0005524//ATP binding;GO:0004672//protein kinase activity;	gnl|TC-DB|P06493	1.I.1.1.3	Cyclin-dependent kinase 1 OS=Homo sapiens GN=CDK1 PE=1 SV=3
WH_10003045	gi|908392017|gb|KND92639.1|/0/Negative regulator of the PHO system [Tolypocladium ophioglossoides CBS 100239]	gi|758203122|ref|XM_011325619.1|/0.0/Fusarium graminearum PH-1 negative regulator of the PHO system partial mRNA	Q9HGY5/1e-167/PHO85_CANAX Negative regulator of the PHO system OS=Candida albicans GN=PHO85 PE=3 SV=1	afm:AFUA_5G04130/0.0/cyclin-dependent protein kinase PhoA (EC:2.7.11.1); K08282 non-specific serine/threonine protein kinase [EC:2.7.11.1]	YBL016w/2e-62/---	A0A0L0NF30/0.0/A0A0L0NF30_9HYPO Negative regulator of the PHO system OS=Tolypocladium ophioglossoides CBS 100239 GN=TOPH_02544 PE=4 SV=1	PF00069/2.5E-76/Protein kinase domain	biological_process:GO:0032880//regulation of protein localization;GO:0000122//negative regulation of transcription from RNA polymerase II promoter;GO:0050849//negative regulation of calcium-mediated signaling;GO:0000083//regulation of transcription involved in G1/S transition of mitotic cell cycle;GO:0006468//protein phosphorylation;GO:0016239//positive regulation of macroautophagy;GO:0007089//tr…	gnl|TC-DB|P06493	1.I.1.1.3	Cyclin-dependent kinase 1 OS=Homo sapiens GN=CDK1 PE=1 SV=3
WH_10003095	gi|927399441|ref|XP_013945566.1|/0/ATP synthase beta chain mitochondrial precursor [Trichoderma atroviride IMI 206040] &gt;gi|358398002|gb|EHK47360.1| ATP synthase beta chain mitochondrial precursor [Trichoderma atroviride IMI 206040] &gt;gi|969878292|gb|KUE95553.1| ATP synthase subunit beta [Trichoderma gamsii]	gi|927399440|ref|XM_014090091.1|/0.0/Trichoderma atroviride IMI 206040 ATP synthase beta chain mitochondrial precursor (atp2), partial mRNA	P23704/0.0/ATPB_NEUCR ATP synthase subunit beta, mitochondrial OS=Neurospora crassa (strain ATCC 24698 / 74-OR23-1A / CBS 708.71 / DSM 1257 / FGSC 987) GN=atp-2 PE=2 SV=1	cmt:CCM_07426/0.0/ATP synthase beta chain; K02133 F-type H+-transporting ATPase subunit beta [EC:3.6.3.14]	SPAC222.12c/0.0/---	G9NP88/0.0/G9NP88_HYPAI ATP synthase subunit beta OS=Hypocrea atroviridis (strain ATCC 20476 / IMI 206040) GN=atp2 PE=3 SV=1	PF02874/6.8E-18/ATP synthase alpha/beta family, beta-barrel domain	biological_process:GO:0015986//ATP synthesis coupled proton transport;GO:0015991//ATP hydrolysis coupled proton transport;cellular_component:GO:0045261//proton-transporting ATP synthase complex, catalytic core F(1);molecular_function:GO:0046933//proton-transporting ATP synthase activity, rotational mechanism;GO:0005524//ATP binding;	gnl|TC-DB|P00830	3.A.2.1.3	ATP SYNTHASE BETA CHAIN, MITOCHONDRIAL PRECURSOR (EC 3.6.1.34) - Saccharomyces cerevisiae (Baker's yeast).
WH_10003098	gi|908391910|gb|KND92532.1|/0/putative transporter [Tolypocladium ophioglossoides CBS 100239]	gi|915126206|ref|XM_013467376.1|/0.0/Rasamsonia emersonii CBS 393.64 Uncharacterized protein mRNA	Q9USN4/4e-87/YJA1_SCHPO Uncharacterized transporter C1529.01 OS=Schizosaccharomyces pombe (strain 972 / ATCC 24843) GN=SPCC1529.01 PE=3 SV=2	aor:AOR_1_978154/2e-81/AO090003000559; ccr4-Not transcription complex subunit (NOT1); K12604 CCR4-NOT transcription complex subunit 1	SPAC11D3.05/2e-72/---	A0A0N0DH67/0.0/A0A0N0DH67_9HYPO Mfs multidrug OS=Fusarium langsethiae GN=FLAG1_02013 PE=4 SV=1	PF02936/2.4E-33/Cytochrome c oxidase subunit IV	cellular_component:GO:0016020//membrane;	gnl|TC-DB|B6HN82	2.A.1.2.86	Pc21g09220 protein OS=Penicillium chrysogenum (strain ATCC 28089 / DSM 1075 / Wisconsin 54-1255) GN=Pc21g09220 PE=4 SV=1
WH_10003108	gi|818165946|gb|KKP05440.1|/0/hypothetical protein THAR02_02471 [Trichoderma harzianum]	gi|953473284|ref|XM_014724631.1|/0.0/Metarhizium majus ARSEF 297 triose-phosphate transporter partial mRNA	P22215/2e-51/SLY41_YEAST Uncharacterized transporter SLY41 OS=Saccharomyces cerevisiae (strain ATCC 204508 / S288c) GN=SLY41 PE=1 SV=2	maj:MAA_05321/0.0/triose-phosphate transporter; K15283 solute carrier family 35, member E1	NA	A0A0F9XLS0/0.0/A0A0F9XLS0_TRIHA Uncharacterized protein OS=Trichoderma harzianum GN=THAR02_02471 PE=4 SV=1	PF03151/5.4E-60/Triose-phosphate Transporter family	cellular_component:GO:0016021//integral component of membrane;	gnl|TC-DB|O94695	2.A.7.9.18	Putative transporter C83.11 OS=Schizosaccharomyces pombe (strain 972 / ATCC 24843) GN=SPBC83.11 PE=1 SV=1
WH_10003122	gi|572275649|gb|ETR99054.1|/0/siderophore iron transporter [Trichoderma reesei RUT C-30]	gi|303311526|ref|XM_003065729.1|/0.0/Coccidioides posadasii C735 delta SOWgp Major Facilitator Superfamily protein, mRNA	Q870L2/3e-159/MIRB_EMENI Siderophore iron transporter mirB OS=Emericella nidulans (strain FGSC A4 / ATCC 38163 / CBS 112.46 / NRRL 194 / M139) GN=mirB PE=3 SV=1	fme:FOMMEDRAFT_102114/1e-74/MFS general substrate transporter; K08197 MFS transporter, SIT family, siderophore-iron:H+ symporter	PA0246/9e-10/---	A0A024S107/0.0/A0A024S107_HYPJE Siderophore iron transporter OS=Trichoderma reesei RUT C-30 GN=M419DRAFT_37895 PE=4 SV=1	PF07690/2.5E-14/Major Facilitator Superfamily	biological_process:GO:0055085//transmembrane transport;cellular_component:GO:0016021//integral component of membrane;	gnl|TC-DB|Q870L2	2.A.1.16.7	Siderophore iron transporter mirB OS=Emericella nidulans (strain FGSC A4 / ATCC 38163 / CBS 112.46 / NRRL 194 / M139) GN=mirB PE=3 SV=1
WH_10003136	gi|818163967|gb|KKP03678.1|/7.65226e-170/hypothetical protein THAR02_04194 [Trichoderma harzianum]	gi|953414509|ref|XM_014694176.1|/1e-148/Metarhizium brunneum ARSEF 3297 mitochondrial S-adenosylmethionine transporter partial mRNA	Q10442/1e-87/YDE9_SCHPO Uncharacterized mitochondrial carrier C12B10.09 OS=Schizosaccharomyces pombe (strain 972 / ATCC 24843) GN=SPAC12B10.09 PE=3 SV=1	maj:MAA_05350/5e-149/Mitochondrial carrier protein PET8; K15111 solute carrier family 25 (mitochondrial S-adenosylmethionine transporter), member 26	NA	A0A0F9XUB5/2e-169/A0A0F9XUB5_TRIHA Uncharacterized protein OS=Trichoderma harzianum GN=THAR02_04194 PE=3 SV=1	PF00153/1.4E-5/Mitochondrial carrier protein	biological_process:GO:0055085//transmembrane transport;GO:0008152//metabolic process;cellular_component:GO:0016021//integral component of membrane;molecular_function:GO:0016846//carbon-sulfur lyase activity;	gnl|TC-DB|P38921	2.A.29.18.1	Putative mitochondrial carrier protein PET8 - Saccharomyces cerevisiae (Baker's yeast).
WH_10003141	gi|818163975|gb|KKP03686.1|/0/hypothetical protein THAR02_04202, partial [Trichoderma harzianum]	gi|761844072|ref|XM_007823353.2|/0.0/Metarhizium robertsii ARSEF 23 calcium dependent mitochondrial carrier protein mRNA	P0CI40/9e-104/CMC1_YEASX Calcium-binding mitochondrial carrier SAL1 OS=Saccharomyces cerevisiae GN=SAL1 PE=3 SV=1	maj:MAA_05355/0.0/calcium dependent mitochondrial carrier protein; K14684 solute carrier family 25 (mitochondrial phosphate transporter), member 23/24/25/41	NA	A0A0F9XF66/0.0/A0A0F9XF66_TRIHA Uncharacterized protein (Fragment) OS=Trichoderma harzianum GN=THAR02_04202 PE=3 SV=1	PF13499/5.3E-11/EF-hand domain pair	biological_process:GO:0055085//transmembrane transport;cellular_component:GO:0016021//integral component of membrane;molecular_function:GO:0005509//calcium ion binding;	gnl|TC-DB|P48233	2.A.29.23.2	Calcium-binding mitochondrial carrier SAL1 - Saccharomyces cerevisiae (Baker's yeast).
WH_10003161	gi|818164915|gb|KKP04519.1|/0/hypothetical protein THAR02_03345 [Trichoderma harzianum]	gi|953473378|ref|XM_014724678.1|/0.0/Metarhizium majus ARSEF 297 General substrate transporter partial mRNA	Q10286/1e-117/ITR1_SCHPO Myo-inositol transporter 1 OS=Schizosaccharomyces pombe (strain 972 / ATCC 24843) GN=itr1 PE=3 SV=1	vda:VDAG_07043/0.0/myo-inositol transporter 1; K08150 MFS transporter, SP family, solute carrier family 2 (myo-inositol transporter), member 13	araE/5e-67/---	A0A0G0AHT1/0.0/A0A0G0AHT1_TRIHA Uncharacterized protein OS=Trichoderma harzianum GN=THAR02_03345 PE=3 SV=1	PF00083/3.2E-109/Sugar (and other) transporter	biological_process:GO:0055085//transmembrane transport;cellular_component:GO:0016021//integral component of membrane;molecular_function:GO:0022891//substrate-specific transmembrane transporter activity;	gnl|TC-DB|P30605	2.A.1.1.8	Myo-inositol transporter 1 - Saccharomyces cerevisiae (Baker's yeast).
WH_10003165	gi|770397342|gb|KJK83312.1|/0/hypothetical protein H634G_01441 [Metarhizium anisopliae BRIP 53293] &gt;gi|770404344|gb|KJK89291.1| hypothetical protein H633G_06847 [Metarhizium anisopliae BRIP 53284]	gi|953473380|ref|XM_014724679.1|/0.0/Metarhizium majus ARSEF 297 major facilitator superfamily partial mRNA	O59700/3e-163/YN43_SCHPO Uncharacterized transporter C36.03c OS=Schizosaccharomyces pombe (strain 972 / ATCC 24843) GN=SPBC36.03c PE=3 SV=1	maj:MAA_05366/0.0/Major facilitator superfamily domain protein; K08157 MFS transporter, DHA1 family, multidrug resistance protein	SPAC11D3.05/7e-91/---	A0A0D9PAL4/0.0/A0A0D9PAL4_METAN Uncharacterized protein OS=Metarhizium anisopliae BRIP 53293 GN=H634G_01441 PE=4 SV=1	PF07690/3.0E-38/Major Facilitator Superfamily	biological_process:GO:0055085//transmembrane transport;cellular_component:GO:0016021//integral component of membrane;	gnl|TC-DB|Q07824	2.A.1.2.16	CHROMOSOME XII READING FRAME ORF YLL028W - Saccharomyces cerevisiae (Baker's yeast).
WH_10001689	gi|927419042|ref|XP_013955352.1|/0/hypothetical protein TRIVIDRAFT_78379 [Trichoderma virens Gv29-8] &gt;gi|358383493|gb|EHK21158.1| hypothetical protein TRIVIDRAFT_78379 [Trichoderma virens Gv29-8]	gi|589112732|ref|XM_006968327.1|/0.0/Trichoderma reesei QM6a amino acid transporter (TRIREDRAFT_110813), partial mRNA	P38090/3e-173/AGP2_YEAST General amino acid permease AGP2 OS=Saccharomyces cerevisiae (strain ATCC 204508 / S288c) GN=AGP2 PE=1 SV=1	tre:TRIREDRAFT_110813/0.0/amino acid transporter; K16261 yeast amino acid transporter	YBR132c/2e-173/---	G9MWJ0/0.0/G9MWJ0_HYPVG Uncharacterized protein OS=Hypocrea virens (strain Gv29-8 / FGSC 10586) GN=TRIVIDRAFT_78379 PE=4 SV=1	PF00324/1.1E-118/Amino acid permease	biological_process:GO:0006865//amino acid transport;GO:0003333//amino acid transmembrane transport;cellular_component:GO:0016021//integral component of membrane;molecular_function:GO:0015171//amino acid transmembrane transporter activity;	gnl|TC-DB|P38090	2.A.3.10.19	General amino acid permease AGP2 - Saccharomyces cerevisiae (Baker's yeast).
WH_10001745	gi|589112647|ref|XP_006968346.1|/0/amino acid transporter [Trichoderma reesei QM6a] &gt;gi|340515467|gb|EGR45721.1| amino acid transporter [Trichoderma reesei QM6a] &gt;gi|572273711|gb|ETR97313.1| arginine permease [Trichoderma reesei RUT C-30]	gi|589112646|ref|XM_006968284.1|/0.0/Trichoderma reesei QM6a amino acid transporter (TRIREDRAFT_67806), partial mRNA	P04817/3e-149/CAN1_YEAST Arginine permease OS=Saccharomyces cerevisiae (strain ATCC 204508 / S288c) GN=CAN1 PE=1 SV=2	tre:TRIREDRAFT_67806/0.0/amino acid transporter; K16261 yeast amino acid transporter	lin0791/4e-117/---	A0A024RW59/0.0/A0A024RW59_HYPJE Arginine permease OS=Trichoderma reesei RUT C-30 GN=M419DRAFT_91864 PE=4 SV=1	PF00324/1.6E-135/Amino acid permease	biological_process:GO:0006865//amino acid transport;GO:0003333//amino acid transmembrane transport;cellular_component:GO:0016021//integral component of membrane;molecular_function:GO:0015171//amino acid transmembrane transporter activity;	gnl|TC-DB|P04817	2.A.3.10.4	Arginine permease - Saccharomyces cerevisiae (Baker's yeast).
WH_10001749	gi|953412706|ref|XP_014548760.1|/0/Choline transporter-like protein, partial [Metarhizium brunneum ARSEF 3297] &gt;gi|743648596|gb|KID79622.1| Choline transporter-like protein, partial [Metarhizium brunneum ARSEF 3297]	gi|953412705|ref|XM_014693274.1|/0.0/Metarhizium brunneum ARSEF 3297 Choline transporter-like protein partial mRNA	Q4I8E9/0.0/PNS1_GIBZE Protein PNS1 OS=Gibberella zeae (strain PH-1 / ATCC MYA-4620 / FGSC 9075 / NRRL 31084) GN=PNS1 PE=3 SV=1	NA	NA	A0A0B4GIT3/0.0/A0A0B4GIT3_9HYPO Choline transporter-like protein (Fragment) OS=Metarhizium brunneum ARSEF 3297 GN=MBR_00934 PE=4 SV=1	PF04515/5.8E-80/Plasma-membrane choline transporter	cellular_component:GO:0016021//integral component of membrane;	gnl|TC-DB|Q12412	2.A.92.1.8	Protein PNS1 OS=Saccharomyces cerevisiae (strain ATCC 204508 / S288c) GN=PNS1 PE=1 SV=1
WH_10001752	gi|729190787|emb|CEJ82130.1|/6.717e-177/Putative High-affinity nickel transport protein [Torrubiella hemipterigena]	gi|927388040|ref|XM_014084391.1|/1e-175/Trichoderma atroviride IMI 206040 high-affinity nickel transport protein mRNA	O74869/5e-80/NIC1_SCHPO High-affinity nickel transport protein nic1 OS=Schizosaccharomyces pombe (strain 972 / ATCC 24843) GN=nic1 PE=3 SV=3	tre:TRIREDRAFT_123459/6e-163/high affinity nickel permease; K07241 high-affinity nickel-transport protein	STM2783/1e-59/---	A0A0A1T7N2/2e-176/A0A0A1T7N2_9HYPO Nickel/cobalt efflux system OS=Torrubiella hemipterigena GN=VHEMI02215 PE=3 SV=1	PF03824/7.2E-57/High-affinity nickel-transport protein	biological_process:GO:0035444//nickel cation transmembrane transport;cellular_component:GO:0005886//plasma membrane;GO:0016021//integral component of membrane;molecular_function:GO:0046872//metal ion binding;GO:0015099//nickel cation transmembrane transporter activity;	gnl|TC-DB|Q7S3L8	2.A.52.1.8	Putative uncharacterized protein OS=Neurospora crassa (strain ATCC 24698 / 74-OR23-1A / CBS 708.71 / DSM 1257 / FGSC 987) GN=NCU08225 PE=4 SV=1
WH_10001778	gi|818160183|gb|KKP00481.1|/0/hypothetical protein THAR02_07426 [Trichoderma harzianum]	gi|953463886|ref|XM_014719932.1|/0.0/Metarhizium majus ARSEF 297 UPF0187 domain membrane protein partial mRNA	NA	cthr:CTHT_0050570/3e-127/AP-1 complex subunit mu-1-like protein; K11826 AP-2 complex subunit mu-1	sll1024/8e-32/---	A0A0F9X5K1/0.0/A0A0F9X5K1_TRIHA Uncharacterized protein OS=Trichoderma harzianum GN=THAR02_07426 PE=4 SV=1	PF01062/1.9E-31/Bestrophin, RFP-TM, chloride channel	cellular_component:GO:0016021//integral component of membrane;	gnl|TC-DB|Q5BB29	1.A.46.2.1	Putative uncharacterized protein OS=Emericella nidulans GN=AN2251.2 PE=4 SV=1
WH_10001792	gi|927406035|ref|XP_013949552.1|/0/hypothetical protein TRIVIDRAFT_56504 [Trichoderma virens Gv29-8] &gt;gi|358377667|gb|EHK15350.1| hypothetical protein TRIVIDRAFT_56504 [Trichoderma virens Gv29-8]	gi|596727891|ref|XM_007287492.1|/0.0/Colletotrichum gloeosporioides Nara gc5 succinate:fumarate antiporter (CGGC5_14849), partial mRNA	P33303/1e-115/SFC1_YEAST Succinate/fumarate mitochondrial transporter OS=Saccharomyces cerevisiae (strain ATCC 204508 / S288c) GN=SFC1 PE=1 SV=2	tre:TRIREDRAFT_121743/0.0/mitochondrial succinate-fumarate transporter-like protein; K15100 solute carrier family 25 (mitochondrial citrate transporter), member 1	NA	G9NCC6/0.0/G9NCC6_HYPVG Uncharacterized protein OS=Hypocrea virens (strain Gv29-8 / FGSC 10586) GN=TRIVIDRAFT_56504 PE=3 SV=1	PF00153/1.6E-20/Mitochondrial carrier protein	biological_process:GO:0055085//transmembrane transport;cellular_component:GO:0016021//integral component of membrane;	gnl|TC-DB|P33303	2.A.29.13.1	REGULATOR OF ACETYL-COA SYNTHETASE ACTIVITY - Saccharomyces cerevisiae (Baker's yeast).
WH_10001830	gi|927387881|ref|XP_013939786.1|/0/hypothetical protein TRIATDRAFT_302006 [Trichoderma atroviride IMI 206040] &gt;gi|358392046|gb|EHK41450.1| hypothetical protein TRIATDRAFT_302006 [Trichoderma atroviride IMI 206040]	gi|667662564|ref|XM_008604892.1|/0.0/Beauveria bassiana ARSEF 2860 tricarboxylate carrier partial mRNA	O13793/9e-117/FSF1_SCHPO Probable mitochondrial transport protein fsf1 OS=Schizosaccharomyces pombe (strain 972 / ATCC 24843) GN=fsf1 PE=3 SV=2	npa:UCRNP2_3632/1e-132/putative hsp70 family chaperone lhs1 protein; K09486 hypoxia up-regulated 1	NA	G9P6M9/0.0/G9P6M9_HYPAI Uncharacterized protein OS=Hypocrea atroviridis (strain ATCC 20476 / IMI 206040) GN=TRIATDRAFT_302006 PE=4 SV=1	PF03820/6.9E-113/Tricarboxylate carrier	biological_process:GO:0034220//ion transmembrane transport;cellular_component:GO:0016021//integral component of membrane;GO:0005739//mitochondrion;molecular_function:GO:0015075//ion transmembrane transporter activity;	gnl|TC-DB|Q12029	2.A.54.1.4	Probable mitochondrial transport protein FSF1 OS=Saccharomyces cerevisiae (strain ATCC 204508 / S288c) GN=FSF1 PE=1 SV=1
WH_10001842	gi|908386390|gb|KND87137.1|/0/Calcium-transporting ATPase 2 [Tolypocladium ophioglossoides CBS 100239]	gi|915143574|ref|XM_013471040.1|/0.0/Rasamsonia emersonii CBS 393.64 Calcium-transporting ATPase mRNA	Q9HDW7/0.0/ATC2_SCHPO Calcium-transporting ATPase 2 OS=Schizosaccharomyces pombe (strain 972 / ATCC 24843) GN=pmc1 PE=3 SV=1	mbe:MBM_09681/0.0/P-type calcium ATPase; K01537 Ca2+-transporting ATPase [EC:3.6.3.8]	MA4082/1e-104/---	A0A0L0MZ80/0.0/A0A0L0MZ80_9HYPO Calcium-transporting ATPase OS=Tolypocladium ophioglossoides CBS 100239 GN=TOPH_08218 PE=3 SV=1	PF00702/1.5E-17/haloacid dehalogenase-like hydrolase	biological_process:GO:0006812//cation transport;molecular_function:GO:0008324//cation transmembrane transporter activity;GO:0005488//binding;	gnl|TC-DB|Q9UUY2	3.A.3.2.27	Putative calcium P-type ATPase (Fragment) OS=Neurospora crassa GN=nca-2 PE=3 SV=1
WH_10001910	gi|908391091|gb|KND91724.1|/0/putative metabolite transport protein GIT1 [Tolypocladium ophioglossoides CBS 100239]	gi|953458488|ref|XM_014717233.1|/0.0/Metarhizium majus ARSEF 297 Major facilitator superfamily domain, general substrate transporter partial mRNA	P25346/5e-171/GIT1_YEAST Probable metabolite transport protein GIT1 OS=Saccharomyces cerevisiae (strain ATCC 204508 / S288c) GN=GIT1 PE=1 SV=1	pic:PICST_52278/2e-107/FMO3; probable flavin-containing monooxygenase (EC:1.14.13.22); K03379 cyclohexanone monooxygenase [EC:1.14.13.22]	Rv3049c/1e-76/---	A0A086NSQ3/0.0/A0A086NSQ3_METAN Uncharacterized protein OS=Metarhizium anisopliae GN=MANI_021624 PE=4 SV=1	PF00083/9.3E-49/Sugar (and other) transporter	biological_process:GO:0055085//transmembrane transport;cellular_component:GO:0016021//integral component of membrane;molecular_function:GO:0022857//transmembrane transporter activity;	gnl|TC-DB|P25346	2.A.1.9.7	Probable metabolite transport protein GIT1 OS=Saccharomyces cerevisiae (strain ATCC 204508 / S288c) GN=GIT1 PE=1 SV=1
WH_10001936	gi|572280309|gb|ETS03406.1|/0/major facilitator superfamily protein [Trichoderma reesei RUT C-30]	gi|667647728|ref|XM_008597474.1|/0.0/Beauveria bassiana ARSEF 2860 acetyl-coenzyme A transporter 1 partial mRNA	P38318/3e-149/YB70_YEAST Uncharacterized membrane protein YBR220C OS=Saccharomyces cerevisiae (strain ATCC 204508 / S288c) GN=YBR220C PE=1 SV=1	NA	YBR220c/2e-149/---	A0A024SFZ9/0.0/A0A024SFZ9_HYPJE Major facilitator superfamily protein OS=Trichoderma reesei RUT C-30 GN=M419DRAFT_136624 PE=4 SV=1	PF13000/5.5E-82/Acetyl-coenzyme A transporter 1	biological_process:GO:0015876//acetyl-CoA transport;cellular_component:GO:0016021//integral component of membrane;molecular_function:GO:0008521//acetyl-CoA transporter activity;	gnl|TC-DB|P38318	2.A.1.25.6	Uncharacterized membrane protein YBR220C OS=Saccharomyces cerevisiae (strain ATCC 204508 / S288c) GN=YBR220C PE=1 SV=1
WH_10001970	gi|908386368|gb|KND87115.1|/0/Vacuolar calcium ion transporter [Tolypocladium ophioglossoides CBS 100239]	gi|629733191|ref|XM_007827325.1|/0.0/Metarhizium robertsii ARSEF 23 Calcium/proton exchanger superfamily mRNA	Q99385/3e-84/VCX1_YEAST Vacuolar calcium ion transporter OS=Saccharomyces cerevisiae (strain ATCC 204508 / S288c) GN=VCX1 PE=1 SV=1	maj:MAA_09327/0.0/Calcium/proton exchanger superfamily; K07300 Ca2+:H+ antiporter	YDL128w/1e-84/---	A0A0L0N029/0.0/A0A0L0N029_9HYPO Vacuolar calcium ion transporter OS=Tolypocladium ophioglossoides CBS 100239 GN=TOPH_08220 PE=4 SV=1	PF01699/1.5E-17/Sodium/calcium exchanger protein	biological_process:GO:0071805//potassium ion transmembrane transport;GO:0070588//calcium ion transmembrane transport;cellular_component:GO:0000324//fungal-type vacuole;GO:0016021//integral component of membrane;molecular_function:GO:0015386//potassium:proton antiporter activity;GO:0015369//calcium:proton antiporter activity;	gnl|TC-DB|Q99385	2.A.19.2.2	CHROMOSOME IV READING FRAME ORF YDL128W - Saccharomyces cerevisiae (Baker's yeast).
WH_10001973	gi|908386390|gb|KND87137.1|/0/Calcium-transporting ATPase 2 [Tolypocladium ophioglossoides CBS 100239]	gi|953398743|ref|XM_014688128.1|/0.0/Metarhizium brunneum ARSEF 3297 ATPase, P-type, calcium-transporting, PMCA-type partial mRNA	Q9HDW7/0.0/ATC2_SCHPO Calcium-transporting ATPase 2 OS=Schizosaccharomyces pombe (strain 972 / ATCC 24843) GN=pmc1 PE=3 SV=1	maj:MAA_09330/0.0/P-type calcium ATPase; K01537 Ca2+-transporting ATPase [EC:3.6.3.8]	sll0672/3e-117/---	A0A0L0MZ80/0.0/A0A0L0MZ80_9HYPO Calcium-transporting ATPase OS=Tolypocladium ophioglossoides CBS 100239 GN=TOPH_08218 PE=3 SV=1	PF00689/1.2E-39/Cation transporting ATPase, C-terminus	biological_process:GO:0006816//calcium ion transport;cellular_component:GO:0016020//membrane;molecular_function:GO:0000166//nucleotide binding;GO:0016787//hydrolase activity;	gnl|TC-DB|Q9HDW7	3.A.3.2.35	Calcium-transporting ATPase 2 OS=Schizosaccharomyces pombe (strain 972 / ATCC 24843) GN=pmc1 PE=3 SV=1
WH_10001992	gi|818161404|gb|KKP01489.1|/0/urea transport protein [Trichoderma harzianum]	gi|953394727|ref|XM_014686120.1|/0.0/Metarhizium brunneum ARSEF 3297 urea transporter partial mRNA	O94469/1e-07/DUR31_SCHPO Probable urea active transporter 1 OS=Schizosaccharomyces pombe (strain 972 / ATCC 24843) GN=dur3-1 PE=3 SV=1	NA	SPBC23G7.13c/6e-08/---	A0A0G0A8Q9/0.0/A0A0G0A8Q9_TRIHA Urea transport protein OS=Trichoderma harzianum GN=THAR02_06393 PE=3 SV=1	PF00474/1.3E-8/Sodium:solute symporter family	biological_process:GO:0055085//transmembrane transport;cellular_component:GO:0016021//integral component of membrane;molecular_function:GO:0005215//transporter activity;	gnl|TC-DB|Q7SE83	2.A.21.6.5	Putative uncharacterized protein OS=Neurospora crassa (strain ATCC 24698 / 74-OR23-1A / CBS 708.71 / DSM 1257 / FGSC 987) GN=NCU11204 PE=3 SV=2
WH_10001997	gi|969880069|gb|KUE97293.1|/2.58939e-81/cytochrome c oxidase subunit 6a [Trichoderma gamsii]	gi|667658444|ref|XM_008602832.1|/3e-76/Beauveria bassiana ARSEF 2860 cytochrome c oxidase subunit VIa partial mRNA	O74471/3e-23/COX13_SCHPO Cytochrome c oxidase subunit 6A, mitochondrial OS=Schizosaccharomyces pombe (strain 972 / ATCC 24843) GN=cox13 PE=3 SV=1	cthr:CTHT_0011870/3e-68/cytochrome c oxidase-like protein; K02266 cytochrome c oxidase subunit 6a	NA	A0A0F9ZML5/5e-80/A0A0F9ZML5_TRIHA Cytochrome c oxidase subunit 6A, mitochondrial OS=Trichoderma harzianum GN=THAR02_06401 PE=3 SV=1	PF02046/2.4E-50/Cytochrome c oxidase subunit VIa	biological_process:GO:1902600//hydrogen ion transmembrane transport;cellular_component:GO:0005751//mitochondrial respiratory chain complex IV;GO:0016021//integral component of membrane;molecular_function:GO:0004129//cytochrome-c oxidase activity;	gnl|TC-DB|P32799	3.D.4.8.1	Cytochrome c oxidase subunit 6A, mitochondrial OS=Saccharomyces cerevisiae (strain ATCC 204508 / S288c) GN=COX13 PE=1 SV=1
WH_10002037	gi|591404155|gb|EXL39292.1|/0/arsenical-resistance protein [Fusarium oxysporum f. sp. radicis-lycopersici 26381]	gi|758985572|ref|XM_011394578.1|/0.0/Neurospora crassa OR74A arsenical-resistance protein partial mRNA	Q06598/7e-85/ARR3_YEAST Arsenical-resistance protein 3 OS=Saccharomyces cerevisiae (strain ATCC 204508 / S288c) GN=ARR3 PE=1 SV=1	ncr:NCU01852/0.0/arsenical-resistance protein; K03325 arsenite transporter, ACR3 family	Cgl0263/8e-105/---	X0EK60/0.0/X0EK60_FUSOX Arsenical-resistance protein OS=Fusarium oxysporum f. sp. radicis-lycopersici 26381 GN=FOCG_18095 PE=4 SV=1	PF01758/6.5E-51/Sodium Bile acid symporter family	NA	gnl|TC-DB|Q8NQC8	2.A.59.1.7	Arsenite efflux pump ACR3 and related permeases OS=Corynebacterium glutamicum (strain ATCC 13032 / DSM 20300 / JCM 1318 / LMG 3730 / NCIMB 10025) GN=Cgl1510 PE=4 SV=1
WH_10002057	gi|255954687|ref|XP_002568096.1|/0/Pc21g10640 [Penicillium rubens Wisconsin 54-1255] &gt;gi|211589807|emb|CAP95961.1| Pc21g10640 [Penicillium rubens Wisconsin 54-1255]	gi|211588786|emb|AM920436.1|/0.0/Penicillium chrysogenum Wisconsin 54-1255 complete genome, contig Pc00c21	P38360/0.0/ATU1_YEAST P-type cation-transporting ATPase OS=Saccharomyces cerevisiae (strain ATCC 204508 / S288c) GN=PCA1 PE=1 SV=2	pcs:Pc06g02280/0.0/Pc06g02280; K01533 Cu2+-exporting ATPase [EC:3.6.3.4]	YBR295w_2/0.0/---	B6HIZ8/0.0/B6HIZ8_PENCW Pc21g10640 protein OS=Penicillium chrysogenum (strain ATCC 28089 / DSM 1075 / Wisconsin 54-1255) GN=Pc21g10640 PE=3 SV=1	PF00122/1.1E-52/E1-E2 ATPase	biological_process:GO:0006875//cellular metal ion homeostasis;GO:0070574//cadmium ion transmembrane transport;cellular_component:GO:0005886//plasma membrane;GO:0016021//integral component of membrane;molecular_function:GO:0000166//nucleotide binding;GO:0005507//copper ion binding;GO:0008551//cadmium-exporting ATPase activity;	gnl|TC-DB|P38360	3.A.3.5.14	Probable copper-transporting ATPase - Saccharomyces cerevisiae (Baker's yeast).
WH_10002097	gi|818156691|gb|KKO97825.1|/0/hypothetical protein THAR02_10065 [Trichoderma harzianum]	gi|953462860|ref|XM_014719419.1|/0.0/Metarhizium majus ARSEF 297 mitochondrial carrier protein RIM2 partial mRNA	Q9P6L7/1e-121/YKQ9_SCHPO Uncharacterized mitochondrial carrier C688.09 OS=Schizosaccharomyces pombe (strain 972 / ATCC 24843) GN=SPAC688.09 PE=3 SV=1	maj:MAA_09307/0.0/Mitochondrial substrate/solute carrier; K15116 solute carrier family 25, member 33/36	NA	A0A0F9WXE0/0.0/A0A0F9WXE0_TRIHA Uncharacterized protein OS=Trichoderma harzianum GN=THAR02_10065 PE=3 SV=1	PF00153/1.3E-20/Mitochondrial carrier protein	biological_process:GO:0055085//transmembrane transport;cellular_component:GO:0016021//integral component of membrane;	gnl|TC-DB|P38127	2.A.29.10.4	Mitochondrial carrier protein RIM2
WH_10002142	gi|818164890|gb|KKP04498.1|/0/multidrug resistance protein 1 [Trichoderma harzianum]	gi|589099288|ref|XM_006961605.1|/0.0/Trichoderma reesei QM6a abc transporter-like protein (TRIREDRAFT_73924), mRNA	P36619/0.0/PMD1_SCHPO Leptomycin B resistance protein pmd1 OS=Schizosaccharomyces pombe (strain 972 / ATCC 24843) GN=pmd1 PE=3 SV=2	maw:MAC_03697/0.0/ABC multidrug transporter Mdr1; K05658 ATP-binding cassette, subfamily B (MDR/TAP), member 1 [EC:3.6.3.44]	SPCC663.03/0.0/---	A0A0F9XWQ8/0.0/A0A0F9XWQ8_TRIHA Multidrug resistance protein 1 OS=Trichoderma harzianum GN=THAR02_03383 PE=3 SV=1	PF00005/1.0E-32/ABC transporter	biological_process:GO:0006855//drug transmembrane transport;cellular_component:GO:0005773//vacuole;GO:0016021//integral component of membrane;GO:0005886//plasma membrane;molecular_function:GO:0005524//ATP binding;GO:0042626//ATPase activity, coupled to transmembrane movement of substances;	gnl|TC-DB|B0Y3B6	3.A.1.201.10	ABC multidrug transporter Mdr1 OS=Aspergillus fumigatus (strain CEA10 / CBS 144.89 / FGSC A1163) GN=AFUB_053630 PE=4 SV=1
WH_10002160	gi|751357987|gb|KIL95709.1|/0/hypothetical protein FAVG1_00447 [Fusarium avenaceum]	gi|953459082|ref|XM_014717530.1|/0.0/Metarhizium majus ARSEF 297 mrt partial mRNA	P15685/3e-154/MAL61_YEASX Maltose permease MAL61 OS=Saccharomyces cerevisiae GN=MAL61 PE=3 SV=1	maj:MAA_08765/0.0/sugar transporter-like protein; K08141 MFS transporter, SP family, general alpha glucoside:H+ symporter	CAC1339/2e-21/---	T5AC06/0.0/T5AC06_OPHSC MRT, a raffinose family of oligosaccharides transporter OS=Ophiocordyceps sinensis (strain Co18 / CGMCC 3.14243) GN=OCS_01289 PE=3 SV=1	PF00083/3.4E-87/Sugar (and other) transporter	biological_process:GO:0055085//transmembrane transport;cellular_component:GO:0016021//integral component of membrane;molecular_function:GO:0022891//substrate-specific transmembrane transporter activity;	gnl|TC-DB|P15685	2.A.1.1.10	Maltose permease MAL6T (Maltose transport protein MAL6T) - Saccharomyces cerevisiae (Baker's yeast).
WH_10002172	gi|927422278|ref|XP_013956970.1|/0/hypothetical protein TRIVIDRAFT_53960 [Trichoderma virens Gv29-8] &gt;gi|358385159|gb|EHK22756.1| hypothetical protein TRIVIDRAFT_53960 [Trichoderma virens Gv29-8]	gi|629693776|ref|XM_007813989.1|/0.0/Metarhizium acridum CQMa 102 purine transporter partial mRNA	Q9SRK7/4e-119/AZG1_ARATH Adenine/guanine permease AZG1 OS=Arabidopsis thaliana GN=AZG1 PE=2 SV=1	tre:TRIREDRAFT_76766/0.0/hypothetical protein; K06901 putative MFS transporter, AGZA family, xanthine/uracil permease	SPBC887.17/0.0/---	G9MRN5/0.0/G9MRN5_HYPVG Uncharacterized protein OS=Hypocrea virens (strain Gv29-8 / FGSC 10586) GN=TRIVIDRAFT_53960 PE=4 SV=1	PF00860/2.6E-6/Permease family	cellular_component:GO:0016021//integral component of membrane;molecular_function:GO:0005345//purine nucleobase transmembrane transporter activity;	gnl|TC-DB|Q7Z8R3	2.A.40.7.1	Purine transporter - Emericella nidulans (Aspergillus nidulans).
WH_10002186	gi|629693761|ref|XP_007812172.1|/1.20443e-108/NADH-ubiquinone oxidoreductase 21 kDa subunit [Metarhizium acridum CQMa 102] &gt;gi|322696300|gb|EFY88094.1| NADH-ubiquinone oxidoreductase 21 kDa subunit [Metarhizium acridum CQMa 102]	gi|629693760|ref|XM_007813981.1|/1e-108/Metarhizium acridum CQMa 102 NADH-ubiquinone oxidoreductase 21 kDa subunit partial mRNA	Q02854/1e-81/NUXM_NEUCR NADH-ubiquinone oxidoreductase 20.9 kDa subunit OS=Neurospora crassa (strain ATCC 24698 / 74-OR23-1A / CBS 708.71 / DSM 1257 / FGSC 987) GN=nuo20.9 PE=1 SV=1	NA	NA	E9E7I4/4e-108/E9E7I4_METAQ NADH-ubiquinone oxidoreductase 21 kDa subunit OS=Metarhizium acridum (strain CQMa 102) GN=MAC_05832 PE=4 SV=1	PF12853/2.9E-25/C-terminal of NADH-ubiquinone oxidoreductase 21 kDa subunit	cellular_component:GO:0016021//integral component of membrane;	gnl|TC-DB|Q02854	3.D.1.6.2	NADH-ubiquinone oxidoreductase 21 kDa subunit - Neurospora crassa.
WH_10002198	gi|591463297|gb|EXL94796.1|/0/hypothetical protein FOIG_12624 [Fusarium oxysporum f. sp. cubense tropical race 4 54006]	gi|629698588|ref|XM_007816395.1|/0.0/Metarhizium acridum CQMa 102 multidrug resistance protein 1 partial mRNA	P36619/0.0/PMD1_SCHPO Leptomycin B resistance protein pmd1 OS=Schizosaccharomyces pombe (strain 972 / ATCC 24843) GN=pmd1 PE=3 SV=2	maw:MAC_08246/0.0/multidrug resistance protein 1; K05658 ATP-binding cassette, subfamily B (MDR/TAP), member 1 [EC:3.6.3.44]	SPCC663.03/0.0/---	X0JEM2/0.0/X0JEM2_FUSOX Uncharacterized protein OS=Fusarium oxysporum f. sp. cubense tropical race 4 54006 GN=FOIG_12624 PE=3 SV=1	PF00005/3.5E-31/ABC transporter	biological_process:GO:0055085//transmembrane transport;cellular_component:GO:0016021//integral component of membrane;molecular_function:GO:0042626//ATPase activity, coupled to transmembrane movement of substances;GO:0005524//ATP binding;	gnl|TC-DB|B0Y3B6	3.A.1.201.10	ABC multidrug transporter Mdr1 OS=Aspergillus fumigatus (strain CEA10 / CBS 144.89 / FGSC A1163) GN=AFUB_053630 PE=4 SV=1
WH_10002201	gi|818162164|gb|KKP02127.1|/6.95049e-155/hypothetical protein THAR02_05758 [Trichoderma harzianum]	gi|953465940|ref|XM_014720959.1|/1e-129/Metarhizium majus ARSEF 297 N2,N2-dimethylguanosine tRNA methyltransferase partial mRNA	NA	aor:AOR_1_154104/9e-47/AO090124000082; N2,N2-dimethylguanosine tRNA methyltransferase; K00555 tRNA (guanine26-N2/guanine27-N2)-dimethyltransferase [EC:2.1.1.215 2.1.1.216]	NA	A0A0F9ZPA5/2e-154/A0A0F9ZPA5_TRIHA Uncharacterized protein OS=Trichoderma harzianum GN=THAR02_05758 PE=4 SV=1	PF07950/1.2E-4/Protein of unknown function (DUF1691)	cellular_component:GO:0016021//integral component of membrane;	gnl|TC-DB|M7U6M0	9.B.178.1.4	Putative-dimethylguanosine trna methyltransferase protein OS=Botryotinia fuckeliana (strain BcDW1) GN=BcDW1_1989 PE=4 SV=1
WH_10002232	gi|824366536|gb|KLJ08796.1|/5.0378e-114/hypothetical protein EMPG_15764 [Emmonsia parva UAMH 139]	gi|121699390|ref|XM_001268005.1|/1e-112/Aspergillus clavatus NRRL 1 abc transporter (ACLA_082710) partial mRNA	Q9DC29/2e-76/ABCB6_MOUSE ATP-binding cassette sub-family B member 6, mitochondrial OS=Mus musculus GN=Abcb6 PE=1 SV=1	mrr:Moror_696/1e-61/iron-sulfur clusters transporter atm1; K05663 mitochondrial ABC transporter ATM	SPCC737.09c/4e-78/---	A0A0H1BI38/2e-113/A0A0H1BI38_9EURO Uncharacterized protein OS=Emmonsia parva UAMH 139 GN=EMPG_15764 PE=3 SV=1	PF00005/1.5E-27/ABC transporter	biological_process:GO:0055085//transmembrane transport;cellular_component:GO:0016021//integral component of membrane;molecular_function:GO:0005524//ATP binding;GO:0042626//ATPase activity, coupled to transmembrane movement of substances;	gnl|TC-DB|Q7NL26	3.A.1.106.12	HlyB/MsbA family ABC transporter OS=Gloeobacter violaceus (strain PCC 7421) GN=glr1300 PE=3 SV=1
WH_10002267	gi|818167271|gb|KKP06636.1|/2.16361e-116/ubiquitin-conjugating enzyme E2-18 kDa [Trichoderma harzianum]	gi|589104948|ref|XM_006964435.1|/1e-115/Trichoderma reesei QM6a ubiquitin conjugating enzyme (TRIREDRAFT_59987), partial mRNA	O00102/1e-86/UBC7_SCHPO Ubiquitin-conjugating enzyme E2-18 kDa OS=Schizosaccharomyces pombe (strain 972 / ATCC 24843) GN=ubc7 PE=2 SV=2	tre:TRIREDRAFT_59987/7e-116/ubiquitin conjugating enzyme; K04555 ubiquitin-conjugating enzyme E2 G2 [EC:2.3.2.23]	SPBC1105.09/2e-58/---	G9MH30/7e-116/G9MH30_HYPVG Uncharacterized protein OS=Hypocrea virens (strain Gv29-8 / FGSC 10586) GN=TRIVIDRAFT_86122 PE=3 SV=1	PF00179/4.7E-50/Ubiquitin-conjugating enzyme	molecular_function:GO:0005524//ATP binding;	gnl|TC-DB|C8ZEM9	3.A.16.1.2	Ubc7p OS=Saccharomyces cerevisiae (strain Lalvin EC1118 / Prise de mousse) GN=EC1118_1M3_1838g PE=3 SV=1
WH_10002283	gi|818167287|gb|KKP06652.1|/0/hypothetical protein THAR02_01249 [Trichoderma harzianum]	gi|629697824|ref|XM_007816013.1|/0.0/Metarhizium acridum CQMa 102 Mechanosensitive ion channel family protein partial mRNA	O74839/5e-130/YC1B_SCHPO Uncharacterized MscS family protein C1183.11 OS=Schizosaccharomyces pombe (strain 972 / ATCC 24843) GN=SPCC1183.11 PE=1 SV=1	NA	SPCC1183.11/3e-130/---	A0A0G0A2V5/0.0/A0A0G0A2V5_TRIHA Uncharacterized protein OS=Trichoderma harzianum GN=THAR02_01249 PE=4 SV=1	PF00924/4.7E-18/Mechanosensitive ion channel	biological_process:GO:0006874//cellular calcium ion homeostasis;GO:0070588//calcium ion transmembrane transport;GO:0006884//cell volume homeostasis;cellular_component:GO:0016021//integral component of membrane;GO:0097038//perinuclear endoplasmic reticulum;molecular_function:GO:0015275//stretch-activated, cation-selective, calcium channel activity;GO:0005509//calcium ion binding;	gnl|TC-DB|F9X0Q3	1.A.23.4.9	Calcium channel OS=Mycosphaerella graminicola (strain CBS 115943 / IPO323) GN=MYCGRDRAFT_67398 PE=4 SV=1
WH_10002290	gi|818167296|gb|KKP06661.1|/3.1079e-175/hypothetical protein THAR02_01258 [Trichoderma harzianum]	gi|302911771|ref|XM_003050517.1|/1e-167/Nectria haematococca mpVI 77-13-4 66S preribosome component MAK16, partial mRNA	P10962/3e-91/MAK16_YEAST Protein MAK16 OS=Saccharomyces cerevisiae (strain ATCC 204508 / S288c) GN=MAK16 PE=1 SV=2	nhe:NECHADRAFT_96366/1e-168/66S preribosome component MAK16; K14831 protein MAK16	YAL025c/2e-91/---	A0A0F9XPV3/9e-175/A0A0F9XPV3_TRIHA Uncharacterized protein OS=Trichoderma harzianum GN=THAR02_01258 PE=4 SV=1	PF01778/8.0E-42/Ribosomal L28e protein family	biological_process:GO:0000466//maturation of 5.8S rRNA from tricistronic rRNA transcript (SSU-rRNA, 5.8S rRNA, LSU-rRNA);GO:0000463//maturation of LSU-rRNA from tricistronic rRNA transcript (SSU-rRNA, 5.8S rRNA, LSU-rRNA);cellular_component:GO:0005730//nucleolus;GO:0030687//preribosome, large subunit precursor;	gnl|TC-DB|A9V8N9	1.A.77.1.13	Predicted protein OS=Monosiga brevicollis GN=33945 PE=4 SV=1
WH_10002322	gi|589104811|ref|XP_006964428.1|/0/transmembrane amino acid transporter protein [Trichoderma reesei QM6a] &gt;gi|340519056|gb|EGR49295.1| transmembrane amino acid transporter protein [Trichoderma reesei QM6a]	gi|589104810|ref|XM_006964366.1|/0.0/Trichoderma reesei QM6a transmembrane amino acid transporter protein (TRIREDRAFT_47175), mRNA	Q10074/7e-167/AVT3_SCHPO Vacuolar amino acid transporter 3 OS=Schizosaccharomyces pombe (strain 972 / ATCC 24843) GN=avt3 PE=1 SV=1	tre:TRIREDRAFT_47175/0.0/transmembrane amino acid transporter protein; K14209 solute carrier family 36 (proton-coupled amino acid transporter)	SPAC3H1.09c/4e-167/---	G0RHQ1/0.0/G0RHQ1_HYPJQ Transmembrane amino acid transporter protein OS=Hypocrea jecorina (strain QM6a) GN=TRIREDRAFT_47175 PE=4 SV=1	PF01490/6.1E-86/Transmembrane amino acid transporter protein	biological_process:GO:0089707//L-lysine transmembrane export from vacuole;GO:0089708//L-histidine transmembrane export from vacuole;cellular_component:GO:0016021//integral component of membrane;GO:0005774//vacuolar membrane;GO:0005783//endoplasmic reticulum;molecular_function:GO:0061459//L-arginine transmembrane transporter activity;GO:0005290//L-histidine transmembrane transporter activity;GO:00…	gnl|TC-DB|Q10074	2.A.18.7.3	Vacuolar amino acid transporter 3 OS=Schizosaccharomyces pombe (strain 972 / ATCC 24843) GN=avt3 PE=1 SV=1
WH_10002337	gi|927428952|ref|XP_013960307.1|/5.96464e-125/hypothetical protein TRIVIDRAFT_176425 [Trichoderma virens Gv29-8] &gt;gi|358388500|gb|EHK26093.1| hypothetical protein TRIVIDRAFT_176425 [Trichoderma virens Gv29-8]	gi|629708487|ref|XM_007819495.1|/1e-120/Metarhizium robertsii ARSEF 23 Ubiquitin-conjugating enzyme, E2 mRNA	P14682/3e-50/UBC3_YEAST Ubiquitin-conjugating enzyme E2-34 kDa OS=Saccharomyces cerevisiae (strain ATCC 204508 / S288c) GN=CDC34 PE=1 SV=1	maj:MAA_01497/7e-122/Ubiquitin-conjugating enzyme, E2; K02207 ubiquitin-conjugating enzyme E2 R [EC:2.3.2.23]	YDR054c/2e-50/---	G9MHA5/2e-124/G9MHA5_HYPVG Uncharacterized protein OS=Hypocrea virens (strain Gv29-8 / FGSC 10586) GN=TRIVIDRAFT_176425 PE=4 SV=1	PF00179/5.3E-32/Ubiquitin-conjugating enzyme	biological_process:GO:0042787//protein ubiquitination involved in ubiquitin-dependent protein catabolic process;GO:0051865//protein autoubiquitination;GO:0000209//protein polyubiquitination;GO:0031146//SCF-dependent proteasomal ubiquitin-dependent protein catabolic process;GO:0000086//G2/M transition of mitotic cell cycle;cellular_component:GO:0019005//SCF ubiquitin ligase complex;GO:0005634//nuc…	gnl|TC-DB|C8ZEM9	3.A.16.1.2	Ubc7p OS=Saccharomyces cerevisiae (strain Lalvin EC1118 / Prise de mousse) GN=EC1118_1M3_1838g PE=3 SV=1
WH_10002373	gi|927429050|ref|XP_013960356.1|/0/hypothetical protein TRIVIDRAFT_55538 [Trichoderma virens Gv29-8] &gt;gi|358388549|gb|EHK26142.1| hypothetical protein TRIVIDRAFT_55538 [Trichoderma virens Gv29-8]	gi|629708565|ref|XM_007819520.1|/0.0/Metarhizium robertsii ARSEF 23 Major facilitator superfamily domain protein mRNA	O13714/6e-08/YDZ7_SCHPO Uncharacterized membrane protein C14C4.07 OS=Schizosaccharomyces pombe (strain 972 / ATCC 24843) GN=SPAC14C4.07 PE=1 SV=1	npa:UCRNP2_7395/6e-06/putative peptidyl-prolyl cis-trans isomerase protein; K05864 peptidyl-prolyl isomerase D [EC:5.2.1.8]	CAC0762/6e-06/---	G9MHF4/0.0/G9MHF4_HYPVG Uncharacterized protein OS=Hypocrea virens (strain Gv29-8 / FGSC 10586) GN=TRIVIDRAFT_55538 PE=4 SV=1	PF07690/1.3E-28/Major Facilitator Superfamily	cellular_component:GO:0016020//membrane;	gnl|TC-DB|E9ELL4	2.A.1.2.91	Major facilitator superfamily domain protein OS=Metarhizium robertsii (strain ARSEF 23 / ATCC MYA-3075) GN=MAA_01522 PE=4 SV=1
WH_10002389	gi|927429074|ref|XP_013960368.1|/1.75223e-83/hypothetical protein TRIVIDRAFT_176485 [Trichoderma virens Gv29-8] &gt;gi|358388561|gb|EHK26154.1| hypothetical protein TRIVIDRAFT_176485 [Trichoderma virens Gv29-8]	gi|629699974|ref|XM_007817088.1|/2e-81/Metarhizium acridum CQMa 102 Mitochondrial import inner membrane translocase subunit tim-22 partial mRNA	Q9C1E8/3e-71/TIM22_NEUCR Mitochondrial import inner membrane translocase subunit tim22 OS=Neurospora crassa (strain ATCC 24698 / 74-OR23-1A / CBS 708.71 / DSM 1257 / FGSC 987) GN=tim22 PE=3 SV=2	maw:MAC_08939/1e-82/Mitochondrial import inner membrane translocase subunit tim-22; K17790 mitochondrial import inner membrane translocase subunit TIM22	YDL217c/3e-40/---	G9MHG6/5e-83/G9MHG6_HYPVG Uncharacterized protein OS=Hypocrea virens (strain Gv29-8 / FGSC 10586) GN=TRIVIDRAFT_176485 PE=4 SV=1	PF02466/6.1E-34/Tim17/Tim22/Tim23/Pmp24 family	biological_process:GO:0045039//protein import into mitochondrial inner membrane;cellular_component:GO:0016021//integral component of membrane;GO:0042721//mitochondrial inner membrane protein insertion complex;molecular_function:GO:0015266//protein channel activity;GO:0030943//mitochondrion targeting sequence binding;	gnl|TC-DB|Q12328	3.A.8.1.1	Mitochondrial import inner membrane translocase subunit TIM22 - Saccharomyces cerevisiae (Baker's yeast).
WH_10005697	gi|302892945|ref|XP_003045354.1|/0/predicted protein [Nectria haematococca mpVI 77-13-4] &gt;gi|256726279|gb|EEU39641.1| predicted protein [Nectria haematococca mpVI 77-13-4]	gi|615449318|ref|XM_007594207.1|/0.0/Colletotrichum fioriniae PJ7 phosphate-repressible phosphate permease mRNA	P15710/0.0/PHO4_NEUCR Phosphate-repressible phosphate permease pho-4 OS=Neurospora crassa (strain ATCC 24698 / 74-OR23-1A / CBS 708.71 / DSM 1257 / FGSC 987) GN=pho-4 PE=1 SV=1	mgr:MGG_03348/0.0/phosphate-repressible phosphate permease; K14640 solute carrier family 20 (sodium-dependent phosphate transporter)	YBR296c/2e-145/---	A0A010RVC9/0.0/A0A010RVC9_9PEZI Phosphate-repressible phosphate permease OS=Colletotrichum fioriniae PJ7 GN=CFIO01_00598 PE=4 SV=1	PF01384/1.4E-124/Phosphate transporter family	biological_process:GO:0055085//transmembrane transport;GO:0006817//phosphate ion transport;cellular_component:GO:0016021//integral component of membrane;molecular_function:GO:0005315//inorganic phosphate transmembrane transporter activity;	gnl|TC-DB|P15710	2.A.20.2.1	PHOSPHATE-REPRESSIBLE PHOSPHATE PERMEASE - Neurospora crassa.
WH_10005721	gi|927396905|ref|XP_013944298.1|/0/ferrioxamine B transporter [Trichoderma atroviride IMI 206040] &gt;gi|358396736|gb|EHK46117.1| ferrioxamine B transporter [Trichoderma atroviride IMI 206040]	gi|927396904|ref|XM_014088823.1|/0.0/Trichoderma atroviride IMI 206040 ferrioxamine B transporter partial mRNA	P39980/8e-173/SIT1_YEAST Siderophore iron transporter 1 OS=Saccharomyces cerevisiae (strain ATCC 204508 / S288c) GN=SIT1 PE=3 SV=1	maj:MAA_09585/0.0/ferrioxamine B transporter; K08197 MFS transporter, SIT family, siderophore-iron:H+ symporter	VC1597/3e-08/---	G9NTS9/0.0/G9NTS9_HYPAI Ferrioxamine B transporter OS=Hypocrea atroviridis (strain ATCC 20476 / IMI 206040) GN=TRIATDRAFT_131960 PE=4 SV=1	PF07690/2.8E-9/Major Facilitator Superfamily	biological_process:GO:0055085//transmembrane transport;cellular_component:GO:0016021//integral component of membrane;	gnl|TC-DB|P39980	2.A.1.16.1	Hypothetical 70.6 kDa protein in HXT8-CAN1 intergenic region - Saccharomyces cerevisiae (Baker's yeast).
WH_10005773	gi|629682557|ref|XP_007806574.1|/4.29299e-159/hypothetical protein MAC_00234 [Metarhizium acridum CQMa 102] &gt;gi|322701995|gb|EFY93743.1| hypothetical protein MAC_00234 [Metarhizium acridum CQMa 102]	gi|953405651|ref|XM_014690471.1|/1e-159/Metarhizium brunneum ARSEF 3297 ER membrane protein partial mRNA	G0S6T0/5e-122/POM33_CHATD Nucleoporin POM33 OS=Chaetomium thermophilum (strain DSM 1495 / CBS 144.50 / IMI 039719) GN=POM33 PE=3 SV=1	NA	NA	A0A0B4FRE2/2e-158/A0A0B4FRE2_9HYPO ER membrane protein (Fragment) OS=Metarhizium brunneum ARSEF 3297 GN=MBR_04720 PE=4 SV=1	PF03661/1.0E-28/Uncharacterised protein family (UPF0121)	biological_process:GO:0034613//cellular protein localization;GO:0006998//nuclear envelope organization;GO:0051292//nuclear pore complex assembly;GO:0071786//endoplasmic reticulum tubular network organization;GO:0071790//establishment of spindle pole body localization to nuclear envelope;GO:1902408//mitotic cytokinesis, site selection;cellular_component:GO:0031965//nuclear membrane;GO:0005643//nuc…	gnl|TC-DB|G0S6T0	1.I.1.1.2	Nucleoporin POM33 OS=Chaetomium thermophilum (strain DSM 1495 / CBS 144.50 / IMI 039719) GN=POM33 PE=3 SV=1
WH_10005782	gi|818167478|gb|KKP06825.1|/0/potassium/sodium efflux P-type ATPase, fungal-type [Trichoderma harzianum]	gi|927418349|ref|XM_014099531.1|/0.0/Trichoderma virens Gv29-8 cation transporting ATPase partial mRNA	P22189/0.0/ATC3_SCHPO Calcium-transporting ATPase 3 OS=Schizosaccharomyces pombe (strain 972 / ATCC 24843) GN=cta3 PE=1 SV=1	afm:AFUA_2G01320/0.0/potassium/sodium P-type ATPase (EC:3.6.3.7); K01536 Na+-exporting ATPase [EC:3.6.3.7]	YDR038c/0.0/---	A0A0F9XQQ9/0.0/A0A0F9XQQ9_TRIHA Potassium/sodium efflux P-type ATPase, fungal-type OS=Trichoderma harzianum GN=THAR02_01022 PE=3 SV=1	PF00702/5.4E-21/haloacid dehalogenase-like hydrolase	biological_process:GO:0098655//cation transmembrane transport;cellular_component:GO:0016021//integral component of membrane;molecular_function:GO:0005524//ATP binding;GO:0019829//cation-transporting ATPase activity;GO:0046872//metal ion binding;	gnl|TC-DB|P22189	3.A.3.9.2	CALCIUM-TRANSPORTING ATPASE 3 (EC 3.6.3.8) - Schizosaccharomyces pombe (Fission yeast).
WH_10005786	gi|818167483|gb|KKP06830.1|/3.79659e-83/hypothetical protein THAR02_01027 [Trichoderma harzianum]	gi|573992216|ref|XM_006673966.1|/3e-61/Cordyceps militaris CM01 stress response RCI peptide (CCM_08830), partial mRNA	Q9C1W4/3e-12/PMP3_SCHPO Plasma membrane proteolipid 3 OS=Schizosaccharomyces pombe (strain 972 / ATCC 24843) GN=pmp3 PE=3 SV=2	NA	SPBC713.11c/1e-12/---	A0A0F9XQR2/1e-82/A0A0F9XQR2_TRIHA Uncharacterized protein OS=Trichoderma harzianum GN=THAR02_01027 PE=4 SV=1	PF01679/3.7E-20/Proteolipid membrane potential modulator	cellular_component:GO:0016021//integral component of membrane;	gnl|TC-DB|P56508	9.B.12.3.3	Protein SNA2 OS=Saccharomyces cerevisiae (strain ATCC 204508 / S288c) GN=SNA2 PE=1 SV=1
WH_10005836	gi|969881526|gb|KUE98731.1|/0/MFS transporter, PHS family, inorganic phosphate transporter [Trichoderma gamsii]	gi|927397048|ref|XM_014088895.1|/0.0/Trichoderma atroviride IMI 206040 inorganic phosphate transporter partial mRNA	Q7RVX9/0.0/PHO5_NEUCR Repressible high-affinity phosphate permease OS=Neurospora crassa (strain ATCC 24698 / 74-OR23-1A / CBS 708.71 / DSM 1257 / FGSC 987) GN=pho-5 PE=1 SV=2	maj:MAA_04829/0.0/inorganic phosphate transporter; K08176 MFS transporter, PHS family, inorganic phosphate transporter	TVN0005/3e-75/---	A0A0G0A091/0.0/A0A0G0A091_TRIHA MFS transporter, PHS family, inorganic phosphate transporter OS=Trichoderma harzianum GN=THAR02_09082 PE=4 SV=1	PF00083/4.2E-47/Sugar (and other) transporter	biological_process:GO:0055085//transmembrane transport;GO:0006817//phosphate ion transport;cellular_component:GO:0016021//integral component of membrane;molecular_function:GO:0005315//inorganic phosphate transmembrane transporter activity;	gnl|TC-DB|Q7RVX9	2.A.1.9.2	Inorganic phosphate transporter PHO84 OS=Neurospora crassa GN=NCU08325 PE=4 SV=2
WH_10005846	gi|927396631|ref|XP_013944161.1|/0/hypothetical protein TRIATDRAFT_283546 [Trichoderma atroviride IMI 206040] &gt;gi|358396567|gb|EHK45948.1| hypothetical protein TRIATDRAFT_283546 [Trichoderma atroviride IMI 206040]	gi|629682106|ref|XM_007808158.1|/0.0/Metarhizium acridum CQMa 102 nucleoporin Nup157/170 partial mRNA	G0S7B6/0.0/NU170_CHATD Nucleoporin NUP170 OS=Chaetomium thermophilum (strain DSM 1495 / CBS 144.50 / IMI 039719) GN=NUP170 PE=1 SV=1	maw:MAC_00009/0.0/nucleoporin Nup157/170; K14312 nuclear pore complex protein Nup155	SPAC890.06/0.0/---	G9NTA1/0.0/G9NTA1_HYPAI Uncharacterized protein OS=Hypocrea atroviridis (strain ATCC 20476 / IMI 206040) GN=TRIATDRAFT_283546 PE=4 SV=1	PF08801/7.7E-93/Nup133 N terminal like	biological_process:GO:0006913//nucleocytoplasmic transport;cellular_component:GO:0005643//nuclear pore;molecular_function:GO:0017056//structural constituent of nuclear pore;	gnl|TC-DB|G0S7B6	1.I.1.1.2	Nucleoporin NUP170 OS=Chaetomium thermophilum (strain DSM 1495 / CBS 144.50 / IMI 039719) GN=NUP170 PE=1 SV=1
WH_10005882	gi|770311586|gb|KJK68208.1|/0/Mitochondrial carrier protein [Aspergillus parasiticus SU-1]	gi|317150133|ref|XM_001823769.2|/0.0/Aspergillus oryzae RIB40 phosphate carrier protein 2, mRNA	P23641/3e-118/MPCP_YEAST Mitochondrial phosphate carrier protein OS=Saccharomyces cerevisiae (strain ATCC 204508 / S288c) GN=MIR1 PE=1 SV=1	aor:AOR_1_82094/0.0/AO090120000053; phosphate carrier protein 2; K15102 solute carrier family 25 (mitochondrial phosphate transporter), member 3	NA	A0A0F0IQP1/0.0/A0A0F0IQP1_ASPPA Mitochondrial carrier protein OS=Aspergillus parasiticus SU-1 GN=P875_00076231 PE=3 SV=1	PF00153/3.9E-8/Mitochondrial carrier protein	biological_process:GO:0055085//transmembrane transport;cellular_component:GO:0016021//integral component of membrane;	gnl|TC-DB|P23641	2.A.29.4.3	Mitochondrial phosphate carrier protein OS=Saccharomyces cerevisiae GN=MIR1 PE=1 SV=1
WH_10005909	gi|969880797|gb|KUE98010.1|/9.22797e-32/protein transporter Sec61 subunit gamma [Trichoderma gamsii]	gi|685422471|ref|XM_009231826.1|/2e-26/Gaeumannomyces graminis var. tritici R3-111a-1 protein transporter Sec61 subunit gamma partial mRNA	Q9C2D4/2e-25/SC61G_NEUCR Probable protein transport protein Sec61 subunit gamma OS=Neurospora crassa (strain ATCC 24698 / 74-OR23-1A / CBS 708.71 / DSM 1257 / FGSC 987) GN=9G6.310 PE=3 SV=2	mgr:MGG_02742/2e-26/protein transporter Sec61 subunit gamma; K07342 protein transport protein SEC61 subunit gamma and related proteins	SPAC4G8.02c/2e-18/---	G9NT32/3e-31/G9NT32_HYPAI Uncharacterized protein OS=Hypocrea atroviridis (strain ATCC 20476 / IMI 206040) GN=TRIATDRAFT_139876 PE=3 SV=1	PF00584/2.2E-9/SecE/Sec61-gamma subunits of protein translocation complex	biological_process:GO:0006616//SRP-dependent cotranslational protein targeting to membrane, translocation;GO:0031204//posttranslational protein targeting to membrane, translocation;cellular_component:GO:0005784//Sec61 translocon complex;GO:0071261//Ssh1 translocon complex;GO:0016021//integral component of membrane;molecular_function:GO:0005198//structural molecule activity;GO:0015450//P-P-bond-hy…	gnl|TC-DB|P60059	3.A.5.9.1	Protein transport protein SEC61 gamma subunit - Homo sapiens (Human).
WH_10005912	gi|969880800|gb|KUE98013.1|/0/hypothetical protein TGAM01_07498 [Trichoderma gamsii]	gi|953467834|ref|XM_014721906.1|/0.0/Metarhizium majus ARSEF 297 Nup53p-like protein partial mRNA	G0S156/2e-147/NUP53_CHATD Nucleoporin NUP53 OS=Chaetomium thermophilum (strain DSM 1495 / CBS 144.50 / IMI 039719) GN=NUP53 PE=1 SV=2	NA	NA	G9NT35/0.0/G9NT35_HYPAI Uncharacterized protein OS=Hypocrea atroviridis (strain ATCC 20476 / IMI 206040) GN=TRIATDRAFT_318012 PE=4 SV=1	NA	NA	gnl|TC-DB|G0S156	1.I.1.1.2	Nucleoporin NUP53 OS=Chaetomium thermophilum (strain DSM 1495 / CBS 144.50 / IMI 039719) GN=NUP53 PE=1 SV=2
WH_10005931	gi|302895685|ref|XP_003046723.1|/7.57278e-179/predicted protein [Nectria haematococca mpVI 77-13-4] &gt;gi|256727650|gb|EEU41010.1| predicted protein [Nectria haematococca mpVI 77-13-4]	gi|629690832|ref|XM_007812517.1|/1e-177/Metarhizium acridum CQMa 102 transmembrane BAX inhibitor motif-containing protein partial mRNA	Q9DA39/3e-54/LFG4_MOUSE Protein lifeguard 4 OS=Mus musculus GN=Tmbim4 PE=2 SV=1	maw:MAC_04368/6e-178/transmembrane BAX inhibitor motif-containing protein; K06890 uncharacterized protein	SPCC576.04/1e-51/---	W9Q5H3/2e-177/W9Q5H3_FUSOX Uncharacterized protein OS=Fusarium oxysporum f. sp. pisi HDV247 GN=FOVG_04310 PE=4 SV=1	PF01027/1.2E-53/Inhibitor of apoptosis-promoting Bax1	biological_process:GO:0030968//endoplasmic reticulum unfolded protein response;GO:0019722//calcium-mediated signaling;GO:0006915//apoptotic process;cellular_component:GO:0016021//integral component of membrane;GO:0005739//mitochondrion;GO:0000324//fungal-type vacuole;GO:0005783//endoplasmic reticulum;	gnl|TC-DB|Q9HC24	1.A.14.3.6	Protein lifeguard 4 OS=Homo sapiens GN=TMBIM4 PE=1 SV=3
WH_10005942	gi|927414634|ref|XP_013953148.1|/0/cation transporting ATPase [Trichoderma virens Gv29-8] &gt;gi|358381276|gb|EHK18952.1| cation transporting ATPase [Trichoderma virens Gv29-8]	gi|927414633|ref|XM_014097673.1|/0.0/Trichoderma virens Gv29-8 cation transporting ATPase partial mRNA	P22189/0.0/ATC3_SCHPO Calcium-transporting ATPase 3 OS=Schizosaccharomyces pombe (strain 972 / ATCC 24843) GN=cta3 PE=1 SV=1	afm:AFUA_6G03690/0.0/sodium P-type ATPase (EC:3.6.3.7); K01536 Na+-exporting ATPase [EC:3.6.3.7]	YDR038c/0.0/---	G9N3R9/0.0/G9N3R9_HYPVG Cation transporting ATPase OS=Hypocrea virens (strain Gv29-8 / FGSC 10586) GN=TRIVIDRAFT_57750 PE=3 SV=1	PF00690/3.8E-16/Cation transporter/ATPase, N-terminus	biological_process:GO:0098655//cation transmembrane transport;cellular_component:GO:0016021//integral component of membrane;molecular_function:GO:0046872//metal ion binding;GO:0005524//ATP binding;GO:0019829//cation-transporting ATPase activity;	gnl|TC-DB|B5B9V9	3.A.3.9.5	Na+ or K+ P-type ATPase OS=Ustilago maydis GN=ena1 PE=3 SV=1
WH_10005956	gi|589113121|ref|XP_006968583.1|/0/predicted protein [Trichoderma reesei QM6a] &gt;gi|340515126|gb|EGR45382.1| predicted protein [Trichoderma reesei QM6a] &gt;gi|572275133|gb|ETR98583.1| putative nuclear pore protein NUP57 [Trichoderma reesei RUT C-30]	gi|629730398|ref|XM_007826427.1|/0.0/Metarhizium robertsii ARSEF 23 nucleoporin Nup44 mRNA	G0S0R2/6e-117/NUP57_CHATD Nucleoporin NUP57 OS=Chaetomium thermophilum (strain DSM 1495 / CBS 144.50 / IMI 039719) GN=NUP57 PE=1 SV=1	maj:MAA_08429/0.0/nucleoporin Nup44; K14308 nuclear pore complex protein Nup54	NA	A0A0F9WV23/0.0/A0A0F9WV23_TRIHA Uncharacterized protein OS=Trichoderma harzianum GN=THAR02_10892 PE=4 SV=1	PF13874/5.8E-38/Nucleoporin complex subunit 54	cellular_component:GO:0034399//nuclear periphery;GO:0005829//cytosol;GO:0005643//nuclear pore;	gnl|TC-DB|G0S0R2	1.I.1.1.2	Nucleoporin NUP57 OS=Chaetomium thermophilum (strain DSM 1495 / CBS 144.50 / IMI 039719) GN=NUP57 PE=3 SV=1
WH_10005957	gi|818155333|gb|KKO97004.1|/7.23958e-118/NADH-ubiquinone oxidoreductase 20.8 kDa subunit [Trichoderma harzianum]	gi|953472316|ref|XM_014724147.1|/1e-113/Metarhizium majus ARSEF 297 NADH dehydrogenase subunit 8 partial mRNA	P21976/1e-88/NDUA8_NEUCR NADH-ubiquinone oxidoreductase 20.8 kDa subunit OS=Neurospora crassa (strain ATCC 24698 / 74-OR23-1A / CBS 708.71 / DSM 1257 / FGSC 987) GN=B1O14.280 PE=1 SV=2	maj:MAA_08428/7e-114/NADH dehydrogenase subunit 8; K03952 NADH dehydrogenase (ubiquinone) 1 alpha subcomplex subunit 8	NA	A0A0F9WWZ6/2e-117/A0A0F9WWZ6_TRIHA NADH-ubiquinone oxidoreductase 20.8 kDa subunit OS=Trichoderma harzianum GN=THAR02_10891 PE=4 SV=1	PF06747/7.5E-7/CHCH domain	biological_process:GO:0055114//oxidation-reduction process;cellular_component:GO:0005743//mitochondrial inner membrane;GO:0070469//respiratory chain;	gnl|TC-DB|P21976	3.D.1.6.2	NADH-ubiquinone oxidoreductase 20.8 kDa subunit - Neurospora crassa.
WH_10005969	gi|667732715|gb|KFA72198.1|/0/hypothetical protein S40288_06015 [Stachybotrys chartarum IBT 40288]	gi|667660730|ref|XM_008603975.1|/0.0/Beauveria bassiana ARSEF 2860 transmembrane amino acid transporter partial mRNA	P40074/8e-91/AVT6_YEAST Vacuolar amino acid transporter 6 OS=Saccharomyces cerevisiae (strain ATCC 204508 / S288c) GN=AVT6 PE=1 SV=1	cim:CIMG_04135/3e-18/amino acid transporter; K14997 solute carrier family 38 (sodium-coupled neutral amino acid transporter), member 11	YER119c/5e-91/---	A0A084R7L3/0.0/A0A084R7L3_STACH Uncharacterized protein OS=Stachybotrys chartarum IBT 40288 GN=S40288_06015 PE=4 SV=1	PF01490/8.2E-84/Transmembrane amino acid transporter protein	biological_process:GO:0090516//L-serine transmembrane import into vacuole;GO:0090515//L-glutamate transmembrane import into vacuole;GO:1901481//L-glutamate import involved in cellular response to nitrogen starvation;GO:0090452//lithium ion import;GO:0090513//L-histidine transmembrane import into vacuole;GO:0090518//L-arginine transmembrane import into vacuole;GO:0090514//L-tyrosine transmembrane …	gnl|TC-DB|P40074	2.A.18.6.6	Hypothetical 48.8 kDa protein in SSU81-SCS2 intergenic region - Saccharomyces cerevisiae (Baker's yeast).
WH_10006087	gi|908390815|gb|KND91448.1|/0/putative metal ion transporter C27B12.12c [Tolypocladium ophioglossoides CBS 100239]	gi|927401572|ref|XM_014091157.1|/0.0/Trichoderma atroviride IMI 206040 magnesium ion transporter partial mRNA	P43553/1e-103/ALR2_YEAST Magnesium transporter ALR2 OS=Saccharomyces cerevisiae (strain ATCC 204508 / S288c) GN=ALR2 PE=1 SV=1	maw:MAC_01897/0.0/CorA family metal ion transporter; K16073 magnesium transporter	SPBPI066_2/6e-121/---	A0A0F9XJ03/0.0/A0A0F9XJ03_TRIHA Uncharacterized protein OS=Trichoderma harzianum GN=THAR02_07487 PE=4 SV=1	PF01544/1.3E-43/CorA-like Mg2+ transporter protein	biological_process:GO:0030001//metal ion transport;GO:0055085//transmembrane transport;cellular_component:GO:0016021//integral component of membrane;molecular_function:GO:0046873//metal ion transmembrane transporter activity;	gnl|TC-DB|O13657	1.A.35.2.3	Putative metal ion transporter C27B12.12c OS=Schizosaccharomyces pombe (strain 972 / ATCC 24843) GN=pi066 PE=1 SV=1
WH_10006097	gi|818163676|gb|KKP03424.1|/5.31786e-162/hypothetical protein THAR02_04453 [Trichoderma harzianum]	gi|927412217|ref|XM_014096465.1|/1e-160/Trichoderma virens Gv29-8 CaaX prenyl protease partial mRNA	O94448/2e-46/RCE1_SCHPO Probable CAAX prenyl protease 2 OS=Schizosaccharomyces pombe (strain 972 / ATCC 24843) GN=SPAC1687.02 PE=3 SV=1	tre:TRIREDRAFT_124222/1e-157/CaaX-protease; K08658 prenyl protein peptidase [EC:3.4.22.-]	NA	A0A0G0AEI3/2e-161/A0A0G0AEI3_TRIHA Uncharacterized protein OS=Trichoderma harzianum GN=THAR02_04453 PE=4 SV=1	PF02517/2.9E-15/CAAX protease self-immunity	biological_process:GO:0006508//proteolysis;cellular_component:GO:0016021//integral component of membrane;GO:0005783//endoplasmic reticulum;molecular_function:GO:0008233//peptidase activity;	gnl|TC-DB|F9FER0	9.B.1.2.2	Uncharacterized protein OS=Fusarium oxysporum (strain Fo5176) GN=FOXB_04888 PE=4 SV=1
WH_10006155	gi|927409683|ref|XP_013950687.1|/0/hypothetical protein TRIVIDRAFT_80383 [Trichoderma virens Gv29-8] &gt;gi|358378798|gb|EHK16479.1| hypothetical protein TRIVIDRAFT_80383 [Trichoderma virens Gv29-8]	gi|953469854|ref|XM_014722916.1|/0.0/Metarhizium majus ARSEF 297 nuclear pore complex protein Nup107 partial mRNA	G0SER9/0.0/NUP84_CHATD Nucleoporin NUP84 OS=Chaetomium thermophilum (strain DSM 1495 / CBS 144.50 / IMI 039719) GN=NUP84 PE=3 SV=1	maj:MAA_00208/0.0/Nuclear pore protein 84/107; K14301 nuclear pore complex protein Nup107	NA	G9N958/0.0/G9N958_HYPVG Uncharacterized protein OS=Hypocrea virens (strain Gv29-8 / FGSC 10586) GN=TRIVIDRAFT_80383 PE=4 SV=1	PF04121/1.4E-182/Nuclear pore protein 84 / 107	biological_process:GO:0006810//transport;cellular_component:GO:0005643//nuclear pore;	gnl|TC-DB|G0SER9	1.I.1.1.2	Nucleoporin NUP84 OS=Chaetomium thermophilum (strain DSM 1495 / CBS 144.50 / IMI 039719) GN=NUP84 PE=3 SV=1
WH_10006220	gi|927414324|ref|XP_013952993.1|/0/hypothetical protein TRIVIDRAFT_43563 [Trichoderma virens Gv29-8] &gt;gi|358381118|gb|EHK18794.1| hypothetical protein TRIVIDRAFT_43563 [Trichoderma virens Gv29-8]	gi|953396345|ref|XM_014686929.1|/0.0/Metarhizium brunneum ARSEF 3297 Nup188p-like protein partial mRNA	G0SFH5/0.0/NU188_CHATD Nucleoporin NUP188 OS=Chaetomium thermophilum (strain DSM 1495 / CBS 144.50 / IMI 039719) GN=NUP188 PE=1 SV=1	maj:MAA_03496/0.0/Nup188p-like protein; K14311 nuclear pore complex protein Nup188	NA	G9N3B0/0.0/G9N3B0_HYPVG Uncharacterized protein OS=Hypocrea virens (strain Gv29-8 / FGSC 10586) GN=TRIVIDRAFT_43563 PE=4 SV=1	PF10487/5.1E-33/Nucleoporin subcomplex protein binding to Pom34	biological_process:GO:0006606//protein import into nucleus;GO:0006999//nuclear pore organization;GO:0031990//mRNA export from nucleus in response to heat stress;cellular_component:GO:0044611//nuclear pore inner ring;molecular_function:GO:0017056//structural constituent of nuclear pore;	gnl|TC-DB|G0SFH5	1.I.1.1.2	Nucleoporin NUP188 OS=Chaetomium thermophilum (strain DSM 1495 / CBS 144.50 / IMI 039719) GN=NUP188 PE=1 SV=1
WH_10006231	gi|572275765|gb|ETR99170.1|/0/AAA ATPase [Trichoderma reesei RUT C-30]	gi|761845365|ref|XM_007821479.2|/0.0/Metarhizium robertsii ARSEF 23 AAA ATPase mRNA	Q5AWS6/0.0/CDC48_EMENI Cell division control protein 48 OS=Emericella nidulans (strain FGSC A4 / ATCC 38163 / CBS 112.46 / NRRL 194 / M139) GN=cdc48 PE=1 SV=2	maj:MAA_03481/0.0/AAA ATPase; K13525 transitional endoplasmic reticulum ATPase	YDL126c/0.0/---	A0A024S3W2/0.0/A0A024S3W2_HYPJE AAA ATPase OS=Trichoderma reesei RUT C-30 GN=M419DRAFT_142542 PE=3 SV=1	PF02359/1.2E-18/Cell division protein 48 (CDC48), N-terminal domain	molecular_function:GO:0016787//hydrolase activity;GO:0005524//ATP binding;	gnl|TC-DB|P25694	3.A.16.1.2	Cell division control protein 48 - Saccharomyces cerevisiae (Baker's yeast).
WH_10006233	gi|927414350|ref|XP_013953006.1|/0/hypothetical protein TRIVIDRAFT_43860 [Trichoderma virens Gv29-8] &gt;gi|358381133|gb|EHK18809.1| hypothetical protein TRIVIDRAFT_43860 [Trichoderma virens Gv29-8]	gi|927397040|ref|XM_014088891.1|/0.0/Trichoderma atroviride IMI 206040 half-sized multidrug resistance protein partial mRNA	Q02592/0.0/HMT1_SCHPO Heavy metal tolerance protein OS=Schizosaccharomyces pombe (strain 972 / ATCC 24843) GN=hmt1 PE=2 SV=3	mrr:Moror_9031/2e-153/abc transporter; K05661 ATP-binding cassette, subfamily B (MDR/TAP), member 6	SPCC737.09c/3e-174/---	G9N3C5/0.0/G9N3C5_HYPVG Uncharacterized protein OS=Hypocrea virens (strain Gv29-8 / FGSC 10586) GN=TRIVIDRAFT_43860 PE=3 SV=1	PF00005/2.1E-32/ABC transporter	biological_process:GO:0036249//cadmium ion import into vacuole;GO:0071996//glutathione transmembrane import into vacuole;GO:0036246//phytochelatin 2 import into vacuole;cellular_component:GO:0071627//integral component of fungal-type vacuolar membrane;molecular_function:GO:0044604//phytochelatin transmembrane transporter ATPase activity;GO:0005524//ATP binding;	gnl|TC-DB|Q9XUJ1	3.A.1.210.7	Hypothetical protein hmt-1 (Heavy metal tolerance factor 1) - Caenorhabditis elegans.
WH_10006241	gi|572275776|gb|ETR99181.1|/0/putative nuclear pore complex subunit [Trichoderma reesei RUT C-30]	gi|596681200|ref|XM_007278802.1|/0.0/Colletotrichum gloeosporioides Nara gc5 nuclear pore complex subunit (CGGC5_7831), partial mRNA	G0S4T0/0.0/NU192_CHATD Nucleoporin NUP192 OS=Chaetomium thermophilum (strain DSM 1495 / CBS 144.50 / IMI 039719) GN=NUP192 PE=1 SV=1	mbe:MBM_07034/0.0/nuclear pore complex subunit; K14310 nuclear pore complex protein Nup205	NA	A0A0G0A449/0.0/A0A0G0A449_TRIHA Uncharacterized protein OS=Trichoderma harzianum GN=THAR02_07896 PE=4 SV=1	PF11894/0.0/Nuclear pore complex scaffold, nucleoporins 186/192/205	biological_process:GO:0006999//nuclear pore organization;cellular_component:GO:0044732//mitotic spindle pole body;GO:0034399//nuclear periphery;GO:0044611//nuclear pore inner ring;GO:0044615//nuclear pore nuclear basket;GO:0005829//cytosol;molecular_function:GO:0017056//structural constituent of nuclear pore;	gnl|TC-DB|G0S4T0	1.I.1.1.2	Nucleoporin NUP192 OS=Chaetomium thermophilum (strain DSM 1495 / CBS 144.50 / IMI 039719) GN=NUP192 PE=1 SV=1
WH_10006244	gi|969886983|gb|KUF04152.1|/0/ATP-binding cassette, subfamily B (MDR/TAP), member 1 [Trichoderma gamsii]	gi|589111914|ref|XM_006967918.1|/0.0/Trichoderma reesei QM6a abc transporter (TRIREDRAFT_123293), partial mRNA	P36619/0.0/PMD1_SCHPO Leptomycin B resistance protein pmd1 OS=Schizosaccharomyces pombe (strain 972 / ATCC 24843) GN=pmd1 PE=3 SV=2	tre:TRIREDRAFT_123293/0.0/abc transporter; K05658 ATP-binding cassette, subfamily B (MDR/TAP), member 1 [EC:3.6.3.44]	SPCC663.03/0.0/---	G9NUK3/0.0/G9NUK3_HYPAI Uncharacterized protein OS=Hypocrea atroviridis (strain ATCC 20476 / IMI 206040) GN=TRIATDRAFT_88870 PE=3 SV=1	PF00005/2.7E-32/ABC transporter	biological_process:GO:0006855//drug transmembrane transport;cellular_component:GO:0016021//integral component of membrane;GO:0005773//vacuole;GO:0005886//plasma membrane;molecular_function:GO:0042626//ATPase activity, coupled to transmembrane movement of substances;GO:0005524//ATP binding;	gnl|TC-DB|B0Y3B6	3.A.1.201.10	ABC multidrug transporter Mdr1 OS=Aspergillus fumigatus (strain CEA10 / CBS 144.89 / FGSC A1163) GN=AFUB_053630 PE=4 SV=1
WH_10006261	gi|927429694|ref|XP_013960678.1|/0/hypothetical protein TRIVIDRAFT_35298 [Trichoderma virens Gv29-8] &gt;gi|358388880|gb|EHK26473.1| hypothetical protein TRIVIDRAFT_35298 [Trichoderma virens Gv29-8]	gi|953407769|ref|XM_014691011.1|/0.0/Metarhizium brunneum ARSEF 3297 DNA repair protein RAD51 partial mRNA	G0S0E7/0.0/NU120_CHATD Nucleoporin NUP120 OS=Chaetomium thermophilum (strain DSM 1495 / CBS 144.50 / IMI 039719) GN=NUP120 PE=3 SV=1	mbe:MBM_05839/0.0/DNA repair protein RAD51; K14303 nuclear pore complex protein Nup160	NA	G9MG23/0.0/G9MG23_HYPVG Uncharacterized protein OS=Hypocrea virens (strain Gv29-8 / FGSC 10586) GN=TRIVIDRAFT_35298 PE=4 SV=1	PF11715/5.1E-129/Nucleoporin Nup120/160	biological_process:GO:0016973//poly(A)+ mRNA export from nucleus;cellular_component:GO:0031080//nuclear pore outer ring;GO:0034399//nuclear periphery;	gnl|TC-DB|G0S0E7	1.I.1.1.2	Nucleoporin NUP120 OS=Chaetomium thermophilum (strain DSM 1495 / CBS 144.50 / IMI 039719) GN=NUP120 PE=3 SV=1
WH_10006324	gi|589108499|ref|XP_006966272.1|/0/nuclear pore complex, npl4 component [Trichoderma reesei QM6a] &gt;gi|340517387|gb|EGR47631.1| nuclear pore complex, npl4 component [Trichoderma reesei QM6a] &gt;gi|572278038|gb|ETS01254.1| polyubiquitin-tagged protein recognition complex, Npl4 component [Trichoderma reesei RUT C-30]	gi|589108498|ref|XM_006966210.1|/0.0/Trichoderma reesei QM6a nuclear pore complex, npl4 component (TRIREDRAFT_122396), partial mRNA	A4RN19/0.0/NPL4_MAGO7 Nuclear protein localization protein 4 OS=Magnaporthe oryzae (strain 70-15 / ATCC MYA-4617 / FGSC 8958) GN=NPL4 PE=3 SV=2	tre:TRIREDRAFT_122396/0.0/nuclear pore complex, npl4 component; K14015 nuclear protein localization protein 4 homolog	YBR170c/0.0/---	A0A024S7D9/0.0/A0A024S7D9_HYPJE Polyubiquitin-tagged protein recognition complex, Npl4 component OS=Trichoderma reesei RUT C-30 GN=M419DRAFT_81981 PE=4 SV=1	PF05020/9.6E-66/NPL4 family, putative zinc binding region	biological_process:GO:0006511//ubiquitin-dependent protein catabolic process;	gnl|TC-DB|P33755	3.A.16.1.2	NPL4 protein - Saccharomyces cerevisiae (Baker's yeast).
WH_10006337	gi|927429496|ref|XP_013960579.1|/0/hypothetical protein TRIVIDRAFT_215265 [Trichoderma virens Gv29-8] &gt;gi|358388776|gb|EHK26369.1| hypothetical protein TRIVIDRAFT_215265 [Trichoderma virens Gv29-8]	gi|953474768|ref|XM_014725373.1|/0.0/Metarhizium majus ARSEF 297 mitochondrial phosphate carrier protein 2 partial mRNA	Q9FMU6/4e-123/MPCP3_ARATH Mitochondrial phosphate carrier protein 3, mitochondrial OS=Arabidopsis thaliana GN=MPT3 PE=2 SV=1	maw:MAC_00570/0.0/mitochondrial phosphate carrier protein 2; K15102 solute carrier family 25 (mitochondrial phosphate transporter), member 3	NA	G9MFR8/0.0/G9MFR8_HYPVG Uncharacterized protein OS=Hypocrea virens (strain Gv29-8 / FGSC 10586) GN=TRIVIDRAFT_215265 PE=3 SV=1	PF00153/1.4E-17/Mitochondrial carrier protein	biological_process:GO:0006810//transport;cellular_component:GO:0016021//integral component of membrane;	gnl|TC-DB|Q9FMU6	2.A.29.4.6	AT5g14040/MUA22_4 OS=Arabidopsis thaliana GN=PHT3;1 PE=2 SV=1
WH_10006379	gi|818163450|gb|KKP03232.1|/0/Ca2+ transporting ATPase, sarcoplasmic/endoplasmic reticulum [Trichoderma harzianum]	gi|927386554|ref|XM_014083648.1|/0.0/Trichoderma atroviride IMI 206040 calcium-transporting ATPase partial mRNA	Q7PPA5/0.0/ATC1_ANOGA Calcium-transporting ATPase sarcoplasmic/endoplasmic reticulum type OS=Anopheles gambiae GN=Ca-P60A PE=3 SV=5	tre:TRIREDRAFT_120627/0.0/calcium P-type ATPase-like protein; K05853 Ca2+ transporting ATPase, sarcoplasmic/endoplasmic reticulum [EC:3.6.3.8]	sll0672/3e-176/---	A0A0F9ZSJ0/0.0/A0A0F9ZSJ0_TRIHA Calcium-transporting ATPase OS=Trichoderma harzianum GN=THAR02_04661 PE=3 SV=1	PF00122/2.5E-61/E1-E2 ATPase	biological_process:GO:0070588//calcium ion transmembrane transport;cellular_component:GO:0033017//sarcoplasmic reticulum membrane;GO:0016021//integral component of membrane;molecular_function:GO:0005524//ATP binding;GO:0005388//calcium-transporting ATPase activity;GO:0046872//metal ion binding;	gnl|TC-DB|Q49LV5	3.A.3.2.32	SERCA OS=Panulirus argus GN=serca PE=2 SV=1
WH_10006388	gi|927414300|ref|XP_013952981.1|/0/hypothetical protein TRIVIDRAFT_83029 [Trichoderma virens Gv29-8] &gt;gi|358381105|gb|EHK18781.1| hypothetical protein TRIVIDRAFT_83029 [Trichoderma virens Gv29-8]	gi|667657006|ref|XM_008602113.1|/0.0/Beauveria bassiana ARSEF 2860 voltage gated chloride channel partial mRNA	P51792/2e-139/CLCN3_RAT H(+)/Cl(-) exchange transporter 3 OS=Rattus norvegicus GN=Clcn3 PE=2 SV=2	cmt:CCM_07294/0.0/chloride channel protein 3; K05012 chloride channel 3/4/5	SPBC19C7.11_1/7e-75/---	G9N397/0.0/G9N397_HYPVG Uncharacterized protein OS=Hypocrea virens (strain Gv29-8 / FGSC 10586) GN=TRIVIDRAFT_83029 PE=4 SV=1	PF00654/1.5E-94/Voltage gated chloride channel	biological_process:GO:0006821//chloride transport;cellular_component:GO:0016021//integral component of membrane;molecular_function:GO:0005247//voltage-gated chloride channel activity;	gnl|TC-DB|P51792	2.A.49.2.3	Chloride channel protein 3 - Rattus norvegicus (Rat).
WH_10006416	gi|818165834|gb|KKP05338.1|/0/peroxisomal biogenesis factor 6 [Trichoderma harzianum]	gi|953393821|ref|XM_014685667.1|/0.0/Metarhizium brunneum ARSEF 3297 Peroxisomal biogenesis factor 6 partial mRNA	Q9C1E9/0.0/PEX6_COLOR Peroxisomal biogenesis factor 6 OS=Colletotrichum orbiculare (strain 104-T / ATCC 96160 / CBS 514.97 / LARS 414 / MAFF 240422) GN=PEX6 PE=3 SV=2	maj:MAA_03396/0.0/peroxisomal biogenesis factor 6; K13339 peroxin-6	SPAC17A5.01/4e-116/---	A0A0F9XZC3/0.0/A0A0F9XZC3_TRIHA Peroxisomal biogenesis factor 6 OS=Trichoderma harzianum GN=THAR02_02527 PE=3 SV=1	PF00004/1.6E-4/ATPase family associated with various cellular activities (AAA)	molecular_function:GO:0005524//ATP binding;	gnl|TC-DB|P33760	3.A.20.1.5	Peroxisomal ATPase PEX6 OS=Saccharomyces cerevisiae (strain ATCC 204508 / S288c) GN=PEX6 PE=1 SV=1
WH_10006432	gi|631234758|ref|XP_007912301.1|/0/putative mitochondrial phosphate carrier protein [Phaeoacremonium minimum UCRPA7] &gt;gi|500260262|gb|EOO02951.1| putative mitochondrial phosphate carrier protein [Phaeoacremonium minimum UCRPA7]	gi|115401127|ref|XM_001216152.1|/0.0/Aspergillus terreus NIH2624 mitochondrial phosphate carrier protein (ATEG_07531) partial mRNA	P23641/1e-124/MPCP_YEAST Mitochondrial phosphate carrier protein OS=Saccharomyces cerevisiae (strain ATCC 204508 / S288c) GN=MIR1 PE=1 SV=1	afm:AFUA_1G02730/0.0/mitochondrial phosphate carrier protein (Ptp); K15102 solute carrier family 25 (mitochondrial phosphate transporter), member 3	NA	Q0CFK3/0.0/Q0CFK3_ASPTN Mitochondrial phosphate carrier protein OS=Aspergillus terreus (strain NIH 2624 / FGSC A1156) GN=ATEG_07531 PE=3 SV=1	PF00153/1.9E-15/Mitochondrial carrier protein	biological_process:GO:0055085//transmembrane transport;cellular_component:GO:0016021//integral component of membrane;	gnl|TC-DB|P23641	2.A.29.4.3	Mitochondrial phosphate carrier protein OS=Saccharomyces cerevisiae GN=MIR1 PE=1 SV=1
WH_10006451	gi|927410897|ref|XP_013951286.1|/5.51003e-129/hypothetical protein TRIVIDRAFT_88386 [Trichoderma virens Gv29-8] &gt;gi|358379404|gb|EHK17084.1| hypothetical protein TRIVIDRAFT_88386 [Trichoderma virens Gv29-8]	gi|667659286|ref|XM_008603253.1|/1e-121/Beauveria bassiana ARSEF 2860 mitochondrial import inner membrane translocase subunit tim23 partial mRNA	Q9USM7/1e-62/TIM23_SCHPO Mitochondrial import inner membrane translocase subunit tim23 OS=Schizosaccharomyces pombe (strain 972 / ATCC 24843) GN=tim23 PE=3 SV=1	maw:MAC_02502/3e-117/mitochondrial import inner membrane translocase subunit tim23; K17794 mitochondrial import inner membrane translocase subunit TIM23	SPCC16A11.09c/6e-63/---	G9N7X2/2e-128/G9N7X2_HYPVG Uncharacterized protein OS=Hypocrea virens (strain Gv29-8 / FGSC 10586) GN=TRIVIDRAFT_88386 PE=4 SV=1	PF02466/2.2E-24/Tim17/Tim22/Tim23/Pmp24 family	cellular_component:GO:0016021//integral component of membrane;	gnl|TC-DB|P32897	3.A.8.1.1	Mitochondrial import inner membrane translocase subunit TIM23 (Mitochondrial protein import protein 3) (Mitochondrial protein import protein MAS6) (Membrane import machinery protein MIM23) - Saccharomyces cerevisiae (Baker's yeast).
WH_10006456	gi|927399855|ref|XP_013945773.1|/0/multidrug resistance-associated protein [Trichoderma atroviride IMI 206040] &gt;gi|358398212|gb|EHK47570.1| multidrug resistance-associated protein [Trichoderma atroviride IMI 206040]	gi|927399854|ref|XM_014090298.1|/0.0/Trichoderma atroviride IMI 206040 multidrug resistance-associated protein partial mRNA	P39109/0.0/YCFI_YEAST Metal resistance protein YCF1 OS=Saccharomyces cerevisiae (strain ATCC 204508 / S288c) GN=YCF1 PE=1 SV=2	act:ACLA_061280/1e-58/multidrug resistance protein 1, 2, 3 (p glycoprotein 1, 2, 3); K05658 ATP-binding cassette, subfamily B (MDR/TAP), member 1 [EC:3.6.3.44]	YDR135c/0.0/---	G9NNC1/0.0/G9NNC1_HYPAI Multidrug resistance-associated protein OS=Hypocrea atroviridis (strain ATCC 20476 / IMI 206040) GN=TRIATDRAFT_144863 PE=3 SV=1	PF00664/3.8E-40/ABC transporter transmembrane region	biological_process:GO:0055085//transmembrane transport;GO:0015723//bilirubin transport;GO:0042144//vacuole fusion, non-autophagic;GO:0010038//response to metal ion;GO:0006749//glutathione metabolic process;GO:0045454//cell redox homeostasis;cellular_component:GO:0000329//fungal-type vacuole membrane;GO:0016021//integral component of membrane;molecular_function:GO:0015431//glutathione S-conjugate-…	gnl|TC-DB|P39109	3.A.1.208.11	Metal resistance protein YCF1 (Yeast cadmium factor 1) - Saccharomyces cerevisiae (Baker's yeast).
WH_10006519	gi|589111765|ref|XP_006967905.1|/0/predicted protein [Trichoderma reesei QM6a] &gt;gi|340516008|gb|EGR46259.1| predicted protein [Trichoderma reesei QM6a]	gi|667652234|ref|XM_008599727.1|/0.0/Beauveria bassiana ARSEF 2860 solute carrier family 35 member F1 partial mRNA	O59785/3e-101/YCN8_SCHPO Uncharacterized solute carrier family 35 member C320.08 OS=Schizosaccharomyces pombe (strain 972 / ATCC 24843) GN=SPCC320.08 PE=1 SV=1	cmt:CCM_05161/0.0/DUF914 domain membrane protein; K15287 solute carrier family 35, member F1/2	SPCC320.08/1e-101/---	A0A024S554/0.0/A0A024S554_HYPJE DUF914-domain-containing protein OS=Trichoderma reesei RUT C-30 GN=M419DRAFT_26091 PE=4 SV=1	PF06027/4.1E-102/Solute carrier family 35	biological_process:GO:0006810//transport;cellular_component:GO:0016021//integral component of membrane;GO:0005794//Golgi apparatus;	gnl|TC-DB|Q4WUA9	2.A.7.24.11	DUF914 domain membrane protein OS=Neosartorya fumigata (strain ATCC MYA-4609 / Af293 / CBS 101355 / FGSC A1100) GN=AFUA_5G07810 PE=4 SV=1
WH_10006557	gi|969879490|gb|KUE96724.1|/0/MFS transporter [Trichoderma gamsii]	gi|164424069|ref|XM_957750.2|/0.0/Neurospora crassa OR74A MFS transporter partial mRNA	P40445/3e-173/YIQ6_YEAST Uncharacterized transporter YIL166C OS=Saccharomyces cerevisiae (strain ATCC 204508 / S288c) GN=YIL166C PE=1 SV=1	yli:YALI0D13970g/9e-33/YALI0D13970p; K08192 MFS transporter, ACS family, allantoate permease	SPAC1002.16c/3e-40/---	G9NNM6/0.0/G9NNM6_HYPAI Uncharacterized protein OS=Hypocrea atroviridis (strain ATCC 20476 / IMI 206040) GN=TRIATDRAFT_316701 PE=4 SV=1	PF07690/1.7E-15/Major Facilitator Superfamily	biological_process:GO:0055085//transmembrane transport;cellular_component:GO:0016021//integral component of membrane;	gnl|TC-DB|P40445	2.A.1.14.38	Uncharacterized transporter YIL166C OS=Saccharomyces cerevisiae (strain ATCC 204508 / S288c) GN=YIL166C PE=1 SV=1
WH_10006581	gi|927417400|ref|XP_013954531.1|/0/hypothetical protein TRIVIDRAFT_48416 [Trichoderma virens Gv29-8] &gt;gi|358382664|gb|EHK20335.1| hypothetical protein TRIVIDRAFT_48416 [Trichoderma virens Gv29-8]	gi|628315256|ref|XM_007743468.1|/0.0/Cladophialophora psammophila CBS 110553 MFS transporter, SP family, general alpha glucoside:H+ symporter partial mRNA	P53048/3e-127/MAL11_YEAST General alpha-glucoside permease OS=Saccharomyces cerevisiae (strain ATCC 204508 / S288c) GN=MAL11 PE=1 SV=1	afm:AFUA_7G06390/3e-176/MFS maltose permease MalP; K08141 MFS transporter, SP family, general alpha glucoside:H+ symporter	Cgl0181/8e-18/---	G9MZ06/0.0/G9MZ06_HYPVG Uncharacterized protein OS=Hypocrea virens (strain Gv29-8 / FGSC 10586) GN=TRIVIDRAFT_48416 PE=3 SV=1	PF00083/2.8E-75/Sugar (and other) transporter	biological_process:GO:0055085//transmembrane transport;cellular_component:GO:0016021//integral component of membrane;molecular_function:GO:0022891//substrate-specific transmembrane transporter activity;	gnl|TC-DB|P53048	2.A.1.1.11	General alpha-glucoside permease - Saccharomyces cerevisiae (Baker's yeast).
WH_10006657	gi|799239376|gb|KJZ69113.1|/0/hypothetical protein HIM_11492 [Hirsutella minnesotensis 3608]	gi|615470093|ref|XM_007600690.1|/0.0/Colletotrichum fioriniae PJ7 major facilitator superfamily transporter mRNA	Q08902/4e-148/YO378_YEAST Drug resistance protein YOR378W OS=Saccharomyces cerevisiae (strain ATCC 204508 / S288c) GN=YOR378W PE=1 SV=1	dha:DEHA2D11572g/2e-98/DEHA2D11572p; K08165 MFS transporter, DHA2 family, multidrug resistance protein	L127813/7e-15/---	A0A0F7ZR73/0.0/A0A0F7ZR73_9HYPO Uncharacterized protein OS=Hirsutella minnesotensis 3608 GN=HIM_11492 PE=4 SV=1	PF07690/2.5E-44/Major Facilitator Superfamily	NA	gnl|TC-DB|Q08902	2.A.1.3.52	Drug resistance protein YOR378W OS=Saccharomyces cerevisiae (strain ATCC 204508 / S288c) GN=YOR378W PE=1 SV=1
WH_10006666	gi|572279623|gb|ETS02742.1|/0/D-xylose-proton symporter [Trichoderma reesei RUT C-30]	gi|629729336|ref|XM_007826093.1|/0.0/Metarhizium robertsii ARSEF 23 hexose transporter mRNA	A2QQV6/1e-75/QUTD_ASPNC Probable quinate permease OS=Aspergillus niger (strain CBS 513.88 / FGSC A1513) GN=qutD PE=3 SV=1	dha:DEHA2C11374g/0.0/DEHA2C11374p; K08139 MFS transporter, SP family, sugar:H+ symporter	sll0771/2e-64/---	A0A024SEX2/0.0/A0A024SEX2_HYPJE D-xylose-proton symporter OS=Trichoderma reesei RUT C-30 GN=M419DRAFT_136712 PE=3 SV=1	PF00083/8.6E-122/Sugar (and other) transporter	biological_process:GO:0055085//transmembrane transport;cellular_component:GO:0016021//integral component of membrane;molecular_function:GO:0022891//substrate-specific transmembrane transporter activity;	gnl|TC-DB|Q64L87	2.A.1.1.40	Xylhp (Fragment) - Debaryomyces hansenii (Yeast) (Torulaspora hansenii).
WH_10006676	gi|697085695|ref|XP_009655760.1|/0/amino acid transporter [Verticillium dahliae VdLs.17] &gt;gi|346973472|gb|EGY16924.1| amino acid transporter [Verticillium dahliae VdLs.17]	gi|697085694|ref|XM_009657465.1|/0.0/Verticillium dahliae VdLs.17 amino acid transporter partial mRNA	P38680/0.0/MTR_NEUCR N amino acid transport system protein OS=Neurospora crassa (strain ATCC 24698 / 74-OR23-1A / CBS 708.71 / DSM 1257 / FGSC 987) GN=mtr PE=3 SV=2	wic:J056_003735/2e-35/3-methyl-2-oxobutanoate hydroxymethyltransferase; K00606 3-methyl-2-oxobutanoate hydroxymethyltransferase [EC:2.1.2.11]	NA	G2XD56/0.0/G2XD56_VERDV Amino acid transporter OS=Verticillium dahliae (strain VdLs.17 / ATCC MYA-4575 / FGSC 10137) GN=VDAG_08088 PE=4 SV=1	PF01490/3.9E-55/Transmembrane amino acid transporter protein	cellular_component:GO:0016021//integral component of membrane;	gnl|TC-DB|Q6IT47	2.A.18.4.2	Aromatic and neutral aliphatic amino acid permease - Penicillium chrysogenum (Penicillium notatum).
WH_10006680	gi|927417060|ref|XP_013954361.1|/0/hypothetical protein TRIVIDRAFT_77327 [Trichoderma virens Gv29-8] &gt;gi|358382496|gb|EHK20168.1| hypothetical protein TRIVIDRAFT_77327 [Trichoderma virens Gv29-8]	gi|758213197|ref|XM_011330462.1|/0.0/Fusarium graminearum PH-1 nucleotide-binding protein 2 partial mRNA	Q4I174/0.0/CFD1_GIBZE Cytosolic Fe-S cluster assembly factor CFD1 OS=Gibberella zeae (strain PH-1 / ATCC MYA-4620 / FGSC 9075 / NRRL 31084) GN=CFD1 PE=3 SV=2	lel:LELG_01239/1e-48/similar to nucleotide binding protein; K03593 ATP-binding protein involved in chromosome partitioning	YIL003w/1e-109/---	G9MZW2/0.0/G9MZW2_HYPVG Cytosolic Fe-S cluster assembly factor CFD1 OS=Hypocrea virens (strain Gv29-8 / FGSC 10586) GN=CFD1 PE=3 SV=1	PF10609/3.0E-91/NUBPL iron-transfer P-loop NTPase	biological_process:GO:0016226//iron-sulfur cluster assembly;GO:0002098//tRNA wobble uridine modification;cellular_component:GO:0005737//cytoplasm;molecular_function:GO:0046872//metal ion binding;GO:0051539//4 iron, 4 sulfur cluster binding;GO:0005524//ATP binding;	gnl|TC-DB|A0L4L0	3.A.1.132.3	Putative uncharacterized protein - Magnetococcus sp. (strain MC-1).
WH_10006691	gi|927416894|ref|XP_013954278.1|/0/hypothetical protein TRIVIDRAFT_48175 [Trichoderma virens Gv29-8] &gt;gi|358382412|gb|EHK20084.1| hypothetical protein TRIVIDRAFT_48175 [Trichoderma virens Gv29-8]	gi|589105100|ref|XM_006964511.1|/0.0/Trichoderma reesei QM6a signal recognition particle subunit srp54 (TRIREDRAFT_106595), partial mRNA	Q00179/0.0/SRP54_ASPNG Signal recognition particle 54 kDa protein homolog OS=Aspergillus niger GN=srpA PE=3 SV=1	tre:TRIREDRAFT_106595/0.0/signal recognition particle subunit srp54; K03106 signal recognition particle subunit SRP54 [EC:3.6.5.4]	SPCC188.06c/0.0/---	G9MZM8/0.0/G9MZM8_HYPVG Uncharacterized protein OS=Hypocrea virens (strain Gv29-8 / FGSC 10586) GN=TRIVIDRAFT_48175 PE=3 SV=1	PF02978/1.6E-31/Signal peptide binding domain	biological_process:GO:0006614//SRP-dependent cotranslational protein targeting to membrane;cellular_component:GO:0005786//signal recognition particle, endoplasmic reticulum targeting;molecular_function:GO:0008312//7S RNA binding;GO:0005525//GTP binding;GO:0003924//GTPase activity;	gnl|TC-DB|P61011	3.A.5.9.1	Signal recognition particle 54 kDa protein (SRP54) - Homo sapiens (Human).
WH_10006707	gi|589105479|ref|XP_006964762.1|/2.76326e-65/predicted protein [Trichoderma reesei QM6a] &gt;gi|340519403|gb|EGR49642.1| predicted protein [Trichoderma reesei QM6a]	gi|629695682|ref|XM_007814942.1|/8e-62/Metarhizium acridum CQMa 102 NADH:ubiquinone oxidoreductase kD subunit partial mRNA	Q6CG53/2e-32/N7BM_YARLI NADH dehydrogenase [ubiquinone] 1 alpha subcomplex subunit N7BM OS=Yarrowia lipolytica (strain CLIB 122 / E 150) GN=N7BM PE=1 SV=1	cgi:CGB_E5240C/2e-26/cell viability protein; Ydr339cp; K18160 NADH dehydrogenase [ubiquinone] 1 alpha subcomplex assembly factor 2	AGc2444/2e-08/---	A0A024SBQ8/1e-64/A0A024SBQ8_HYPJE NDUFA12-domain-containing protein OS=Trichoderma reesei RUT C-30 GN=M419DRAFT_7579 PE=4 SV=1	PF05071/1.2E-29/NADH ubiquinone oxidoreductase subunit NDUFA12	biological_process:GO:0055114//oxidation-reduction process;cellular_component:GO:0016020//membrane;molecular_function:GO:0009055//electron carrier activity;GO:0008137//NADH dehydrogenase (ubiquinone) activity;	gnl|TC-DB|Q8X0V6	3.D.1.6.2	Related to nadh-ubiquinone oxidoreductase subunit b17.2 - Neurospora crassa.
WH_10006708	gi|927416930|ref|XP_013954296.1|/0/hypothetical protein TRIVIDRAFT_89941 [Trichoderma virens Gv29-8] &gt;gi|358382430|gb|EHK20102.1| hypothetical protein TRIVIDRAFT_89941 [Trichoderma virens Gv29-8]	gi|629695684|ref|XM_007814943.1|/0.0/Metarhizium acridum CQMa 102 NAD(P) transhydrogenase precursor partial mRNA	P11024/0.0/NNTM_BOVIN NAD(P) transhydrogenase, mitochondrial OS=Bos taurus GN=NNT PE=1 SV=3	maw:MAC_06794/0.0/NAD(P) transhydrogenase precursor; K00323 NAD(P) transhydrogenase [EC:1.6.1.2]	slr1239/2e-167/---	G9MZP6/0.0/G9MZP6_HYPVG Uncharacterized protein OS=Hypocrea virens (strain Gv29-8 / FGSC 10586) GN=TRIVIDRAFT_89941 PE=4 SV=1	PF02233/3.7E-171/NAD(P) transhydrogenase beta subunit	biological_process:GO:0015992//proton transport;GO:0055114//oxidation-reduction process;cellular_component:GO:0016021//integral component of membrane;molecular_function:GO:0050661//NADP binding;GO:0008750//NAD(P)+ transhydrogenase (AB-specific) activity;	gnl|TC-DB|P11024	3.D.2.3.1	NAD(P) TRANSHYDROGENASE, MITOCHONDRIAL PRECURSOR (EC 1.6.1.2) (PYRIDINE NUCLEOTIDE TRANSHYDROGENASE) (NICOTINAMIDE NUCLEOTIDE TRANSHYDROGENASE) - Bos taurus (Bovine).
WH_10006779	gi|572279751|gb|ETS02870.1|/0/eukaryotic initiation factor 4A-12 [Trichoderma reesei RUT C-30]	gi|953462134|ref|XM_014719056.1|/0.0/Metarhizium majus ARSEF 297 eukaryotic initiation factor 4A-12 partial mRNA	Q4IAA0/0.0/FAL1_GIBZE ATP-dependent RNA helicase FAL1 OS=Gibberella zeae (strain PH-1 / ATCC MYA-4620 / FGSC 9075 / NRRL 31084) GN=FAL1 PE=3 SV=1	maj:MAA_01438/0.0/DEAD/DEAH box helicase; K13025 ATP-dependent RNA helicase [EC:3.6.4.13]	SPAC1F5.10/0.0/---	A0A024SC30/0.0/A0A024SC30_HYPJE Eukaryotic initiation factor 4A-12 OS=Trichoderma reesei RUT C-30 GN=M419DRAFT_97827 PE=3 SV=1	PF00271/9.5E-33/Helicase conserved C-terminal domain	biological_process:GO:0006413//translational initiation;cellular_component:GO:0005634//nucleus;GO:0005829//cytosol;molecular_function:GO:0004386//helicase activity;GO:0003743//translation initiation factor activity;GO:0005524//ATP binding;	gnl|TC-DB|P38919	3.A.18.1.1	Eukaryotic initiation factor 4A-III - Homo sapiens (Human).
WH_10006800	gi|927416692|ref|XP_013954177.1|/0/hypothetical protein TRIVIDRAFT_192999 [Trichoderma virens Gv29-8] &gt;gi|358382306|gb|EHK19978.1| hypothetical protein TRIVIDRAFT_192999 [Trichoderma virens Gv29-8]	gi|589105400|ref|XM_006964661.1|/0.0/Trichoderma reesei QM6a Na+/proline symporter (TRIREDRAFT_73250), partial mRNA	O94469/2e-161/DUR31_SCHPO Probable urea active transporter 1 OS=Schizosaccharomyces pombe (strain 972 / ATCC 24843) GN=dur3-1 PE=3 SV=1	NA	SPBC23G7.13c/9e-162/---	G9MZC1/0.0/G9MZC1_HYPVG Uncharacterized protein OS=Hypocrea virens (strain Gv29-8 / FGSC 10586) GN=TRIVIDRAFT_192999 PE=3 SV=1	PF00474/1.1E-22/Sodium:solute symporter family	biological_process:GO:0055085//transmembrane transport;cellular_component:GO:0016021//integral component of membrane;molecular_function:GO:0005215//transporter activity;	gnl|TC-DB|E5CZT5	2.A.21.6.6	Urea active transporter OS=Emericella nidulans GN=ureA PE=2 SV=1
WH_10006857	gi|572279858|gb|ETS02977.1|/0/hypothetical protein M419DRAFT_129141 [Trichoderma reesei RUT C-30]	gi|589104978|ref|XM_006964450.1|/0.0/Trichoderma reesei QM6a metallopeptidase (TRIREDRAFT_73235), mRNA	P47154/6e-131/STE24_YEAST CAAX prenyl protease 1 OS=Saccharomyces cerevisiae (strain ATCC 204508 / S288c) GN=STE24 PE=1 SV=1	tre:TRIREDRAFT_73235/0.0/metallopeptidase; K06013 STE24 endopeptidase [EC:3.4.24.84]	YJR117w/3e-131/---	A0A024SFM4/0.0/A0A024SFM4_HYPJE Uncharacterized protein OS=Trichoderma reesei RUT C-30 GN=M419DRAFT_129141 PE=4 SV=1	PF01435/1.6E-46/Peptidase family M48	biological_process:GO:0071586//CAAX-box protein processing;cellular_component:GO:0016021//integral component of membrane;molecular_function:GO:0004222//metalloendopeptidase activity;	gnl|TC-DB|P47154	9.B.1.1.3	CAAX prenyl protease 1 OS=Saccharomyces cerevisiae (strain ATCC 204508 / S288c) GN=STE24 PE=1 SV=1
WH_10006874	gi|969880175|gb|KUE97397.1|/0/protein transporter SEC61 subunit alpha [Trichoderma gamsii]	gi|589104996|ref|XM_006964459.1|/0.0/Trichoderma reesei QM6a protein transport protein sec61 alpha subunit (TRIREDRAFT_121397), mRNA	Q870W0/0.0/SC61A_NEUCR Protein transport protein SEC61 subunit alpha OS=Neurospora crassa (strain ATCC 24698 / 74-OR23-1A / CBS 708.71 / DSM 1257 / FGSC 987) GN=sec-61 PE=3 SV=1	tre:TRIREDRAFT_121397/0.0/protein transport protein sec61 alpha subunit; K10956 protein transport protein SEC61 subunit alpha	YLR378c/0.0/---	A0A024SFK8/0.0/A0A024SFK8_HYPJE Protein transport protein SEC61 alpha subunit OS=Trichoderma reesei RUT C-30 GN=M419DRAFT_140956 PE=3 SV=1	PF00344/3.0E-71/SecY translocase	biological_process:GO:0015031//protein transport;cellular_component:GO:0005783//endoplasmic reticulum;GO:0005794//Golgi apparatus;GO:0016021//integral component of membrane;	gnl|TC-DB|G9M9M7	3.A.5.9.2	Sec61 alpha subunit OS=Penicillium ochrochloron GN=PoSec61 PE=2 SV=1
WH_10006875	gi|927388683|ref|XP_013940187.1|/0/multidrug resistance-associated protein [Trichoderma atroviride IMI 206040] &gt;gi|358392533|gb|EHK41937.1| multidrug resistance-associated protein [Trichoderma atroviride IMI 206040]	gi|927388682|ref|XM_014084712.1|/0.0/Trichoderma atroviride IMI 206040 multidrug resistance-associated protein partial mRNA	P32386/0.0/YBT1_YEAST ATP-dependent bile acid permease OS=Saccharomyces cerevisiae (strain ATCC 204508 / S288c) GN=YBT1 PE=1 SV=2	cot:CORT_0H02380/2e-34/Atm1 protein; K05663 mitochondrial ABC transporter ATM	YHL035c/0.0/---	G9P493/0.0/G9P493_HYPAI Multidrug resistance-associated protein OS=Hypocrea atroviridis (strain ATCC 20476 / IMI 206040) GN=TRIATDRAFT_287340 PE=3 SV=1	PF00664/2.8E-21/ABC transporter transmembrane region	biological_process:GO:0055085//transmembrane transport;cellular_component:GO:0016021//integral component of membrane;molecular_function:GO:0005524//ATP binding;GO:0042626//ATPase activity, coupled to transmembrane movement of substances;	gnl|TC-DB|P32386	3.A.1.208.12	ATP-dependent bile acid permease - Saccharomyces cerevisiae (Baker's yeast).
WH_10006898	gi|629734414|ref|XP_007825913.1|/0/ATPase, P-type, potassium/sodium efflux, fungal [Metarhizium robertsii ARSEF 23] &gt;gi|322703178|gb|EFY94791.1| ATPase, P-type, potassium/sodium efflux, fungal [Metarhizium robertsii ARSEF 23] &gt;gi|594714224|gb|EXU97148.1| potassium and/or sodium efflux P-type ATPase [Metarhizium robertsii]	gi|629734413|ref|XM_007827722.1|/0.0/Metarhizium robertsii ARSEF 23 ATPase, P-type, potassium/sodium efflux, fungal mRNA	Q12691/0.0/ATN5_YEAST Sodium transport ATPase 5 OS=Saccharomyces cerevisiae (strain ATCC 204508 / S288c) GN=ENA5 PE=1 SV=1	afm:AFUA_4G09440/0.0/sodium P-type ATPase (EC:3.6.3.7); K01536 Na+-exporting ATPase [EC:3.6.3.7]	YDR038c/0.0/---	E9FBS5/0.0/E9FBS5_METRA ATPase, P-type, potassium/sodium efflux, fungal OS=Metarhizium robertsii (strain ARSEF 23 / ATCC MYA-3075) GN=MAA_09724 PE=3 SV=1	PF00122/2.2E-10/E1-E2 ATPase	biological_process:GO:0098655//cation transmembrane transport;cellular_component:GO:0016021//integral component of membrane;molecular_function:GO:0019829//cation-transporting ATPase activity;GO:0005524//ATP binding;GO:0046872//metal ion binding;	gnl|TC-DB|B5B9V9	3.A.3.9.5	Na+ or K+ P-type ATPase OS=Ustilago maydis GN=ena1 PE=3 SV=1
WH_10006904	gi|615438527|ref|XP_007590878.1|/0/transmembrane amino acid transporter [Colletotrichum fioriniae PJ7] &gt;gi|588905787|gb|EXF85476.1| transmembrane amino acid transporter [Colletotrichum fioriniae PJ7]	gi|615438526|ref|XM_007590816.1|/0.0/Colletotrichum fioriniae PJ7 transmembrane amino acid transporter mRNA	P38680/6e-173/MTR_NEUCR N amino acid transport system protein OS=Neurospora crassa (strain ATCC 24698 / 74-OR23-1A / CBS 708.71 / DSM 1257 / FGSC 987) GN=mtr PE=3 SV=2	wic:J056_003735/2e-28/3-methyl-2-oxobutanoate hydroxymethyltransferase; K00606 3-methyl-2-oxobutanoate hydroxymethyltransferase [EC:2.1.2.11]	NA	A0A010RY29/0.0/A0A010RY29_9PEZI Transmembrane amino acid transporter OS=Colletotrichum fioriniae PJ7 GN=CFIO01_08984 PE=4 SV=1	PF01490/1.4E-55/Transmembrane amino acid transporter protein	cellular_component:GO:0016021//integral component of membrane;	gnl|TC-DB|Q6IT47	2.A.18.4.2	Aromatic and neutral aliphatic amino acid permease - Penicillium chrysogenum (Penicillium notatum).
WH_10008243	gi|371496542|gb|AEX31648.1|/0/MFS multidrug transporter [Trichoderma lixii]	gi|371496541|gb|JN689385.1|/0.0/Hypocrea lixii MFS multidrug transporter (mfs1) mRNA, complete cds	O42922/4e-61/YBIH_SCHPO Uncharacterized MFS-type transporter C16A3.17c OS=Schizosaccharomyces pombe (strain 972 / ATCC 24843) GN=SPBC16A3.17c PE=3 SV=1	cmt:CCM_00881/2e-130/sulfate permease 2; K14708 solute carrier family 26 (sodium-independent sulfate anion transporter), member 11	SPAC1399.02/4e-45/---	H2E274/0.0/H2E274_TRIHA MFS multidrug transporter OS=Trichoderma harzianum GN=mfs1 PE=2 SV=1	PF07690/8.2E-41/Major Facilitator Superfamily	cellular_component:GO:0016020//membrane;	gnl|TC-DB|H2E274	2.A.1.3.65	MFS multidrug transporter OS=Trichoderma harzianum GN=mfs1 PE=2 SV=1
WH_10008280	gi|913774848|emb|CRK28592.1|/0/hypothetical protein BN1708_015264 [Verticillium longisporum] &gt;gi|913819963|emb|CRK41804.1| hypothetical protein BN1723_005197 [Verticillium longisporum]	gi|992090023|ref|XM_015548890.1|/0.0/Aspergillus nomius NRRL 13137 MFS siderochrome iron transporter MirB mRNA	Q870L2/0.0/MIRB_EMENI Siderophore iron transporter mirB OS=Emericella nidulans (strain FGSC A4 / ATCC 38163 / CBS 112.46 / NRRL 194 / M139) GN=mirB PE=3 SV=1	gtr:GLOTRDRAFT_121064/3e-73/MFS general substrate transporter; K08197 MFS transporter, SIT family, siderophore-iron:H+ symporter	AGc1532/3e-07/---	A0A0G4N644/0.0/A0A0G4N644_9PEZI Uncharacterized protein OS=Verticillium longisporum GN=BN1708_015264 PE=4 SV=1	PF07690/5.8E-19/Major Facilitator Superfamily	biological_process:GO:0055085//transmembrane transport;cellular_component:GO:0016021//integral component of membrane;	gnl|TC-DB|Q870L2	2.A.1.16.7	Siderophore iron transporter mirB OS=Emericella nidulans (strain FGSC A4 / ATCC 38163 / CBS 112.46 / NRRL 194 / M139) GN=mirB PE=3 SV=1
WH_10008309	gi|818162039|gb|KKP02020.1|/0/major facilitator superfamily transporter [Trichoderma harzianum]	gi|596682390|ref|XM_007279027.1|/0.0/Colletotrichum gloeosporioides Nara gc5 allantoate permease (CGGC5_8033), partial mRNA	P40445/0.0/YIQ6_YEAST Uncharacterized transporter YIL166C OS=Saccharomyces cerevisiae (strain ATCC 204508 / S288c) GN=YIL166C PE=1 SV=1	cot:CORT_0A08950/2e-26/Dal9 allantoate permease; K08192 MFS transporter, ACS family, allantoate permease	SPAC1002.16c/3e-37/---	A0A0F9XBZ6/0.0/A0A0F9XBZ6_TRIHA Major facilitator superfamily transporter OS=Trichoderma harzianum GN=THAR02_05855 PE=4 SV=1	PF07690/5.9E-16/Major Facilitator Superfamily	biological_process:GO:0055085//transmembrane transport;cellular_component:GO:0016021//integral component of membrane;	gnl|TC-DB|P40445	2.A.1.14.38	Uncharacterized transporter YIL166C OS=Saccharomyces cerevisiae (strain ATCC 204508 / S288c) GN=YIL166C PE=1 SV=1
WH_10008319	gi|969879244|gb|KUE96483.1|/0/ATP-dependent RNA helicase DBP3 [Trichoderma gamsii]	gi|629728275|ref|XM_007825747.1|/0.0/Metarhizium robertsii ARSEF 23 ATP-dependent RNA helicase DBP3 mRNA	A7EYW0/0.0/DBP3_SCLS1 ATP-dependent RNA helicase dbp3 OS=Sclerotinia sclerotiorum (strain ATCC 18683 / 1980 / Ss-1) GN=dbp3 PE=3 SV=2	maj:MAA_07749/0.0/ATP-dependent RNA helicase DBP3; K14811 ATP-dependent RNA helicase DBP3 [EC:3.6.4.13]	ECU08g1080/2e-95/---	A0A0F9WZT2/0.0/A0A0F9WZT2_TRIHA ATP-dependent RNA helicase DBP3 OS=Trichoderma harzianum GN=THAR02_09340 PE=3 SV=1	PF00271/1.8E-30/Helicase conserved C-terminal domain	biological_process:GO:0000027//ribosomal large subunit assembly;GO:0000464//endonucleolytic cleavage in ITS1 upstream of 5.8S rRNA from tricistronic rRNA transcript (SSU-rRNA, 5.8S rRNA, LSU-rRNA);cellular_component:GO:0005730//nucleolus;GO:0030687//preribosome, large subunit precursor;molecular_function:GO:0003676//nucleic acid binding;GO:0004004//ATP-dependent RNA helicase activity;GO:0005524//…	gnl|TC-DB|O00571	1.I.1.1.3	ATP-dependent RNA helicase DDX3X OS=Homo sapiens GN=DDX3X PE=1 SV=3
WH_10008341	gi|927424750|ref|XP_013958206.1|/0/hypothetical protein TRIVIDRAFT_46034 [Trichoderma virens Gv29-8] &gt;gi|358386409|gb|EHK24005.1| hypothetical protein TRIVIDRAFT_46034 [Trichoderma virens Gv29-8]	gi|629684538|ref|XM_007809374.1|/0.0/Metarhizium acridum CQMa 102 glucose transporter-like protein partial mRNA	Q92253/3e-173/RCO3_NEUCR Probable glucose transporter rco-3 OS=Neurospora crassa (strain ATCC 24698 / 74-OR23-1A / CBS 708.71 / DSM 1257 / FGSC 987) GN=rco-3 PE=3 SV=2	dha:DEHA2B14278g/3e-145/DEHA2B14278p; K08139 MFS transporter, SP family, sugar:H+ symporter	CAC1345/2e-55/---	G9MQ57/0.0/G9MQ57_HYPVG Uncharacterized protein OS=Hypocrea virens (strain Gv29-8 / FGSC 10586) GN=TRIVIDRAFT_46034 PE=3 SV=1	PF00083/2.2E-117/Sugar (and other) transporter	biological_process:GO:0055085//transmembrane transport;cellular_component:GO:0016021//integral component of membrane;molecular_function:GO:0022891//substrate-specific transmembrane transporter activity;	gnl|TC-DB|A3M0N3	2.A.1.1.68	Glucose transporter/sensor OS=Pichia stipitis GN=RGT2 PE=4 SV=1
WH_10008371	gi|531863511|gb|EQL00787.1|/2.40249e-158/hypothetical protein OCS_03508 [Ophiocordyceps sinensis CO18]	gi|667647604|ref|XM_008597412.1|/1e-141/Beauveria bassiana ARSEF 2860 protein family CysZ partial mRNA	Q08219/2e-13/RRT8_YEAST Outer spore wall protein RRT8 OS=Saccharomyces cerevisiae (strain ATCC 204508 / S288c) GN=RRT8 PE=1 SV=2	NA	NA	T5AGB5/7e-158/T5AGB5_OPHSC Uncharacterized protein OS=Ophiocordyceps sinensis (strain Co18 / CGMCC 3.14243) GN=OCS_03508 PE=4 SV=1	PF07264/2.0E-9/Etoposide-induced protein 2.4 (EI24)	cellular_component:GO:0016021//integral component of membrane;	gnl|TC-DB|Q6MVD5	2.A.121.2.6	Putative uncharacterized protein B13D15.090 OS=Neurospora crassa GN=B13D15.090 PE=4 SV=1
WH_10008385	gi|927391975|ref|XP_013941833.1|/0/hypothetical protein TRIATDRAFT_35745 [Trichoderma atroviride IMI 206040] &gt;gi|358394989|gb|EHK44382.1| hypothetical protein TRIATDRAFT_35745 [Trichoderma atroviride IMI 206040]	gi|953471544|ref|XM_014723761.1|/0.0/Metarhizium majus ARSEF 297 DEAD/DEAH box RNA helicase partial mRNA	Q9P6U9/5e-119/DED1_NEUCR ATP-dependent RNA helicase ded1 OS=Neurospora crassa (strain ATCC 24698 / 74-OR23-1A / CBS 708.71 / DSM 1257 / FGSC 987) GN=drh-9 PE=3 SV=1	maj:MAA_07386/0.0/RNA helicase, DEAD-box type, Q motif protein; K11594 ATP-dependent RNA helicase DDX3X [EC:3.6.4.13]	AGc4238/3e-75/---	G9NY55/0.0/G9NY55_HYPAI Uncharacterized protein OS=Hypocrea atroviridis (strain ATCC 20476 / IMI 206040) GN=TRIATDRAFT_35745 PE=3 SV=1	PF00271/3.2E-28/Helicase conserved C-terminal domain	molecular_function:GO:0004386//helicase activity;GO:0003676//nucleic acid binding;GO:0005524//ATP binding;	gnl|TC-DB|O00571	1.I.1.1.3	ATP-dependent RNA helicase DDX3X OS=Homo sapiens GN=DDX3X PE=1 SV=3
WH_10008387	gi|818159264|gb|KKO99746.1|/0/phospholipid-translocating ATPase [Trichoderma harzianum]	gi|629727154|ref|XM_007825382.1|/0.0/Metarhizium robertsii ARSEF 23 phospholipid-translocating P-type ATPase domain-containing protein mRNA	P32660/0.0/ATC5_YEAST Phospholipid-transporting ATPase DNF1 OS=Saccharomyces cerevisiae (strain ATCC 204508 / S288c) GN=DNF1 PE=1 SV=2	maj:MAA_07384/0.0/phospholipid-translocating P-type ATPase domain-containing protein; K01530 phospholipid-translocating ATPase [EC:3.6.3.1]	YER166w/0.0/---	A0A0F9ZHH4/0.0/A0A0F9ZHH4_TRIHA Phospholipid-transporting ATPase OS=Trichoderma harzianum GN=THAR02_08152 PE=3 SV=1	PF16212/7.9E-77/Phospholipid-translocating P-type ATPase C-terminal	biological_process:GO:0045332//phospholipid translocation;cellular_component:GO:0016021//integral component of membrane;molecular_function:GO:0000287//magnesium ion binding;GO:0005524//ATP binding;GO:0004012//phospholipid-translocating ATPase activity;	gnl|TC-DB|P32660	3.A.3.8.4	Probable phospholipid-transporting ATPase DNF1 (EC 3.6.3.1) - Saccharomyces cerevisiae (Baker's yeast)
WH_10008389	gi|927424646|ref|XP_013958154.1|/2.70568e-135/hypothetical protein TRIVIDRAFT_76778 [Trichoderma virens Gv29-8] &gt;gi|358386357|gb|EHK23953.1| hypothetical protein TRIVIDRAFT_76778 [Trichoderma virens Gv29-8]	gi|629683804|ref|XM_007809007.1|/1e-126/Metarhizium acridum CQMa 102 vacuolar ATP synthase subunit E partial mRNA	Q01278/4e-94/VATE_NEUCR V-type proton ATPase subunit E OS=Neurospora crassa (strain ATCC 24698 / 74-OR23-1A / CBS 708.71 / DSM 1257 / FGSC 987) GN=vma-4 PE=2 SV=1	maw:MAC_00858/5e-127/vacuolar ATP synthase subunit E; K02150 V-type H+-transporting ATPase subunit E	YOR332w/1e-53/---	G9MQ04/8e-135/G9MQ04_HYPVG Uncharacterized protein OS=Hypocrea virens (strain Gv29-8 / FGSC 10586) GN=TRIVIDRAFT_76778 PE=3 SV=1	PF01991/1.6E-65/ATP synthase (E/31 kDa) subunit	biological_process:GO:0015991//ATP hydrolysis coupled proton transport;cellular_component:GO:0000329//fungal-type vacuole membrane;GO:0000221//vacuolar proton-transporting V-type ATPase, V1 domain;molecular_function:GO:0046961//proton-transporting ATPase activity, rotational mechanism;	gnl|TC-DB|P50518	3.A.2.2.6	V-type proton ATPase subunit E 1 OS=Mus musculus GN=Atp6v1e1 PE=1 SV=2
WH_10008391	gi|818159260|gb|KKO99742.1|/3.71601e-119/hypothetical protein THAR02_08148 [Trichoderma harzianum]	gi|573981172|ref|XM_006668444.1|/2e-97/Cordyceps militaris CM01 tetraspanin (CCM_03293), partial mRNA	NA	NA	NA	A0A0F9XGP8/1e-118/A0A0F9XGP8_TRIHA Uncharacterized protein OS=Trichoderma harzianum GN=THAR02_08148 PE=4 SV=1	NA	cellular_component:GO:0016021//integral component of membrane;	gnl|TC-DB|Q8J0D3	8.A.40.2.1	Tetraspanin OS=Neurospora crassa GN=PLS1 PE=4 SV=1
WH_10008393	gi|818159257|gb|KKO99739.1|/1.6527e-85/hypothetical protein THAR02_08145 [Trichoderma harzianum]	gi|573981168|ref|XM_006668442.1|/6e-63/Cordyceps militaris CM01 Ctr copper transporter (CCM_03291), partial mRNA	NA	NA	NA	A0A0F9X564/5e-85/A0A0F9X564_TRIHA Uncharacterized protein OS=Trichoderma harzianum GN=THAR02_08145 PE=4 SV=1	PF04145/2.8E-23/Ctr copper transporter family	biological_process:GO:0035434//copper ion transmembrane transport;cellular_component:GO:0016021//integral component of membrane;molecular_function:GO:0005375//copper ion transmembrane transporter activity;	gnl|TC-DB|Q4WCY0	1.A.56.3.2	Ctr copper transporter, putative OS=Neosartorya fumigata (strain ATCC MYA-4609 / Af293 / CBS 101355 / FGSC A1100) GN=AFUA_6G02810 PE=4 SV=1
WH_10008410	gi|116202449|ref|XP_001227036.1|/0/polyubiquitin [Chaetomium globosum CBS 148.51] &gt;gi|255948832|ref|XP_002565183.1| Pc22g12390 [Penicillium rubens Wisconsin 54-1255] &gt;gi|389633097|ref|XP_003714201.1| polyubiquitin [Magnaporthe oryzae 70-15] &gt;gi|589109535|ref|XP_006966790.1| polyubiquitin [Trichoderma reesei QM6a] &gt;gi|597571759|ref|XP_007288936.1| ubiquitin [Marssonina brunnea f. sp. &…	gi|953478322|ref|XM_014727150.1|/0.0/Metarhizium majus ARSEF 297 ubiquitin partial mRNA	P0CG74/0.0/UBI4P_CANAX Polyubiquitin OS=Candida albicans GN=UBI4 PE=1 SV=1	pcs:Pc22g12390/0.0/Pc22g12390; K08770 ubiquitin C	YLL039c/0.0/---	O49905/0.0/O49905_TOBAC Polyubiquitin OS=Nicotiana tabacum GN=TUQG2 PE=4 SV=1	PF00240/3.0E-32/Ubiquitin family	biological_process:GO:0006464//cellular protein modification process;GO:0043581//mycelium development;cellular_component:GO:0005737//cytoplasm;	gnl|TC-DB|B7FZS1	3.A.25.1.1	Predicted protein OS=Phaeodactylum tricornutum (strain CCAP 1055/1) GN=hUbi PE=4 SV=1
WH_10008419	gi|927424564|ref|XP_013958113.1|/0/Ca2+ transporter [Trichoderma virens Gv29-8] &gt;gi|358386316|gb|EHK23912.1| Ca2+ transporter [Trichoderma virens Gv29-8]	gi|927424563|ref|XM_014102638.1|/0.0/Trichoderma virens Gv29-8 Ca2+ transporter mRNA	O59768/1e-121/VCX1_SCHPO Vacuolar calcium ion transporter OS=Schizosaccharomyces pombe (strain 972 / ATCC 24843) GN=vcx1 PE=3 SV=1	maw:MAC_02632/0.0/calcium/proton exchanger; K07300 Ca2+:H+ antiporter	SPCC1795.02c/8e-122/---	G9MPW2/0.0/G9MPW2_HYPVG Ca2+ transporter OS=Hypocrea virens (strain Gv29-8 / FGSC 10586) GN=TRIVIDRAFT_76725 PE=4 SV=1	PF01699/7.6E-24/Sodium/calcium exchanger protein	biological_process:GO:0071805//potassium ion transmembrane transport;GO:0070588//calcium ion transmembrane transport;cellular_component:GO:0000324//fungal-type vacuole;GO:0016021//integral component of membrane;molecular_function:GO:0015386//potassium:proton antiporter activity;GO:0015369//calcium:proton antiporter activity;	gnl|TC-DB|O59940	2.A.19.2.8	Calcium/proton exchanger OS=Neurospora crassa GN=cax PE=2 SV=1
WH_10008429	gi|818167396|gb|KKP06752.1|/0/hypothetical protein THAR02_01137 [Trichoderma harzianum]	gi|761841704|ref|XM_007820187.2|/0.0/Metarhizium robertsii ARSEF 23 major facilitator superfamily transporter mRNA	O42922/2e-50/YBIH_SCHPO Uncharacterized MFS-type transporter C16A3.17c OS=Schizosaccharomyces pombe (strain 972 / ATCC 24843) GN=SPBC16A3.17c PE=3 SV=1	cmt:CCM_00881/2e-111/sulfate permease 2; K14708 solute carrier family 26 (sodium-independent sulfate anion transporter), member 11	SPAC1399.02/7e-47/---	A0A0G0A336/0.0/A0A0G0A336_TRIHA Uncharacterized protein OS=Trichoderma harzianum GN=THAR02_01137 PE=4 SV=1	PF07690/3.8E-35/Major Facilitator Superfamily	biological_process:GO:0055085//transmembrane transport;cellular_component:GO:0016021//integral component of membrane;	gnl|TC-DB|H2E274	2.A.1.3.65	MFS multidrug transporter OS=Trichoderma harzianum GN=mfs1 PE=2 SV=1
WH_10008440	gi|969884520|gb|KUF01702.1|/0/amino acid permease [Trichoderma gamsii]	gi|629708378|ref|XM_007819460.1|/0.0/Metarhizium robertsii ARSEF 23 amino acid transporter mRNA	P34054/0.0/INDA1_HYPAT Amino-acid permease inda1 OS=Hypocrea atroviridis GN=inda1 PE=2 SV=1	maj:MAA_01462/0.0/amino acid transporter; K16261 yeast amino acid transporter	SPAP7G5.06/2e-153/---	G9NXY5/0.0/G9NXY5_HYPAI Uncharacterized protein OS=Hypocrea atroviridis (strain ATCC 20476 / IMI 206040) GN=TRIATDRAFT_36504 PE=4 SV=1	PF00324/1.2E-145/Amino acid permease	biological_process:GO:0006865//amino acid transport;GO:0003333//amino acid transmembrane transport;cellular_component:GO:0016021//integral component of membrane;molecular_function:GO:0015171//amino acid transmembrane transporter activity;	gnl|TC-DB|P19145	2.A.3.10.2	General amino-acid permease GAP1 - Saccharomyces cerevisiae (Baker's yeast).
WH_10008446	gi|927393861|ref|XP_013942776.1|/0/hypothetical protein TRIATDRAFT_161179 [Trichoderma atroviride IMI 206040] &gt;gi|358395228|gb|EHK44621.1| hypothetical protein TRIATDRAFT_161179 [Trichoderma atroviride IMI 206040]	gi|953478228|ref|XM_014727103.1|/0.0/Metarhizium majus ARSEF 297 transporter protein smf2 partial mRNA	P38925/2e-168/SMF1_YEAST Manganese transporter SMF1 OS=Saccharomyces cerevisiae (strain ATCC 204508 / S288c) GN=SMF1 PE=1 SV=2	maj:MAA_02203/0.0/transporter protein smf2; K12346 metal iron transporter	YOL122c/1e-168/---	G9NXY1/0.0/G9NXY1_HYPAI Uncharacterized protein OS=Hypocrea atroviridis (strain ATCC 20476 / IMI 206040) GN=TRIATDRAFT_161179 PE=3 SV=1	PF01566/1.8E-89/Natural resistance-associated macrophage protein	biological_process:GO:0006810//transport;cellular_component:GO:0016021//integral component of membrane;molecular_function:GO:0005215//transporter activity;	gnl|TC-DB|H2ETP6	2.A.55.1.5	Natural resistance-associated macrophage protein OS=Exophiala pisciphila PE=2 SV=1
WH_10008454	gi|818167423|gb|KKP06779.1|/0/major facilitator superfamily transporter [Trichoderma harzianum]	gi|827065466|ref|XM_008096066.1|/0.0/Colletotrichum graminicola M1.001 major facilitator superfamily transporter partial mRNA	P38776/6e-128/YHK8_YEAST Probable drug/proton antiporter YHK8 OS=Saccharomyces cerevisiae (strain ATCC 204508 / S288c) GN=YHK8 PE=1 SV=1	gtr:GLOTRDRAFT_115266/3e-106/MFS general substrate transporter; K08158 MFS transporter, DHA1 family, multidrug resistance protein	SPAC11D3.05/2e-98/---	A0A0G0AQH3/0.0/A0A0G0AQH3_TRIHA Major facilitator superfamily transporter OS=Trichoderma harzianum GN=THAR02_01164 PE=4 SV=1	PF07690/1.7E-40/Major Facilitator Superfamily	NA	gnl|TC-DB|P38776	2.A.1.2.63	Probable drug/proton antiporter YHK8 OS=Saccharomyces cerevisiae (strain ATCC 204508 / S288c) GN=YHK8 PE=1 SV=1
WH_10008519	gi|818160996|gb|KKP01147.1|/0/hypothetical protein THAR02_06745 [Trichoderma harzianum]	gi|927393856|ref|XM_014087299.1|/0.0/Trichoderma atroviride IMI 206040 copper transporting P-type ATPase partial mRNA	Q9SH30/1e-147/HMA5_ARATH Probable copper-transporting ATPase HMA5 OS=Arabidopsis thaliana GN=HMA5 PE=1 SV=2	ppa:PAS_chr2-1_0813/1e-136/Cu(+2)-transporting P-type ATPase, required for export of copper from the cytosol into an extracytos; K17686 Cu+-exporting ATPase [EC:3.6.3.54]	SA2344/8e-137/---	A0A0F9ZLN6/0.0/A0A0F9ZLN6_TRIHA Uncharacterized protein OS=Trichoderma harzianum GN=THAR02_06745 PE=3 SV=1	PF00122/4.0E-63/E1-E2 ATPase	biological_process:GO:0098655//cation transmembrane transport;GO:0030001//metal ion transport;cellular_component:GO:0016021//integral component of membrane;molecular_function:GO:0046872//metal ion binding;GO:0000166//nucleotide binding;GO:0019829//cation-transporting ATPase activity;	gnl|TC-DB|Q9UVL6	3.A.3.5.9	Copper resistance-associated P-type ATPase - Candida albicans (Yeast).
WH_10008521	gi|799249953|gb|KJZ78624.1|/0/Cyclin-dependent kinase 1 [Hirsutella minnesotensis 3608]	gi|573983570|ref|XM_006669643.1|/0.0/Cordyceps militaris CM01 Cell division control protein 2 (Cyclin-dependent protein kinase) (CCM_04495), partial mRNA	P54119/0.0/CDK1_AJECA Cyclin-dependent kinase 1 OS=Ajellomyces capsulatus GN=CDC2 PE=3 SV=1	fgr:FGSG_08468/0.0/cell division control protein 2; K04563 cyclin-dependent kinase [EC:2.7.11.22]	ECU02g1450/1e-57/---	A0A0L0N8Y5/0.0/A0A0L0N8Y5_9HYPO Cyclin-dependent kinase 1 OS=Tolypocladium ophioglossoides CBS 100239 GN=TOPH_04757 PE=4 SV=1	PF00069/8.5E-71/Protein kinase domain	NA	gnl|TC-DB|P06493	1.I.1.1.3	Cyclin-dependent kinase 1 OS=Homo sapiens GN=CDK1 PE=1 SV=3
WH_10008537	gi|924819449|gb|KOS17410.1|/0/Mitochondrial 2-oxodicarboxylate carrier 2 [Escovopsis weberi]	gi|629710945|ref|XM_007820276.1|/0.0/Metarhizium robertsii ARSEF 23 Mitochondrial substrate/solute carrier mRNA	Q99297/1e-119/ODC2_YEAST Mitochondrial 2-oxodicarboxylate carrier 2 OS=Saccharomyces cerevisiae (strain ATCC 204508 / S288c) GN=ODC2 PE=1 SV=1	maj:MAA_02278/0.0/Mitochondrial substrate/solute carrier; K15110 solute carrier family 25 (mitochondrial 2-oxodicarboxylate transporter), member 21	NA	A0A0M8N0H2/0.0/A0A0M8N0H2_9HYPO Mitochondrial 2-oxodicarboxylate carrier 2 OS=Escovopsis weberi GN=ESCO_006482 PE=4 SV=1	PF00153/3.7E-19/Mitochondrial carrier protein	biological_process:GO:0055085//transmembrane transport;cellular_component:GO:0016021//integral component of membrane;	gnl|TC-DB|Q99297	2.A.29.2.5	PUTATIVE MITOCHONDRIAL CARRIER YOR222W - Saccharomyces cerevisiae (Baker's yeast).
WH_10008563	gi|729185115|emb|CEJ90969.1|/0/Putative Mitochondrial 2-oxoglutarate/malate carrier protein [Torrubiella hemipterigena]	gi|615466675|ref|XM_007599619.1|/0.0/Colletotrichum fioriniae PJ7 mitochondrial 2-oxoglutarate/malate carrier protein mRNA	Q9C5M0/1e-85/DTC_ARATH Mitochondrial dicarboxylate/tricarboxylate transporter DTC OS=Arabidopsis thaliana GN=DTC PE=1 SV=1	maj:MAA_02300/0.0/nitrilase; K15104 solute carrier family 25 (mitochondrial oxoglutarate transporter), member 11	NA	G9MP58/0.0/G9MP58_HYPVG Uncharacterized protein OS=Hypocrea virens (strain Gv29-8 / FGSC 10586) GN=TRIVIDRAFT_215857 PE=3 SV=1	PF00153/5.7E-16/Mitochondrial carrier protein	biological_process:GO:0055085//transmembrane transport;cellular_component:GO:0016021//integral component of membrane;	gnl|TC-DB|Q8IB73	2.A.29.2.10	Oxoglutarate/malate translocator protein, putative OS=Plasmodium falciparum (isolate 3D7) GN=PF08_0031 PE=3 SV=1
WH_10008589	gi|908389851|gb|KND90500.1|/0/hypothetical protein TOPH_04680 [Tolypocladium ophioglossoides CBS 100239]	gi|517318535|emb|HF679028.1|/1e-157/Fusarium fujikuroi IMI 58289 draft genome, chromosome FFUJ_chr06	NA	NA	NA	A0A0L0N9N5/0.0/A0A0L0N9N5_9HYPO Uncharacterized protein OS=Tolypocladium ophioglossoides CBS 100239 GN=TOPH_04680 PE=4 SV=1	NA	cellular_component:GO:0016020//membrane;	gnl|TC-DB|W9WL67	1.B.69.2.3	Uncharacterized protein OS=Cladophialophora psammophila CBS 110553 GN=A1O5_07814 PE=4 SV=1
WH_10008591	gi|927424020|ref|XP_013957841.1|/5.35906e-157/hypothetical protein TRIVIDRAFT_73951 [Trichoderma virens Gv29-8] &gt;gi|358386033|gb|EHK23629.1| hypothetical protein TRIVIDRAFT_73951 [Trichoderma virens Gv29-8]	gi|761842254|ref|XM_011412406.1|/1e-152/Metarhizium robertsii ARSEF 23 actin family protein mRNA	P33296/3e-53/UBC6_YEAST Ubiquitin-conjugating enzyme E2 6 OS=Saccharomyces cerevisiae (strain ATCC 204508 / S288c) GN=UBC6 PE=1 SV=1	tre:TRIREDRAFT_77732/1e-153/ubiquitin-conjugating enzyme; K04554 ubiquitin-conjugating enzyme E2 J2 [EC:2.3.2.23]	SPAC10F6.05c/1e-52/---	G9MP27/2e-156/G9MP27_HYPVG Uncharacterized protein OS=Hypocrea virens (strain Gv29-8 / FGSC 10586) GN=TRIVIDRAFT_73951 PE=4 SV=1	PF00179/2.5E-14/Ubiquitin-conjugating enzyme	cellular_component:GO:0016021//integral component of membrane;	gnl|TC-DB|E7NGV2	3.A.16.1.2	Ubc6p OS=Saccharomyces cerevisiae (strain FostersO) GN=FOSTERSO_1338 PE=4 SV=1
WH_10008592	gi|818161310|gb|KKP01411.1|/0/hypothetical protein THAR02_06489 [Trichoderma harzianum]	gi|953474414|ref|XM_014725196.1|/0.0/Metarhizium majus ARSEF 297 outer membrane protein partial mRNA	Q10478/6e-80/SAM50_SCHPO SAM50-like protein SPAC17C9.06 OS=Schizosaccharomyces pombe (strain 972 / ATCC 24843) GN=SPAC17C9.06 PE=3 SV=1	maw:MAC_01537/0.0/outer membrane protein; K07277 outer membrane protein insertion porin family	SPAC17C9.06/3e-80/---	A0A0F9X885/0.0/A0A0F9X885_TRIHA Uncharacterized protein OS=Trichoderma harzianum GN=THAR02_06489 PE=4 SV=1	PF01103/1.7E-37/Surface antigen	biological_process:GO:0045040//protein import into mitochondrial outer membrane;GO:0006461//protein complex assembly;cellular_component:GO:0031307//integral component of mitochondrial outer membrane;GO:0001401//mitochondrial sorting and assembly machinery complex;molecular_function:GO:0015266//protein channel activity;	gnl|TC-DB|V5IKW7	1.B.33.3.3	Mitochondrial outer membrane beta-barrel protein Tob55 OS=Neurospora crassa (strain ATCC 24698 / 74-OR23-1A / CBS 708.71 / DSM 1257 / FGSC 987) GN=tob55 PE=4 SV=1
WH_10008593	gi|969881860|gb|KUE99061.1|/0/ATP-binding cassette, subfamily G (WHITE), member 2, PDR [Trichoderma gamsii]	gi|953410001|ref|XM_014691922.1|/0.0/Metarhizium brunneum ARSEF 3297 ABC transporter ABCl1 partial mRNA	Q5ANA3/0.0/CDR1_CANAL Pleiotropic ABC efflux transporter of multiple drugs CDR1 OS=Candida albicans (strain SC5314 / ATCC MYA-2876) GN=CDR1 PE=1 SV=1	cne:CNB05770/0.0/xenobiotic-transporting ATPase; K08711 ATP-binding cassette, subfamily G (WHITE), member 2, PDR	YDR406w_3/5e-135/---	G9NZZ3/0.0/G9NZZ3_HYPAI Uncharacterized protein OS=Hypocrea atroviridis (strain ATCC 20476 / IMI 206040) GN=TRIATDRAFT_131379 PE=3 SV=1	PF06422/3.3E-30/CDR ABC transporter	biological_process:GO:0055085//transmembrane transport;cellular_component:GO:0016021//integral component of membrane;molecular_function:GO:0005524//ATP binding;GO:0042626//ATPase activity, coupled to transmembrane movement of substances;	gnl|TC-DB|P43071	3.A.1.205.4	Multidrug resistance protein CDR1 - Candida albicans (Yeast).
WH_10008626	gi|969878016|gb|KUE95286.1|/0/hypothetical protein TGAM01_10228 [Trichoderma gamsii]	gi|953409967|ref|XM_014691905.1|/0.0/Metarhizium brunneum ARSEF 3297 BMR1-like protein partial mRNA	Q55DQ2/0.0/ABCGB_DICDI ABC transporter G family member 11 OS=Dictyostelium discoideum GN=abcG11 PE=3 SV=1	yli:YALI0F17996g/0.0/YALI0F17996p; K08712 ATP-binding cassette, subfamily G (WHITE), member 2, SNQ2	SPCC18B5.01c_2/4e-115/---	G9NZX2/0.0/G9NZX2_HYPAI Uncharacterized protein OS=Hypocrea atroviridis (strain ATCC 20476 / IMI 206040) GN=TRIATDRAFT_293326 PE=3 SV=1	PF00005/7.7E-16/ABC transporter	biological_process:GO:0055085//transmembrane transport;cellular_component:GO:0016021//integral component of membrane;molecular_function:GO:0042626//ATPase activity, coupled to transmembrane movement of substances;GO:0005524//ATP binding;	gnl|TC-DB|Q8X0Z3	3.A.1.205.6	ABC transporter - Cryptococcus neoformans (Filobasidiella neoformans).
WH_10008635	gi|927423968|ref|XP_013957815.1|/6.11975e-90/hypothetical protein TRIVIDRAFT_111113 [Trichoderma virens Gv29-8] &gt;gi|358386005|gb|EHK23601.1| hypothetical protein TRIVIDRAFT_111113 [Trichoderma virens Gv29-8]	gi|629691684|ref|XM_007812943.1|/2e-88/Metarhizium acridum CQMa 102 mitochondrial import inner membrane translocase subunit TIM16 partial mRNA	Q4I375/2e-82/TIM16_GIBZE Mitochondrial import inner membrane translocase subunit TIM16 OS=Gibberella zeae (strain PH-1 / ATCC MYA-4620 / FGSC 9075 / NRRL 31084) GN=PAM16 PE=3 SV=1	maw:MAC_04794/2e-89/mitochondrial import inner membrane translocase subunit TIM16; K17805 mitochondrial import inner membrane translocase subunit TIM16	NA	G9MNZ9/2e-89/G9MNZ9_HYPVG Uncharacterized protein OS=Hypocrea virens (strain Gv29-8 / FGSC 10586) GN=TRIVIDRAFT_111113 PE=4 SV=1	PF03656/3.7E-30/Pam16	biological_process:GO:0030150//protein import into mitochondrial matrix;cellular_component:GO:0001405//presequence translocase-associated import motor;molecular_function:GO:0019904//protein domain specific binding;	gnl|TC-DB|P42949	3.A.8.1.1	Hypothetical UPF0108 protein YJL104w - Saccharomyces cerevisiae (Baker's yeast).
WH_10008657	gi|818166141|gb|KKP05612.1|/0/hypothetical protein THAR02_02253 [Trichoderma harzianum]	gi|667654322|ref|XM_008600771.1|/0.0/Beauveria bassiana ARSEF 2860 hexose transporter partial mRNA	Q8VZR6/3e-37/INT1_ARATH Inositol transporter 1 OS=Arabidopsis thaliana GN=INT1 PE=1 SV=1	pcs:Pc13g01920/4e-37/Pc13g01920; K08150 MFS transporter, SP family, solute carrier family 2 (myo-inositol transporter), member 13	araE/5e-34/---	A0A0G0A047/0.0/A0A0G0A047_TRIHA Uncharacterized protein OS=Trichoderma harzianum GN=THAR02_02253 PE=3 SV=1	PF00083/5.4E-62/Sugar (and other) transporter	biological_process:GO:0055085//transmembrane transport;GO:0008643//carbohydrate transport;cellular_component:GO:0016021//integral component of membrane;molecular_function:GO:0022891//substrate-specific transmembrane transporter activity;	gnl|TC-DB|Q0ULF7	2.A.1.1.70	Putative uncharacterized protein OS=Phaeosphaeria nodorum (strain SN15 / ATCC MYA-4574 / FGSC 10173) GN=SNOG_07407 PE=3 SV=1
WH_10008673	gi|632916442|gb|KDB15978.1|/2.67507e-178/putative Golgi membrane protein [Ustilaginoidea virens] &gt;gi|781083143|dbj|GAO18030.1| hypothetical protein UVI_054530 [Ustilaginoidea virens]	gi|827074454|ref|XM_008100461.1|/1e-141/Colletotrichum graminicola M1.001 Yip1 domain-containing protein partial mRNA	O94348/1e-65/YIP1_SCHPO Protein transport protein yip1 OS=Schizosaccharomyces pombe (strain 972 / ATCC 24843) GN=yip1 PE=3 SV=1	afm:AFUA_4G04630/1e-125/Golgi membrane protein; K20363 protein transport protein YIP1	SPCC61.04c/5e-66/---	A0A0B4F8M0/3e-173/A0A0B4F8M0_METAN Uncharacterized protein (Fragment) OS=Metarhizium anisopliae ARSEF 549 GN=MAN_08170 PE=4 SV=1	NA	cellular_component:GO:0016021//integral component of membrane;	gnl|TC-DB|P53039	9.B.135.1.1	Protein transport protein YIP1 OS=Saccharomyces cerevisiae (strain ATCC 204508 / S288c) GN=YIP1 PE=1 SV=1
WH_10008695	gi|743665549|gb|KID92698.1|/0/monosaccharide transporter [Metarhizium guizhouense ARSEF 977]	gi|953474366|ref|XM_014725172.1|/0.0/Metarhizium majus ARSEF 297 monosaccharide transporter partial mRNA	Q92253/3e-113/RCO3_NEUCR Probable glucose transporter rco-3 OS=Neurospora crassa (strain ATCC 24698 / 74-OR23-1A / CBS 708.71 / DSM 1257 / FGSC 987) GN=rco-3 PE=3 SV=2	cot:CORT_0C04940/3e-104/Hgt4 glucose and galactose sensor; K08139 MFS transporter, SP family, sugar:H+ symporter	CAC1345/2e-46/---	A0A0B4HB88/0.0/A0A0B4HB88_9HYPO Monosaccharide transporter OS=Metarhizium guizhouense ARSEF 977 GN=MGU_00287 PE=3 SV=1	PF00083/8.6E-116/Sugar (and other) transporter	biological_process:GO:0055085//transmembrane transport;cellular_component:GO:0016021//integral component of membrane;molecular_function:GO:0022891//substrate-specific transmembrane transporter activity;	gnl|TC-DB|Q8J0V1	2.A.1.1.57	Monosaccharide transporter - Aspergillus niger.
WH_10008697	gi|572279392|gb|ETS02514.1|/0/Sodium/hydrogen exchanger family protein [Trichoderma reesei RUT C-30]	gi|953411287|ref|XM_014692565.1|/0.0/Metarhizium brunneum ARSEF 3297 Sodium/hydrogen exchanger family protein partial mRNA	Q9P7I1/3e-144/KHA1_SCHPO K(+)/H(+) antiporter 1 OS=Schizosaccharomyces pombe (strain 972 / ATCC 24843) GN=kha1 PE=3 SV=2	NA	SPAC105.01c/2e-144/---	A0A024SB05/0.0/A0A024SB05_HYPJE Sodium/hydrogen exchanger family protein OS=Trichoderma reesei RUT C-30 GN=M419DRAFT_98413 PE=4 SV=1	PF00999/2.4E-56/Sodium/hydrogen exchanger family	biological_process:GO:1902600//hydrogen ion transmembrane transport;cellular_component:GO:0016021//integral component of membrane;molecular_function:GO:0015299//solute:proton antiporter activity;	gnl|TC-DB|P40309	2.A.37.4.1	HYPOTHETICAL 97.1 KDA PROTEIN IN BCK1-TOK1 INTERGENIC REGION - Saccharomyces cerevisiae (Baker's yeast).
WH_10008698	gi|818162465|gb|KKP02382.1|/0/hypothetical protein THAR02_05494 [Trichoderma harzianum]	gi|629728719|ref|XM_007825891.1|/0.0/Metarhizium robertsii ARSEF 23 ATPase, P-type phosphorylation site mRNA	P24798/0.0/AT1A3_CHICK Sodium/potassium-transporting ATPase subunit alpha-3 OS=Gallus gallus GN=ATP1A3 PE=2 SV=1	maj:MAA_07893/0.0/ATPase, P-type phosphorylation site; K01539 sodium/potassium-transporting ATPase subunit alpha [EC:3.6.3.9]	MA4378/1e-141/---	A0A0F9ZQ34/0.0/A0A0F9ZQ34_TRIHA Uncharacterized protein OS=Trichoderma harzianum GN=THAR02_05494 PE=3 SV=1	PF00122/3.7E-48/E1-E2 ATPase	cellular_component:GO:0016021//integral component of membrane;molecular_function:GO:0046872//metal ion binding;GO:0016787//hydrolase activity;GO:0005524//ATP binding;	gnl|TC-DB|Q2U3D2	3.A.3.1.7	Na+/K+ ATPase OS=Aspergillus oryzae GN=AO090038000088 PE=3 SV=1
WH_10008699	gi|969886605|gb|KUF03776.1|/0/phosphate:H+ symporter [Trichoderma gamsii]	gi|953467302|ref|XM_014721640.1|/0.0/Metarhizium majus ARSEF 297 phosphate permease partial mRNA	Q7RVX9/0.0/PHO5_NEUCR Repressible high-affinity phosphate permease OS=Neurospora crassa (strain ATCC 24698 / 74-OR23-1A / CBS 708.71 / DSM 1257 / FGSC 987) GN=pho-5 PE=1 SV=2	maj:MAA_05153/0.0/phosphate permease; K08176 MFS transporter, PHS family, inorganic phosphate transporter	Ta0048/5e-84/---	G9NZC5/0.0/G9NZC5_HYPAI Uncharacterized protein OS=Hypocrea atroviridis (strain ATCC 20476 / IMI 206040) GN=TRIATDRAFT_300245 PE=4 SV=1	PF00083/7.5E-46/Sugar (and other) transporter	biological_process:GO:0055085//transmembrane transport;GO:0006817//phosphate ion transport;cellular_component:GO:0016021//integral component of membrane;molecular_function:GO:0005315//inorganic phosphate transmembrane transporter activity;	gnl|TC-DB|Q7RVX9	2.A.1.9.2	Inorganic phosphate transporter PHO84 OS=Neurospora crassa GN=NCU08325 PE=4 SV=2
WH_10008701	gi|953410056|ref|XP_014547435.1|/0/ATPase, P-type, transmembrane domain protein, partial [Metarhizium brunneum ARSEF 3297] &gt;gi|743647214|gb|KID78280.1| ATPase, P-type, transmembrane domain protein, partial [Metarhizium brunneum ARSEF 3297]	gi|953410055|ref|XM_014691949.1|/0.0/Metarhizium brunneum ARSEF 3297 ATPase, P-type, transmembrane domain protein partial mRNA	P30714/5e-175/AT1A1_RHIMB Sodium/potassium-transporting ATPase subunit alpha-1 OS=Rhinella marina GN=ATP1A1 PE=1 SV=2	maj:MAA_02399/0.0/ATPase, P-type phosphorylation site; K01539 sodium/potassium-transporting ATPase subunit alpha [EC:3.6.3.9]	MTH1516/6e-132/---	A0A0B4FVT6/0.0/A0A0B4FVT6_9HYPO ATPase, P-type, transmembrane domain protein (Fragment) OS=Metarhizium brunneum ARSEF 3297 GN=MBR_02728 PE=3 SV=1	PF00690/4.0E-12/Cation transporter/ATPase, N-terminus	cellular_component:GO:0016021//integral component of membrane;molecular_function:GO:0046872//metal ion binding;GO:0016787//hydrolase activity;GO:0005524//ATP binding;	gnl|TC-DB|Q2U3D2	3.A.3.1.7	Na+/K+ ATPase OS=Aspergillus oryzae GN=AO090038000088 PE=3 SV=1
WH_10008754	gi|927423170|ref|XP_013957416.1|/1.96665e-176/hypothetical protein TRIVIDRAFT_6890, partial [Trichoderma virens Gv29-8] &gt;gi|358386139|gb|EHK23735.1| hypothetical protein TRIVIDRAFT_6890, partial [Trichoderma virens Gv29-8]	gi|953466642|ref|XM_014721310.1|/1e-151/Metarhizium majus ARSEF 297 Elys partial mRNA	G0S2G1/1e-90/ELYS_CHATD Protein ELYS OS=Chaetomium thermophilum (strain DSM 1495 / CBS 144.50 / IMI 039719) GN=ELYS PE=3 SV=1	NA	NA	G9MPD3/6e-176/G9MPD3_HYPVG Uncharacterized protein (Fragment) OS=Hypocrea virens (strain Gv29-8 / FGSC 10586) GN=TRIVIDRAFT_6890 PE=4 SV=1	PF13934/9.4E-72/Nuclear pore complex assembly	cellular_component:GO:0005643//nuclear pore;GO:0005829//cytosol;	gnl|TC-DB|G0S2G1	1.I.1.1.2	Protein ELYS OS=Chaetomium thermophilum (strain DSM 1495 / CBS 144.50 / IMI 039719) GN=ELYS PE=3 SV=1
WH_10008792	gi|572274840|gb|ETR98326.1|/0/transporter ATM1 [Trichoderma reesei RUT C-30]	gi|629685094|ref|XM_007809652.1|/0.0/Metarhizium acridum CQMa 102 transporter ATM1 precursor partial mRNA	Q4HVU7/0.0/ATM1_GIBZE Iron-sulfur clusters transporter ATM1, mitochondrial OS=Gibberella zeae (strain PH-1 / ATCC MYA-4620 / FGSC 9075 / NRRL 31084) GN=ATM1 PE=3 SV=1	maw:MAC_01503/0.0/transporter ATM1 precursor; K05663 mitochondrial ABC transporter ATM	YMR301c/0.0/---	A0A024S280/0.0/A0A024S280_HYPJE Transporter ATM1 OS=Trichoderma reesei RUT C-30 GN=M419DRAFT_138886 PE=3 SV=1	PF00664/1.3E-41/ABC transporter transmembrane region	biological_process:GO:0055085//transmembrane transport;cellular_component:GO:0016021//integral component of membrane;molecular_function:GO:0042626//ATPase activity, coupled to transmembrane movement of substances;GO:0005524//ATP binding;	gnl|TC-DB|P40416	3.A.1.210.1	Mitochondrial transporter ATM1 precursor - Saccharomyces cerevisiae (Baker's yeast).
WH_10008805	gi|969883462|gb|KUF00651.1|/2.97534e-105/ubiquitin-conjugating enzyme [Trichoderma gamsii]	gi|827073538|ref|XM_008100011.1|/1e-103/Colletotrichum graminicola M1.001 ubiquitin-conjugating enzyme partial mRNA	O74196/1e-103/UBC1_COLGL Ubiquitin-conjugating enzyme E2-16 kDa OS=Colletotrichum gloeosporioides GN=UBC1 PE=2 SV=1	vda:VDAG_09931/2e-104/ubiquitin-conjugating enzyme; K06689 ubiquitin-conjugating enzyme E2 D [EC:2.3.2.23]	SPBC119.02/2e-101/---	G9NXK5/9e-105/G9NXK5_HYPAI Uncharacterized protein OS=Hypocrea atroviridis (strain ATCC 20476 / IMI 206040) GN=TRIATDRAFT_257824 PE=3 SV=1	PF00179/2.0E-53/Ubiquitin-conjugating enzyme	molecular_function:GO:0005524//ATP binding;	gnl|TC-DB|P62837	3.A.20.1.1	Ubiquitin-conjugating enzyme E2 D2 OS=Homo sapiens GN=UBE2D2 PE=1 SV=1
WH_10008822	gi|589106225|ref|XP_006965135.1|/0/predicted protein [Trichoderma reesei QM6a] &gt;gi|340518919|gb|EGR49159.1| predicted protein [Trichoderma reesei QM6a] &gt;gi|572279355|gb|ETS02477.1| hypothetical protein M419DRAFT_110001 [Trichoderma reesei RUT C-30]	gi|953401449|ref|XM_014689380.1|/0.0/Metarhizium brunneum ARSEF 3297 Nup37p-like protein partial mRNA	G0S2X1/0.0/NUP37_CHATD Nucleoporin NUP37 OS=Chaetomium thermophilum (strain DSM 1495 / CBS 144.50 / IMI 039719) GN=NUP37 PE=3 SV=2	NA	NA	A0A024SE82/0.0/A0A024SE82_HYPJE Uncharacterized protein OS=Trichoderma reesei RUT C-30 GN=M419DRAFT_110001 PE=4 SV=1	NA	NA	gnl|TC-DB|G0S2X1	1.I.1.1.2	Nucleoporin NUP37 OS=Chaetomium thermophilum (strain DSM 1495 / CBS 144.50 / IMI 039719) GN=NUP37 PE=3 SV=2
WH_10008867	gi|927392665|ref|XP_013942178.1|/0/hypothetical protein TRIATDRAFT_137893 [Trichoderma atroviride IMI 206040] &gt;gi|358394529|gb|EHK43922.1| hypothetical protein TRIATDRAFT_137893 [Trichoderma atroviride IMI 206040]	gi|761841392|ref|XM_007822753.2|/0.0/Metarhizium robertsii ARSEF 23 calcofluor white hypersensitive protein mRNA	Q9HDZ2/0.0/CWH43_SCHPO Protein cwh43 OS=Schizosaccharomyces pombe (strain 972 / ATCC 24843) GN=cwh43 PE=2 SV=2	NA	NA	G9NZM0/0.0/G9NZM0_HYPAI Uncharacterized protein OS=Hypocrea atroviridis (strain ATCC 20476 / IMI 206040) GN=TRIATDRAFT_137893 PE=4 SV=1	PF10277/1.4E-41/Frag1/DRAM/Sfk1 family	cellular_component:GO:0016021//integral component of membrane;	gnl|TC-DB|P25618	9.B.131.1.1	Protein CWH43 OS=Saccharomyces cerevisiae (strain ATCC 204508 / S288c) GN=CWH43 PE=1 SV=2
WH_10008871	gi|667725072|gb|KFA66919.1|/3.16391e-161/hypothetical protein S40285_02302 [Stachybotrys chlorohalonata IBT 40285]	gi|953467538|ref|XM_014721758.1|/1e-155/Metarhizium majus ARSEF 297 Membrane fusion mating protein FIG1 partial mRNA	NA	pbn:PADG_12138/2e-112/PADG_06512, PADG_06513; hypothetical protein; K10746 exonuclease 1 [EC:3.1.-.-]	NA	A0A084QSI4/1e-160/A0A084QSI4_9HYPO Uncharacterized protein OS=Stachybotrys chlorohalonata IBT 40285 GN=S40285_02302 PE=4 SV=1	PF12351/5.0E-57/Ca2+ regulator and membrane fusion protein Fig1	biological_process:GO:0000753//cell morphogenesis involved in conjugation with cellular fusion;cellular_component:GO:0016021//integral component of membrane;	gnl|TC-DB|I3VPY1	1.A.81.3.1	Factor-induced protein 1 OS=Gibberella zeae GN=FIG1 PE=4 SV=1
WH_10008874	gi|927423918|ref|XP_013957790.1|/0/hypothetical protein TRIVIDRAFT_212573 [Trichoderma virens Gv29-8] &gt;gi|358385980|gb|EHK23576.1| hypothetical protein TRIVIDRAFT_212573 [Trichoderma virens Gv29-8]	gi|953467534|ref|XM_014721756.1|/0.0/Metarhizium majus ARSEF 297 mitochondrial carnitine/acylcarnitine carrier protein partial mRNA	Q10248/2e-86/YD1K_SCHPO Uncharacterized mitochondrial carrier C4G9.20c OS=Schizosaccharomyces pombe (strain 972 / ATCC 24843) GN=SPAC4G9.20c PE=3 SV=2	maw:MAC_04636/0.0/mitochondrial carnitine/acylcarnitine carrier protein; K15109 solute carrier family 25 (mitochondrial carnitine/acylcarnitine transporter), member 20/29	NA	G9MNX3/0.0/G9MNX3_HYPVG Uncharacterized protein OS=Hypocrea virens (strain Gv29-8 / FGSC 10586) GN=TRIVIDRAFT_212573 PE=3 SV=1	PF00153/1.2E-14/Mitochondrial carrier protein	biological_process:GO:0055085//transmembrane transport;cellular_component:GO:0016021//integral component of membrane;	gnl|TC-DB|P32331	2.A.29.8.12	Carrier protein YMC1, mitochondrial OS=Saccharomyces cerevisiae (strain ATCC 204508 / S288c) GN=YMC1 PE=1 SV=2
WH_10008943	gi|969879556|gb|KUE96789.1|/0/hypothetical protein TGAM01_08769 [Trichoderma gamsii]	gi|629701048|ref|XM_007817625.1|/0.0/Metarhizium acridum CQMa 102 CCCH zinc finger domain protein partial mRNA	G0S381/3e-103/AMO1_CHATD Nucleoporin AMO1 OS=Chaetomium thermophilum (strain DSM 1495 / CBS 144.50 / IMI 039719) GN=AMO1 PE=3 SV=1	maw:MAC_09476/0.0/CCCH zinc finger domain protein; K18716 nucleoporin NUP42	NA	A0A024SD52/0.0/A0A024SD52_HYPJE Uncharacterized protein OS=Trichoderma reesei RUT C-30 GN=M419DRAFT_141094 PE=4 SV=1	NA	NA	gnl|TC-DB|G0S381	1.I.1.1.2	Nucleoporin AMO1 OS=Chaetomium thermophilum (strain DSM 1495 / CBS 144.50 / IMI 039719) GN=AMO1 PE=3 SV=1
WH_10008947	gi|927392433|ref|XP_013942062.1|/0/hypothetical protein TRIATDRAFT_284539 [Trichoderma atroviride IMI 206040] &gt;gi|358394387|gb|EHK43780.1| hypothetical protein TRIATDRAFT_284539 [Trichoderma atroviride IMI 206040]	gi|573990460|ref|XM_006673088.1|/0.0/Cordyceps militaris CM01 CobW domain protein (CCM_07948), partial mRNA	Q869Q0/4e-70/Y4527_DICDI COBW domain-containing protein DDB_G0274527 OS=Dictyostelium discoideum GN=DDB_G0274527 PE=3 SV=1	ani:AN2812.2/4e-153/hypothetical protein; K14640 solute carrier family 20 (sodium-dependent phosphate transporter)	BS_yciC/6e-82/---	G9NZ65/0.0/G9NZ65_HYPAI Uncharacterized protein OS=Hypocrea atroviridis (strain ATCC 20476 / IMI 206040) GN=TRIATDRAFT_284539 PE=4 SV=1	PF02492/1.4E-11/CobW/HypB/UreG, nucleotide-binding domain	NA	gnl|TC-DB|P94400	9.B.10.1.1	Putative metal chaperone yciC OS=Bacillus subtilis GN=yciC PE=2 SV=1
WH_10008979	gi|924820016|gb|KOS17973.1|/8.21795e-121/NADH-ubiquinone oxidoreductase 21.3 kDa subunit [Escovopsis weberi]	gi|629691430|ref|XM_007812816.1|/1e-118/Metarhizium acridum CQMa 102 Mitochondrial import inner membrane translocase subunit Tim17 family protein partial mRNA	P25710/9e-50/NUJM_NEUCR NADH-ubiquinone oxidoreductase 21.3 kDa subunit OS=Neurospora crassa (strain ATCC 24698 / 74-OR23-1A / CBS 708.71 / DSM 1257 / FGSC 987) GN=B13D24.010 PE=4 SV=1	NA	NA	A0A0M9VSQ7/2e-120/A0A0M9VSQ7_9HYPO NADH-ubiquinone oxidoreductase 21.3 kDa subunit OS=Escovopsis weberi GN=ESCO_002635 PE=4 SV=1	NA	cellular_component:GO:0016021//integral component of membrane;	gnl|TC-DB|P25710	3.D.1.6.2	NADH-ubiquinone oxidoreductase 21.3 kDa subunit - Neurospora crassa.
WH_10009001	gi|818168519|gb|KKP07788.1|/0/hypothetical protein THAR02_00176 [Trichoderma harzianum]	gi|629691504|ref|XM_007812853.1|/0.0/Metarhizium acridum CQMa 102 nucleoporin Pom152 partial mRNA	G0SB44/0.0/PO152_CHATD Nucleoporin POM152 OS=Chaetomium thermophilum (strain DSM 1495 / CBS 144.50 / IMI 039719) GN=POM152 PE=3 SV=1	maw:MAC_04704/0.0/nucleoporin Pom152; K18725 nucleoporin POM152	NA	A0A0F9Y6Z1/0.0/A0A0F9Y6Z1_TRIHA Uncharacterized protein OS=Trichoderma harzianum GN=THAR02_00176 PE=4 SV=1	NA	biological_process:GO:0006606//protein import into nucleus;GO:0006999//nuclear pore organization;GO:0030474//spindle pole body duplication;cellular_component:GO:0070762//nuclear pore transmembrane ring;GO:0005641//nuclear envelope lumen;molecular_function:GO:0043495//protein anchor;	gnl|TC-DB|G0SB44	1.I.1.1.2	Nucleoporin POM152 OS=Chaetomium thermophilum (strain DSM 1495 / CBS 144.50 / IMI 039719) GN=POM152 PE=3 SV=1
WH_10009044	gi|572279540|gb|ETS02662.1|/0/mitoferrin-1 [Trichoderma reesei RUT C-30]	gi|629682320|ref|XM_007808265.1|/0.0/Metarhizium acridum CQMa 102 mitoferrin-1 partial mRNA	O14281/2e-108/YETC_SCHPO Uncharacterized mitochondrial carrier C8C9.12c OS=Schizosaccharomyces pombe (strain 972 / ATCC 24843) GN=SPAC8C9.12c PE=3 SV=1	maw:MAC_00116/0.0/mitoferrin-1; K15113 solute carrier family 25 (mitochondrial iron transporter), member 28/37	NA	A0A024SEP1/0.0/A0A024SEP1_HYPJE Mitoferrin-1 OS=Trichoderma reesei RUT C-30 GN=M419DRAFT_98621 PE=3 SV=1	PF00153/8.1E-19/Mitochondrial carrier protein	biological_process:GO:0055085//transmembrane transport;cellular_component:GO:0016021//integral component of membrane;	gnl|TC-DB|P10566	2.A.29.5.1	Mitochondrial RNA-splicing protein MRS3 OS=Saccharomyces cerevisiae GN=MRS3 PE=1 SV=4
WH_10009045	gi|908392425|gb|KND93043.1|/0/Autophagy-like protein 9 [Tolypocladium ophioglossoides CBS 100239]	gi|667663018|ref|XM_008605119.1|/0.0/Beauveria bassiana ARSEF 2860 autophagy protein Apg9 partial mRNA	Q875A7/0.0/ATG9_PODAS Autophagy-related protein 9 OS=Podospora anserina GN=ATG9 PE=3 SV=1	maj:MAA_04484/0.0/Autophagy-related protein 9; K17907 autophagy-related protein 9	NA	A0A0L0NG90/0.0/A0A0L0NG90_9HYPO Autophagy-like protein 9 OS=Tolypocladium ophioglossoides CBS 100239 GN=TOPH_02155 PE=4 SV=1	PF04109/1.8E-159/Autophagy protein Apg9	NA	gnl|TC-DB|Q12142	9.A.15.1.1	Autophagy-related protein 9 OS=Saccharomyces cerevisiae (strain ATCC 204508 / S288c) GN=ATG9 PE=1 SV=1
WH_10009068	gi|530473898|gb|EQB54232.1|/0/hypothetical protein CGLO_05957 [Colletotrichum gloeosporioides Cg-14]	gi|596719034|ref|XM_007285795.1|/0.0/Colletotrichum gloeosporioides Nara gc5 nadh-ubiquinone oxidoreductase 39 kda (CGGC5_1951), partial mRNA	P25284/0.0/NDUA9_NEUCR NADH-ubiquinone oxidoreductase 40 kDa subunit, mitochondrial OS=Neurospora crassa (strain ATCC 24698 / 74-OR23-1A / CBS 708.71 / DSM 1257 / FGSC 987) GN=nuo40 PE=1 SV=2	maj:MAA_04460/0.0/NAD(P)-binding domain protein; K03953 NADH dehydrogenase (ubiquinone) 1 alpha subcomplex subunit 9	mll5193/8e-29/---	T0KFM1/0.0/T0KFM1_COLGC Uncharacterized protein OS=Colletotrichum gloeosporioides (strain Cg-14) GN=CGLO_05957 PE=4 SV=1	PF05368/7.1E-14/NmrA-like family	biological_process:GO:0032259//methylation;molecular_function:GO:0008168//methyltransferase activity;GO:0003676//nucleic acid binding;	gnl|TC-DB|P25284	3.D.1.6.2	NADH-ubiquinone oxidoreductase 40 kDa subunit, mitochondrial - Neurospora crassa.
WH_10009079	gi|924825441|gb|KOS23377.1|/0/hypothetical protein ESCO_006559 [Escovopsis weberi]	gi|589107150|ref|XM_006965536.1|/0.0/Trichoderma reesei QM6a glycosyltransferase family 48 (TRIREDRAFT_78176), mRNA	A2QLK4/0.0/FKS1_ASPNC 1,3-beta-glucan synthase component FKS1 OS=Aspergillus niger (strain CBS 513.88 / FGSC A1513) GN=fksA PE=3 SV=1	tre:TRIREDRAFT_78176/0.0/glycosyltransferase family 48; K00706 1,3-beta-glucan synthase [EC:2.4.1.34]	NA	A0A0M8N526/0.0/A0A0M8N526_9HYPO Uncharacterized protein OS=Escovopsis weberi GN=ESCO_006559 PE=4 SV=1	PF02364/0.0/1,3-beta-glucan synthase component	biological_process:GO:0006075//(1->3)-beta-D-glucan biosynthetic process;cellular_component:GO:0000148//1,3-beta-D-glucan synthase complex;GO:0016021//integral component of membrane;molecular_function:GO:0003843//1,3-beta-D-glucan synthase activity;	gnl|TC-DB|P38631	9.B.119.1.1	1,3-beta-glucan synthase component FKS1 OS=Saccharomyces cerevisiae (strain ATCC 204508 / S288c) GN=FKS1 PE=1 SV=2
WH_10009094	gi|969882261|gb|KUE99458.1|/1.63211e-155/hypothetical protein TGAM01_05947 [Trichoderma gamsii]	gi|953459748|ref|XM_014717863.1|/1e-152/Metarhizium majus ARSEF 297 endo-1,4-beta-xylanase-like protein partial mRNA	NA	NA	NA	G9N1T6/1e-154/G9N1T6_HYPVG Uncharacterized protein OS=Hypocrea virens (strain Gv29-8 / FGSC 10586) GN=TRIVIDRAFT_50603 PE=4 SV=1	NA	biological_process:GO:0045493//xylan catabolic process;cellular_component:GO:0016021//integral component of membrane;molecular_function:GO:0016798//hydrolase activity, acting on glycosyl bonds;	gnl|TC-DB|F9FCI2	2.A.121.2.4	Uncharacterized protein OS=Fusarium oxysporum (strain Fo5176) GN=FOXB_04110 PE=4 SV=1
WH_10009102	gi|572284270|gb|ETS07244.1|/0/general substrate transporter [Trichoderma reesei RUT C-30]	gi|589107746|ref|XM_006965834.1|/0.0/Trichoderma reesei QM6a galactose permease (TRIREDRAFT_62380), partial mRNA	P53387/2e-143/KHT2_KLULC Hexose transporter 2 OS=Kluyveromyces lactis GN=KHT2 PE=3 SV=1	maj:MAA_09904/0.0/galactose permease; K08139 MFS transporter, SP family, sugar:H+ symporter	CAC1339/1e-52/---	A0A024SM95/0.0/A0A024SM95_HYPJE General substrate transporter OS=Trichoderma reesei RUT C-30 GN=M419DRAFT_95062 PE=3 SV=1	PF00083/1.6E-132/Sugar (and other) transporter	biological_process:GO:0055085//transmembrane transport;cellular_component:GO:0016021//integral component of membrane;molecular_function:GO:0022891//substrate-specific transmembrane transporter activity;	gnl|TC-DB|Q8J0U9	2.A.1.1.58	Monosaccharide transporter - Aspergillus niger.
WH_10009120	gi|969885385|gb|KUF02562.1|/1.88287e-78/NADH dehydrogenase [Trichoderma gamsii]	gi|629696122|ref|XM_007815162.1|/4e-76/Metarhizium acridum CQMa 102 NADH:ubiquinone oxidoreductase 14kD subunit partial mRNA	Q95KV7/8e-15/NDUAD_BOVIN NADH dehydrogenase [ubiquinone] 1 alpha subcomplex subunit 13 OS=Bos taurus GN=NDUFA13 PE=1 SV=3	fme:FOMMEDRAFT_21950/3e-28/GRIM-19; K11353 NADH dehydrogenase (ubiquinone) 1 alpha subcomplex subunit 13	NA	G9PB08/1e-77/G9PB08_HYPAI Uncharacterized protein OS=Hypocrea atroviridis (strain ATCC 20476 / IMI 206040) GN=TRIATDRAFT_302621 PE=4 SV=1	PF06212/3.5E-23/GRIM-19 protein	cellular_component:GO:0016021//integral component of membrane;	gnl|TC-DB|Q7S1I2	3.D.1.6.2	NADH:ubiquinone oxidoreductase 14kD subunit - Neurospora crassa.
WH_10009130	gi|927418856|ref|XP_013955259.1|/8.21743e-71/hypothetical protein TRIVIDRAFT_131693, partial [Trichoderma virens Gv29-8] &gt;gi|358383399|gb|EHK21065.1| hypothetical protein TRIVIDRAFT_131693, partial [Trichoderma virens Gv29-8]	gi|667644278|ref|XM_008595749.1|/3e-68/Beauveria bassiana ARSEF 2860 acyl carrier protein partial mRNA	P11943/5e-54/ACPM_NEUCR Acyl carrier protein, mitochondrial OS=Neurospora crassa (strain ATCC 24698 / 74-OR23-1A / CBS 708.71 / DSM 1257 / FGSC 987) GN=nuo-12 PE=1 SV=2	cmt:CCM_08237/4e-66/NADH:ubiquinone oxidoreductase 9.6kD subunit; K03955 NADH dehydrogenase (ubiquinone) 1 alpha/beta subcomplex 1	SPAC4H3.09/8e-31/---	G9MWT2/2e-70/G9MWT2_HYPVG Acyl carrier protein (Fragment) OS=Hypocrea virens (strain Gv29-8 / FGSC 10586) GN=TRIVIDRAFT_131693 PE=3 SV=1	PF00550/1.6E-11/Phosphopantetheine attachment site	biological_process:GO:0006633//fatty acid biosynthetic process;	gnl|TC-DB|P11943	3.D.1.6.2	Acyl carrier protein, mitochondrial - Neurospora crassa.
WH_10009132	gi|594717569|gb|EXV00467.1|/1.5095e-150/NADH dehydrogenase subunit I [Metarhizium robertsii]	gi|629697526|ref|XM_007815864.1|/1e-149/Metarhizium acridum CQMa 102 NADH-ubiquinone oxidoreductase 23 kDa subunit partial mRNA	Q12644/1e-120/NDUS8_NEUCR NADH-ubiquinone oxidoreductase 23 kDa subunit, mitochondrial OS=Neurospora crassa (strain ATCC 24698 / 74-OR23-1A / CBS 708.71 / DSM 1257 / FGSC 987) GN=nuo21.3c PE=2 SV=1	maw:MAC_07715/1e-150/NADH-ubiquinone oxidoreductase 23 kDa subunit; K03941 NADH dehydrogenase (ubiquinone) Fe-S protein 8 [EC:1.6.5.3 1.6.99.3]	mll1359/6e-80/---	A0A014NEQ9/5e-150/A0A014NEQ9_9HYPO NADH dehydrogenase subunit I OS=Metarhizium robertsii GN=X797_006529 PE=3 SV=1	PF12838/2.3E-12/4Fe-4S dicluster domain	biological_process:GO:0055114//oxidation-reduction process;cellular_component:GO:0016020//membrane;molecular_function:GO:0016651//oxidoreductase activity, acting on NAD(P)H;GO:0051539//4 iron, 4 sulfur cluster binding;	gnl|TC-DB|Q12644	3.D.1.6.2	NADH-ubiquinone oxidoreductase 23 kDa subunit, mitochondrial - Neurospora crassa.
WH_10009139	gi|589107389|ref|XP_006965717.1|/0/predicted protein [Trichoderma reesei QM6a] &gt;gi|340518060|gb|EGR48302.1| predicted protein [Trichoderma reesei QM6a]	gi|953392465|ref|XM_014684989.1|/0.0/Metarhizium brunneum ARSEF 3297 Mitochondrial carrier domain protein partial mRNA	O13844/2e-112/YFG5_SCHPO Uncharacterized mitochondrial carrier C19G12.05 OS=Schizosaccharomyces pombe (strain 972 / ATCC 24843) GN=SPAC19G12.05 PE=3 SV=1	maj:MAA_06655/0.0/Mitochondrial substrate/solute carrier; K15100 solute carrier family 25 (mitochondrial citrate transporter), member 1	NA	G9MWU2/0.0/G9MWU2_HYPVG Uncharacterized protein OS=Hypocrea virens (strain Gv29-8 / FGSC 10586) GN=TRIVIDRAFT_223342 PE=3 SV=1	PF00153/1.8E-15/Mitochondrial carrier protein	biological_process:GO:0055085//transmembrane transport;cellular_component:GO:0016021//integral component of membrane;GO:0005739//mitochondrion;	gnl|TC-DB|P38152	2.A.29.7.3	Tricarboxylate transport protein - Saccharomyces cerevisiae (Baker's yeast).
WH_10009140	gi|927418878|ref|XP_013955270.1|/0/hypothetical protein TRIVIDRAFT_180746 [Trichoderma virens Gv29-8] &gt;gi|358383410|gb|EHK21076.1| hypothetical protein TRIVIDRAFT_180746 [Trichoderma virens Gv29-8]	gi|927384958|ref|XM_014082850.1|/0.0/Trichoderma atroviride IMI 206040 ferrioxamine B transporter partial mRNA	P39980/2e-145/SIT1_YEAST Siderophore iron transporter 1 OS=Saccharomyces cerevisiae (strain ATCC 204508 / S288c) GN=SIT1 PE=3 SV=1	maj:MAA_06654/0.0/ferrioxamine B transporter; K08197 MFS transporter, SIT family, siderophore-iron:H+ symporter	SPAC1399.02/1e-09/---	G9MWU3/0.0/G9MWU3_HYPVG Uncharacterized protein OS=Hypocrea virens (strain Gv29-8 / FGSC 10586) GN=TRIVIDRAFT_180746 PE=4 SV=1	PF07690/1.9E-13/Major Facilitator Superfamily	biological_process:GO:0055085//transmembrane transport;cellular_component:GO:0016021//integral component of membrane;	gnl|TC-DB|P39980	2.A.1.16.1	Hypothetical 70.6 kDa protein in HXT8-CAN1 intergenic region - Saccharomyces cerevisiae (Baker's yeast).
WH_10009197	gi|818167884|gb|KKP07203.1|/0/NCS2 family nucleobase:cation symporter-2 [Trichoderma harzianum]	gi|953408770|ref|XM_014691314.1|/0.0/Metarhizium brunneum ARSEF 3297 purine permease partial mRNA	Q07307/0.0/UAPA_EMENI Uric acid-xanthine permease OS=Emericella nidulans (strain FGSC A4 / ATCC 38163 / CBS 112.46 / NRRL 194 / M139) GN=uapA PE=1 SV=3	maj:MAA_06864/0.0/purine permease; K03458 nucleobase:cation symporter-2, NCS2 family	SPAC1399.01c/0.0/---	A0A0F9Y583/0.0/A0A0F9Y583_TRIHA NCS2 family nucleobase:cation symporter-2 OS=Trichoderma harzianum GN=THAR02_00739 PE=4 SV=1	PF00860/4.8E-61/Permease family	biological_process:GO:0055085//transmembrane transport;cellular_component:GO:0016021//integral component of membrane;molecular_function:GO:0005215//transporter activity;	gnl|TC-DB|P48777	2.A.40.4.4	PURINE PERMEASE - Emericella nidulans (Aspergillus nidulans).
WH_10009213	gi|818164217|gb|KKP03901.1|/0/hypothetical protein THAR02_03989 [Trichoderma harzianum]	gi|927415307|ref|XM_014098010.1|/0.0/Trichoderma virens Gv29-8 cation transporting ATPase partial mRNA	Q9HDW7/0.0/ATC2_SCHPO Calcium-transporting ATPase 2 OS=Schizosaccharomyces pombe (strain 972 / ATCC 24843) GN=pmc1 PE=3 SV=1	tre:TRIREDRAFT_62362/0.0/cation transporting ATPase; K01537 Ca2+-transporting ATPase [EC:3.6.3.8]	BH2515/3e-100/---	A0A0F9XFL1/0.0/A0A0F9XFL1_TRIHA Calcium-transporting ATPase OS=Trichoderma harzianum GN=THAR02_03989 PE=3 SV=1	PF13246/6.2E-19/Cation transport ATPase (P-type)	biological_process:GO:0070588//calcium ion transmembrane transport;cellular_component:GO:0016021//integral component of membrane;molecular_function:GO:0005388//calcium-transporting ATPase activity;GO:0046872//metal ion binding;GO:0005524//ATP binding;	gnl|TC-DB|Q9UUY2	3.A.3.2.27	Putative calcium P-type ATPase (Fragment) OS=Neurospora crassa GN=nca-2 PE=3 SV=1
WH_10009217	gi|927415314|ref|XP_013953488.1|/0/hypothetical protein TRIVIDRAFT_125019, partial [Trichoderma virens Gv29-8] &gt;gi|358381616|gb|EHK19291.1| hypothetical protein TRIVIDRAFT_125019, partial [Trichoderma virens Gv29-8]	gi|615464014|ref|XM_007598779.1|/0.0/Colletotrichum fioriniae PJ7 cycloheximide resistance protein mRNA	Q9USN4/5e-102/YJA1_SCHPO Uncharacterized transporter C1529.01 OS=Schizosaccharomyces pombe (strain 972 / ATCC 24843) GN=SPCC1529.01 PE=3 SV=2	ang:ANI_1_1124164/2e-94/An18g01720; caffeine resistance protein 5; K08158 MFS transporter, DHA1 family, multidrug resistance protein	SPAC11D3.05/7e-88/---	G9N2I1/0.0/G9N2I1_HYPVG Uncharacterized protein (Fragment) OS=Hypocrea virens (strain Gv29-8 / FGSC 10586) GN=TRIVIDRAFT_125019 PE=4 SV=1	PF07690/3.0E-46/Major Facilitator Superfamily	biological_process:GO:0055085//transmembrane transport;cellular_component:GO:0016021//integral component of membrane;	gnl|TC-DB|B6HN82	2.A.1.2.86	Pc21g09220 protein OS=Penicillium chrysogenum (strain ATCC 28089 / DSM 1075 / Wisconsin 54-1255) GN=Pc21g09220 PE=4 SV=1
WH_10009234	gi|927415216|ref|XP_013953439.1|/0/hypothetical protein TRIVIDRAFT_49497 [Trichoderma virens Gv29-8] &gt;gi|358381566|gb|EHK19241.1| hypothetical protein TRIVIDRAFT_49497 [Trichoderma virens Gv29-8]	gi|927384730|ref|XM_014082736.1|/0.0/Trichoderma atroviride IMI 206040 half-sized ABC transporter partial mRNA	D4AYW0/0.0/ABCG1_ARTBC ABC transporter G family member ARB_01379 OS=Arthroderma benhamiae (strain ATCC MYA-4681 / CBS 112371) GN=ARB_01379 PE=1 SV=1	mgr:MGG_01563/0.0/ABC transporter; K05681 ATP-binding cassette, subfamily G (WHITE), member 2	YCR011c_2/6e-91/---	G9N2C8/0.0/G9N2C8_HYPVG Uncharacterized protein OS=Hypocrea virens (strain Gv29-8 / FGSC 10586) GN=TRIVIDRAFT_49497 PE=4 SV=1	PF12661/0.0051/Human growth factor-like EGF	cellular_component:GO:0016021//integral component of membrane;molecular_function:GO:0005524//ATP binding;GO:0016887//ATPase activity;	gnl|TC-DB|P25371	3.A.1.204.9	Probable ATP-dependent permease OS=Saccharomyces cerevisiae GN=ADP1 PE=1 SV=2
WH_10009242	gi|475666635|gb|EMT64425.1|/1.34817e-87/ER-derived vesicles protein ERV14 [Fusarium oxysporum f. sp. cubense race 4] &gt;gi|477520256|gb|ENH72382.1| ER-derived vesicles protein ERV14 [Fusarium oxysporum f. sp. cubense race 1] &gt;gi|587657723|gb|EWY80114.1| ER-derived vesicles protein ERV14 [Fusarium oxysporum FOSC 3-a] &gt;gi|587703186|gb|EWZ49791.1| ER-derived vesicles protein ERV14 [Fusarium o…	gi|630039313|ref|XM_007842328.1|/9e-85/Pestalotiopsis fici W106-1 ER-derived vesicles protein ERV14 mRNA	P53173/2e-54/ERV14_YEAST ER-derived vesicles protein ERV14 OS=Saccharomyces cerevisiae (strain ATCC 204508 / S288c) GN=ERV14 PE=1 SV=3	aje:HCAG_07797/7e-82/ER-derived vesicles protein ERV14; K20368 protein cornichon	NA	W9QID0/4e-87/W9QID0_FUSOX ER-derived vesicles protein ERV14 OS=Fusarium oxysporum f. sp. pisi HDV247 GN=FOVG_01651 PE=4 SV=1	PF03311/2.3E-44/Cornichon protein	biological_process:GO:0006810//transport;cellular_component:GO:0016021//integral component of membrane;	gnl|TC-DB|P53173	8.A.61.1.1	ER-derived vesicles protein ERV14 OS=Saccharomyces cerevisiae (strain ATCC 204508 / S288c) GN=ERV14 PE=1 SV=3
WH_10009258	gi|572284063|gb|ETS07037.1|/0/myosin-5 [Trichoderma reesei RUT C-30]	gi|589107582|ref|XM_006965752.1|/0.0/Trichoderma reesei QM6a myosin (TRIREDRAFT_122064), mRNA	A4RE77/0.0/MYO1_MAGO7 Myosin-1 OS=Magnaporthe oryzae (strain 70-15 / ATCC MYA-4617 / FGSC 8958) GN=MYO1 PE=3 SV=1	tre:TRIREDRAFT_122064/0.0/myosin; K10356 myosin I	YMR109w/0.0/---	A0A024SMI3/0.0/A0A024SMI3_HYPJE Myosin-5 OS=Trichoderma reesei RUT C-30 GN=M419DRAFT_23468 PE=4 SV=1	PF00063/4.2E-239/Myosin head (motor domain)	cellular_component:GO:0016459//myosin complex;molecular_function:GO:0003774//motor activity;GO:0005524//ATP binding;	gnl|TC-DB|O00159	1.I.1.1.3	Unconventional myosin-Ic OS=Homo sapiens GN=MYO1C PE=1 SV=4
WH_10009280	gi|908390732|gb|KND91368.1|/2.02297e-56/hypothetical protein TOPH_04136, partial [Tolypocladium ophioglossoides CBS 100239]	gi|953469202|ref|XM_014722590.1|/4e-49/Metarhizium majus ARSEF 297 Preprotein translocase Sec, Sec61-beta subunit, eukarya partial mRNA	Q9HFC7/2e-35/SC61B_YARLI Protein transport protein Sec61 subunit beta OS=Yarrowia lipolytica (strain CLIB 122 / E 150) GN=SBH1 PE=3 SV=1	pcs:Pc16g09660/2e-46/Pc16g09660; K09481 protein transport protein SEC61 subunit beta	NA	A0A0L0NB90/6e-56/A0A0L0NB90_9HYPO Uncharacterized protein (Fragment) OS=Tolypocladium ophioglossoides CBS 100239 GN=TOPH_04136 PE=4 SV=1	PF03911/1.4E-18/Sec61beta family	biological_process:GO:0006886//intracellular protein transport;cellular_component:GO:0016021//integral component of membrane;GO:0005784//Sec61 translocon complex;	gnl|TC-DB|P52871	3.A.5.8.1	Protein transport protein SEC61 beta 2 subunit - Saccharomyces cerevisiae (Baker's yeast).
WH_10009293	gi|927415084|ref|XP_013953373.1|/0/hypothetical protein TRIVIDRAFT_69172 [Trichoderma virens Gv29-8] &gt;gi|358381495|gb|EHK19170.1| hypothetical protein TRIVIDRAFT_69172 [Trichoderma virens Gv29-8]	gi|953469178|ref|XM_014722578.1|/0.0/Metarhizium majus ARSEF 297 ATPase, P-type, heavy metal translocating partial mRNA	O59666/0.0/ATU2_SCHPO Copper-transporting ATPase ccc2 OS=Schizosaccharomyces pombe (strain 972 / ATCC 24843) GN=ccc2 PE=3 SV=1	maj:MAA_00526/0.0/copper-transporting ATPase 2; K17686 Cu+-exporting ATPase [EC:3.6.3.54]	SPBC29A3.01/0.0/---	G9N254/0.0/G9N254_HYPVG Uncharacterized protein OS=Hypocrea virens (strain Gv29-8 / FGSC 10586) GN=TRIVIDRAFT_69172 PE=3 SV=1	PF00702/3.4E-40/haloacid dehalogenase-like hydrolase	biological_process:GO:0030001//metal ion transport;GO:0098655//cation transmembrane transport;cellular_component:GO:0016021//integral component of membrane;molecular_function:GO:0019829//cation-transporting ATPase activity;GO:0005507//copper ion binding;GO:0000166//nucleotide binding;	gnl|TC-DB|O29777	3.A.3.5.7	Cation-transporting ATPase, P-type (PACS) - Archaeoglobus fulgidus.
WH_10009297	gi|927384601|ref|XP_013938146.1|/6.51878e-129/hypothetical protein TRIATDRAFT_302499 [Trichoderma atroviride IMI 206040] &gt;gi|358390578|gb|EHK39983.1| hypothetical protein TRIATDRAFT_302499 [Trichoderma atroviride IMI 206040]	gi|953400135|ref|XM_014688824.1|/1e-121/Metarhizium brunneum ARSEF 3297 Ubiquitin-conjugating enzyme/RWD-like protein partial mRNA	O00103/3e-78/UBC11_SCHPO Ubiquitin-conjugating enzyme E2-20 kDa OS=Schizosaccharomyces pombe (strain 972 / ATCC 24843) GN=ubc11 PE=3 SV=1	maj:MAA_00522/2e-121/Ubiquitin-conjugating enzyme, active site protein; K06688 ubiquitin-conjugating enzyme E2 C [EC:2.3.2.23]	SPAC18B11.07c/4e-39/---	G9PAE8/2e-128/G9PAE8_HYPAI Uncharacterized protein OS=Hypocrea atroviridis (strain ATCC 20476 / IMI 206040) GN=TRIATDRAFT_302499 PE=3 SV=1	PF00179/3.0E-50/Ubiquitin-conjugating enzyme	molecular_function:GO:0005524//ATP binding;	gnl|TC-DB|P62837	3.A.20.1.1	Ubiquitin-conjugating enzyme E2 D2 OS=Homo sapiens GN=UBE2D2 PE=1 SV=1
WH_10009386	gi|936409895|gb|KPM38601.1|/2.691e-117/Peptidyl-prolyl cis-trans isomerase H [Neonectria ditissima]	gi|758188464|ref|XM_011318311.1|/1e-114/Fusarium graminearum PH-1 peptidyl-prolyl cis-trans isomerase H partial mRNA	Q4IPH4/6e-116/PPIH_GIBZE Peptidyl-prolyl cis-trans isomerase H OS=Gibberella zeae (strain PH-1 / ATCC MYA-4620 / FGSC 9075 / NRRL 31084) GN=CYP3 PE=3 SV=1	fgr:FGSG_00884/1e-115/peptidyl-prolyl cis-trans isomerase H; K09567 peptidyl-prolyl isomerase H (cyclophilin H) [EC:5.2.1.8]	SPBC1709.04c/4e-71/---	C7YIA9/1e-115/C7YIA9_NECH7 Peptidyl-prolyl cis-trans isomerase OS=Nectria haematococca (strain 77-13-4 / ATCC MYA-4622 / FGSC 9596 / MPVI) GN=NECHADRAFT_73413 PE=3 SV=1	PF00160/6.3E-49/Cyclophilin type peptidyl-prolyl cis-trans isomerase/CLD	biological_process:GO:0006457//protein folding;GO:0000413//protein peptidyl-prolyl isomerization;molecular_function:GO:0003755//peptidyl-prolyl cis-trans isomerase activity;	gnl|TC-DB|F4K2G0	3.D.1.8.1	Peptidyl-prolyl cis-trans isomerase OS=Arabidopsis thaliana GN=CYP20-2 PE=3 SV=1
WH_10009388	gi|927385381|ref|XP_013938536.1|/0/hypothetical protein TRIATDRAFT_288049 [Trichoderma atroviride IMI 206040] &gt;gi|358390973|gb|EHK40378.1| hypothetical protein TRIATDRAFT_288049 [Trichoderma atroviride IMI 206040]	gi|615458258|ref|XM_007596988.1|/0.0/Colletotrichum fioriniae PJ7 major facilitator superfamily transporter mRNA	Q8LG53/2e-28/UN932_ARATH UNC93-like protein 2 OS=Arabidopsis thaliana GN=At1g18010 PE=2 SV=2	NA	NA	G9P9Q6/0.0/G9P9Q6_HYPAI Uncharacterized protein OS=Hypocrea atroviridis (strain ATCC 20476 / IMI 206040) GN=TRIATDRAFT_288049 PE=4 SV=1	PF07690/4.2E-11/Major Facilitator Superfamily	biological_process:GO:0055085//transmembrane transport;cellular_component:GO:0016021//integral component of membrane;	gnl|TC-DB|C9S7Y7	2.A.1.58.5	DUF895 domain membrane protein OS=Verticillium albo-atrum (strain VaMs.102 / ATCC MYA-4576 / FGSC 10136) GN=VDBG_01386 PE=4 SV=1
WH_10009413	gi|531866001|gb|EQL02845.1|/0/hsp70 family protein [Ophiocordyceps sinensis CO18]	gi|827055648|ref|XM_008091265.1|/0.0/Colletotrichum graminicola M1.001 hsp70-like protein partial mRNA	P87222/0.0/HSP75_CANAW Heat shock protein SSB1 OS=Candida albicans (strain WO-1) GN=SSB1 PE=3 SV=2	tre:TRIREDRAFT_122572/0.0/hsp70 family protein; K03283 heat shock 70kDa protein 1/8	YDL229w/0.0/---	M1WH49/0.0/M1WH49_CLAP2 Probable heat shock protein 70 OS=Claviceps purpurea (strain 20.1) GN=CPUR_02089 PE=3 SV=1	PF00012/9.3E-173/Hsp70 protein	cellular_component:GO:0005829//cytosol;molecular_function:GO:0005524//ATP binding;	gnl|TC-DB|P22953	1.A.33.1.1	HEAT SHOCK COGNATE 70 KDA PROTEIN 1 (HSC70.1) - Arabidopsis thaliana (Mouse-ear cress).
WH_10009482	gi|953395052|ref|XP_014541768.1|/3.62653e-59/mitochondrial import inner membrane translocase subunit TIM10, partial [Metarhizium brunneum ARSEF 3297] &gt;gi|953464767|ref|XP_014575858.1| mitochondrial import inner membrane translocase subunit TIM10, partial [Metarhizium majus ARSEF 297] &gt;gi|672377677|gb|KFG79943.1| mitochondrial import inner membrane translocase subunit TIM10 [Metarhizium anis…	gi|953464766|ref|XM_014720372.1|/3e-59/Metarhizium majus ARSEF 297 mitochondrial import inner membrane translocase subunit TIM10 partial mRNA	Q4IPZ1/9e-50/TIM10_GIBZE Mitochondrial import inner membrane translocase subunit TIM10 OS=Gibberella zeae (strain PH-1 / ATCC MYA-4620 / FGSC 9075 / NRRL 31084) GN=TIM10 PE=3 SV=1	maw:MAC_04912/1e-59/mitochondrial import inner membrane translocase subunit TIM10; K17778 mitochondrial import inner membrane translocase subunit TIM10	NA	A0A0B4HI89/1e-58/A0A0B4HI89_9HYPO Mitochondrial import inner membrane translocase subunit TIM10 OS=Metarhizium guizhouense ARSEF 977 GN=MGU_03628 PE=4 SV=1	PF02953/6.9E-19/Tim10/DDP family zinc finger	biological_process:GO:0045039//protein import into mitochondrial inner membrane;cellular_component:GO:0005739//mitochondrion;molecular_function:GO:0046872//metal ion binding;GO:0051082//unfolded protein binding;	gnl|TC-DB|P87108	3.A.8.1.1	Mitochondrial import inner membrane translocase subunit TIM10 (Mitochondrial intermembrane protein MRS11) - Saccharomyces cerevisiae (Baker's yeast).
WH_10009503	gi|908390460|gb|KND91098.1|/0/Deubiquitination-protection protein dph1 [Tolypocladium ophioglossoides CBS 100239]	gi|629697066|ref|XM_007815634.1|/1e-173/Metarhizium acridum CQMa 102 deubiquitination-protection protein dph1 partial mRNA	P48510/3e-23/DSK2_YEAST Ubiquitin domain-containing protein DSK2 OS=Saccharomyces cerevisiae (strain ATCC 204508 / S288c) GN=DSK2 PE=1 SV=2	maw:MAC_07485/1e-174/deubiquitination-protection protein dph1; K04523 ubiquilin	YMR276w/1e-23/---	A0A0L0NAF2/0.0/A0A0L0NAF2_9HYPO Deubiquitination-protection protein dph1 OS=Tolypocladium ophioglossoides CBS 100239 GN=TOPH_04265 PE=4 SV=1	PF00240/5.8E-20/Ubiquitin family	NA	gnl|TC-DB|Q7SGY8	8.A.52.1.5	Deubiquitination-protection protein dph1 OS=Neurospora crassa (strain ATCC 24698 / 74-OR23-1A / CBS 708.71 / DSM 1257 / FGSC 987) GN=NCU03028 PE=4 SV=2
WH_10009521	gi|927414884|ref|XP_013953273.1|/2.52753e-70/hypothetical protein TRIVIDRAFT_50748 [Trichoderma virens Gv29-8] &gt;gi|358381391|gb|EHK19066.1| hypothetical protein TRIVIDRAFT_50748 [Trichoderma virens Gv29-8]	gi|291327913|gb|GU993269.1|/8e-68/Hypocrea jecorina strain QM9414 Tctr2 protein (Tctr2) gene, complete cds	O94722/1e-29/CTR4_SCHPO Copper transport protein ctr4 OS=Schizosaccharomyces pombe (strain 972 / ATCC 24843) GN=ctr4 PE=1 SV=1	vda:VDAG_06151/2e-65/high affinity copper transporter; K14686 solute carrier family 31 (copper transporter), member 1	NA	G9N1U9/8e-70/G9N1U9_HYPVG Uncharacterized protein OS=Hypocrea virens (strain Gv29-8 / FGSC 10586) GN=TRIVIDRAFT_50748 PE=4 SV=1	PF04145/1.1E-36/Ctr copper transporter family	cellular_component:GO:0016020//membrane;	gnl|TC-DB|Q4WHY8	1.A.56.1.16	Ctr copper transporter family protein OS=Neosartorya fumigata (strain ATCC MYA-4609 / Af293 / CBS 101355 / FGSC A1100) GN=AFUA_2G03730 PE=4 SV=1
WH_10009526	gi|818163954|gb|KKP03670.1|/1.34885e-121/hypothetical protein THAR02_04245 [Trichoderma harzianum]	gi|589107166|ref|XM_006965544.1|/1e-116/Trichoderma reesei QM6a cytoplasmic cyclophilin (TRIREDRAFT_121977), mRNA	P10255/1e-100/CYPH_NEUCR Peptidyl-prolyl cis-trans isomerase, mitochondrial OS=Neurospora crassa (strain ATCC 24698 / 74-OR23-1A / CBS 708.71 / DSM 1257 / FGSC 987) GN=csr-1 PE=1 SV=1	maw:MAC_05473/2e-110/peptidylprolyl isomerase; K01802 peptidylprolyl isomerase [EC:5.2.1.8]	SPBC28F2.03/2e-76/---	A0A0F9XGK6/4e-121/A0A0F9XGK6_TRIHA Peptidyl-prolyl cis-trans isomerase OS=Trichoderma harzianum GN=THAR02_04245 PE=3 SV=1	PF00160/5.2E-43/Cyclophilin type peptidyl-prolyl cis-trans isomerase/CLD	biological_process:GO:0000413//protein peptidyl-prolyl isomerization;GO:0006457//protein folding;molecular_function:GO:0003755//peptidyl-prolyl cis-trans isomerase activity;	gnl|TC-DB|F4K2G0	3.D.1.8.1	Peptidyl-prolyl cis-trans isomerase OS=Arabidopsis thaliana GN=CYP20-2 PE=3 SV=1
WH_10009533	gi|927384451|ref|XP_013938071.1|/4.19253e-173/hypothetical protein TRIATDRAFT_152803 [Trichoderma atroviride IMI 206040] &gt;gi|358390502|gb|EHK39907.1| hypothetical protein TRIATDRAFT_152803 [Trichoderma atroviride IMI 206040]	gi|953411125|ref|XM_014692484.1|/1e-141/Metarhizium brunneum ARSEF 3297 DUF1275 domain protein partial mRNA	NA	cthr:CTHT_0061140/7e-19/hypothetical protein; K10901 bloom syndrome protein [EC:3.6.4.12]	NA	G9PA68/1e-172/G9PA68_HYPAI Uncharacterized protein OS=Hypocrea atroviridis (strain ATCC 20476 / IMI 206040) GN=TRIATDRAFT_152803 PE=4 SV=1	PF06912/6.4E-48/Protein of unknown function (DUF1275)	cellular_component:GO:0016021//integral component of membrane;	gnl|TC-DB|Q4WVR6	9.B.143.5.3	DUF1275 domain protein OS=Neosartorya fumigata (strain ATCC MYA-4609 / Af293 / CBS 101355 / FGSC A1100) GN=AFUA_5G13060 PE=4 SV=1
WH_10009609	gi|818161540|gb|KKP01602.1|/4.05372e-130/GPR1/FUN34/yaaH family protein [Trichoderma harzianum]	gi|629692454|ref|XM_007813328.1|/1e-129/Metarhizium acridum CQMa 102 GPR/FUN34 family protein partial mRNA	Q5B2K4/1e-86/ACPA_EMENI Acetate permease A OS=Emericella nidulans (strain FGSC A4 / ATCC 38163 / CBS 112.46 / NRRL 194 / M139) GN=acpA PE=2 SV=1	maw:MAC_05179/4e-130/GPR/FUN34 family protein; K07034 uncharacterized protein	YNR002c/8e-65/---	A0A0F9ZMX9/1e-129/A0A0F9ZMX9_TRIHA GPR1/FUN34/yaaH family protein OS=Trichoderma harzianum GN=THAR02_06310 PE=4 SV=1	PF01184/5.4E-90/GPR1/FUN34/yaaH family	cellular_component:GO:0016021//integral component of membrane;	gnl|TC-DB|Q5B2K4	2.A.96.1.3	Putative uncharacterized protein (Acetate permease) OS=Emericella nidulans GN=acpA PE=4 SV=1
WH_10009623	gi|572277321|gb|ETS00579.1|/1.20624e-158/vacuolar iron transporter [Trichoderma reesei RUT C-30]	gi|699031042|emb|HG970335.1|/1e-112/Fusarium graminearum chromosome 4, complete genome	Q6ERE5/2e-50/VIT12_ORYSJ Vacuolar iron transporter 1.2 OS=Oryza sativa subsp. japonica GN=VIT1.2 PE=3 SV=2	NA	YLR220w/1e-39/---	A0A024S5G8/4e-158/A0A024S5G8_HYPJE Vacuolar iron transporter OS=Trichoderma reesei RUT C-30 GN=M419DRAFT_82998 PE=4 SV=1	PF01988/4.3E-65/VIT family	cellular_component:GO:0016021//integral component of membrane;	gnl|TC-DB|P47818	2.A.89.1.1	Protein CCC1 - Saccharomyces cerevisiae (Baker's yeast).
WH_10009653	gi|818157747|gb|KKO98576.1|/0/hypothetical protein THAR02_09314 [Trichoderma harzianum]	gi|953394251|ref|XM_014685882.1|/0.0/Metarhizium brunneum ARSEF 3297 Membrane bound O-acyl transferase, MBOAT partial mRNA	P53154/2e-167/GUP1_YEAST Glycerol uptake protein 1 OS=Saccharomyces cerevisiae (strain ATCC 204508 / S288c) GN=GUP1 PE=1 SV=1	NA	YGL084c/9e-168/---	A0A0F9ZDY4/0.0/A0A0F9ZDY4_TRIHA Uncharacterized protein OS=Trichoderma harzianum GN=THAR02_09314 PE=4 SV=1	PF03062/4.3E-48/MBOAT, membrane-bound O-acyltransferase family	cellular_component:GO:0016021//integral component of membrane;	gnl|TC-DB|P53154	2.A.50.1.1	HYPOTHETICAL 65.3 KDA PROTEIN IN MAD1-SCY1 INTERGENIC REGION - Saccharomyces cerevisiae (Baker's yeast).
WH_10009656	gi|969877705|gb|KUE94990.1|/0/hypothetical protein TGAM01_10511 [Trichoderma gamsii]	gi|589112956|ref|XM_006968439.1|/0.0/Trichoderma reesei QM6a galactose permease (TRIREDRAFT_72383), mRNA	Q92253/0.0/RCO3_NEUCR Probable glucose transporter rco-3 OS=Neurospora crassa (strain ATCC 24698 / 74-OR23-1A / CBS 708.71 / DSM 1257 / FGSC 987) GN=rco-3 PE=3 SV=2	pic:PICST_85501/2e-126/SNF3; High-affinity glucose transporter; K08139 MFS transporter, SP family, sugar:H+ symporter	sll0771/2e-53/---	G9PBN0/0.0/G9PBN0_HYPAI Uncharacterized protein OS=Hypocrea atroviridis (strain ATCC 20476 / IMI 206040) GN=TRIATDRAFT_296763 PE=3 SV=1	PF00083/2.6E-124/Sugar (and other) transporter	biological_process:GO:0055085//transmembrane transport;cellular_component:GO:0016021//integral component of membrane;molecular_function:GO:0022891//substrate-specific transmembrane transporter activity;	gnl|TC-DB|G4N740	2.A.1.1.117	Glucose transporter rco-3 OS=Magnaporthe oryzae (strain 70-15 / ATCC MYA-4617 / FGSC 8958) GN=MGG_03620 PE=3 SV=1
WH_10009666	gi|927427608|ref|XP_013959635.1|/0/hypothetical protein TRIVIDRAFT_62112 [Trichoderma virens Gv29-8] &gt;gi|358387834|gb|EHK25428.1| hypothetical protein TRIVIDRAFT_62112 [Trichoderma virens Gv29-8]	gi|953461120|ref|XM_014718549.1|/0.0/Metarhizium majus ARSEF 297 LMBR1-like membrane protein partial mRNA	A6RN41/0.0/LMBD1_BOTFB Probable lysosomal cobalamin transporter OS=Botryotinia fuckeliana (strain B05.10) GN=BC1G_01863 PE=3 SV=1	maj:MAA_08129/0.0/LMBR1-like membrane protein; K14617 LMBR1 domain-containing protein 1	NA	G9MIW2/0.0/G9MIW2_HYPVG Uncharacterized protein OS=Hypocrea virens (strain Gv29-8 / FGSC 10586) GN=TRIVIDRAFT_62112 PE=4 SV=1	PF04791/2.2E-18/LMBR1-like membrane protein	cellular_component:GO:0016021//integral component of membrane;	gnl|TC-DB|A6QTW5	9.A.54.1.3	Probable lysosomal cobalamin transporter OS=Ajellomyces capsulatus (strain NAm1 / WU24) GN=HCAG_00821 PE=3 SV=1
WH_10009680	gi|969886384|gb|KUF03556.1|/3.81798e-79/26S proteasome regulatory subunit N7 [Trichoderma gamsii]	gi|758202045|ref|XM_011325081.1|/5e-71/Fusarium graminearum PH-1 RNA-binding protein 8A partial mRNA	O42847/2e-38/YFH9_SCHPO Uncharacterized RNA-binding protein C23A1.09 OS=Schizosaccharomyces pombe (strain 972 / ATCC 24843) GN=SPAC23A1.09 PE=3 SV=1	fgr:FGSG_04914/5e-72/RNA-binding protein 8A; K12876 RNA-binding protein 8A	all2928/2e-06/---	G9MIX4/2e-78/G9MIX4_HYPVG Uncharacterized protein (Fragment) OS=Hypocrea virens (strain Gv29-8 / FGSC 10586) GN=TRIVIDRAFT_121456 PE=4 SV=1	PF00076/3.5E-12/RNA recognition motif. (a.k.a. RRM, RBD, or RNP domain)	biological_process:GO:0006396//RNA processing;cellular_component:GO:0005737//cytoplasm;GO:0005634//nucleus;molecular_function:GO:0000166//nucleotide binding;GO:0003723//RNA binding;	gnl|TC-DB|Q9Y5S9	3.A.18.1.1	RNA-binding protein 8A - Homo sapiens (Human).
WH_10009701	gi|936414595|gb|KPM42977.1|/0/hypothetical protein AK830_g3558 [Neonectria ditissima]	gi|589113046|ref|XM_006968484.1|/1e-174/Trichoderma reesei QM6a ER lumen protein retention receptor (TRIREDRAFT_81263), mRNA	P18414/9e-31/ERD2_YEAST ER lumen protein-retaining receptor OS=Saccharomyces cerevisiae (strain ATCC 204508 / S288c) GN=ERD2 PE=3 SV=1	dha:DEHA2G17974g/5e-35/DEHA2G17974p; K10949 ER lumen protein retaining receptor	YBL040c/5e-31/---	G9MIZ7/0.0/G9MIZ7_HYPVG Uncharacterized protein OS=Hypocrea virens (strain Gv29-8 / FGSC 10586) GN=TRIVIDRAFT_72566 PE=4 SV=1	PF00810/1.4E-39/ER lumen protein retaining receptor	biological_process:GO:0006621//protein retention in ER lumen;cellular_component:GO:0005783//endoplasmic reticulum;GO:0016021//integral component of membrane;molecular_function:GO:0046923//ER retention sequence binding;	gnl|TC-DB|M7SWU9	9.B.191.1.7	Putative er lumen protein retaining receptor protein OS=Eutypa lata (strain UCR-EL1) GN=UCREL1_1901 PE=4 SV=1
WH_10009703	gi|927384079|ref|XP_013937885.1|/0/hypothetical protein TRIATDRAFT_129149 [Trichoderma atroviride IMI 206040] &gt;gi|358390320|gb|EHK39726.1| hypothetical protein TRIATDRAFT_129149 [Trichoderma atroviride IMI 206040]	gi|629720494|ref|XM_007823263.1|/0.0/Metarhizium robertsii ARSEF 23 LETM1-like protein mRNA	O13920/1e-122/MDM28_SCHPO LETM1 domain-containing protein mdm28, mitochondrial OS=Schizosaccharomyces pombe (strain 972 / ATCC 24843) GN=mdm28 PE=2 SV=3	maj:MAA_05265/0.0/LETM1-like protein; K17800 LETM1 and EF-hand domain-containing protein 1, mitochondrial	NA	G9PBI2/0.0/G9PBI2_HYPAI Uncharacterized protein OS=Hypocrea atroviridis (strain ATCC 20476 / IMI 206040) GN=TRIATDRAFT_129149 PE=4 SV=1	PF07766/1.2E-102/LETM1-like protein	cellular_component:GO:0016021//integral component of membrane;molecular_function:GO:0043022//ribosome binding;	gnl|TC-DB|Q06493	2.A.97.1.4	LETM1 domain-containing protein YLH47, mitochondrial OS=Saccharomyces cerevisiae GN=YLH47 PE=1 SV=1
WH_10009709	gi|927427690|ref|XP_013959676.1|/0/hypothetical protein TRIVIDRAFT_72586 [Trichoderma virens Gv29-8] &gt;gi|358387876|gb|EHK25470.1| hypothetical protein TRIVIDRAFT_72586 [Trichoderma virens Gv29-8]	gi|615444767|ref|XM_007592768.1|/0.0/Colletotrichum fioriniae PJ7 UDP-galactose transporter mRNA	A4RM13/0.0/GMT_MAGO7 GDP-mannose transporter OS=Magnaporthe oryzae (strain 70-15 / ATCC MYA-4617 / FGSC 8958) GN=VRG4 PE=3 SV=1	vda:VDAG_06288/0.0/GDP-mannose transporter; K15356 GDP-mannose transporter	SPAC144.18/4e-138/---	G9MJ05/0.0/G9MJ05_HYPVG Uncharacterized protein OS=Hypocrea virens (strain Gv29-8 / FGSC 10586) GN=TRIVIDRAFT_72586 PE=4 SV=1	NA	biological_process:GO:0055085//transmembrane transport;cellular_component:GO:0016021//integral component of membrane;	gnl|TC-DB|Q5A477	2.A.7.13.2	GDP-mannose transporter
WH_10009737	gi|572275349|gb|ETR98784.1|/0/ATP-dependent RNA helicase DBP5 [Trichoderma reesei RUT C-30]	gi|758193286|ref|XM_011320718.1|/0.0/Fusarium graminearum PH-1 ATP-dependent RNA helicase DBP5 partial mRNA	Q4HY71/0.0/DBP5_GIBZE ATP-dependent RNA helicase DBP5 OS=Gibberella zeae (strain PH-1 / ATCC MYA-4620 / FGSC 9075 / NRRL 31084) GN=DBP5 PE=3 SV=1	fgr:FGSG_10087/0.0/ATP-dependent RNA helicase DBP5; K18655 ATP-dependent RNA helicase DDX19/DBP5 [EC:3.6.4.13]	SPAC1F5.10/6e-83/---	A0A024S069/0.0/A0A024S069_HYPJE ATP-dependent RNA helicase DBP5 OS=Trichoderma reesei RUT C-30 GN=M419DRAFT_114668 PE=3 SV=1	PF00270/8.7E-33/DEAD/DEAH box helicase	biological_process:GO:0006406//mRNA export from nucleus;GO:0006415//translational termination;cellular_component:GO:0005844//polysome;GO:0005737//cytoplasm;GO:0044614//nuclear pore cytoplasmic filaments;GO:0005934//cellular bud tip;molecular_function:GO:0005524//ATP binding;GO:0008186//RNA-dependent ATPase activity;GO:0003676//nucleic acid binding;GO:0000822//inositol hexakisphosphate binding;GO:…	gnl|TC-DB|Q9UMR2	1.I.1.1.3	ATP-dependent RNA helicase DDX19B OS=Homo sapiens GN=DDX19B PE=1 SV=1
WH_10009740	gi|969886319|gb|KUF03491.1|/0/hypothetical protein TGAM01_02104 [Trichoderma gamsii]	gi|953468870|ref|XM_014722424.1|/0.0/Metarhizium majus ARSEF 297 Mitochondrial carrier domain protein partial mRNA	Q54W11/4e-66/MCFL_DICDI Mitochondrial substrate carrier family protein L OS=Dictyostelium discoideum GN=mcfL PE=3 SV=1	maj:MAA_03032/0.0/Mitochondrial substrate/solute carrier; K15109 solute carrier family 25 (mitochondrial carnitine/acylcarnitine transporter), member 20/29	NA	A0A0B4I7B2/0.0/A0A0B4I7B2_9HYPO Mitochondrial carrier domain protein (Fragment) OS=Metarhizium majus ARSEF 297 GN=MAJ_05011 PE=3 SV=1	PF00153/2.0E-15/Mitochondrial carrier protein	biological_process:GO:0055085//transmembrane transport;cellular_component:GO:0016021//integral component of membrane;	gnl|TC-DB|Q8N8R3	2.A.29.8.9	Mitochondrial carnitine/acylcarnitine carrier protein CACL OS=Homo sapiens GN=SLC25A29 PE=2 SV=2
WH_10009746	gi|927427770|ref|XP_013959716.1|/0/hypothetical protein TRIVIDRAFT_85298 [Trichoderma virens Gv29-8] &gt;gi|358387917|gb|EHK25511.1| hypothetical protein TRIVIDRAFT_85298 [Trichoderma virens Gv29-8]	gi|927383990|ref|XM_014082366.1|/0.0/Trichoderma atroviride IMI 206040 oxysterol binding protein partial mRNA	O13944/2e-109/YEH1_SCHPO Oxysterol-binding protein homolog C23H4.01c OS=Schizosaccharomyces pombe (strain 972 / ATCC 24843) GN=SPAC23H4.01c PE=1 SV=2	maj:MAA_03041/0.0/oxysterol binding protein; K20463 oxysterol-binding protein-related protein 3/6/7	NA	G9MJ47/0.0/G9MJ47_HYPVG Uncharacterized protein OS=Hypocrea virens (strain Gv29-8 / FGSC 10586) GN=TRIVIDRAFT_85298 PE=4 SV=1	PF15409/1.8E-37/Pleckstrin homology domain	biological_process:GO:0006810//transport;cellular_component:GO:0016021//integral component of membrane;GO:0005829//cytosol;	gnl|TC-DB|N4TIW3	2.D.1.1.6	Oxysterol-binding protein like protein 3 OS=Fusarium oxysporum f. sp. cubense (strain race 1) GN=FOC1_g10012768 PE=4 SV=1
WH_10009771	gi|927427818|ref|XP_013959740.1|/2.79919e-172/hypothetical protein TRIVIDRAFT_62211 [Trichoderma virens Gv29-8] &gt;gi|358387941|gb|EHK25535.1| hypothetical protein TRIVIDRAFT_62211 [Trichoderma virens Gv29-8]	gi|629687228|ref|XM_007810719.1|/1e-169/Metarhizium acridum CQMa 102 NADH-ubiquinone oxidoreductase 24 kDa subunit precursor partial mRNA	P40915/2e-147/NDUV2_NEUCR NADH-ubiquinone oxidoreductase 24 kDa subunit, mitochondrial OS=Neurospora crassa (strain ATCC 24698 / 74-OR23-1A / CBS 708.71 / DSM 1257 / FGSC 987) GN=nuo-24 PE=2 SV=1	maw:MAC_02570/2e-170/NADH-ubiquinone oxidoreductase 24 kDa subunit precursor; K03943 NADH dehydrogenase (ubiquinone) flavoprotein 2 [EC:1.6.5.3 1.6.99.3]	RP353/1e-57/---	G9MJ72/8e-172/G9MJ72_HYPVG Uncharacterized protein OS=Hypocrea virens (strain Gv29-8 / FGSC 10586) GN=TRIVIDRAFT_62211 PE=4 SV=1	PF01257/4.8E-58/Thioredoxin-like [2Fe-2S] ferredoxin	biological_process:GO:0055114//oxidation-reduction process;molecular_function:GO:0016491//oxidoreductase activity;GO:0046872//metal ion binding;GO:0051537//2 iron, 2 sulfur cluster binding;	gnl|TC-DB|P40915	3.D.1.6.2	NADH-ubiquinone oxidoreductase 24 kDa subunit, mitochondrial - Neurospora crassa.
[truncated: 23 more rows]
