# Supplementary material for: Genome Analysis of Hypomyces perniciosus, the Causal Agent of Wet Bubble Disease of Button Mushroom (Agaricus bisporus)
Source: Genes (Basel). 2019 May 29;10(6):417. doi: 10.3390/genes10060417 (PMC6627653; doi:10.3390/genes10060417)
Supplement: Supplementary file 1 [file genes-10-00417-s001.zip › genes-489343-supplementary/TableS12.xlsx]

## Sheet: Sheet1
Table S12. List of fungal virulence factors genes in Hypomyces perciosus genome from database of fungal virulence factors (DFVF).
Gene_id	Identity	E_value	UniProtID	Gene_Symbol	EMBL_ID	Protein_Length	Organism	Taxonomy_ID	Description	Pubmed	NCBI_RefSeq	Pfam	Disease_Host	Disease_Hostkey	Disease	DiseaseKey	Gene_Ontology
WH_10006947	79.4	4.1e-169	O13316_MAGGR	MAGC	AAB65427.1	355	Magnaporthe grisea	148305	Unknown	9390422	Unknown	{ID:PF00503; Description: G-alpha}	Digitaria (Poaceae)	herb	Leaf spot	Leaf Spot	{ID:0005525; Method: IEA:UniProtKB-KW; Description: F:GTP binding} {ID:0004871; Method: IEA:InterPro; Description: F:signal transducer activity} {ID:0007186; Method: IEA:InterPro; Description: P:G-protein coupled receptor protein signaling pathway}
WH_10006954	91.8	7.5e-210	Q7Z7T9_MONFR	TUB2	AAP40262.1	398	Monilinia fructicola	38448	FUNCTION: Tubulin is the major constituent of microtubules. It binds two moles of GTP, one at an exchangeable site on the beta chain and one at a non-exchangeable site on the alpha-chain (By similarity).; SUBUNIT: Dimer of alpha and beta chains (By similarity).; SIMILARITY: Belongs to the tubulin family.	14660360	Unknown	{ID:PF00091; Description: Tubulin} {ID:PF03953; Description: Tubulin}	Rosaceae, primarily Prunus spp., also Pomoideae including apple (Malus) and pear (Pyrus). Reported on Vitis vinifera (Vitaceae)	xyloid	Brown fruit rot, wilt, blight, canker	Brown Fruit Rot	{ID:0005737; Method: IEA:UniProtKB-KW; Description: C:cytoplasm} {ID:0005874; Method: IEA:UniProtKB-KW; Description: C:microtubule} {ID:0005525; Method: IEA:UniProtKB-KW; Description: F:GTP binding} {ID:0003924; Method: IEA:InterPro; Description: F:GTPase activity} {ID:0005198; Method: IEA:InterPro; Description: F:structural molecule activity} {ID:0007018; Method: IEA:InterPro; Description: P:mic…
WH_10006971	52.1	9.7e-125	Q59LF3_CANAL	RVS167	EAK91317.1	474	Candida albicans	5476	SIMILARITY: Contains 1 SH3 domain.; CAUTION: The sequence shown here is derived from an EMBL/GenBank/DDBJ whole genome shotgun (WGS) entry which is preliminary data.	15123810	XP_710570.1, XM_705478.1, XP_710580.1, XM_705488.1	{ID:PF03114; Description: BAR} {ID:PF00018; Description: BAR}	Isolated from a wide variety of substrates including humans	animals	invasive candidal disease	invasive candidal disease	{ID:0005737; Method: IEA:InterPro; Description: C:cytoplasm} {ID:0051666; Method: IMP:CGD; Description: P:actin cortical patch localization} {ID:0006897; Method: IMP:CGD; Description: P:endocytosis} {ID:0031505; Method: IMP:CGD; Description: P:fungal-type cell wall organization} {ID:0030448; Method: IMP:CGD; Description: P:hyphal growth} {ID:0009405; Method: IMP:CGD; Description: P:pathogenesis}
WH_10006990	78	0	TREB_MAGO7	NTH1	AAB88889.1	736	Magnaporthe oryzae	242507	FUNCTION: Plays a role in pathogenicity, specifically in proliferation of invasive hyphae in rice blast disease.; CATALYTIC ACTIVITY: Alpha,alpha-trehalose + H(2)O = 2 D-glucose.; SUBCELLULAR LOCATION: Cytoplasm (By similarity).; INDUCTION: During sporulation, plant infection and in response to hyperosmotic stress.; SIMILARITY: Belongs to the glycosyl hydrolase 37 family.	9574508, 12514128, 15846337	XP_364626.1, XM_364626.1	{ID:PF01204; Description: Trehalase} {ID:PF07492; Description: Trehalase}	Poaceae, especially important on Oryzae	herb	Rice blast	Rice Blast	{ID:0005737; Method: IEA:UniProtKB-SubCell; Description: C:cytoplasm} {ID:0004555; Method: IEA:EC; Description: F:alpha,alpha-trehalase activity} {ID:0005509; Method: IEA:InterPro; Description: F:calcium ion binding} {ID:0006950; Method: IEA:UniProtKB-KW; Description: P:response to stress} {ID:0005993; Method: IEA:InterPro; Description: P:trehalose catabolic process}
WH_10006991	64.4	8.1e-201	Q59RB8_CANAL	ICL1	EAK93009.1	550	Candida albicans	5476	SIMILARITY: Belongs to the isocitrate lyase/PEP mutase superfamily. Isocitrate lyase family.	15123810	XP_712202.1, XM_707109.1, XP_712232.1, XM_707139.1	{ID:PF00463; Description: ICL}	Isolated from a wide variety of substrates including humans	animals	invasive candidal disease	invasive candidal disease	{ID:0005777; Method: IDA:CGD; Description: C:peroxisome} {ID:0004451; Method: IEA:InterPro; Description: F:isocitrate lyase activity} {ID:0006097; Method: IMP:CGD; Description: P:glyoxylate cycle} {ID:0009405; Method: IMP:CGD; Description: P:pathogenesis}
WH_10006992	74.6	1.3e-310	Q8J2N0_FUSOX	SNF1	AAN32715.1	706	Fusarium oxysporum	5507	Unknown	12845476	Unknown	{ID:PF00069; Description: Pkinase} {ID:PF08587; Description: Pkinase}	Multiple genera in multiple families	plants	Blights, wilts, rots of various sorts	Blight	{ID:0005524; Method: IEA:UniProtKB-KW; Description: F:ATP binding} {ID:0004674; Method: IEA:InterPro; Description: F:protein serine/threonine kinase activity}
WH_10006997	48.6	1.1e-203	C5GDC1_AJEDR	BDCG_02855	EEQ87735.1	747	Ajellomyces dermatitidis	559297	Unknown	Unknown	Unknown	{ID:PF04042; Description: DNA_pol_E_B}	humans	vertebrata	cutaneous Blastomyces dermatitidis infection	cutaneous Infection	{ID:0003677; Method: IEA:InterPro; Description: F:DNA binding} {ID:0003887; Method: IEA:InterPro; Description: F:DNA-directed DNA polymerase activity} {ID:0006260; Method: IEA:InterPro; Description: P:DNA replication}
WH_10007000	73.8	9.9e-206	Q9UQZ1_9PEZI	EMK1	AAD55385.1	512	Glomerella cingulata	5457	Unknown	10948253	Unknown	{ID:PF00069; Description: Pkinase}	Multiple genera in multiple families	plants	'Anthracnose of stems and leaves, dieback, root rot, leaf spot, blossom rot, fruit rot (dieback and ripe rot), seedling blight.' (Mordue 1971)	Anthracnose	{ID:0005524; Method: IEA:UniProtKB-KW; Description: F:ATP binding} {ID:0004674; Method: IEA:InterPro; Description: F:protein serine/threonine kinase activity}
WH_10007005	43.9	5.7e-75	Q9HFV9_CRYNE	PKR1	AAG30146.1	482	Cryptococcus neoformans	40410	Unknown	11287622	Unknown	{ID:PF00027; Description: cNMP_binding} {ID:PF02197; Description: cNMP_binding}	humans	vertebrata	cryptococcosis	Cryptococcosis	{ID:0005952; Method: IEA:InterPro; Description: C:cAMP-dependent protein kinase complex} {ID:0008603; Method: IEA:InterPro; Description: F:cAMP-dependent protein kinase regulator activity} {ID:0016301; Method: IEA:UniProtKB-KW; Description: F:kinase activity} {ID:0001932; Method: IEA:InterPro; Description: P:regulation of protein phosphorylation} {ID:0007165; Method: IEA:InterPro; Description: P:…
WH_10007026	49.3	8.5e-78	Q59SI6_CANAL	PCT1	EAK93465.1	457	Candida albicans	5476	CAUTION: The sequence shown here is derived from an EMBL/GenBank/DDBJ whole genome shotgun (WGS) entry which is preliminary data.	15123810	XP_712640.1, XM_707547.1, XP_712791.1, XM_707698.1	{ID:PF01467; Description: CTP_transf_2}	Isolated from a wide variety of substrates including humans	animals	invasive candidal disease	invasive candidal disease	{ID:0016779; Method: IEA:InterPro; Description: F:nucleotidyltransferase activity} {ID:0009058; Method: IEA:InterPro; Description: P:biosynthetic process} {ID:0009405; Description: P:pathogenesis IEP:CGD}
WH_10007082	46.6	7.9e-153	C1G3C3_PARBD	PADG_01439	EEH45289.1	650	Paracoccidioides brasiliensis	502780	Unknown	Unknown	Unknown	{ID:PF05178; Description: Kri1}	humans	vertebrata	Paracoccidioidomycosis	Paracoccidioidomycosis
WH_10007083	60.5	7.7e-68	Q59X89_CANAL	CAO19.13721, CAO19.589, CAO19.6364, CAO19.8221, O EAK95092.1 216 Candida albicans 5476 SIMILARITY: Belongs to the small GTPase superfamily. Rab family.; CAUTION: The sequence shown here is derived from an EMBL/GenBank/DDBJ whole genome shotgun (WGS) entry which is preliminary data. 15123810 XP_714175.1, XM_709082.1, XP_714216.1, XM_709123.1, XP_716121.1, XM_711028.1, XP_716205.1, XM_711112.1 {ID:…
WH_10007905	82.5	1.7e-164	HOG1_CRYPA	HOG1	AAO27796.1	358	Cryphonectria parasitica	5116	FUNCTION: Mitogen-activated protein kinase involved in a signal transduction pathway that is activated by changes in the osmolarity of the extracellular environment. Controls osmotic regulation of transcription of target genes (By similarity). Involved in the virulence and conidia formation. Mediates tannic acid-induced laccase expression and cryparin expression.; CATALYTIC ACTIVITY: ATP + a prot…	14982623	Unknown	{ID:PF00069; Description: Pkinase}	Castanea spp., Fagus sylvatica, Quercus spp. (Fagaceae)	xyloid	Chestnut blight. Cankers	Canker	{ID:0005737; Method: IEA:UniProtKB-SubCell; Description: C:cytoplasm} {ID:0005634; Method: IEA:UniProtKB-SubCell; Description: C:nucleus} {ID:0005524; Method: IEA:UniProtKB-KW; Description: F:ATP binding} {ID:0004707; Method: IEA:EC; Description: F:MAP kinase activity} {ID:0006355; Method: IEA:UniProtKB-KW; Description: P:regulation of transcription, DNA-dependent} {ID:0006351; Method: IEA:UniPro…
WH_10007907	92.7	3.4e-192	Q65YU2_FUSOX	FGA2	BAD44729.1	355	Fusarium oxysporum	5507	Unknown	15668015	Unknown	{ID:PF00503; Description: G-alpha}	Multiple genera in multiple families	plants	Blights, wilts, rots of various sorts	Blight	{ID:0005525; Method: IEA:UniProtKB-KW; Description: F:GTP binding} {ID:0004871; Method: IEA:InterPro; Description: F:signal transducer activity} {ID:0007186; Method: IEA:InterPro; Description: P:G-protein coupled receptor protein signaling pathway}
WH_10007933	44	3.1e-24	F2QXA8_PICP7	SEC4	CCA40036.1	204	Pichia pastoris	981350	SIMILARITY: Belongs to the small GTPase superfamily. Rab family.	Unknown	Unknown	{ID:PF00071; Description: Ras}	humans	vertebrata	occasional infection	Occasional Infection	{ID:0005525; Method: IEA:InterPro; Description: F:GTP binding} {ID:0015031; Method: IEA:InterPro; Description: P:protein transport} {ID:0007264; Method: IEA:InterPro; Description: P:small GTPase mediated signal transduction}
WH_10007971	44	5.6e-59	B8LZ89_TALSN	TSTA_083650	EED21133.1	328	Talaromyces stipitatus	441959	Unknown	Unknown	XP_002478096.1, XM_002478051.1	{ID:PF02453; Description: Reticulon}	humans	vertebrata	occasional infection	Occasional Infection	{ID:0005783; Method: IEA:InterPro; Description: C:endoplasmic reticulum} {ID:0009405; Method: IEA:InterPro; Description: P:pathogenesis}
WH_10007984	54.7	2e-98	A4QPV0_MAGO7	MGG_10510	EDK06580.1	306	Magnaporthe oryzae	242507	SIMILARITY: Belongs to the RNase T2 family.	15846337	XP_366291.2, XM_366291.2	{ID:PF00445; Description: Ribonuclease_T2}	Poaceae, especially important on Oryzae	herb	Rice blast	Rice Blast	{ID:0033897; Method: IEA:InterPro; Description: F:ribonuclease T2 activity} {ID:0003723; Method: IEA:InterPro; Description: F:RNA binding}
WH_10007994	52.9	8.8e-131	Q6PUV8_HORWE	OLE1	AAS91159.2	483	Hortaea werneckii	91943	COFACTOR: Iron (By similarity).; DOMAIN: The histidine box domains may contain the active site and/or be involved in metal ion binding (By similarity).; SIMILARITY: Belongs to the fatty acid desaturase family.; SIMILARITY: Contains 1 cytochrome b5 heme-binding domain.	Unknown	Unknown	{ID:PF00173; Description: Cyt-b5} {ID:PF00487; Description: Cyt-b5}	humans	vertebrata	infection	Infection	{ID:0005783; Method: IEA:InterPro; Description: C:endoplasmic reticulum} {ID:0016021; Method: IEA:UniProtKB-KW; Description: C:integral to membrane} {ID:0020037; Method: IEA:InterPro; Description: F:heme binding} {ID:0004768; Method: IEA:InterPro; Description: F:stearoyl-CoA 9-desaturase activity} {ID:0006633; Method: IEA:UniProtKB-KW; Description: P:fatty acid biosynthetic process}
WH_10007998	76.1	4.6e-213	C5GWH6_AJEDR	BDCG_08802	EEQ85533.1	468	Ajellomyces dermatitidis	559297	Unknown	Unknown	Unknown	{ID:PF00996; Description: GDI}	humans	vertebrata	cutaneous Blastomyces dermatitidis infection	cutaneous Infection	{ID:0005093; Method: IEA:InterPro; Description: F:Rab GDP-dissociation inhibitor activity} {ID:0015031; Method: IEA:InterPro; Description: P:protein transport}
WH_10008000	52.7	1.1e-66	O74686_AJECA	URA5	AAC62627.1	244	Ajellomyces capsulata	5037	Unknown	9748447	Unknown	{ID:PF00156; Description: Pribosyltran}	humans	vertebrata	Darling's disease	Darling's Disease	{ID:0000287; Method: IEA:HAMAP; Description: F:magnesium ion binding} {ID:0004588; Method: IEA:HAMAP; Description: F:orotate phosphoribosyltransferase activity} {ID:0009116; Method: IEA:InterPro; Description: P:nucleoside metabolic process} {ID:0006221; Method: IEA:HAMAP; Description: P:pyrimidine nucleotide biosynthetic process}
WH_10008026	68.9	6.1e-141	A4RKI4_MAGO7	MGG_01481	EDK04805.1	323	Magnaporthe oryzae	242507	Unknown	15846337	XP_363555.1, XM_363555.1	{ID:PF00400; Description: WD40}	Poaceae, especially important on Oryzae	herb	Rice blast	Rice Blast
WH_10008044	48.6	4e-74	Q9Y7E5_CANAL	SPT3	AAD33888.1	328	Candida albicans	5476	Unknown	12072450, 15123810	XP_719383.1, XM_714290.1	{ID:PF02269; Description: TFIID-18kDa}	Isolated from a wide variety of substrates including humans	animals	invasive candidal disease	invasive candidal disease	{ID:0000124; Method: IGI:CGD; Description: C:SAGA complex} {ID:0003677; Method: IEA:InterPro; Description: F:DNA binding} {ID:0030447; Method: IMP:CGD; Description: P:filamentous growth} {ID:0016573; Method: IGI:CGD; Description: P:histone acetylation} {ID:0009405; Method: IMP:CGD; Description: P:pathogenesis} {ID:0006366; Method: IEA:InterPro; Description: P:transcription from RNA polymerase II …
WH_10008047	52.6	2.7e-273	P87199_USTMD	KIN2	AAB63337.1	968	Ustilago maydis	5270	SIMILARITY: Belongs to the kinesin-like protein family.; SIMILARITY: Contains 1 kinesin-motor domain.	9218789	Unknown	{ID:PF04325; Description: DUF465} {ID:PF00225; Description: DUF465}	Euchlaena spp., Zea spp. (Poaceae)	herb	Smut. Corn smut	Smut	{ID:0005874; Method: IEA:UniProtKB-KW; Description: C:microtubule} {ID:0005524; Method: IEA:UniProtKB-KW; Description: F:ATP binding} {ID:0003777; Method: IEA:InterPro; Description: F:microtubule motor activity} {ID:0007018; Method: IEA:InterPro; Description: P:microtubule-based movement}
WH_10008049	59	2.7e-132	C0SHF9_PARBP	PABG_07114	EEH17027.1	421	Paracoccidioides brasiliensis	482561	SIMILARITY: Belongs to the thiolase family.	Unknown	Unknown	{ID:PF02803; Description: Thiolase_C} {ID:PF00108; Description: Thiolase_C}	humans	vertebrata	Paracoccidioidomycosis	Paracoccidioidomycosis	{ID:0016747; Method: IEA:InterPro; Description: F:transferase activity, transferring acyl groups other than amino-acyl groups}
WH_10008131	41.4	7.2e-68	Q59M50_CANAL	CWT1	EAK91556.1	578	Candida albicans	5476	CAUTION: The sequence shown here is derived from an EMBL/GenBank/DDBJ whole genome shotgun (WGS) entry which is preliminary data.	15123810	XP_710804.1, XM_705712.1, XP_710815.1, XM_705723.1	{ID:PF00172; Description: Zn_clus}	Isolated from a wide variety of substrates including humans	animals	invasive candidal disease	invasive candidal disease	{ID:0005634; Method: IEA:InterPro; Description: C:nucleus} {ID:0003700; Method: IEA:InterPro; Description: F:sequence-specific DNA binding transcription factor activity} {ID:0008270; Method: IEA:InterPro; Description: F:zinc ion binding} {ID:0031505; Method: IMP:CGD; Description: P:fungal-type cell wall organization} {ID:0009405; Method: IMP:CGD; Description: P:pathogenesis}
WH_10008231	63.9	1.6e-149	O59928_HYPVI	NULL	AAC05829.1	430	Hypocrea virens	29875	SIMILARITY: Belongs to the glycosyl hydrolase 18 family.	10022948	Unknown	{ID:PF00704; Description: Glyco_hydro_18}	humans	vertebrata	infection	Infection	{ID:0043169; Method: IEA:InterPro; Description: F:cation binding} {ID:0004568; Method: IEA:InterPro; Description: F:chitinase activity} {ID:0006032; Method: IEA:InterPro; Description: P:chitin catabolic process}
WH_10000650	47.1	1.1e-90	PEPA_ASPFC	PEP1	EDP52067.1	395	Neosartorya fumigata	451804	FUNCTION: Secreted aspartic endopeptidase that allows assimilation of proteinaceous substrates. Can catalyze hydrolysis of the major structural proteins of basement membrane, elastin, collagen, and laminin. Thought to play a significant role in virulence (By similarity).; CATALYTIC ACTIVITY: Hydrolysis of proteins with broad specificity. Generally favors hydrophobic residues in P1 and P1', but al…	18404212	Unknown	{ID:PF00026; Description: Asp}	humans	vertebrata	infection	Infection	{ID:0005576; Method: IEA:UniProtKB-SubCell; Description: C:extracellular region} {ID:0004190; Method: IEA:UniProtKB-KW; Description: F:aspartic-type endopeptidase activity} {ID:0009405; Method: IEA:UniProtKB-KW; Description: P:pathogenesis} {ID:0006508; Method: IEA:InterPro; Description: P:proteolysis}
WH_10000699	47.7	3.2e-46	A0SXQ6_MAGGR	RHO3	ABK60346.1	210	Magnaporthe grisea	148305	SIMILARITY: Belongs to the small GTPase superfamily. Rho family.	Unknown	Unknown	{ID:PF00071; Description: Ras}	Digitaria (Poaceae)	herb	Leaf spot	Leaf Spot	{ID:0005622; Method: IEA:InterPro; Description: C:intracellular} {ID:0016020; Method: IEA:UniProtKB-KW; Description: C:membrane} {ID:0005525; Method: IEA:UniProtKB-KW; Description: F:GTP binding} {ID:0007264; Method: IEA:InterPro; Description: P:small GTPase mediated signal transduction}
WH_10000798	61.6	1e-239	ELM_ASPFU	MEP	CAA83015.1	634	Neosartorya fumigata	330879	FUNCTION: Secreted metalloproteinase that allows assimilation of proteinaceous substrates and probably acts as a virulence factor (By similarity). Catalyzes the hydrolysis of elastin.; COFACTOR: Binds 1 zinc ion per subunit (By similarity).; SUBCELLULAR LOCATION: Secreted (By similarity).; INDUCTION: Expression is controlled by the prtT transcription factor.; SIMILARITY: Belongs to the peptidase …	7715453, 7927676, 16372009, 8188335, 19564390, 19564385	XP_747506.1, XM_742413.1	{ID:PF07504; Description: FTP} {ID:PF02128; Description: FTP}	humans	vertebrata	infection	Infection	{ID:0005615; Method: IEA:InterPro; Description: C:extracellular space} {ID:0004222; Method: IEA:InterPro; Description: F:metalloendopeptidase activity} {ID:0008270; Method: IEA:InterPro; Description: F:zinc ion binding} {ID:0009405; Method: IEA:UniProtKB-KW; Description: P:pathogenesis}
WH_10000800	69.1	2.3e-108	C0SJI3_PARBP	PABG_07837	EEH20481.1	295	Paracoccidioides brasiliensis	482561	Unknown	Unknown	Unknown	{ID:PF03194; Description: LUC7}	humans	vertebrata	Paracoccidioidomycosis	Paracoccidioidomycosis	{ID:0030529; Method: IEA:UniProtKB-KW; Description: C:ribonucleoprotein complex} {ID:0003676; Method: IEA:UniProtKB-KW; Description: F:nucleic acid binding}
WH_10000824	61.6	0	Q9C1I7_MYCGR	ATR4	AAK15314.1	1635	Mycosphaerella graminicola	54734	SIMILARITY: Belongs to the ABC transporter superfamily.	12036592	Unknown	{ID:PF01061; Description: ABC2_membrane} {ID:PF00005; Description: ABC2_membrane} {ID:PF06422; Description: ABC_tran}	Triticum and possibly a few other grasses	herb	Leaf spot or speckled leaf blotch of wheat	Leaf Spot	{ID:0016021; Method: IEA:InterPro; Description: C:integral to membrane} {ID:0005524; Method: IEA:UniProtKB-KW; Description: F:ATP binding} {ID:0042626; Method: IEA:InterPro; Description: F:ATPase activity, coupled to transmembrane movement of substances}
WH_10000832	48.4	5.8e-184	C5GH04_AJEDR	BDCG_03519	EEQ88399.1	772	Ajellomyces dermatitidis	559297	SIMILARITY: Belongs to the DEAD box helicase family.	Unknown	Unknown	{ID:PF00270; Description: DEAD} {ID:PF00271; Description: DEAD}	humans	vertebrata	cutaneous Blastomyces dermatitidis infection	cutaneous Infection	{ID:0005524; Method: IEA:UniProtKB-KW; Description: F:ATP binding} {ID:0008026; Method: IEA:InterPro; Description: F:ATP-dependent helicase activity} {ID:0003676; Method: IEA:InterPro; Description: F:nucleic acid binding}
WH_10000857	50.8	1.5e-130	Q5SE95_ASPFM	SIDA	AAT84594.1	501	Neosartorya fumigata	746128	Unknown	15504822, 16113265	Unknown	{ID:Pfam-B_1537; Description: PB001537}	humans	vertebrata	infection	Infection	{ID:0004497; Method: IEA:UniProtKB-KW; Description: F:monooxygenase activity}
WH_10000904	42.1	4.6e-44	Q59QH2_CANAL	CSH1	EAK92740.1	337	Candida albicans	5476	CAUTION: The sequence shown here is derived from an EMBL/GenBank/DDBJ whole genome shotgun (WGS) entry which is preliminary data.	15123810	XP_711946.1, XM_706853.1, XP_711971.1, XM_706878.1	{ID:PF00248; Description: Aldo_ket_red}	Isolated from a wide variety of substrates including humans	animals	invasive candidal disease	invasive candidal disease	{ID:0009986; Method: IDA:CGD; Description: C:cell surface} {ID:0005829; Method: IDA:CGD; Description: C:cytosol} {ID:0030446; Method: IDA:CGD; Description: C:hyphal cell wall} {ID:0018456; Method: NAS:CGD; Description: F:aryl-alcohol dehydrogenase activity} {ID:0042710; Method: IMP:CGD; Description: P:biofilm formation} {ID:0007160; Method: IMP:CGD; Description: P:cell-matrix adhesion} {ID:000940…
WH_10000950	63.7	0	O93841_9PEZI	CHIP6	AAD00894.3	914	Glomerella cingulata	5457	Unknown	12000454	Unknown	{ID:PF03033; Description: Glyco_transf_28} {ID:PF00201; Description: Glyco_transf_28}	Multiple genera in multiple families	plants	'Anthracnose of stems and leaves, dieback, root rot, leaf spot, blossom rot, fruit rot (dieback and ripe rot), seedling blight.' (Mordue 1971)	Anthracnose	{ID:0016758; Method: IEA:InterPro; Description: F:transferase activity, transferring hexosyl groups} {ID:0030259; Method: IEA:InterPro; Description: P:lipid glycosylation}
WH_10001011	43.9	6.3e-59	Q32WF7_PHAND	MDH1	AAX14688.1	266	Phaeosphaeria nodorum	13684	Unknown	16859492	Unknown	{ID:PF00106; Description: adh_short}	Multiple genera of Poaceae and Blysmus compressus (Cyperaceae)	herb	Glume blotch of wheat and other grasses	Glume Blotch	{ID:0005488; Method: IEA:InterPro; Description: F:binding} {ID:0016491; Method: IEA:InterPro; Description: F:oxidoreductase activity}
WH_10001012	55.3	4.7e-194	Q5ABD7_CANAL	CMP1	EAK99989.1	609	Candida albicans	5476	CATALYTIC ACTIVITY: A phosphoprotein + H(2)O = a protein + phosphate.; SIMILARITY: Belongs to the PPP phosphatase family.	15123810	XP_718893.1, XM_713800.1	{ID:PF00149; Description: Metallophos}	Isolated from a wide variety of substrates including humans	animals	invasive candidal disease	invasive candidal disease	{ID:0004721; Method: IEA:EC; Description: F:phosphoprotein phosphatase activity}
WH_10001016	50.2	4.9e-148	Q5XTQ4_BOTFU	LIP1	AAU87359.1	574	Botryotinia fuckeliana	40559	Unknown	Unknown	Unknown	{ID:PF00135; Description: COesterase}	Various plant families	plants	Grey mould. Parasite or saprophyte	Gray Mould	{ID:0004806; Method: IEA:EC; Description: F:triglyceride lipase activity}
WH_10001026	56.9	1.3e-140	ARGJ_AJECN	HCAG_02997	EDN06394.1	471	Ajellomyces capsulata	339724	FUNCTION: Catalyzes two activities which are involved in the cyclic version of arginine biosynthesis: the synthesis of acetylglutamate from glutamate and acetyl-CoA, and of ornithine by transacetylation between acetylornithine and glutamate (By similarity).; CATALYTIC ACTIVITY: N(2)-acetyl-L-ornithine + L-glutamate = L- ornithine + N-acetyl-L-glutamate.; CATALYTIC ACTIVITY: Acetyl-CoA + L-glutama…	19717792	XP_001542826.1, XM_001542776.1	{ID:PF01960; Description: ArgJ}	humans	vertebrata	Darling's disease	Darling's Disease	{ID:0005759; Method: IEA:UniProtKB-SubCell; Description: C:mitochondrial matrix} {ID:0004042; Method: IEA:EC; Description: F:acetyl-CoA:L-glutamate N-acetyltransferase activity} {ID:0004358; Method: IEA:EC; Description: F:glutamate N-acetyltransferase activity} {ID:0006526; Method: IEA:UniProtKB-KW; Description: P:arginine biosynthetic process}
WH_10001027	64	9.9e-76	C4YIG4_CANAW	CAWG_04238	EEQ45899.1	222	Candida albicans	294748	CATALYTIC ACTIVITY: D-erythro-1-(imidazol-4-yl)glycerol 3- phosphate = 3-(imidazol-4-yl)-2-oxopropyl phosphate + H(2)O.; PATHWAY: Amino-acid biosynthesis; L-histidine biosynthesis; L- histidine from 5-phospho-alpha-D-ribose 1-diphosphate: step 6/9.; SIMILARITY: Belongs to the imidazoleglycerol-phosphate dehydratase family.	19465905	Unknown	{ID:PF00475; Description: IGPD}	Isolated from a wide variety of substrates including humans	animals	invasive candidal disease	invasive candidal disease	{ID:0005737; Method: IEA:HAMAP; Description: C:cytoplasm} {ID:0004424; Method: IEA:HAMAP; Description: F:imidazoleglycerol-phosphate dehydratase activity} {ID:0000105; Method: IEA:HAMAP; Description: P:histidine biosynthetic process}
WH_10001047	82.4	0	Q2V086_GLOLA	CLASSD1	BAE66713.1	956	Glomerella lagenarium	5462	Unknown	17542924	Unknown	{ID:PF00773; Description: RNB}	melons,cucumber	herb	anthracnose fruit rot	Anthracnose	{ID:0004540; Method: IEA:InterPro; Description: F:ribonuclease activity} {ID:0003723; Method: IEA:InterPro; Description: F:RNA binding}
WH_10001084	40.1	5.2e-247	Q5AL09_CANAL	KEM1	EAL03406.1	1422	Candida albicans	5476	CAUTION: The sequence shown here is derived from an EMBL/GenBank/DDBJ whole genome shotgun (WGS) entry which is preliminary data.	15123810	XP_722179.1, XM_717086.1	{ID:PF03159; Description: XRN_N}	Isolated from a wide variety of substrates including humans	animals	invasive candidal disease	invasive candidal disease	{ID:0005622; Method: IEA:InterPro; Description: C:intracellular} {ID:0004534; Method: IGI:CGD; Description: F:5'-3' exoribonuclease activity} {ID:0008017; Method: IGI:CGD; Description: F:microtubule binding} {ID:0003676; Method: IEA:InterPro; Description: F:nucleic acid binding} {ID:0000150; Method: IGI:CGD; Description: F:recombinase activity} {ID:0042710; Method: IMP:CGD; Description: P:biofilm…
WH_10001112	41.7	4.5e-54	Q9HEW5_CRYNE	NULL	AAG48305.1	644	Cryptococcus neoformans	40410	CATALYTIC ACTIVITY: ATP + a protein = ADP + a phosphoprotein.; SIMILARITY: Contains 1 CRIB domain.; SIMILARITY: Contains 1 PH domain.; SIMILARITY: Contains 1 protein kinase domain.	11121047, 12455690, 15538538	Unknown	{ID:PF00786; Description: PBD} {ID:PF00169; Description: PBD} {ID:PF00069; Description: PH}	humans	vertebrata	cryptococcosis	Cryptococcosis	{ID:0005524; Method: IEA:UniProtKB-KW; Description: F:ATP binding} {ID:0004674; Method: IEA:UniProtKB-KW; Description: F:protein serine/threonine kinase activity}
WH_10001115	41.7	1.7e-51	Q59Z39_CANAL	SAP49	EAK95746.1	259	Candida albicans	5476	CAUTION: The sequence shown here is derived from an EMBL/GenBank/DDBJ whole genome shotgun (WGS) entry which is preliminary data.	15123810	XP_714789.1, XM_709696.1, XP_714851.1, XM_709758.1	{ID:PF00076; Description: RRM_1}	Isolated from a wide variety of substrates including humans	animals	invasive candidal disease	invasive candidal disease	{ID:0003676; Method: IEA:InterPro; Description: F:nucleic acid binding} {ID:0000166; Method: IEA:InterPro; Description: F:nucleotide binding}
WH_10001121	47.9	8.3e-83	Q5A415_CANAL	ARP2	EAK97431.1	361	Candida albicans	5476	SIMILARITY: Belongs to the actin family.	15123810	XP_716427.1, XM_711334.1	{ID:PF00022; Description: Actin}	Isolated from a wide variety of substrates including humans	animals	invasive candidal disease	invasive candidal disease	{ID:0030036; Method: IMP:CGD; Description: P:actin cytoskeleton organization} {ID:0031505; Method: IMP:CGD; Description: P:fungal-type cell wall organization} {ID:0030448; Method: IMP:CGD; Description: P:hyphal growth} {ID:0052032; Method: IMP:CGD; Description: P:modulation by symbiont of host inflammatory response} {ID:0009405; Method: IMP:CGD; Description: P:pathogenesis} {ID:0042493; Method: I…
WH_10001125	55.3	2.5e-113	C5GXV5_AJEDR	BDCG_09156	EEQ85887.1	352	Ajellomyces dermatitidis	559297	Unknown	Unknown	Unknown	{ID:PF01459; Description: Porin_3}	humans	vertebrata	cutaneous Blastomyces dermatitidis infection	cutaneous Infection	{ID:0005741; Method: IEA:InterPro; Description: C:mitochondrial outer membrane} {ID:0004872; Method: IEA:UniProtKB-KW; Description: F:receptor activity} {ID:0008308; Method: IEA:InterPro; Description: F:voltage-gated anion channel activity}
WH_10001132	67.1	1e-74	A4QSA8_MAGO7	MGG_08628	EDJ94907.1	213	Magnaporthe oryzae	242507	Unknown	15846337	XP_363044.1, XM_363044.1	{ID:PF10447; Description: EXOSC1}	Poaceae, especially important on Oryzae	herb	Rice blast	Rice Blast
WH_10001140	53.9	3e-61	ERG2_USTMA	ERG2	CAA78959.1	241	Ustilago maydis	237631	FUNCTION: Catalyzes the reaction which results in unsaturation at C-7 in the B ring of sterols.; PATHWAY: Steroid metabolism; ergosterol biosynthesis; ergosterol from zymosterol: step 2/5.; SUBCELLULAR LOCATION: Endoplasmic reticulum membrane; Single-pass membrane protein (By similarity).; SIMILARITY: Belongs to the ERG2 family.	17080091	XP_758081.1, XM_752988.1	{ID:PF04622; Description: ERG2_Sigma1R}	Euchlaena spp., Zea spp. (Poaceae)	herb	Smut. Corn smut	Smut	{ID:0005789; Method: IEA:UniProtKB-SubCell; Description: C:endoplasmic reticulum membrane} {ID:0016021; Method: IEA:UniProtKB-KW; Description: C:integral to membrane} {ID:0000247; Method: IEA:InterPro; Description: F:C-8 sterol isomerase activity} {ID:0006696; Method: IEA:InterPro; Description: P:ergosterol biosynthetic process}
WH_10001199	56.8	9.4e-23	A1CIY3_ASPCL	ACLA_053120	EAW10838.1	145	Aspergillus clavatus	344612	Unknown	18404212	XP_001272264.1, XM_001272263.1	{ID:PF09044; Description: Kp4}	humans,insects	vertebrata	allergic alveolitis	Allergy	{ID:0005576; Method: IEA:InterPro; Description: C:extracellular region} {ID:0009405; Method: IEA:InterPro; Description: P:pathogenesis}
WH_10001244	41.3	2.5e-87	A3LNY8_PICST	KRE2	ABN64400.2	414	Scheffersomyces stipitis	322104	Unknown	17334359	XP_001382429.2, XM_001382392.1	{ID:PF01793; Description: Glyco_transf_15}	humans	vertebrata	occasional infection	Occasional Infection	{ID:0016020; Method: IEA:InterPro; Description: C:membrane} {ID:0004377; Method: IEA:EC; Description: F:glycolipid 2-alpha-mannosyltransferase activity} {ID:0006486; Method: IEA:InterPro; Description: P:protein glycosylation}
WH_10001259	43.1	2.9e-94	BUR1_CANAL	CRK1	AAD25159.1	746	Candida albicans	5476	FUNCTION: Serine/threonine-protein kinase involved in transcription regulation. Phosphorylates the UBC2/RAD6 ubiquitin- conjugating enzyme (E2), leading to monoubiquitination of histone H2B and the silencing of telomeric-associated genes. Also required for histone H3 methylation. Necessary for the recovery from pheromone-induced growth arrest in the cell cycle G1 phase (By similarity). Required f…	11073971, 15123810	XP_714882.1, XM_709789.1, XP_714883.1, XM_709790.1, XP_714945.1, XM_709852.1	{ID:PF00069; Description: Pkinase}	Isolated from a wide variety of substrates including humans	animals	invasive candidal disease	invasive candidal disease	{ID:0005634; Method: IEA:UniProtKB-SubCell; Description: C:nucleus} {ID:0005524; Method: IEA:UniProtKB-KW; Description: F:ATP binding} {ID:0004693; Method: IEA:EC; Description: F:cyclin-dependent protein kinase activity} {ID:0008353; Method: IEA:EC; Description: F:RNA polymerase II carboxy-terminal domain kinase activity}
WH_10001263	70.9	5.8e-68	CANB_CRYNB	CNB1	EAL20994.1	175	Cryptococcus neoformans	283643	FUNCTION: Regulatory subunit of calcineurin, a calcium-dependent, calmodulin stimulated protein phosphatase. Confers calcium sensitivity. Plays a central role in virulence and antifungal drug action (By similarity).; SUBUNIT: Composed of a catalytic subunit (A) and a regulatory subunit (B) (By similarity).; MISCELLANEOUS: This protein has four functional calcium-binding sites (By similarity).; SI…	15653466	XP_775641.1, XM_770548.1	{ID:PF00036; Description: efhand}	humans	vertebrata	cryptococcosis	Cryptococcosis	{ID:0009405; Method: IEA:UniProtKB-KW; Description: P:pathogenesis}
WH_10001305	64.6	1.5e-54	Q9P8W9_CRYNE	CPA1	AAF69795.1	162	Cryptococcus neoformans	5207	FUNCTION: PPIases accelerate the folding of proteins (By similarity).; FUNCTION: PPIases accelerate the folding of proteins. It catalyzes the cis-trans isomerization of proline imidic peptide bonds in oligopeptides (By similarity).; CATALYTIC ACTIVITY: Peptidylproline (omega=180) = peptidylproline (omega=0).; SIMILARITY: Belongs to the cyclophilin-type PPIase family.; SIMILARITY: Contains 1 PPIas…	11415984	Unknown	{ID:PF00160; Description: Pro_isomerase}	humans	vertebrata	cryptococcosis	Cryptococcosis	{ID:0003755; Method: IEA:UniProtKB-KW; Description: F:peptidyl-prolyl cis-trans isomerase activity} {ID:0006457; Method: IEA:UniProtKB-KW; Description: P:protein folding}
WH_10001349	52.8	5.1e-143	Q8J214_USTMD	CRU1	AAN10186.1	592	Ustilago maydis	5270	Unknown	Unknown	Unknown	{ID:PF00400; Description: WD40}	Euchlaena spp., Zea spp. (Poaceae)	herb	Smut. Corn smut	Smut
WH_10001355	49.1	4.8e-132	ECM14_ARTOC	ECM14	EEQ31674.1	593	Arthroderma otae	554155	FUNCTION: Probable carboxypeptidase that may be involved in cell wall organization and biogenesis (By similarity).; COFACTOR: Binds 1 zinc ion per subunit (By similarity).; SUBCELLULAR LOCATION: Vacuole (By similarity).; SIMILARITY: Belongs to the peptidase M14 family.	Unknown	XP_002846756.1, XM_002846710.1	{ID:PF00246; Description: Peptidase_M14}	humans, reptiles	vertebrata	dermatophytoses	Dermatophytoses	{ID:0005576; Method: IEA:UniProtKB-SubCell; Description: C:extracellular region} {ID:0004181; Method: IEA:InterPro; Description: F:metallocarboxypeptidase activity} {ID:0008270; Method: IEA:InterPro; Description: F:zinc ion binding} {ID:0009405; Method: IEA:UniProtKB-KW; Description: P:pathogenesis} {ID:0006508; Method: IEA:InterPro; Description: P:proteolysis}
WH_10001429	73.7	3.9e-141	HSP90_CANAL	HSP90	CAA56931.1	707	Candida albicans	5476	FUNCTION: Molecular chaperone that promotes the maturation, structural maintenance and proper regulation of specific target proteins involved for instance in cell cycle control and signal transduction. Undergoes a functional cycle that is linked to its ATPase activity. This cycle probably induces conformational changes in the client proteins, thereby causing their activation. Interacts dynamicall…	7591093, 8550228, 15937140, 15123810	XP_720840.1, XM_715747.1, XP_721353.1, XM_716260.1, XP_888823.1, XM_883730.1	{ID:PF02518; Description: HATPase_c} {ID:PF00183; Description: HATPase_c}	Isolated from a wide variety of substrates including humans	animals	invasive candidal disease	invasive candidal disease	{ID:0009986; Method: IDA:CGD; Description: C:cell surface} {ID:0005737; Method: IDA:CGD; Description: C:cytoplasm} {ID:0030446; Method: IDA:CGD; Description: C:hyphal cell wall} {ID:0005624; Method: IDA:CGD; Description: C:membrane fraction} {ID:0005886; Method: IDA:CGD; Description: C:plasma membrane} {ID:0005524; Method: IEA:UniProtKB-KW; Description: F:ATP binding} {ID:0051082; Method: IEA:Int…
WH_10001436	59.1	5.3e-164	A5HF03_MAGGR	NULL	ABP98949.1	520	Magnaporthe grisea	148305	Unknown	Unknown	Unknown	{ID:PF10348; Description: DUF2427} {ID:PF10355; Description: DUF2427}	Digitaria (Poaceae)	herb	Leaf spot	Leaf Spot
WH_10001455	54.2	8.3e-55	Q6TDT0_CRYGA	SOD2	AAQ98967.1	225	Cryptococcus gattii	552467	FUNCTION: Destroys radicals which are normally produced within the cells and which are toxic to biological systems (By similarity).; CATALYTIC ACTIVITY: 2 superoxide + 2 H(+) = O(2) + H(2)O(2).; SIMILARITY: Belongs to the iron/manganese superoxide dismutase family.	15752200	Unknown	{ID:PF02777; Description: Sod_Fe_C} {ID:PF00081; Description: Sod_Fe_C}	humans	vertebrata	pulmonary cryptococcosis, basal meningitis, and cerebral cryptococcomas	Cryptococcosis	{ID:0046872; Method: IEA:InterPro; Description: F:metal ion binding} {ID:0004784; Method: IEA:EC; Description: F:superoxide dismutase activity} {ID:0006801; Method: IEA:InterPro; Description: P:superoxide metabolic process}
WH_10001467	43.1	7.3e-128	Q4PDC5_USTMA	UM01888.1	EAK82769.1	583	Ustilago maydis	237631	CAUTION: The sequence shown here is derived from an EMBL/GenBank/DDBJ whole genome shotgun (WGS) entry which is preliminary data.	17080091	XP_758035.1, XM_752942.1	{ID:PF00450; Description: Peptidase_S10}	Euchlaena spp., Zea spp. (Poaceae)	herb	Smut. Corn smut	Smut	{ID:0004185; Method: IEA:InterPro; Description: F:serine-type carboxypeptidase activity} {ID:0006508; Method: IEA:InterPro; Description: P:proteolysis}
WH_10001486	61.7	9.8e-191	Q2KN79_FUSOX	GAS1	AAX78216.1	539	Fusarium oxysporum	5507	Unknown	16353549	Unknown	{ID:PF03198; Description: Glyco_hydro_72} {ID:PF07983; Description: Glyco_hydro_72}	Multiple genera in multiple families	plants	Blights, wilts, rots of various sorts	Blight	{ID:0043169; Method: IEA:InterPro; Description: F:cation binding} {ID:0016740; Method: IEA:UniProtKB-KW; Description: F:transferase activity} {ID:0005975; Method: IEA:InterPro; Description: P:carbohydrate metabolic process}
WH_10001502	40.2	1.9e-116	PLB1_CANAL	PLB1	AAC61890.1	605	Candida albicans	5476	FUNCTION: Catalyzes the release of fatty acids from lysophospholipids. Phospholipase B may well contribute to pathogenicity by abetting the fungus in damaging and traversing host cell membranes, processes which likely increase the rapidity of disseminated infection.; CATALYTIC ACTIVITY: 2-lysophosphatidylcholine + H(2)O = glycerophosphocholine + a carboxylate.; SUBCELLULAR LOCATION: Secreted (Pro…	9748287, 9809417, 15123810	XP_713822.1, XM_708729.1	{ID:PF01735; Description: PLA2_B}	Isolated from a wide variety of substrates including humans	animals	invasive candidal disease	invasive candidal disease	{ID:0005576; Method: IDA:CGD; Description: C:extracellular region} {ID:0004622; Method: IMP:CGD; Description: F:lysophospholipase activity} {ID:0044001; Method: IMP:CGD; Description: P:migration in host} {ID:0009405; Method: IMP:CGD; Description: P:pathogenesis} {ID:0009395; Method: IEA:InterPro; Description: P:phospholipid catabolic process}
WH_10001530	56.9	7.3e-83	Q5AFE4_CANAL	RVS161	EAL01571.1	293	Candida albicans	5476	CAUTION: The sequence shown here is derived from an EMBL/GenBank/DDBJ whole genome shotgun (WGS) entry which is preliminary data.	15123810	XP_720414.1, XM_715321.1	{ID:PF03114; Description: BAR}	Isolated from a wide variety of substrates including humans	animals	invasive candidal disease	invasive candidal disease	{ID:0005737; Method: IEA:InterPro; Description: C:cytoplasm} {ID:0051666; Method: IMP:CGD; Description: P:actin cortical patch localization} {ID:0006897; Method: IMP:CGD; Description: P:endocytosis} {ID:0031505; Method: IMP:CGD; Description: P:fungal-type cell wall organization} {ID:0030448; Method: IMP:CGD; Description: P:hyphal growth} {ID:0009405; Method: IMP:CGD; Description: P:pathogenesis}
WH_10001586	51.7	8.9e-97	Q59ZX2_CANAL	FTR1	EAK95981.1	381	Candida albicans	5476	CAUTION: The sequence shown here is derived from an EMBL/GenBank/DDBJ whole genome shotgun (WGS) entry which is preliminary data.	15123810	XP_715020.1, XM_709927.1	{ID:PF03239; Description: FTR1}	Isolated from a wide variety of substrates including humans	animals	invasive candidal disease	invasive candidal disease	{ID:0009986; Method: IDA:CGD; Description: C:cell surface} {ID:0016020; Method: IEA:InterPro; Description: C:membrane} {ID:0015093; Method: IMP:CGD; Description: F:ferrous iron transmembrane transporter activity} {ID:0010106; Method: IMP:CGD; Description: P:cellular response to iron ion starvation} {ID:0006827; Method: IGI:CGD; Description: P:high-affinity iron ion transport} {ID:0009405; Method:…
WH_10001640	41.9	3.8e-127	Q5AEK8_CANAL	CAO19.260, ORF19.260	EAL01099.1	584	Candida albicans	5476	SIMILARITY: Contains 1 cytochrome b5 heme-binding domain.	15123810	XP_719958.1, XM_714865.1	{ID:PF00173; Description: Cyt-b5} {ID:PF00487; Description: Cyt-b5}	Isolated from a wide variety of substrates including humans	animals	invasive candidal disease	invasive candidal disease	{ID:0020037; Method: IEA:InterPro; Description: F:heme binding} {ID:0016717; Method: IEA:InterPro; Description: F:oxidoreductase activity, acting on paired donors, with oxidation of a pair of donors resulting in} {ID:0006633; Method: IEA:InterPro; Description: P:fatty acid biosynthetic process} {ID:0006679; Method: IMP:CGD; Description: P:glucosylceramide biosynthetic process} {ID:0030448; Method…
WH_10003285	46.5	1.2e-81	BOT2_BOTFU	BOT2	AAQ16575.1	399	Botryotinia fuckeliana	40559	FUNCTION: Presilphiperfolan-8-beta-ol synthase, which catalyzes the cyclization of farnesyl diphosphate (FPP) to presilphiperfolan-8-beta-ol (PSP), the committed step in the biosynthesis of the terpenoid virulence factor botrydial. Botrydial is necessary for colonization of plant tissue by the T4 strain. It is a strain-dependent virulence factor since highly aggressive strains like SAS56 or B05 s…	14651630, 19035644, 19476353	Unknown	{ID:PF03936; Description: Terpene_synth_C}	Various plant families	plants	Grey mould. Parasite or saprophyte	Gray Mould	{ID:0016787; Method: IEA:UniProtKB-KW; Description: F:hydrolase activity} {ID:0000287; Method: IDA:UniProtKB; Description: F:magnesium ion binding} {ID:0010334; Method: IDA:UniProtKB; Description: F:sesquiterpene synthase activity} {ID:0045338; Method: IDA:UniProtKB; Description: P:farnesyl diphosphate metabolic process} {ID:0009405; Method: IMP:UniProtKB; Description: P:pathogenesis} {ID:0051762…
WH_10003286	42.4	1.2e-15	O94196_MAGGR	NULL	AAD18059.1	102	Magnaporthe grisea	148305	Unknown	16101997	Unknown	{ID:PF06766; Description: Hydrophobin_2}	Digitaria (Poaceae)	herb	Leaf spot	Leaf Spot	{ID:0005618; Method: IEA:InterPro; Description: C:cell wall} {ID:0005576; Method: IEA:InterPro; Description: C:extracellular region} {ID:0007154; Method: IEA:InterPro; Description: P:cell communication}
WH_10003432	66.5	1.5e-157	C5G6Q4_AJEDR	BDCG_00038	EEQ83233.1	389	Ajellomyces dermatitidis	559297	Unknown	Unknown	Unknown	{ID:PF01793; Description: Glyco_transf_15}	humans	vertebrata	cutaneous Blastomyces dermatitidis infection	cutaneous Infection	{ID:0016020; Method: IEA:InterPro; Description: C:membrane} {ID:0000030; Method: IEA:InterPro; Description: F:mannosyltransferase activity} {ID:0006486; Method: IEA:InterPro; Description: P:protein glycosylation}
WH_10003452	50.8	8.1e-92	Q59KY8_CANAL	SIT4	EAK91146.1	314	Candida albicans	5476	CATALYTIC ACTIVITY: A phosphoprotein + H(2)O = a protein + phosphate.; SIMILARITY: Belongs to the PPP phosphatase family.; CAUTION: The sequence shown here is derived from an EMBL/GenBank/DDBJ whole genome shotgun (WGS) entry which is preliminary data.	15123810	XP_710408.1, XM_705316.1, XP_710419.1, XM_705327.1	{ID:PF00149; Description: Metallophos}	Isolated from a wide variety of substrates including humans	animals	invasive candidal disease	invasive candidal disease	{ID:0004722; Method: IGI:CGD; Description: F:protein serine/threonine phosphatase activity} {ID:0030448; Method: IMP:CGD; Description: P:hyphal growth} {ID:0009405; Method: IMP:CGD; Description: P:pathogenesis} {ID:0006468; Method: IGI:CGD; Description: P:protein phosphorylation} {ID:0031929; Method: IGI:CGD; Description: P:TOR signaling cascade}
WH_10003473	67.9	5e-106	A4RJV7_MAGO7	MGG_01707	EDK04578.1	296	Magnaporthe oryzae	242507	Unknown	15846337	XP_363781.1, XM_363781.1	{ID:PF10558; Description: MTP18}	Poaceae, especially important on Oryzae	herb	Rice blast	Rice Blast	{ID:0004089; Method: IEA:InterPro; Description: F:carbonate dehydratase activity} {ID:0008270; Method: IEA:InterPro; Description: F:zinc ion binding} {ID:0015976; Method: IEA:InterPro; Description: P:carbon utilization}
WH_10003498	50.1	1.1e-101	LAP1_ARTBC	LAP1	EFE29576.1	373	Arthroderma benhamiae	663331	FUNCTION: Extracellular aminopeptidase which contributes to pathogenicity (By similarity).; CATALYTIC ACTIVITY: Release of an N-terminal amino acid from a peptide.; COFACTOR: Binds 2 zinc ions per subunit (By similarity).; SUBUNIT: Monomer (By similarity).; SUBCELLULAR LOCATION: Secreted.; SIMILARITY: Belongs to the peptidase M28 family. M28E subfamily.	21247460	XP_003010216.1, XM_003010170.1	{ID:PF04389; Description: Peptidase_M28}	hedgehogs	vertebrata	ringworm,Kerion Celsi Disease	Kerion Celsi Disease	{ID:0005576; Method: IEA:UniProtKB-SubCell; Description: C:extracellular region} {ID:0004177; Method: IEA:UniProtKB-KW; Description: F:aminopeptidase activity} {ID:0046872; Method: IEA:UniProtKB-KW; Description: F:metal ion binding} {ID:0009405; Method: IEA:UniProtKB-KW; Description: P:pathogenesis} {ID:0006508; Method: IEA:InterPro; Description: P:proteolysis}
WH_10003528	73.9	8.4e-216	Q6B971_CRYPA	CPRGS-1	AAT92283.1	510	Cryphonectria parasitica	5116	SIMILARITY: Contains 1 RGS domain.	15590820	Unknown	{ID:PF00610; Description: DEP} {ID:PF00615; Description: DEP}	Castanea spp., Fagus sylvatica, Quercus spp. (Fagaceae)	xyloid	Chestnut blight. Cankers	Canker	{ID:0004871; Method: IEA:InterPro; Description: F:signal transducer activity} {ID:0035556; Method: IEA:InterPro; Description: P:intracellular signal transduction}
WH_10003552	58.4	9.2e-127	C5GYF3_AJEDR	BDCG_09435	EEQ86166.1	380	Ajellomyces dermatitidis	559297	Unknown	Unknown	Unknown	{ID:PF08241; Description: Methyltransf_11} {ID:PF08498; Description: Methyltransf_11}	humans	vertebrata	cutaneous Blastomyces dermatitidis infection	cutaneous Infection	{ID:0008168; Method: IEA:UniProtKB-KW; Description: F:methyltransferase activity} {ID:0006694; Method: IEA:InterPro; Description: P:steroid biosynthetic process}
WH_10003558	68.2	6.2e-131	Q696X2_PHAND	GLO1	AAT73077.1	321	Phaeosphaeria nodorum	13684	Unknown	15205912	Unknown	{ID:PF00903; Description: Glyoxalase}	Multiple genera of Poaceae and Blysmus compressus (Cyperaceae)	herb	Glume blotch of wheat and other grasses	Glume Blotch	{ID:0004462; Method: IEA:EC; Description: F:lactoylglutathione lyase activity} {ID:0046872; Method: IEA:InterPro; Description: F:metal ion binding}
WH_10003579	47.3	5e-192	C6KEF5_MYCGR	STE20	ACS91347.1	833	Mycosphaerella graminicola	54734	CATALYTIC ACTIVITY: ATP + a protein = ADP + a phosphoprotein.; SIMILARITY: Contains 1 CRIB domain.; SIMILARITY: Contains 1 protein kinase domain.	Unknown	Unknown	{ID:PF00786; Description: PBD} {ID:PF00069; Description: PBD}	Triticum and possibly a few other grasses	herb	Leaf spot or speckled leaf blotch of wheat	Leaf Spot	{ID:0005524; Method: IEA:UniProtKB-KW; Description: F:ATP binding} {ID:0004674; Method: IEA:UniProtKB-KW; Description: F:protein serine/threonine kinase activity}
WH_10003580	40.2	5e-45	Q32WF7_PHAND	MDH1	AAX14688.1	266	Phaeosphaeria nodorum	13684	Unknown	16859492	Unknown	{ID:PF00106; Description: adh_short}	Multiple genera of Poaceae and Blysmus compressus (Cyperaceae)	herb	Glume blotch of wheat and other grasses	Glume Blotch	{ID:0005488; Method: IEA:InterPro; Description: F:binding} {ID:0016491; Method: IEA:InterPro; Description: F:oxidoreductase activity}
WH_10003611	44.1	6e-79	Q0QWD8_LEPMC	THIOL	ABB55459.1	359	Leptosphaeria maculans	5022	SIMILARITY: Belongs to the thiolase family.	16776292	Unknown	{ID:PF02803; Description: Thiolase_C} {ID:PF00108; Description: Thiolase_C}	Brassica spp. and other Brassicaceae	herb	Black leg, canker, dry rot, leaf spot	Canker	{ID:0003988; Method: IEA:EC; Description: F:acetyl-CoA C-acyltransferase activity}
WH_10003640	93	2.3e-225	Q7Z7T9_MONFR	TUB2	AAP40262.1	398	Monilinia fructicola	38448	FUNCTION: Tubulin is the major constituent of microtubules. It binds two moles of GTP, one at an exchangeable site on the beta chain and one at a non-exchangeable site on the alpha-chain (By similarity).; SUBUNIT: Dimer of alpha and beta chains (By similarity).; SIMILARITY: Belongs to the tubulin family.	14660360	Unknown	{ID:PF00091; Description: Tubulin} {ID:PF03953; Description: Tubulin}	Rosaceae, primarily Prunus spp., also Pomoideae including apple (Malus) and pear (Pyrus). Reported on Vitis vinifera (Vitaceae)	xyloid	Brown fruit rot, wilt, blight, canker	Brown Fruit Rot	{ID:0005737; Method: IEA:UniProtKB-KW; Description: C:cytoplasm} {ID:0005874; Method: IEA:UniProtKB-KW; Description: C:microtubule} {ID:0005525; Method: IEA:UniProtKB-KW; Description: F:GTP binding} {ID:0003924; Method: IEA:InterPro; Description: F:GTPase activity} {ID:0005198; Method: IEA:InterPro; Description: F:structural molecule activity} {ID:0007018; Method: IEA:InterPro; Description: P:mic…
WH_10003642	43.9	1.3e-74	A3LUV9_PICST	MET22	ABN66662.1	365	Scheffersomyces stipitis	322104	Unknown	17334359	XP_001384691.1, XM_001384654.1	{ID:PF00459; Description: Inositol_P}	humans	vertebrata	occasional infection	Occasional Infection	{ID:0008441; Method: IEA:EC; Description: F:3'(2'),5'-bisphosphate nucleotidase activity} {ID:0004437; Method: IEA:InterPro; Description: F:inositol or phosphatidylinositol phosphatase activity} {ID:0006790; Method: IEA:InterPro; Description: P:sulfur compound metabolic process}
WH_10003682	75.3	2.4e-136	C1G3Y7_PARBD	PADG_01653	EEH45503.1	320	Paracoccidioides brasiliensis	502780	CATALYTIC ACTIVITY: ATP + D-ribose 5-phosphate = AMP + 5-phospho- alpha-D-ribose 1-diphosphate.; SIMILARITY: Belongs to the ribose-phosphate pyrophosphokinase family.	Unknown	Unknown	{ID:PF00156; Description: Pribosyltran}	humans	vertebrata	Paracoccidioidomycosis	Paracoccidioidomycosis	{ID:0016301; Method: IEA:UniProtKB-KW; Description: F:kinase activity} {ID:0000287; Method: IEA:InterPro; Description: F:magnesium ion binding} {ID:0004749; Method: IEA:EC; Description: F:ribose phosphate diphosphokinase activity} {ID:0009116; Method: IEA:InterPro; Description: P:nucleoside metabolic process} {ID:0009156; Method: IEA:InterPro; Description: P:ribonucleoside monophosphate biosynthe…
WH_10003688	40.7	1.3e-22	Q71S08_ASPFM	CPCA	AAQ14858.1	252	Neosartorya fumigata	746128	SIMILARITY: Belongs to the bZIP family.	15101984	Unknown	{ID:PF00170; Description: bZIP_1}	humans	vertebrata	infection	Infection	{ID:0005634; Method: IEA:UniProtKB-KW; Description: C:nucleus} {ID:0046983; Method: IEA:InterPro; Description: F:protein dimerization activity} {ID:0043565; Method: IEA:InterPro; Description: F:sequence-specific DNA binding} {ID:0003700; Method: IEA:InterPro; Description: F:sequence-specific DNA binding transcription factor activity}
WH_10003715	55.8	1.1e-114	D1MGZ7_BEABA	PR1	ACZ28128.1	379	Beauveria bassiana	475271	SIMILARITY: Belongs to the peptidase S8 family.	Unknown	Unknown	{ID:PF05922; Description: Inhibitor_I9} {ID:PF00082; Description: Inhibitor_I9}	various arthropod species	invertebrata	white muscardine disease	White Muscardine Disease	{ID:0042802; Method: IEA:InterPro; Description: F:identical protein binding} {ID:0004252; Method: IEA:InterPro; Description: F:serine-type endopeptidase activity} {ID:0043086; Method: IEA:InterPro; Description: P:negative regulation of catalytic activity} {ID:0006508; Method: IEA:InterPro; Description: P:proteolysis}
WH_10003753	51.2	1.2e-219	Q5KB00_CRYNJ	CNI04280	AAW45289.1	1296	Cryptococcus neoformans	214684	SIMILARITY: Contains 1 DH (DBL-homology) domain.	15653466	XP_572596.1, XM_572596.1	{ID:PF00780; Description: CNH} {ID:PF00610; Description: CNH} {ID:PF00621; Description: DEP}	humans	vertebrata	cryptococcosis	Cryptococcosis	{ID:0005622; Method: IEA:InterPro; Description: C:intracellular} {ID:0005089; Method: IEA:InterPro; Description: F:Rho guanyl-nucleotide exchange factor activity} {ID:0035556; Method: IEA:InterPro; Description: P:intracellular signal transduction} {ID:0035023; Method: IEA:InterPro; Description: P:regulation of Rho protein signal transduction}
WH_10003758	47.8	2.5e-87	O42793_COLTR	PKAC	AAC04355.1	530	Colletotrichum trifolii	5466	CATALYTIC ACTIVITY: ATP + a protein = ADP + a phosphoprotein.; SIMILARITY: Contains 1 AGC-kinase C-terminal domain.	10226376	Unknown	{ID:PF00069; Description: Pkinase}	Fabaceae	herb	Southern anthracnose of clover and other legumes	Anthracnose	{ID:0005524; Method: IEA:UniProtKB-KW; Description: F:ATP binding} {ID:0004674; Method: IEA:UniProtKB-KW; Description: F:protein serine/threonine kinase activity}
WH_10003790	53.3	9.6e-33	Q6WP53_BOTFU	BCP1	AAQ16572.1	223	Botryotinia fuckeliana	40559	FUNCTION: PPIases accelerate the folding of proteins (By similarity).; FUNCTION: PPIases accelerate the folding of proteins. It catalyzes the cis-trans isomerization of proline imidic peptide bonds in oligopeptides (By similarity).; CATALYTIC ACTIVITY: Peptidylproline (omega=180) = peptidylproline (omega=0).; SIMILARITY: Belongs to the cyclophilin-type PPIase family.; SIMILARITY: Contains 1 PPIas…	14651630	Unknown	{ID:PF00160; Description: Pro_isomerase}	Various plant families	plants	Grey mould. Parasite or saprophyte	Gray Mould	{ID:0003755; Method: IEA:UniProtKB-KW; Description: F:peptidyl-prolyl cis-trans isomerase activity} {ID:0006457; Method: IEA:UniProtKB-KW; Description: P:protein folding}
WH_10003820	71.9	2.9e-63	SODC_CANAL	SOD1	AAC12872.1	154	Candida albicans	5476	FUNCTION: Destroys radicals which are normally produced within the cells and which are toxic to biological systems.; CATALYTIC ACTIVITY: 2 superoxide + 2 H(+) = O(2) + H(2)O(2).; COFACTOR: Binds 1 copper ion per subunit (By similarity).; COFACTOR: Binds 1 zinc ion per subunit (By similarity).; SUBUNIT: Homodimer (By similarity).; SUBCELLULAR LOCATION: Cytoplasm.; SIMILARITY: Belongs to the Cu-Zn …	10216241	Unknown	{ID:PF00080; Description: Sod_Cu}	Isolated from a wide variety of substrates including humans	animals	invasive candidal disease	invasive candidal disease	{ID:0005829; Method: NAS:UniProtKB; Description: C:cytosol} {ID:0046872; Method: IEA:UniProtKB-KW; Description: F:metal ion binding} {ID:0004784; Method: IDA:CGD; Description: F:superoxide dismutase activity} {ID:0030448; Method: IMP:CGD; Description: P:hyphal growth} {ID:0009405; Method: IMP:CGD; Description: P:pathogenesis} {ID:0006979; Method: IMP:CGD; Description: P:response to oxidative stre…
WH_10003857	42.4	2.6e-84	ALO_CANAL	ALO1	AAC98913.1	557	Candida albicans	5476	CATALYTIC ACTIVITY: D-arabinono-1,4-lactone + O(2) = dehydro-D- arabinono-1,4-lactone + H(2)O(2).; COFACTOR: FAD.; PATHWAY: Cofactor biosynthesis; D-erythroascorbate biosynthesis; dehydro-D-arabinono-1,4-lactone from D-arabinose: step 2/2.; SUBCELLULAR LOCATION: Mitochondrion membrane (By similarity). Note=Membrane-embedded (By similarity).; SIMILARITY: Belongs to the oxygen-dependent FAD-linked …	11349062, 15123810	XP_719313.1, XM_714220.1	{ID:PF04030; Description: ALO} {ID:PF01565; Description: ALO}	Isolated from a wide variety of substrates including humans	animals	invasive candidal disease	invasive candidal disease	{ID:0031966; Method: IEA:UniProtKB-SubCell; Description: C:mitochondrial membrane} {ID:0005886; Method: IDA:CGD; Description: C:plasma membrane} {ID:0003885; Method: IDA:CGD; Description: F:D-arabinono-1,4-lactone oxidase activity} {ID:0050660; Method: IEA:InterPro; Description: F:flavin adenine dinucleotide binding} {ID:0009058; Method: IEA:InterPro; Description: P:biosynthetic process} {ID:0030…
WH_10003883	66.3	0	A6R615_AJECN	HCAG_05073	EDN08574.1	898	Ajellomyces capsulata	339724	PATHWAY: Amino-acid biosynthesis; L-arginine biosynthesis; N(2)- acetyl-L-ornithine from L-glutamate.	19717792	XP_001539606.1, XM_001539556.1	{ID:PF00696; Description: AA_kinase} {ID:PF04768; Description: AA_kinase} {ID:PF01118; Description: DUF619}	humans	vertebrata	Darling's disease	Darling's Disease	{ID:0005739; Method: IEA:InterPro; Description: C:mitochondrion} {ID:0003991; Method: IEA:InterPro; Description: F:acetylglutamate kinase activity} {ID:0003942; Method: IEA:InterPro; Description: F:N-acetyl-gamma-glutamyl-phosphate reductase activity} {ID:0051287; Method: IEA:InterPro; Description: F:NAD binding} {ID:0006526; Method: IEA:InterPro; Description: P:arginine biosynthetic process}
WH_10003894	59.6	2.1e-94	Q4WWN9_ASPFU	AFUA_3G06540	EAL92914.1	308	Neosartorya fumigata	330879	CAUTION: The sequence shown here is derived from an EMBL/GenBank/DDBJ whole genome shotgun (WGS) entry which is preliminary data.	16372009	XP_754952.1, XM_749859.1	{ID:PF01507; Description: PAPS_reduct}	humans	vertebrata	infection	Infection	{ID:0004604; Method: IEA:InterPro; Description: F:phosphoadenylyl-sulfate reductase (thioredoxin) activity} {ID:0019344; Method: IEA:InterPro; Description: P:cysteine biosynthetic process} {ID:0019379; Method: IEA:InterPro; Description: P:sulfate assimilation, phosphoadenylyl sulfate reduction by phosphoadenylyl-sulfate reductase (thio}
WH_10003920	49.2	4.6e-47	E3RCD1_PYRTT	PTT_00270	EFQ96621.1	197	Pyrenophora teres	861557	Unknown	21067574	XP_003295286.1, XM_003295238.1	{ID:PF03495; Description: Binary_toxB}	Poaceae, especially Hordeum spp	herb	Net blotch	Net Blotch	{ID:0005576; Method: IEA:InterPro; Description: C:extracellular region} {ID:0009405; Method: IEA:InterPro; Description: P:pathogenesis}
WH_10003923	40	5.6e-120	Q9P8L8_BOTFU	BCMFS1	AAF64435.2	598	Botryotinia fuckeliana	40559	Unknown	11374155, 12324349	Unknown	{ID:PF07690; Description: MFS_1}	Various plant families	plants	Grey mould. Parasite or saprophyte	Gray Mould	{ID:0016021; Method: IEA:InterPro; Description: C:integral to membrane} {ID:0055085; Method: IEA:InterPro; Description: P:transmembrane transport}
WH_10003973	74.5	1.4e-215	A0JC82_9HYPO	NOXR	BAF36501.1	519	Epichloe festucae	35717	Unknown	17041146	Unknown	{ID:PF00564; Description: PB1} {ID:PF00515; Description: PB1}	plants	plants	cool-season grasses	Cool-season Grasses	{ID:0005488; Method: IEA:InterPro; Description: F:binding}
WH_10003982	64	1.2e-130	O13337_MAGGR	CON7	AAB69694.1	441	Magnaporthe grisea	148305	Unknown	Unknown	Unknown	{ID:Pfam-B_1517; Description: PB001517}	Digitaria (Poaceae)	herb	Leaf spot	Leaf Spot	{ID:0005622; Method: IEA:InterPro; Description: C:intracellular} {ID:0003676; Method: IEA:InterPro; Description: F:nucleic acid binding} {ID:0008270; Method: IEA:InterPro; Description: F:zinc ion binding}
WH_10003989	57.9	1.2e-278	Q2H9J2_CHAGB	CHGG_03112	EAQ91177.1	879	Chaetomium globosum	306901	Unknown	Unknown	XP_001229628.1, XM_001229627.1	{ID:PF00009; Description: GTP_EFTU}	Multiple genera in multiple families	plants	Saprobe	Rot	{ID:0015485; Method: IEA:InterPro; Description: F:cholesterol binding} {ID:0005525; Method: IEA:UniProtKB-KW; Description: F:GTP binding} {ID:0003924; Method: IEA:InterPro; Description: F:GTPase activity} {ID:0009405; Method: IEA:InterPro; Description: P:pathogenesis}
WH_10003999	97.7	1.3e-206	Q6XPX0_FUSOX	FGB1	AAO91808.1	359	Fusarium oxysporum	59765	Unknown	15588997	Unknown	{ID:PF00400; Description: WD40}	Multiple genera in multiple families	plants	Blights, wilts, rots of various sorts	Blight
WH_10004002	41.1	1e-86	C6K2F1_MYCGR	STE50	ACS34772.1	558	Mycosphaerella graminicola	54734	SIMILARITY: Contains 1 SAM (sterile alpha motif) domain.	Unknown	Unknown	{ID:PF00788; Description: RA} {ID:PF07647; Description: RA}	Triticum and possibly a few other grasses	herb	Leaf spot or speckled leaf blotch of wheat	Leaf Spot	{ID:0007165; Method: IEA:InterPro; Description: P:signal transduction}
WH_10004020	49.3	6.3e-162	Q59KS4_CANAL	CNH1	EAK91072.1	800	Candida albicans	5476	CAUTION: The sequence shown here is derived from an EMBL/GenBank/DDBJ whole genome shotgun (WGS) entry which is preliminary data.	15123810	XP_710335.1, XM_705243.1	{ID:PF00999; Description: Na_H_Exchanger} {ID:PF08619; Description: Na_H_Exchanger}	Isolated from a wide variety of substrates including humans	animals	invasive candidal disease	invasive candidal disease	{ID:0016021; Method: IEA:UniProtKB-KW; Description: C:integral to membrane} {ID:0005886; Method: IDA:CGD; Description: C:plasma membrane} {ID:0015386; Method: IDA:CGD; Description: F:potassium:hydrogen antiporter activity} {ID:0015385; Method: IEA:InterPro; Description: F:sodium:hydrogen antiporter activity} {ID:0000902; Method: IMP:CGD; Description: P:cell morphogenesis} {ID:0030007; Method: IMP…
WH_10004045	53	2.6e-139	Q9C1T0_FUSOX	ARG1	BAB40769.1	467	Fusarium oxysporum	5507	Unknown	Unknown	Unknown	{ID:PF00206; Description: Lyase_1}	Multiple genera in multiple families	plants	Blights, wilts, rots of various sorts	Blight	{ID:0005737; Method: IEA:HAMAP; Description: C:cytoplasm} {ID:0004056; Method: IEA:HAMAP; Description: F:argininosuccinate lyase activity} {ID:0042450; Method: IEA:InterPro; Description: P:arginine biosynthetic process via ornithine}
WH_10004053	48.2	1.1e-78	CHS7_CANAL	CHS7	EAK99541.1	310	Candida albicans	5476	FUNCTION: Chaperone required for the export of the chitin synthase CHS3 from the endoplasmic reticulum (By similarity).; SUBUNIT: Interacts with CHS3 (By similarity).; SUBCELLULAR LOCATION: Endoplasmic reticulum membrane; Multi-pass membrane protein (By similarity).; SIMILARITY: Belongs to the CHS7 family.	15123810	XP_718467.1, XM_713374.1, XP_718550.1, XM_713457.1	{ID:PF12271; Description: Chs3p}	Isolated from a wide variety of substrates including humans	animals	invasive candidal disease	invasive candidal disease	{ID:0005789; Method: IEA:UniProtKB-SubCell; Description: C:endoplasmic reticulum membrane} {ID:0016021; Method: IEA:UniProtKB-KW; Description: C:integral to membrane} {ID:0006038; Method: IMP:CGD; Description: P:cell wall chitin biosynthetic process} {ID:0007047; Method: IEA:UniProtKB-KW; Description: P:cellular cell wall organization} {ID:0009405; Method: IMP:CGD; Description: P:pathogenesis} {I…
WH_10004066	43.2	2.3e-100	Q5AJC0_CANAL	UTR2	EAL02833.1	470	Candida albicans	5476	CAUTION: The sequence shown here is derived from an EMBL/GenBank/DDBJ whole genome shotgun (WGS) entry which is preliminary data.	15123810	XP_721629.1, XM_716536.1, XP_721748.1, XM_716655.1	{ID:PF00722; Description: Glyco_hydro_16}	Isolated from a wide variety of substrates including humans	animals	invasive candidal disease	invasive candidal disease	{ID:0046658; Method: IDA:CGD; Description: C:anchored to plasma membrane} {ID:0030428; Method: IMP:CGD; Description: C:cell septum} {ID:0009986; Method: IDA:CGD; Description: C:cell surface} {ID:0005576; Method: IDA:CGD; Description: C:extracellular region} {ID:0030446; Method: IDA:CGD; Description: C:hyphal cell wall} {ID:0030445; Method: IDA:CGD; Description: C:yeast-form cell wall} {ID:0008061…
WH_10004103	41.2	8.4e-75	A3LNY8_PICST	KRE2	ABN64400.2	414	Scheffersomyces stipitis	322104	Unknown	17334359	XP_001382429.2, XM_001382392.1	{ID:PF01793; Description: Glyco_transf_15}	humans	vertebrata	occasional infection	Occasional Infection	{ID:0016020; Method: IEA:InterPro; Description: C:membrane} {ID:0004377; Method: IEA:EC; Description: F:glycolipid 2-alpha-mannosyltransferase activity} {ID:0006486; Method: IEA:InterPro; Description: P:protein glycosylation}
WH_10004139	42.9	4.4e-160	Q99324_SEPLY	B2TOM	AAB08445.1	803	Septoria lycopersici	39703	Unknown	8664505, 8664504	Unknown	{ID:PF00933; Description: Glyco_hydro_3} {ID:PF01915; Description: Glyco_hydro_3}	Primarily tomato, Lycopersicon esculentum, also Solanum spp. and other Solanaceae	herb	Leaf spot	Leaf Spot	{ID:0008422; Method: IEA:EC; Description: F:beta-glucosidase activity} {ID:0005975; Method: IEA:InterPro; Description: P:carbohydrate metabolic process}
WH_10004207	45.7	2.7e-96	PEPA_COCP7	PEP3	ABA54908.1	443	Coccidioides posadasii	222929	FUNCTION: Secreted aspartic endopeptidase that allows assimilation of proteinaceous substrates. Can catalyze hydrolysis of the major structural proteins of basement membrane, elastin, collagen, and laminin. Thought to play a significant role in virulence (By similarity).; CATALYTIC ACTIVITY: Hydrolysis of proteins with broad specificity. Generally favors hydrophobic residues in P1 and P1', but al…	16369008, 19717792	XP_003066654.1, XM_003066608.1	{ID:PF00026; Description: Asp}	humans	vertebrata	coccidiomycosis	Coccidiomycosis	{ID:0005576; Method: IEA:UniProtKB-SubCell; Description: C:extracellular region} {ID:0004190; Method: IEA:UniProtKB-KW; Description: F:aspartic-type endopeptidase activity} {ID:0009405; Method: IEA:UniProtKB-KW; Description: P:pathogenesis} {ID:0006508; Method: IEA:InterPro; Description: P:proteolysis}
WH_10004220	65.1	1.2e-274	Q876Z6_FUSOX	RENSA	BAC55015.1	724	Fusarium oxysporum	5507	Unknown	15020411	Unknown		Multiple genera in multiple families	plants	Blights, wilts, rots of various sorts	Blight
WH_10004228	44.7	6.2e-76	Q0QWD8_LEPMC	THIOL	ABB55459.1	359	Leptosphaeria maculans	5022	SIMILARITY: Belongs to the thiolase family.	16776292	Unknown	{ID:PF02803; Description: Thiolase_C} {ID:PF00108; Description: Thiolase_C}	Brassica spp. and other Brassicaceae	herb	Black leg, canker, dry rot, leaf spot	Canker	{ID:0003988; Method: IEA:EC; Description: F:acetyl-CoA C-acyltransferase activity}
WH_10004232	68.4	5.8e-179	C0S744_PARBP	PABG_03499	EEH21268.1	450	Paracoccidioides brasiliensis	482561	CATALYTIC ACTIVITY: CTP + phosphatidate = diphosphate + CDP- diacylglycerol.; PATHWAY: Phospholipid metabolism; CDP-diacylglycerol biosynthesis; CDP-diacylglycerol from sn-glycerol 3-phosphate: step 3/3.; SIMILARITY: Belongs to the CDS family.	Unknown	Unknown	{ID:PF01148; Description: CTP_transf_1}	humans	vertebrata	Paracoccidioidomycosis	Paracoccidioidomycosis	{ID:0016021; Method: IEA:UniProtKB-KW; Description: C:integral to membrane} {ID:0004605; Method: IEA:EC; Description: F:phosphatidate cytidylyltransferase activity}
WH_10004238	48.8	2.7e-104	Q96VU5_CRYNE	UGD1	AAK95561.1	468	Cryptococcus neoformans	40410	Unknown	15030319	Unknown	{ID:PF00984; Description: UDPG_MGDP_dh} {ID:PF03720; Description: UDPG_MGDP_dh} {ID:PF03721; Description: UDPG_MGDP_dh_C}	humans	vertebrata	cryptococcosis	Cryptococcosis	{ID:0051287; Method: IEA:InterPro; Description: F:NAD binding} {ID:0003979; Method: IEA:EC; Description: F:UDP-glucose 6-dehydrogenase activity}
WH_10004275	43	1.7e-31	O43117_COLGL	NULL	AAB92223.1	215	Colletotrichum gloeosporioides	474922	Unknown	16255144	Unknown	{ID:Pfam-B_502; Description: PB000502}	Multiple genera in multiple families	plants	'Anthracnose of stems and leaves, dieback, root rot, leaf spot, blossom rot, fruit rot (dieback and ripe rot), seedling blight.' (Mordue 1971)	Anthracnose
WH_10004317	47	1e-47	B0B5Z8_CLAPU	RAC	CAO82105.1	199	Claviceps purpurea	5111	SIMILARITY: Belongs to the small GTPase superfamily. Rho family.	18284596	Unknown	{ID:PF00071; Description: Ras}	outcrossing species	plants	ergotism	Ergotism	{ID:0005622; Method: IEA:InterPro; Description: C:intracellular} {ID:0016020; Method: IEA:UniProtKB-KW; Description: C:membrane} {ID:0005525; Method: IEA:UniProtKB-KW; Description: F:GTP binding} {ID:0007264; Method: IEA:InterPro; Description: P:small GTPase mediated signal transduction}
WH_10004348	75.3	2.2e-179	RL3_YEAST	YOR29-14	AAA88732.1	387	Saccharomyces cerevisiae	559292	SUBUNIT: Component of the large ribosomal subunit. Mature ribosomes consist of a small (40S) and a large (60S) subunit. The 40S subunit contains 32 different proteins (encoded by 56 genes) and 1 molecule of RNA (18S). The 60S subunit contains 46 different proteins (encoded by 81 genes) and 3 molecules of RNA (25S, 5.8S and 5S).; INTERACTION: P17555:SRV2; NbExp=2; IntAct=EBI-15364, EBI-4024;; SUBC…	6305925, 9133743, 9169874, 6355773, 1544921, 9559554, 11875433, 14562095, 14562106, 17330950, 17287358, 17563356, 18407956, 20864530, 11701127, 14976550	NP_014706.1, NM_001183482.1	{ID:PF00297; Description: Ribosomal_L3}	humans	vertebrata	occasional infection	Occasional Infection	{ID:0022625; Method: TAS:SGD; Description: C:cytosolic large ribosomal subunit} {ID:0005515; Method: IPI:IntAct; Description: F:protein binding} {ID:0003735; Method: TAS:SGD; Description: F:structural constituent of ribosome} {ID:0000027; Method: IMP:SGD; Description: P:ribosomal large subunit assembly} {ID:0006412; Method: TAS:SGD; Description: P:translation}
WH_10004376	51.4	0	C5GEJ4_AJEDR	BDCG_02713	EEQ87593.1	1259	Ajellomyces dermatitidis	559297	Unknown	Unknown	Unknown	{ID:PF07304; Description: SRA1} {ID:PF00400; Description: SRA1}	humans	vertebrata	cutaneous Blastomyces dermatitidis infection	cutaneous Infection
WH_10004426	55.4	1.5e-107	Q59ZX2_CANAL	FTR1	EAK95981.1	381	Candida albicans	5476	CAUTION: The sequence shown here is derived from an EMBL/GenBank/DDBJ whole genome shotgun (WGS) entry which is preliminary data.	15123810	XP_715020.1, XM_709927.1	{ID:PF03239; Description: FTR1}	Isolated from a wide variety of substrates including humans	animals	invasive candidal disease	invasive candidal disease	{ID:0009986; Method: IDA:CGD; Description: C:cell surface} {ID:0016020; Method: IEA:InterPro; Description: C:membrane} {ID:0015093; Method: IMP:CGD; Description: F:ferrous iron transmembrane transporter activity} {ID:0010106; Method: IMP:CGD; Description: P:cellular response to iron ion starvation} {ID:0006827; Method: IGI:CGD; Description: P:high-affinity iron ion transport} {ID:0009405; Method:…
WH_10004437	47.8	1.4e-20	A4R2T9_MAGO7	MGG_02436	EDJ98604.1	117	Magnaporthe oryzae	242507	Unknown	15846337	XP_365734.1, XM_365734.1	{ID:Pfam-B_8559; Description: PB008559}	Poaceae, especially important on Oryzae	herb	Rice blast	Rice Blast
WH_10004444	44.9	9.4e-45	Q00368_9PEZI	CAP20	AAA77678.1	183	Glomerella cingulata	5457	Unknown	7756829	Unknown	{ID:Perilipin; Description: PF03036.10}	Multiple genera in multiple families	plants	'Anthracnose of stems and leaves, dieback, root rot, leaf spot, blossom rot, fruit rot (dieback and ripe rot), seedling blight.' (Mordue 1971)	Anthracnose
WH_10004471	43.5	5.9e-75	Q4PD87_USTMA	UM01926.1	EAK82380.1	594	Ustilago maydis	237631	CAUTION: The sequence shown here is derived from an EMBL/GenBank/DDBJ whole genome shotgun (WGS) entry which is preliminary data.	17080091	XP_758073.1, XM_752980.1	{ID:PF03561; Description: Allantoicase} {ID:PF04115; Description: Allantoicase}	Euchlaena spp., Zea spp. (Poaceae)	herb	Smut. Corn smut	Smut	{ID:0004037; Method: IEA:InterPro; Description: F:allantoicase activity} {ID:0004848; Method: IEA:InterPro; Description: F:ureidoglycolate hydrolase activity} {ID:0000256; Method: IEA:InterPro; Description: P:allantoin catabolic process}
WH_10004486	42.1	2.3e-30	Q59QC5_CANAL	APS3	EAK92673.1	159	Candida albicans	5476	CAUTION: The sequence shown here is derived from an EMBL/GenBank/DDBJ whole genome shotgun (WGS) entry which is preliminary data.	15123810	XP_711881.1, XM_706788.1, XP_711910.1, XM_706817.1	{ID:PF01217; Description: Clat_adaptor_s}	Isolated from a wide variety of substrates including humans	animals	invasive candidal disease	invasive candidal disease	{ID:0030117; Method: IEA:InterPro; Description: C:membrane coat} {ID:0008565; Method: IEA:InterPro; Description: F:protein transporter activity} {ID:0006896; Method: IMP:CGD; Description: P:Golgi to vacuole transport} {ID:0006886; Method: IEA:InterPro; Description: P:intracellular protein transport} {ID:0009405; Method: IGI:CGD; Description: P:pathogenesis}
WH_10004514	58.1	6.8e-113	CDC10_CANAL	CDC10	CAA81090.1	357	Candida albicans	5476	FUNCTION: Plays a role in the cell cycle. Involved in the formation of the ring of filaments in the neck region at the mother-bud junction during mitosis.; SUBCELLULAR LOCATION: Bud neck (By similarity). Note=Present at the bud neck during cell division (By similarity).; DEVELOPMENTAL STAGE: Expressed at higher levels in cells growing as hyphae than in those growing as budding yeasts.; SIMILARITY…	8152419, 15123810	XP_717411.1, XM_712318.1, XP_717505.1, XM_712412.1	{ID:PF00735; Description: Septin}	Isolated from a wide variety of substrates including humans	animals	invasive candidal disease	invasive candidal disease	{ID:0030428; Method: IDA:CGD; Description: C:cell septum} {ID:0000144; Method: IDA:CGD; Description: C:cellular bud neck septin ring} {ID:0001411; Method: IDA:CGD; Description: C:hyphal tip} {ID:0000131; Method: IDA:CGD; Description: C:incipient cellular bud site} {ID:0031105; Method: IEA:InterPro; Description: C:septin complex} {ID:0005525; Method: IEA:UniProtKB-KW; Description: F:GTP binding} {…
WH_10004516	41	2e-70	GEL1_ASPFU	GEL1	EAL87215.1	452	Neosartorya fumigata	330879	FUNCTION: Splits internally a 1,3-beta-glucan molecule and transfers the newly generated reducing end (the donor) to the non- reducing end of another 1,3-beta-glucan molecule (the acceptor) forming a 1,3-beta linkage, resulting in the elongation of 1,3- beta-glucan chains in the cell wall. Involved in cell wall morphogenesis (By similarity).; SUBCELLULAR LOCATION: Cell membrane; Lipid-anchor, GPI…	16372009	XP_749253.1, XM_744160.1	{ID:PF03198; Description: Glyco_hydro_72}	humans	vertebrata	infection	Infection	{ID:0031225; Method: IEA:UniProtKB-KW; Description: C:anchored to membrane} {ID:0005886; Method: IEA:UniProtKB-SubCell; Description: C:plasma membrane} {ID:0043169; Method: IEA:InterPro; Description: F:cation binding} {ID:0016740; Method: IEA:UniProtKB-KW; Description: F:transferase activity} {ID:0005975; Method: IEA:InterPro; Description: P:carbohydrate metabolic process}
WH_10004583	55.3	1.7e-63	C4YJK4_CANAW	CAWG_04019	EEQ45688.1	320	Candida albicans	294748	CATALYTIC ACTIVITY: ATP + D-ribose 5-phosphate = AMP + 5-phospho- alpha-D-ribose 1-diphosphate.; SIMILARITY: Belongs to the ribose-phosphate pyrophosphokinase family.	19465905	Unknown	{ID:PF00156; Description: Pribosyltran}	Isolated from a wide variety of substrates including humans	animals	invasive candidal disease	invasive candidal disease	{ID:0016301; Method: IEA:UniProtKB-KW; Description: F:kinase activity} {ID:0000287; Method: IEA:InterPro; Description: F:magnesium ion binding} {ID:0004749; Method: IEA:EC; Description: F:ribose phosphate diphosphokinase activity} {ID:0009116; Method: IEA:InterPro; Description: P:nucleoside metabolic process} {ID:0009156; Method: IEA:InterPro; Description: P:ribonucleoside monophosphate biosynthe…
WH_10004616	93	4.5e-103	A6R9F0_AJECN	HCAG_06941	EDN09774.1	204	Ajellomyces capsulata	339724	SIMILARITY: Belongs to the small GTPase superfamily. Rab family.	19717792	XP_001539336.1, XM_001539286.1	{ID:PF00071; Description: Ras}	humans	vertebrata	Darling's disease	Darling's Disease	{ID:0005525; Method: IEA:UniProtKB-KW; Description: F:GTP binding} {ID:0015031; Method: IEA:InterPro; Description: P:protein transport} {ID:0007264; Method: IEA:InterPro; Description: P:small GTPase mediated signal transduction}
WH_10004631	56.7	5.9e-181	Q6Y392_PHAND	NULL	AAO31597.1	625	Phaeosphaeria nodorum	13684	Unknown	Unknown	Unknown	{ID:PF00854; Description: PTR2}	Multiple genera of Poaceae and Blysmus compressus (Cyperaceae)	herb	Glume blotch of wheat and other grasses	Glume Blotch	{ID:0016020; Method: IEA:InterPro; Description: C:membrane} {ID:0005215; Method: IEA:InterPro; Description: F:transporter activity} {ID:0006857; Method: IEA:InterPro; Description: P:oligopeptide transport}
WH_10004649	70.4	2e-300	C1GI69_PARBD	PADG_06955	EEH42135.1	724	Paracoccidioides brasiliensis	502780	Unknown	Unknown	Unknown	{ID:PF00291; Description: PALP} {ID:PF00290; Description: PALP}	humans	vertebrata	Paracoccidioidomycosis	Paracoccidioidomycosis	{ID:0030170; Method: IEA:InterPro; Description: F:pyridoxal phosphate binding} {ID:0004834; Method: IEA:HAMAP; Description: F:tryptophan synthase activity}
WH_10004667	74	1.2e-191	O59928_HYPVI	NULL	AAC05829.1	430	Hypocrea virens	29875	SIMILARITY: Belongs to the glycosyl hydrolase 18 family.	10022948	Unknown	{ID:PF00704; Description: Glyco_hydro_18}	humans	vertebrata	infection	Infection	{ID:0043169; Method: IEA:InterPro; Description: F:cation binding} {ID:0004568; Method: IEA:InterPro; Description: F:chitinase activity} {ID:0006032; Method: IEA:InterPro; Description: P:chitin catabolic process}
WH_10004720	42.2	9.6e-97	O59928_HYPVI	NULL	AAC05829.1	430	Hypocrea virens	29875	SIMILARITY: Belongs to the glycosyl hydrolase 18 family.	10022948	Unknown	{ID:PF00704; Description: Glyco_hydro_18}	humans	vertebrata	infection	Infection	{ID:0043169; Method: IEA:InterPro; Description: F:cation binding} {ID:0004568; Method: IEA:InterPro; Description: F:chitinase activity} {ID:0006032; Method: IEA:InterPro; Description: P:chitin catabolic process}
WH_10004747	86.9	3.4e-110	C4YIU6_CANAW	CAWG_04375	EEQ46031.1	214	Candida albicans	294748	Unknown	19465905	Unknown	{ID:PF00071; Description: Ras}	Isolated from a wide variety of substrates including humans	animals	invasive candidal disease	invasive candidal disease	{ID:0005525; Method: IEA:UniProtKB-KW; Description: F:GTP binding} {ID:0003924; Method: IEA:InterPro; Description: F:GTPase activity} {ID:0006886; Method: IEA:InterPro; Description: P:intracellular protein transport} {ID:0006913; Method: IEA:InterPro; Description: P:nucleocytoplasmic transport} {ID:0007165; Method: IEA:InterPro; Description: P:signal transduction}
WH_10004750	41.7	2.7e-159	DPP5_TRIEQ	DPP5	ABU50379.1	726	Trichophyton equinum	63418	FUNCTION: Extracellular dipeptidyl-peptidase which removes N- terminal dipeptides sequentially from polypeptides having unsubstituted N-termini. Contributes to pathogenicity (By similarity).; SUBCELLULAR LOCATION: Secreted (By similarity).; SIMILARITY: Belongs to the peptidase S9B family.	Unknown	Unknown	{ID:PF07676; Description: PD40} {ID:PF00326; Description: PD40}	humans	vertebrata	Malabar itch	Malabar Itch	{ID:0005576; Method: IEA:UniProtKB-SubCell; Description: C:extracellular region} {ID:0004177; Method: IEA:UniProtKB-KW; Description: F:aminopeptidase activity} {ID:0008236; Method: IEA:UniProtKB-KW; Description: F:serine-type peptidase activity} {ID:0009405; Method: IEA:UniProtKB-KW; Description: P:pathogenesis} {ID:0006508; Method: IEA:InterPro; Description: P:proteolysis}
WH_10004779	60.9	1.2e-43	E9F9I6_METAR	MAA_08935	EFY95639.1	134	Metarhizium robertsii	655844	Unknown	21253567	Unknown	{ID:PF09044; Description: Kp4}	insects	invertebrata	infection	Infection	{ID:0005576; Method: IEA:InterPro; Description: C:extracellular region} {ID:0009405; Method: IEA:InterPro; Description: P:pathogenesis}
WH_10004780	68.5	1.6e-46	E9E2K7_METAQ	MAC_04105	EFY89896.1	127	Metarhizium acridum	655827	Unknown	21253567	Unknown	{ID:PF09044; Description: Kp4}	Acrididea	invertebrata	infection	Infection	{ID:0005576; Method: IEA:InterPro; Description: C:extracellular region} {ID:0009405; Method: IEA:InterPro; Description: P:pathogenesis}
WH_10004823	58.3	7.9e-169	A4ULI4_MYCGR	CYP51	ABO93363.1	517	Mycosphaerella graminicola	54734	COFACTOR: Heme group (By similarity).; SIMILARITY: Belongs to the cytochrome P450 family.	Unknown	Unknown	{ID:PF00067; Description: p450}	Triticum and possibly a few other grasses	herb	Leaf spot or speckled leaf blotch of wheat	Leaf Spot	{ID:0009055; Method: IEA:InterPro; Description: F:electron carrier activity} {ID:0020037; Method: IEA:InterPro; Description: F:heme binding} {ID:0008168; Method: IEA:UniProtKB-KW; Description: F:methyltransferase activity} {ID:0004497; Method: IEA:InterPro; Description: F:monooxygenase activity} {ID:0016705; Method: IEA:InterPro; Description: F:oxidoreductase activity, acting on paired donors, wi…
WH_10004853	40.2	7.1e-200	A4RMS2_MAGO7	MGG_04587	EDK05593.1	987	Magnaporthe oryzae	242507	Unknown	15846337	XP_362142.1, XM_362142.1	{ID:PF11635; Description: Med16}	Poaceae, especially important on Oryzae	herb	Rice blast	Rice Blast
WH_10004865	48.9	4.8e-210	Q59X23_CANAL	PMT4	EAK95053.1	755	Candida albicans	5476	CAUTION: The sequence shown here is derived from an EMBL/GenBank/DDBJ whole genome shotgun (WGS) entry which is preliminary data.	15123810	XP_714142.1, XM_709049.1, XP_714280.1, XM_709187.1	{ID:PF02815; Description: MIR} {ID:PF02366; Description: MIR}	Isolated from a wide variety of substrates including humans	animals	invasive candidal disease	invasive candidal disease	{ID:0005886; Method: IDA:CGD; Description: C:plasma membrane} {ID:0000030; Method: IMP:CGD; Description: F:mannosyltransferase activity} {ID:0031505; Method: IMP:CGD; Description: P:fungal-type cell wall organization} {ID:0030448; Method: IMP:CGD; Description: P:hyphal growth} {ID:0045861; Method: IMP:CGD; Description: P:negative regulation of proteolysis} {ID:0009405; Method: IMP:CGD; Descriptio…
WH_10004881	52	3.7e-238	A4RG88_MAGO7	MGG_00124	EDK03309.1	950	Magnaporthe oryzae	242507	Unknown	15846337	XP_369120.2, XM_369120.2	{ID:PF02845; Description: CUE}	Poaceae, especially important on Oryzae	herb	Rice blast	Rice Blast
WH_10004898	58.6	1.3e-205	Q9HG15_COLLN	CLTA1	AAG25917.1	746	Colletotrichum lindemuthianum	290576	SIMILARITY: Contains 1 Zn(2)-C6 fungal-type DNA-binding domain.	11006333	Unknown	{ID:PF04082; Description: Fungal_trans} {ID:PF00172; Description: Fungal_trans}	Multiple genera of Fabaceae. Rare reports on other taxa	herb	Leaf, stem and pod anthracnose	Leaf Spot	{ID:0005634; Method: IEA:UniProtKB-KW; Description: C:nucleus} {ID:0003677; Method: IEA:UniProtKB-KW; Description: F:DNA binding} {ID:0003700; Method: IEA:InterPro; Description: F:sequence-specific DNA binding transcription factor activity} {ID:0008270; Method: IEA:InterPro; Description: F:zinc ion binding}
WH_10004960	49.3	2.3e-247	Q9P872_CANAL	PMR1	CAB87245.1	917	Candida albicans	5476	SIMILARITY: Belongs to the cation transport ATPase (P-type) family.	15843378	Unknown	{ID:PF00689; Description: Cation_ATPase_C} {ID:PF00690; Description: Cation_ATPase_C} {ID:PF00122; Description: Cation_ATPase_N} {ID:PF00702; Description: E1-E2_ATPase}	Isolated from a wide variety of substrates including humans	animals	invasive candidal disease	invasive candidal disease	{ID:0016021; Method: IEA:UniProtKB-KW; Description: C:integral to membrane} {ID:0005524; Method: IEA:UniProtKB-KW; Description: F:ATP binding} {ID:0005388; Method: IEA:InterPro; Description: F:calcium-transporting ATPase activity} {ID:0046872; Method: IEA:InterPro; Description: F:metal ion binding} {ID:0006754; Method: IEA:InterPro; Description: P:ATP biosynthetic process}
WH_10004970	64	1.5e-146	Q4WX65_ASPFU	AFUA_3G08380	EAL92738.1	396	Neosartorya fumigata	330879	CAUTION: The sequence shown here is derived from an EMBL/GenBank/DDBJ whole genome shotgun (WGS) entry which is preliminary data.	16372009	XP_754776.1, XM_749683.1	{ID:PF00719; Description: Pyrophosphatase}	humans	vertebrata	infection	Infection	{ID:0005737; Method: IEA:InterPro; Description: C:cytoplasm} {ID:0004427; Method: IEA:EC; Description: F:inorganic diphosphatase activity} {ID:0000287; Method: IEA:InterPro; Description: F:magnesium ion binding} {ID:0006796; Method: IEA:InterPro; Description: P:phosphate metabolic process}
WH_10004991	55.2	5.5e-175	Q5AHG6_CANAL	SCH9	EAL02133.1	787	Candida albicans	5476	CATALYTIC ACTIVITY: ATP + a protein = ADP + a phosphoprotein.; SIMILARITY: Contains 1 AGC-kinase C-terminal domain.; SIMILARITY: Contains 1 C2 domain.; CAUTION: The sequence shown here is derived from an EMBL/GenBank/DDBJ whole genome shotgun (WGS) entry which is preliminary data.	15123810	XP_720953.1, XM_715860.1, XP_721075.1, XM_715982.1	{ID:PF00069; Description: Pkinase} {ID:PF00433; Description: Pkinase}	Isolated from a wide variety of substrates including humans	animals	invasive candidal disease	invasive candidal disease	{ID:0005524; Method: IEA:UniProtKB-KW; Description: F:ATP binding} {ID:0004674; Method: IEA:UniProtKB-KW; Description: F:protein serine/threonine kinase activity} {ID:0016049; Method: IMP:CGD; Description: P:cell growth} {ID:0001410; Method: IMP:CGD; Description: P:chlamydospore formation} {ID:0030448; Method: IMP:CGD; Description: P:hyphal growth} {ID:0009405; Method: IMP:CGD; Description: P:pat…
WH_10004994	41.5	1.4e-64	Q5AHG6_CANAL	SCH9	EAL02133.1	787	Candida albicans	5476	CATALYTIC ACTIVITY: ATP + a protein = ADP + a phosphoprotein.; SIMILARITY: Contains 1 AGC-kinase C-terminal domain.; SIMILARITY: Contains 1 C2 domain.; CAUTION: The sequence shown here is derived from an EMBL/GenBank/DDBJ whole genome shotgun (WGS) entry which is preliminary data.	15123810	XP_720953.1, XM_715860.1, XP_721075.1, XM_715982.1	{ID:PF00069; Description: Pkinase} {ID:PF00433; Description: Pkinase}	Isolated from a wide variety of substrates including humans	animals	invasive candidal disease	invasive candidal disease	{ID:0005524; Method: IEA:UniProtKB-KW; Description: F:ATP binding} {ID:0004674; Method: IEA:UniProtKB-KW; Description: F:protein serine/threonine kinase activity} {ID:0016049; Method: IMP:CGD; Description: P:cell growth} {ID:0001410; Method: IMP:CGD; Description: P:chlamydospore formation} {ID:0030448; Method: IMP:CGD; Description: P:hyphal growth} {ID:0009405; Method: IMP:CGD; Description: P:pat…
WH_10005045	86.1	6.3e-111	A4RFD4_MAGO7	MGG_00383	EDK03005.1	393	Magnaporthe oryzae	242507	FUNCTION: Catalyzes the formation of S-adenosylmethionine from methionine and ATP (By similarity).; CATALYTIC ACTIVITY: ATP + L-methionine + H(2)O = phosphate + diphosphate + S-adenosyl-L-methionine.; COFACTOR: Binds 1 potassium ion per subunit (By similarity).; COFACTOR: Binds 2 divalent ions per subunit. Magnesium or cobalt (By similarity).; PATHWAY: Amino-acid biosynthesis; S-adenosyl-L-methio…	15846337	XP_368861.2, XM_368861.2	{ID:PF02773; Description: S-AdoMet_synt_C} {ID:PF02772; Description: S-AdoMet_synt_C} {ID:PF00438; Description: S-AdoMet_synt_M}	Poaceae, especially important on Oryzae	herb	Rice blast	Rice Blast	{ID:0005737; Method: IEA:HAMAP; Description: C:cytoplasm} {ID:0005524; Method: IEA:HAMAP; Description: F:ATP binding} {ID:0000287; Method: IEA:HAMAP; Description: F:magnesium ion binding} {ID:0004478; Method: IEA:HAMAP; Description: F:methionine adenosyltransferase activity} {ID:0006730; Method: IEA:HAMAP; Description: P:one-carbon metabolic process} {ID:0006556; Method: IEA:InterPro; Description…
WH_10005057	48.5	0	Q7Z9J3_9PEZI	CZK3	AAP72037.1	1372	Cercospora zeae-maydis	135779	Unknown	Unknown	Unknown	{ID:PF00069; Description: Pkinase}	Zea mays (Poaceae)	herb	Gray leaf spot of corn	Gray Leaf Spot	{ID:0005524; Method: IEA:UniProtKB-KW; Description: F:ATP binding} {ID:0004674; Method: IEA:InterPro; Description: F:protein serine/threonine kinase activity}
WH_10005069	84.6	4.6e-232	C5GVY6_AJEDR	BDCG_08660	EEQ85391.1	451	Ajellomyces dermatitidis	559297	FUNCTION: Tubulin is the major constituent of microtubules. It binds two moles of GTP, one at an exchangeable site on the beta chain and one at a non-exchangeable site on the alpha-chain (By similarity).; SUBUNIT: Dimer of alpha and beta chains (By similarity).; SIMILARITY: Belongs to the tubulin family.	Unknown	Unknown	{ID:PF00091; Description: Tubulin} {ID:PF03953; Description: Tubulin}	humans	vertebrata	cutaneous Blastomyces dermatitidis infection	cutaneous Infection	{ID:0005737; Method: IEA:UniProtKB-KW; Description: C:cytoplasm} {ID:0005874; Method: IEA:UniProtKB-KW; Description: C:microtubule} {ID:0005525; Method: IEA:UniProtKB-KW; Description: F:GTP binding} {ID:0003924; Method: IEA:InterPro; Description: F:GTPase activity} {ID:0005198; Method: IEA:InterPro; Description: F:structural molecule activity} {ID:0007018; Method: IEA:InterPro; Description: P:mic…
WH_10005081	82.8	4.7e-39	Q2Q466_MAGGR	MNH6	ABB30152.1	101	Magnaporthe grisea	148305	Unknown	17644013	Unknown	{ID:PF00505; Description: HMG_box}	Digitaria (Poaceae)	herb	Leaf spot	Leaf Spot	{ID:0003677; Method: IEA:UniProtKB-KW; Description: F:DNA binding}
WH_10005207	78.3	0	Q9C1U1_MAGGR	HIK1	BAB40947.1	1307	Magnaporthe grisea	148305	SIMILARITY: Contains 1 histidine kinase domain.	15707841	Unknown	{ID:PF00672; Description: HAMP} {ID:PF02518; Description: HAMP} {ID:PF00512; Description: HATPase_c} {ID:PF00072; Description: HisKA}	Digitaria (Poaceae)	herb	Leaf spot	Leaf Spot	{ID:0016021; Method: IEA:InterPro; Description: C:integral to membrane} {ID:0005524; Method: IEA:InterPro; Description: F:ATP binding} {ID:0000156; Method: IEA:InterPro; Description: F:two-component response regulator activity} {ID:0000155; Method: IEA:InterPro; Description: F:two-component sensor activity} {ID:0018106; Method: IEA:InterPro; Description: P:peptidyl-histidine phosphorylation} {ID:…
WH_10005245	42.6	8.8e-80	DHH1_CRYNV	VAD1	AAV41010.1	616	Cryptococcus neoformans	178876	FUNCTION: ATP-dependent RNA helicase involved in mRNA turnover, and more specifically in mRNA decapping. Is involved in G1/S DNA- damage checkpoint recovery, probably through the regulation of the translational status of a subset of mRNAs. May also have a role in translation and mRNA nuclear export (By similarity). Is involved in virulence.; CATALYTIC ACTIVITY: ATP + H(2)O = ADP + phosphate.; SUB…	15765146	Unknown	{ID:PF00270; Description: DEAD} {ID:PF00271; Description: DEAD}	humans	vertebrata	cryptococcosis	Cryptococcosis	{ID:0000932; Method: IEA:UniProtKB-SubCell; Description: C:cytoplasmic mRNA processing body} {ID:0005524; Method: IEA:UniProtKB-KW; Description: F:ATP binding} {ID:0008026; Method: IEA:InterPro; Description: F:ATP-dependent helicase activity} {ID:0003723; Method: IEA:UniProtKB-KW; Description: F:RNA binding} {ID:0006397; Method: IEA:UniProtKB-KW; Description: P:mRNA processing} {ID:0051028; Metho…
WH_10005251	74.9	1.6e-109	1433_CANAL	BMH1	AAB96910.2	264	Candida albicans	5476	SIMILARITY: Belongs to the 14-3-3 family.	11754483, 15123810	XP_721241.1, XM_716148.1, XP_721512.1, XM_716419.1	{ID:PF00244; Description: 14-3-3}	Isolated from a wide variety of substrates including humans	animals	invasive candidal disease	invasive candidal disease	{ID:0009986; Method: IDA:CGD; Description: C:cell surface} {ID:0005886; Method: IDA:CGD; Description: C:plasma membrane} {ID:0030445; Method: IDA:CGD; Description: C:yeast-form cell wall} {ID:0019904; Method: IEA:InterPro; Description: F:protein domain specific binding} {ID:0001410; Method: IMP:CGD; Description: P:chlamydospore formation} {ID:0030447; Method: IMP:CGD; Description: P:filamentous g…
WH_10005259	60.2	2.5e-129	C5GCN5_AJEDR	BDCG_02384	EEQ87264.1	377	Ajellomyces dermatitidis	559297	Unknown	Unknown	Unknown	{ID:PF03452; Description: Anp1}	humans	vertebrata	cutaneous Blastomyces dermatitidis infection	cutaneous Infection	{ID:0016757; Method: IEA:UniProtKB-KW; Description: F:transferase activity, transferring glycosyl groups}
WH_10005276	49.4	6.3e-219	Q59XR0_CANAL	TOP1	EAK95233.1	780	Candida albicans	5476	SIMILARITY: Belongs to the eukaryotic type I topoisomerase family.	15123810	XP_714305.1, XM_709212.1	{ID:PF01028; Description: Topoisom_I} {ID:PF02919; Description: Topoisom_I}	Isolated from a wide variety of substrates including humans	animals	invasive candidal disease	invasive candidal disease	{ID:0005694; Method: IEA:InterPro; Description: C:chromosome} {ID:0003918; Method: IEA:InterPro; Description: F:DNA topoisomerase (ATP-hydrolyzing) activity} {ID:0003917; Method: IMP:CGD; Description: F:DNA topoisomerase type I activity} {ID:0006265; Method: IEA:InterPro; Description: P:DNA topological change} {ID:0030448; Method: IMP:CGD; Description: P:hyphal growth} {ID:0009405; Method: IMP:CG…
WH_10005282	71.6	6.9e-146	Q00LS5_PHAND	CPKA	ABD59786.1	408	Phaeosphaeria nodorum	13684	SIMILARITY: Contains 1 protein kinase domain.	17020577	Unknown	{ID:PF00069; Description: Pkinase}	Multiple genera of Poaceae and Blysmus compressus (Cyperaceae)	herb	Glume blotch of wheat and other grasses	Glume Blotch	{ID:0005524; Method: IEA:UniProtKB-KW; Description: F:ATP binding} {ID:0004674; Method: IEA:UniProtKB-KW; Description: F:protein serine/threonine kinase activity}
WH_10005285	43.3	5e-143	Q3Y5V5_MAGGR	ABC3	AAZ81480.1	1321	Magnaporthe grisea	148305	SIMILARITY: Belongs to the ABC transporter superfamily.	17189344	Unknown	{ID:PF00664; Description: ABC_membrane} {ID:PF00005; Description: ABC_membrane}	Digitaria (Poaceae)	herb	Leaf spot	Leaf Spot	{ID:0016021; Method: IEA:InterPro; Description: C:integral to membrane} {ID:0005524; Method: IEA:UniProtKB-KW; Description: F:ATP binding} {ID:0042626; Method: IEA:InterPro; Description: F:ATPase activity, coupled to transmembrane movement of substances}
WH_10005323	60	6.1e-171	CATA_CANAL	CTA1	AAC39448.1	487	Candida albicans	5476	FUNCTION: Occurs in almost all aerobically respiring organisms and serves to protect cells from the toxic effects of hydrogen peroxide. Required for hyphal growth.; CATALYTIC ACTIVITY: 2 H(2)O(2) = O(2) + 2 H(2)O.; COFACTOR: Heme group.; SUBUNIT: Homotetramer (By similarity).; SUBCELLULAR LOCATION: Peroxisome (By similarity).; SIMILARITY: Belongs to the catalase family.	9573075, 18352908, 15123810	XP_718734.1, XM_713641.1, XP_718818.1, XM_713725.1	{ID:PF00199; Description: Catalase} {ID:PF06628; Description: Catalase}	Isolated from a wide variety of substrates including humans	animals	invasive candidal disease	invasive candidal disease	{ID:0009277; Method: IDA:CGD; Description: C:fungal-type cell wall} {ID:0005777; Method: IEA:UniProtKB-SubCell; Description: C:peroxisome} {ID:0004096; Method: IDA:CGD; Description: F:catalase activity} {ID:0020037; Method: IEA:InterPro; Description: F:heme binding} {ID:0005515; Method: IPI:CGD; Description: F:protein binding} {ID:0042744; Method: IMP:CGD; Description: P:hydrogen peroxide catabol…
WH_10005362	81.1	0	B0B5Z9_CLAPU	CLA4	CAO82106.1	839	Claviceps purpurea	5111	CATALYTIC ACTIVITY: ATP + a protein = ADP + a phosphoprotein.; SIMILARITY: Contains 1 CRIB domain.; SIMILARITY: Contains 1 protein kinase domain.	18284596	Unknown	{ID:PF00786; Description: PBD} {ID:PF00069; Description: PBD}	outcrossing species	plants	ergotism	Ergotism	{ID:0005524; Method: IEA:UniProtKB-KW; Description: F:ATP binding} {ID:0004674; Method: IEA:UniProtKB-KW; Description: F:protein serine/threonine kinase activity}
WH_10005410	77.3	1.1e-248	C0S733_PARBP	PABG_03488	EEH21257.1	560	Paracoccidioides brasiliensis	482561	SIMILARITY: Belongs to the TCP-1 chaperonin family.	Unknown	Unknown	{ID:PF00118; Description: Cpn60_TCP1}	humans	vertebrata	Paracoccidioidomycosis	Paracoccidioidomycosis	{ID:0005737; Method: IEA:UniProtKB-KW; Description: C:cytoplasm} {ID:0005524; Method: IEA:UniProtKB-KW; Description: F:ATP binding} {ID:0051082; Method: IEA:InterPro; Description: F:unfolded protein binding} {ID:0006457; Method: IEA:InterPro; Description: P:protein folding}
WH_10005417	63.4	4.4e-282	O60038_CLAPU	CAT1	CAA04716.1	716	Claviceps purpurea	5111	FUNCTION: Occurs in almost all aerobically respiring organisms and serves to protect cells from the toxic effects of hydrogen peroxide (By similarity).; CATALYTIC ACTIVITY: 2 H(2)O(2) = O(2) + 2 H(2)O.; SIMILARITY: Belongs to the catalase family.	Unknown	Unknown	{ID:PF00199; Description: Catalase} {ID:PF06628; Description: Catalase}	outcrossing species	plants	ergotism	Ergotism	{ID:0004096; Method: IEA:EC; Description: F:catalase activity} {ID:0020037; Method: IEA:InterPro; Description: F:heme binding} {ID:0042744; Method: IEA:UniProtKB-KW; Description: P:hydrogen peroxide catabolic process}
WH_10005444	41.1	1.1e-53	C5MK57_MYCGR	STE7	ACR82519.1	458	Mycosphaerella graminicola	54734	Unknown	Unknown	Unknown	{ID:PF00069; Description: Pkinase}	Triticum and possibly a few other grasses	herb	Leaf spot or speckled leaf blotch of wheat	Leaf Spot	{ID:0005524; Method: IEA:UniProtKB-KW; Description: F:ATP binding} {ID:0004674; Method: IEA:InterPro; Description: F:protein serine/threonine kinase activity}
WH_10005458	48.2	2.2e-306	Q5AM49_CANAL	SNF2	AAZ99066.1	1690	Candida albicans	5476	Unknown	15123810, 16647065	XP_722570.1, XM_717477.1	{ID:PF00439; Description: Bromodomain} {ID:PF00271; Description: Bromodomain} {ID:PF07529; Description: Helicase_C} {ID:PF00176; Description: HSA}	Isolated from a wide variety of substrates including humans	animals	invasive candidal disease	invasive candidal disease	{ID:0016514; Method: IPI:CGD; Description: C:SWI/SNF complex} {ID:0005524; Method: IEA:InterPro; Description: F:ATP binding} {ID:0003677; Method: IEA:InterPro; Description: F:DNA binding} {ID:0004386; Method: IEA:InterPro; Description: F:helicase activity} {ID:0030448; Method: IMP:CGD; Description: P:hyphal growth} {ID:0009405; Method: IMP:CGD; Description: P:pathogenesis} {ID:0006355; Method: IM…
WH_10005460	45.1	2e-41	Q9UVJ0_CANAL	CAO19.12623, CAO19.5156, ORF19.5156	BAE44810.1	200	Candida albicans	5476	Unknown	10870107, 15937140, 15123810	XP_716911.1, XM_711818.1, XP_716978.1, XM_711885.1, XP_888913.1, XM_883820.1	{ID:PF04387; Description: PTPLA}	Isolated from a wide variety of substrates including humans	animals	invasive candidal disease	invasive candidal disease
WH_10005474	78.9	2.0e-313	Q8NK75_GLOLA	CST1	BAC11803.1	697	Glomerella lagenarium	5462	Unknown	Unknown	Unknown	{ID:PF02200; Description: STE} {ID:PF00096; Description: STE}	melons,cucumber	herb	anthracnose fruit rot	Anthracnose	{ID:0005634; Method: IEA:InterPro; Description: C:nucleus} {ID:0003676; Method: IEA:InterPro; Description: F:nucleic acid binding} {ID:0003700; Method: IEA:InterPro; Description: F:sequence-specific DNA binding transcription factor activity} {ID:0008270; Method: IEA:InterPro; Description: F:zinc ion binding}
WH_10005501	70.6	9e-249	Q1L2E2_PHAND	ALS1	AAZ95011.1	619	Phaeosphaeria nodorum	13684	COFACTOR: Pyridoxal phosphate (By similarity).; SIMILARITY: Belongs to the class-II pyridoxal-phosphate-dependent aminotransferase family.	16622070	Unknown	{ID:PF00155; Description: Aminotran_1_2}	Multiple genera of Poaceae and Blysmus compressus (Cyperaceae)	herb	Glume blotch of wheat and other grasses	Glume Blotch	{ID:0003870; Method: IEA:InterPro; Description: F:5-aminolevulinate synthase activity} {ID:0030170; Method: IEA:InterPro; Description: F:pyridoxal phosphate binding} {ID:0016769; Method: IEA:InterPro; Description: F:transferase activity, transferring nitrogenous groups} {ID:0033014; Method: IEA:InterPro; Description: P:tetrapyrrole biosynthetic process}
WH_10005516	64.9	1.7e-198	O42793_COLTR	PKAC	AAC04355.1	530	Colletotrichum trifolii	5466	CATALYTIC ACTIVITY: ATP + a protein = ADP + a phosphoprotein.; SIMILARITY: Contains 1 AGC-kinase C-terminal domain.	10226376	Unknown	{ID:PF00069; Description: Pkinase}	Fabaceae	herb	Southern anthracnose of clover and other legumes	Anthracnose	{ID:0005524; Method: IEA:UniProtKB-KW; Description: F:ATP binding} {ID:0004674; Method: IEA:UniProtKB-KW; Description: F:protein serine/threonine kinase activity}
WH_10005537	42.7	1.2e-64	Q59KY8_CANAL	SIT4	EAK91146.1	314	Candida albicans	5476	CATALYTIC ACTIVITY: A phosphoprotein + H(2)O = a protein + phosphate.; SIMILARITY: Belongs to the PPP phosphatase family.; CAUTION: The sequence shown here is derived from an EMBL/GenBank/DDBJ whole genome shotgun (WGS) entry which is preliminary data.	15123810	XP_710408.1, XM_705316.1, XP_710419.1, XM_705327.1	{ID:PF00149; Description: Metallophos}	Isolated from a wide variety of substrates including humans	animals	invasive candidal disease	invasive candidal disease	{ID:0004722; Method: IGI:CGD; Description: F:protein serine/threonine phosphatase activity} {ID:0030448; Method: IMP:CGD; Description: P:hyphal growth} {ID:0009405; Method: IMP:CGD; Description: P:pathogenesis} {ID:0006468; Method: IGI:CGD; Description: P:protein phosphorylation} {ID:0031929; Method: IGI:CGD; Description: P:TOR signaling cascade}
WH_10005540	58	2.6e-163	Q59RG1_CANAL	NAG3	EAK93097.1	561	Candida albicans	5476	CAUTION: The sequence shown here is derived from an EMBL/GenBank/DDBJ whole genome shotgun (WGS) entry which is preliminary data.	15123810	XP_712290.1, XM_707197.1	{ID:PF07690; Description: MFS_1}	Isolated from a wide variety of substrates including humans	animals	invasive candidal disease	invasive candidal disease	{ID:0016021; Method: IEA:InterPro; Description: C:integral to membrane} {ID:0055085; Method: IEA:InterPro; Description: P:transmembrane transport}
WH_10005583	68.6	5.5e-238	PACC_FUSOX	PACC	AAM95700.1	609	Fusarium oxysporum	5507	FUNCTION: Transcription factor that mediates regulation of both acid- and alkaline-expressed genes in response to ambient pH. At alkaline ambient pH, activates transcription of alkaline-expressed genes (including pacC itself) and represses transcription of acid- expressed genes. Specifically recognizes and binds the consensus sequence 5'-GCCARG-3'. May act as a negative regulator of virulence to …	12694620	Unknown	{ID:PF00096; Description: zf-C2H2}	Multiple genera in multiple families	plants	Blights, wilts, rots of various sorts	Blight	{ID:0005737; Method: IEA:UniProtKB-SubCell; Description: C:cytoplasm} {ID:0005634; Method: IEA:UniProtKB-SubCell; Description: C:nucleus} {ID:0003677; Method: IEA:UniProtKB-KW; Description: F:DNA binding} {ID:0008270; Method: IEA:InterPro; Description: F:zinc ion binding} {ID:0006355; Method: IEA:UniProtKB-KW; Description: P:regulation of transcription, DNA-dependent} {ID:0006351; Method: IEA:Uni…
WH_10005585	50.7	1.2e-99	A4QVF8_MAGO7	MGG_04556	EDJ96020.1	339	Magnaporthe oryzae	242507	COFACTOR: Zinc (By similarity).	15846337	XP_362111.1, XM_362111.1	{ID:PF08240; Description: ADH_N} {ID:PF00107; Description: ADH_N}	Poaceae, especially important on Oryzae	herb	Rice blast	Rice Blast	{ID:0016491; Method: IEA:UniProtKB-KW; Description: F:oxidoreductase activity} {ID:0008270; Method: IEA:InterPro; Description: F:zinc ion binding}
WH_10005588	42.7	7.7e-166	A4QTS1_MAGO7	MGG_04985	EDJ95433.1	847	Magnaporthe oryzae	242507	Unknown	15846337	XP_359792.1, XM_359792.1	{ID:PF00806; Description: PUF}	Poaceae, especially important on Oryzae	herb	Rice blast	Rice Blast	{ID:0003723; Method: IEA:InterPro; Description: F:RNA binding}
WH_10005641	58.4	2.8e-117	Q5AFI8_CANAL	LEU2	BAE44571.1	373	Candida albicans	5476	FUNCTION: Catalyzes the oxidation of 3-carboxy-2-hydroxy-4- methylpentanoate (3-isopropylmalate) to 3-carboxy-4-methyl-2- oxopentanoate. The product decarboxylates to 4-methyl-2 oxopentanoate (By similarity).; CATALYTIC ACTIVITY: (2R,3S)-3-isopropylmalate + NAD(+) = 4-methyl- 2-oxopentanoate + CO(2) + NADH.; COFACTOR: Binds 1 magnesium or manganese ion per subunit (By similarity).; PATHWAY: Amino…	15123810, 15937140	XP_720371.1, XM_715278.1, XP_888674.1, XM_883581.1	{ID:PF00180; Description: Iso_dh}	Isolated from a wide variety of substrates including humans	animals	invasive candidal disease	invasive candidal disease	{ID:0005737; Method: IEA:InterPro; Description: C:cytoplasm} {ID:0003862; Method: IEA:InterPro; Description: F:3-isopropylmalate dehydrogenase activity} {ID:0000287; Method: IEA:InterPro; Description: F:magnesium ion binding} {ID:0051287; Method: IEA:InterPro; Description: F:NAD binding} {ID:0009098; Method: IMP:CGD; Description: P:leucine biosynthetic process} {ID:0009405; Method: IMP:CGD; Descr…
WH_10000184	57.8	1.4e-119	O59928_HYPVI	NULL	AAC05829.1	430	Hypocrea virens	29875	SIMILARITY: Belongs to the glycosyl hydrolase 18 family.	10022948	Unknown	{ID:PF00704; Description: Glyco_hydro_18}	humans	vertebrata	infection	Infection	{ID:0043169; Method: IEA:InterPro; Description: F:cation binding} {ID:0004568; Method: IEA:InterPro; Description: F:chitinase activity} {ID:0006032; Method: IEA:InterPro; Description: P:chitin catabolic process}
WH_10000271	40.1	6.1e-282	O60034_BOTFU	NULL	CAA93142.1	1562	Botryotinia fuckeliana	40559	SIMILARITY: Belongs to the ABC transporter superfamily.	9180695	Unknown	{ID:PF01061; Description: ABC2_membrane} {ID:PF00005; Description: ABC2_membrane} {ID:PF06422; Description: ABC_tran}	Various plant families	plants	Grey mould. Parasite or saprophyte	Gray Mould	{ID:0016021; Method: IEA:InterPro; Description: C:integral to membrane} {ID:0005524; Method: IEA:UniProtKB-KW; Description: F:ATP binding} {ID:0042626; Method: IEA:InterPro; Description: F:ATPase activity, coupled to transmembrane movement of substances}
WH_10000020	42.9	2.7e-243	Q4WPX2_ASPFU	PPOA	ABV21631.1	1079	Neosartorya fumigata	330879	Unknown	16372009, 16040966, 17276068	XP_751750.1, XM_746657.1	{ID:PF03098; Description: An_peroxidase} {ID:PF00067; Description: An_peroxidase}	humans	vertebrata	infection	Infection	{ID:0009055; Method: IEA:InterPro; Description: F:electron carrier activity} {ID:0020037; Method: IEA:InterPro; Description: F:heme binding} {ID:0016705; Method: IEA:InterPro; Description: F:oxidoreductase activity, acting on paired donors, with incorporation or reduction of molecular oxy} {ID:0004601; Method: IEA:InterPro; Description: F:peroxidase activity} {ID:0006979; Method: IEA:InterPro; De…
WH_10002446	42.8	1.5e-97	PLB1_CANAL	PLB1	AAC61890.1	605	Candida albicans	5476	FUNCTION: Catalyzes the release of fatty acids from lysophospholipids. Phospholipase B may well contribute to pathogenicity by abetting the fungus in damaging and traversing host cell membranes, processes which likely increase the rapidity of disseminated infection.; CATALYTIC ACTIVITY: 2-lysophosphatidylcholine + H(2)O = glycerophosphocholine + a carboxylate.; SUBCELLULAR LOCATION: Secreted (Pro…	9748287, 9809417, 15123810	XP_713822.1, XM_708729.1	{ID:PF01735; Description: PLA2_B}	Isolated from a wide variety of substrates including humans	animals	invasive candidal disease	invasive candidal disease	{ID:0005576; Method: IDA:CGD; Description: C:extracellular region} {ID:0004622; Method: IMP:CGD; Description: F:lysophospholipase activity} {ID:0044001; Method: IMP:CGD; Description: P:migration in host} {ID:0009405; Method: IMP:CGD; Description: P:pathogenesis} {ID:0009395; Method: IEA:InterPro; Description: P:phospholipid catabolic process}
WH_10002472	81.7	3e-173	Q5A415_CANAL	ARP2	EAK97431.1	361	Candida albicans	5476	SIMILARITY: Belongs to the actin family.	15123810	XP_716427.1, XM_711334.1	{ID:PF00022; Description: Actin}	Isolated from a wide variety of substrates including humans	animals	invasive candidal disease	invasive candidal disease	{ID:0030036; Method: IMP:CGD; Description: P:actin cytoskeleton organization} {ID:0031505; Method: IMP:CGD; Description: P:fungal-type cell wall organization} {ID:0030448; Method: IMP:CGD; Description: P:hyphal growth} {ID:0052032; Method: IMP:CGD; Description: P:modulation by symbiont of host inflammatory response} {ID:0009405; Method: IMP:CGD; Description: P:pathogenesis} {ID:0042493; Method: I…
WH_10002503	40.8	3.1e-71	Q5A415_CANAL	ARP2	EAK97431.1	361	Candida albicans	5476	SIMILARITY: Belongs to the actin family.	15123810	XP_716427.1, XM_711334.1	{ID:PF00022; Description: Actin}	Isolated from a wide variety of substrates including humans	animals	invasive candidal disease	invasive candidal disease	{ID:0030036; Method: IMP:CGD; Description: P:actin cytoskeleton organization} {ID:0031505; Method: IMP:CGD; Description: P:fungal-type cell wall organization} {ID:0030448; Method: IMP:CGD; Description: P:hyphal growth} {ID:0052032; Method: IMP:CGD; Description: P:modulation by symbiont of host inflammatory response} {ID:0009405; Method: IMP:CGD; Description: P:pathogenesis} {ID:0042493; Method: I…
WH_10002545	60.5	2.1e-51	Q9P8W9_CRYNE	CPA1	AAF69795.1	162	Cryptococcus neoformans	5207	FUNCTION: PPIases accelerate the folding of proteins (By similarity).; FUNCTION: PPIases accelerate the folding of proteins. It catalyzes the cis-trans isomerization of proline imidic peptide bonds in oligopeptides (By similarity).; CATALYTIC ACTIVITY: Peptidylproline (omega=180) = peptidylproline (omega=0).; SIMILARITY: Belongs to the cyclophilin-type PPIase family.; SIMILARITY: Contains 1 PPIas…	11415984	Unknown	{ID:PF00160; Description: Pro_isomerase}	humans	vertebrata	cryptococcosis	Cryptococcosis	{ID:0003755; Method: IEA:UniProtKB-KW; Description: F:peptidyl-prolyl cis-trans isomerase activity} {ID:0006457; Method: IEA:UniProtKB-KW; Description: P:protein folding}
WH_10002555	66	1e-272	Q4WYU7_ASPFU	AFUA_3G14320	EAL92156.1	712	Neosartorya fumigata	330879	CAUTION: The sequence shown here is derived from an EMBL/GenBank/DDBJ whole genome shotgun (WGS) entry which is preliminary data.	16372009	XP_754194.1, XM_749101.1	{ID:PF00995; Description: Sec1}	humans	vertebrata	infection	Infection	{ID:0006904; Method: IEA:InterPro; Description: P:vesicle docking involved in exocytosis}
WH_10002558	40.1	1.4e-126	SED2_ARTOC	SED2	EEQ27296.1	596	Arthroderma otae	554155	FUNCTION: Secreted tripeptidyl-peptidase which degrades proteins at acidic pHs and is involved in virulence (By similarity).; CATALYTIC ACTIVITY: Release of an N-terminal tripeptide from a polypeptide.; COFACTOR: Binds 1 calcium ion per subunit (By similarity).; SUBCELLULAR LOCATION: Secreted, extracellular space (By similarity).; SIMILARITY: Belongs to the peptidase S53 family.	Unknown	XP_002850080.1, XM_002850034.1	{ID:PF00082; Description: Peptidase_S8} {ID:PF09286; Description: Peptidase_S8}	humans, reptiles	vertebrata	dermatophytoses	Dermatophytoses	{ID:0005615; Method: IEA:UniProtKB-SubCell; Description: C:extracellular space} {ID:0046872; Method: IEA:UniProtKB-KW; Description: F:metal ion binding} {ID:0004252; Method: IEA:InterPro; Description: F:serine-type endopeptidase activity} {ID:0009405; Method: IEA:UniProtKB-KW; Description: P:pathogenesis} {ID:0006508; Method: IEA:InterPro; Description: P:proteolysis}
WH_10002560	75.4	0	Q8TFN6_COLGR	CHSI	AAL23717.1	899	Colletotrichum graminicola	31870	Unknown	Unknown	Unknown	{ID:PF01644; Description: Chitin_synth_1} {ID:PF08407; Description: Chitin_synth_1}	Poaceae especially Zea mays	herb	Leaf spot, stalk rot, etc	Leaf Spot	{ID:0004100; Method: IEA:InterPro; Description: F:chitin synthase activity} {ID:0006031; Method: IEA:InterPro; Description: P:chitin biosynthetic process}
WH_10002641	44.1	0	O59897_ASPFM	ALB1	AAC39471.1	2146	Neosartorya fumigata	746128	Unknown	9620950, 10515939	Unknown	{ID:PF00698; Description: Acyl_transf_1} {ID:PF00109; Description: Acyl_transf_1} {ID:PF02801; Description: ketoacyl-synt} {ID:PF00550; Description: Ketoacyl-synt_C} {ID:PF00975; Description: PP-binding}	humans	vertebrata	infection	Infection	{ID:0000036; Method: IEA:InterPro; Description: F:acyl carrier activity} {ID:0004014; Method: IEA:InterPro; Description: F:adenosylmethionine decarboxylase activity} {ID:0048037; Method: IEA:InterPro; Description: F:cofactor binding} {ID:0016788; Method: IEA:InterPro; Description: F:hydrolase activity, acting on ester bonds} {ID:0031177; Method: IEA:InterPro; Description: F:phosphopantetheine bin…
WH_10002655	42.2	2e-64	C0S1U9_PARBP	PABG_01564	EEH19245.1	464	Paracoccidioides brasiliensis	482561	Unknown	Unknown	Unknown	{ID:PF00719; Description: Pyrophosphatase}	humans	vertebrata	Paracoccidioidomycosis	Paracoccidioidomycosis	{ID:0005737; Method: IEA:InterPro; Description: C:cytoplasm} {ID:0004427; Method: IEA:InterPro; Description: F:inorganic diphosphatase activity} {ID:0000287; Method: IEA:InterPro; Description: F:magnesium ion binding} {ID:0006796; Method: IEA:InterPro; Description: P:phosphate metabolic process}
WH_10002762	55.8	5.7e-56	Q2KG56_MAGO7	MGCH7_CH7G479, MGG_02731	EAQ71072.1	199	Magnaporthe oryzae	242507	SIMILARITY: Belongs to the small GTPase superfamily. Rho family.	15846337	XP_001522372.1, XM_001522322.1, XP_366655.1, XM_366655.1	{ID:PF00071; Description: Ras}	Poaceae, especially important on Oryzae	herb	Rice blast	Rice Blast	{ID:0005622; Method: IEA:InterPro; Description: C:intracellular} {ID:0016020; Method: IEA:UniProtKB-KW; Description: C:membrane} {ID:0005525; Method: IEA:UniProtKB-KW; Description: F:GTP binding} {ID:0007264; Method: IEA:InterPro; Description: P:small GTPase mediated signal transduction}
WH_10002771	40.8	2.2e-83	CTSD_ASPFU	CTSD	EAL90084.1	474	Neosartorya fumigata	330879	FUNCTION: Secreted aspartic-type endopeptidase which is secreted and contributes to virulence.; BIOPHYSICOCHEMICAL PROPERTIES: pH dependence: Optimum pH is 5.0;; SUBCELLULAR LOCATION: Cell membrane; Lipid-anchor, GPI-anchor (Potential).; INDUCTION: Repressed under nutrient-rich culture conditions.; SIMILARITY: Belongs to the peptidase A1 family.	16372009, 17275325	XP_752122.1, XM_747029.1	{ID:PF00026; Description: Asp}	humans	vertebrata	infection	Infection	{ID:0031225; Method: IEA:UniProtKB-KW; Description: C:anchored to membrane} {ID:0005886; Method: IEA:UniProtKB-SubCell; Description: C:plasma membrane} {ID:0004190; Method: IEA:UniProtKB-KW; Description: F:aspartic-type endopeptidase activity} {ID:0009405; Method: IEA:UniProtKB-KW; Description: P:pathogenesis} {ID:0006508; Method: IEA:InterPro; Description: P:proteolysis}
WH_10002816	60	2.6e-241	C5GXJ3_AJEDR	BDCG_09181	EEQ85912.1	804	Ajellomyces dermatitidis	559297	Unknown	Unknown	Unknown	{ID:PF00330; Description: Aconitase} {ID:PF00694; Description: Aconitase}	humans	vertebrata	cutaneous Blastomyces dermatitidis infection	cutaneous Infection	{ID:0051539; Method: IEA:InterPro; Description: F:4 iron, 4 sulfur cluster binding} {ID:0004409; Method: IEA:InterPro; Description: F:homoaconitate hydratase activity} {ID:0009085; Method: IEA:InterPro; Description: P:lysine biosynthetic process}
WH_10002837	52.1	1.6e-60	Q6TDT0_CRYGA	SOD2	AAQ98967.1	225	Cryptococcus gattii	552467	FUNCTION: Destroys radicals which are normally produced within the cells and which are toxic to biological systems (By similarity).; CATALYTIC ACTIVITY: 2 superoxide + 2 H(+) = O(2) + H(2)O(2).; SIMILARITY: Belongs to the iron/manganese superoxide dismutase family.	15752200	Unknown	{ID:PF02777; Description: Sod_Fe_C} {ID:PF00081; Description: Sod_Fe_C}	humans	vertebrata	pulmonary cryptococcosis, basal meningitis, and cerebral cryptococcomas	Cryptococcosis	{ID:0046872; Method: IEA:InterPro; Description: F:metal ion binding} {ID:0004784; Method: IEA:EC; Description: F:superoxide dismutase activity} {ID:0006801; Method: IEA:InterPro; Description: P:superoxide metabolic process}
WH_10002918	44.1	0	O59897_ASPFM	ALB1	AAC39471.1	2146	Neosartorya fumigata	746128	Unknown	9620950, 10515939	Unknown	{ID:PF00698; Description: Acyl_transf_1} {ID:PF00109; Description: Acyl_transf_1} {ID:PF02801; Description: ketoacyl-synt} {ID:PF00550; Description: Ketoacyl-synt_C} {ID:PF00975; Description: PP-binding}	humans	vertebrata	infection	Infection	{ID:0000036; Method: IEA:InterPro; Description: F:acyl carrier activity} {ID:0004014; Method: IEA:InterPro; Description: F:adenosylmethionine decarboxylase activity} {ID:0048037; Method: IEA:InterPro; Description: F:cofactor binding} {ID:0016788; Method: IEA:InterPro; Description: F:hydrolase activity, acting on ester bonds} {ID:0031177; Method: IEA:InterPro; Description: F:phosphopantetheine bin…
WH_10003022	43.4	8.6e-71	A0ST44_CERNC	CTB6	ABK64183.1	357	Cercospora nicotianae	29003	Unknown	17462021, 17660442	Unknown	{ID:PF01370; Description: Epimerase}	Numerous taxa in Solanaceae	xyloid	Leaf spot	Leaf Spot	{ID:0003824; Method: IEA:InterPro; Description: F:catalytic activity} {ID:0050662; Method: IEA:InterPro; Description: F:coenzyme binding} {ID:0044237; Method: IEA:InterPro; Description: P:cellular metabolic process}
WH_10003030	54.2	1.1e-139	C5GS89_AJEDR	BDCG_07142	EEQ92022.1	481	Ajellomyces dermatitidis	559297	Unknown	Unknown	Unknown	{ID:PF00069; Description: Pkinase}	humans	vertebrata	cutaneous Blastomyces dermatitidis infection	cutaneous Infection	{ID:0005524; Method: IEA:InterPro; Description: F:ATP binding} {ID:0004674; Method: IEA:InterPro; Description: F:protein serine/threonine kinase activity}
WH_10003045	55.5	8.3e-92	A3LXZ6_PICST	CDC28	ABN67890.1	310	Scheffersomyces stipitis	322104	Unknown	17334359	XP_001385919.1, XM_001385882.1	{ID:PF00069; Description: Pkinase}	humans	vertebrata	occasional infection	Occasional Infection	{ID:0005524; Method: IEA:UniProtKB-KW; Description: F:ATP binding} {ID:0004674; Method: IEA:InterPro; Description: F:protein serine/threonine kinase activity} {ID:0051301; Method: IEA:UniProtKB-KW; Description: P:cell division}
WH_10003074	97.3	1.4e-57	D2JLR3_9HYPO	HIS3	ACZ56011.1	131	Fusarium sp	694268	SUBUNIT: The nucleosome is a histone octamer containing two molecules each of H2A, H2B, H3 and H4 assembled in one H3-H4 heterotetramer and two H2A-H2B heterodimers. The octamer wraps approximately 147 bp of DNA (By similarity).; SIMILARITY: Belongs to the histone H3 family.	19843228	Unknown	{ID:PF00125; Description: Histone}	animals	animals	mycotoxins	Mycotoxins	{ID:0000786; Method: IEA:UniProtKB-KW; Description: C:nucleosome} {ID:0005634; Method: IEA:UniProtKB-KW; Description: C:nucleus} {ID:0003677; Method: IEA:UniProtKB-KW; Description: F:DNA binding} {ID:0006334; Method: IEA:InterPro; Description: P:nucleosome assembly}
WH_10003115	59.3	5.3e-96	A6ZND4_YEAS7	BRX1	EDN63799.1	291	Saccharomyces cerevisiae	307796	CAUTION: The sequence shown here is derived from an EMBL/GenBank/DDBJ whole genome shotgun (WGS) entry which is preliminary data.	17652520	Unknown	{ID:PF04427; Description: Brix}	humans	vertebrata	occasional infection	Occasional Infection	{ID:0004812; Method: IEA:InterPro; Description: F:aminoacyl-tRNA ligase activity} {ID:0005524; Method: IEA:InterPro; Description: F:ATP binding} {ID:0006412; Method: IEA:InterPro; Description: P:translation}
WH_10003116	51.7	3.6e-48	F2QX13_PICP7	YPT1	CCA39941.1	203	Pichia pastoris	981350	SIMILARITY: Belongs to the small GTPase superfamily. Rab family.	Unknown	Unknown	{ID:PF00071; Description: Ras}	humans	vertebrata	occasional infection	Occasional Infection	{ID:0005525; Method: IEA:InterPro; Description: F:GTP binding} {ID:0015031; Method: IEA:InterPro; Description: P:protein transport} {ID:0007264; Method: IEA:InterPro; Description: P:small GTPase mediated signal transduction}
WH_10003176	51.8	8.7e-181	C5GA89_AJEDR	BDCG_01185	EEQ84380.1	656	Ajellomyces dermatitidis	559297	Unknown	Unknown	Unknown	{ID:PF03914; Description: CBF} {ID:PF07540; Description: CBF}	humans	vertebrata	cutaneous Blastomyces dermatitidis infection	cutaneous Infection
WH_10001677	53.8	0	A4R9C7_MAGO7	MGG_13324	EDK00897.1	1305	Magnaporthe oryzae	242507	Unknown	15846337	XP_364233.2, XM_364233.2	{ID:Pfam-B_407; Description: PB000407} {ID:Pfam-B_281; Description: PB000281}	Poaceae, especially important on Oryzae	herb	Rice blast	Rice Blast
WH_10001708	41.6	1.9e-105	D1MYV6_MAGGR	CBL1	BAI52768.1	568	Magnaporthe grisea	148305	SIMILARITY: Contains 3 chitin-binding type-1 domains.	Unknown	Unknown	{ID:PF01522; Description: Polysacc_deac_1}	Digitaria (Poaceae)	herb	Leaf spot	Leaf Spot	{ID:0008061; Method: IEA:UniProtKB-KW; Description: F:chitin binding} {ID:0016810; Method: IEA:InterPro; Description: F:hydrolase activity, acting on carbon-nitrogen (but not peptide) bonds} {ID:0005975; Method: IEA:InterPro; Description: P:carbohydrate metabolic process}
WH_10001710	64.4	6.5e-283	Q9C476_CLAFU	CAT-2	AAG53519.1	745	Cladosporium fulvum	5499	FUNCTION: Occurs in almost all aerobically respiring organisms and serves to protect cells from the toxic effects of hydrogen peroxide (By similarity).; CATALYTIC ACTIVITY: 2 H(2)O(2) = O(2) + 2 H(2)O.; SIMILARITY: Belongs to the catalase family.	11121097	Unknown	{ID:PF00199; Description: Catalase} {ID:PF06628; Description: Catalase} {ID:PF01965; Description: Catalase-rel}	Lycopersicon esculentum (Solanaceae)	xyloid	Leaf mold of tomato	Leaf Mold	{ID:0004096; Method: IEA:EC; Description: F:catalase activity} {ID:0020037; Method: IEA:InterPro; Description: F:heme binding} {ID:0042744; Method: IEA:UniProtKB-KW; Description: P:hydrogen peroxide catabolic process}
WH_10001732	43.6	2.2e-92	LAP2_TRIEQ	LAP2	ABU49644.1	495	Trichophyton equinum	63418	FUNCTION: Extracellular aminopeptidase that releases a wide variety of amino acids from natural peptides and contributes to pathogenicity.; CATALYTIC ACTIVITY: Release of an N-terminal amino acid from a peptide.; COFACTOR: Binds 1 zinc ion per subunit.; SUBUNIT: Monomer (By similarity).; SUBCELLULAR LOCATION: Secreted (By similarity).; SIMILARITY: Belongs to the peptidase M28 family. M28A subfami…	Unknown	Unknown	{ID:PF02225; Description: PA} {ID:PF04389; Description: PA}	humans	vertebrata	Malabar itch	Malabar Itch	{ID:0005576; Method: IEA:UniProtKB-SubCell; Description: C:extracellular region} {ID:0016020; Method: IEA:InterPro; Description: C:membrane} {ID:0004177; Method: IEA:UniProtKB-KW; Description: F:aminopeptidase activity} {ID:0005509; Method: IEA:InterPro; Description: F:calcium ion binding} {ID:0004571; Method: IEA:InterPro; Description: F:mannosyl-oligosaccharide 1,2-alpha-mannosidase activity} {…
WH_10001737	70.4	2.8e-70	A6RCI7_AJECN	HCAG_07345	EDN10884.1	181	Ajellomyces capsulata	339724	SIMILARITY: Contains 1 PpiC domain.	19717792	XP_001537923.1, XM_001537873.1	{ID:PF00639; Description: Rotamase} {ID:PF00397; Description: Rotamase}	humans	vertebrata	Darling's disease	Darling's Disease	{ID:0003755; Method: IEA:UniProtKB-KW; Description: F:peptidyl-prolyl cis-trans isomerase activity} {ID:0006457; Method: IEA:UniProtKB-KW; Description: P:protein folding}
WH_10001757	43.7	6.7e-78	PEPA_ASPFC	PEP1	EDP52067.1	395	Neosartorya fumigata	451804	FUNCTION: Secreted aspartic endopeptidase that allows assimilation of proteinaceous substrates. Can catalyze hydrolysis of the major structural proteins of basement membrane, elastin, collagen, and laminin. Thought to play a significant role in virulence (By similarity).; CATALYTIC ACTIVITY: Hydrolysis of proteins with broad specificity. Generally favors hydrophobic residues in P1 and P1', but al…	18404212	Unknown	{ID:PF00026; Description: Asp}	humans	vertebrata	infection	Infection	{ID:0005576; Method: IEA:UniProtKB-SubCell; Description: C:extracellular region} {ID:0004190; Method: IEA:UniProtKB-KW; Description: F:aspartic-type endopeptidase activity} {ID:0009405; Method: IEA:UniProtKB-KW; Description: P:pathogenesis} {ID:0006508; Method: IEA:InterPro; Description: P:proteolysis}
WH_10001770	41	4.3e-127	Q99324_SEPLY	B2TOM	AAB08445.1	803	Septoria lycopersici	39703	Unknown	8664505, 8664504	Unknown	{ID:PF00933; Description: Glyco_hydro_3} {ID:PF01915; Description: Glyco_hydro_3}	Primarily tomato, Lycopersicon esculentum, also Solanum spp. and other Solanaceae	herb	Leaf spot	Leaf Spot	{ID:0008422; Method: IEA:EC; Description: F:beta-glucosidase activity} {ID:0005975; Method: IEA:InterPro; Description: P:carbohydrate metabolic process}
WH_10001771	41.8	2.6e-89	Q59LS4_CANAL	ERG24	EAK91422.1	448	Candida albicans	5476	CAUTION: The sequence shown here is derived from an EMBL/GenBank/DDBJ whole genome shotgun (WGS) entry which is preliminary data.	15123810	XP_710670.1, XM_705578.1, XP_710679.1, XM_705587.1	{ID:PF01222; Description: ERG4_ERG24}	Isolated from a wide variety of substrates including humans	animals	invasive candidal disease	invasive candidal disease	{ID:0016020; Method: IEA:InterPro; Description: C:membrane} {ID:0050613; Method: IGI:CGD; Description: F:delta14-sterol reductase activity} {ID:0006696; Method: IGI:CGD; Description: P:ergosterol biosynthetic process} {ID:0030448; Method: IMP:CGD; Description: P:hyphal growth} {ID:0009405; Method: IMP:CGD; Description: P:pathogenesis} {ID:0042493; Method: IMP:CGD; Description: P:response to drug}
WH_10001805	80.4	0	Q86ZP4_GIBZA	CPS1	AAP12366.1	1692	Gibberella zeae	5518	Unknown	12730371	Unknown	{ID:PF00501; Description: AMP-binding}	Principal hosts: Poaceae, including Zea mays (corn), Triticum aestivum (wheat), and Oryza sativa (rice). Additional hosts: various plant families	herb	Seedling blight, pre- and post-emergence blight, root and foot rot, brown rot, culm decay, head or kernel blight (scab or ear scab) of cereals. Leaf	Seedling Blight	{ID:0016874; Method: IEA:UniProtKB-KW; Description: F:ligase activity}
WH_10001883	77	2.8e-90	Q2KG56_MAGO7	MGCH7_CH7G479, MGG_02731	EAQ71072.1	199	Magnaporthe oryzae	242507	SIMILARITY: Belongs to the small GTPase superfamily. Rho family.	15846337	XP_001522372.1, XM_001522322.1, XP_366655.1, XM_366655.1	{ID:PF00071; Description: Ras}	Poaceae, especially important on Oryzae	herb	Rice blast	Rice Blast	{ID:0005622; Method: IEA:InterPro; Description: C:intracellular} {ID:0016020; Method: IEA:UniProtKB-KW; Description: C:membrane} {ID:0005525; Method: IEA:UniProtKB-KW; Description: F:GTP binding} {ID:0007264; Method: IEA:InterPro; Description: P:small GTPase mediated signal transduction}
WH_10001942	53.9	5.3e-272	Q8J1X6_COLLN	CLNR1	AAN65464.1	971	Colletotrichum lindemuthianum	290576	Unknown	12694611	Unknown	{ID:PF08550; Description: DUF1752} {ID:PF00320; Description: DUF1752}	Multiple genera of Fabaceae. Rare reports on other taxa	herb	Leaf, stem and pod anthracnose	Leaf Spot	{ID:0043565; Method: IEA:InterPro; Description: F:sequence-specific DNA binding} {ID:0003700; Method: IEA:InterPro; Description: F:sequence-specific DNA binding transcription factor activity} {ID:0008270; Method: IEA:InterPro; Description: F:zinc ion binding}
WH_10002061	41.9	1.9e-73	Q6RKH3_GIBZA	PKS7	AAS57292.1	413	Gibberella zeae	5518	Unknown	14676319	Unknown	{ID:PF00109; Description: ketoacyl-synt} {ID:PF02801; Description: ketoacyl-synt}	Principal hosts: Poaceae, including Zea mays (corn), Triticum aestivum (wheat), and Oryza sativa (rice). Additional hosts: various plant families	herb	Seedling blight, pre- and post-emergence blight, root and foot rot, brown rot, culm decay, head or kernel blight (scab or ear scab) of cereals. Leaf	Seedling Blight	{ID:0016740; Method: IEA:UniProtKB-KW; Description: F:transferase activity} {ID:0009058; Method: IEA:InterPro; Description: P:biosynthetic process}
WH_10002077	42.2	5.4e-18	O94196_MAGGR	NULL	AAD18059.1	102	Magnaporthe grisea	148305	Unknown	16101997	Unknown	{ID:PF06766; Description: Hydrophobin_2}	Digitaria (Poaceae)	herb	Leaf spot	Leaf Spot	{ID:0005618; Method: IEA:InterPro; Description: C:cell wall} {ID:0005576; Method: IEA:InterPro; Description: C:extracellular region} {ID:0007154; Method: IEA:InterPro; Description: P:cell communication}
WH_10002096	40.9	1.9e-48	MEP1_COCP7	MEP1	AAQ07436.1	276	Coccidioides posadasii	222929	FUNCTION: Secreted metalloproteinase that allows assimilation of proteinaceous substrates. Pays a pivotal role as a pathogenicity determinant during infections and contributes to the ability of the pathogen to persist within the mammalian host. Digests an immunodominant cell surface antigen (SOWgp) and prevents host recognition of endospores during the phase of development when these fungal cells…	16177346, 19717792	XP_003070539.1, XM_003070493.1	{ID:PF05572; Description: Peptidase_M43}	humans	vertebrata	coccidiomycosis	Coccidiomycosis	{ID:0005576; Method: IDA:UniProtKB; Description: C:extracellular region} {ID:0046872; Method: IEA:UniProtKB-KW; Description: F:metal ion binding} {ID:0008237; Method: IDA:UniProtKB; Description: F:metallopeptidase activity} {ID:0009405; Method: IEA:UniProtKB-KW; Description: P:pathogenesis}
WH_10002113	49.1	1.4e-97	A4QVF8_MAGO7	MGG_04556	EDJ96020.1	339	Magnaporthe oryzae	242507	COFACTOR: Zinc (By similarity).	15846337	XP_362111.1, XM_362111.1	{ID:PF08240; Description: ADH_N} {ID:PF00107; Description: ADH_N}	Poaceae, especially important on Oryzae	herb	Rice blast	Rice Blast	{ID:0016491; Method: IEA:UniProtKB-KW; Description: F:oxidoreductase activity} {ID:0008270; Method: IEA:InterPro; Description: F:zinc ion binding}
WH_10002114	40.5	2.6e-68	SED2_ARTOC	SED2	EEQ27296.1	596	Arthroderma otae	554155	FUNCTION: Secreted tripeptidyl-peptidase which degrades proteins at acidic pHs and is involved in virulence (By similarity).; CATALYTIC ACTIVITY: Release of an N-terminal tripeptide from a polypeptide.; COFACTOR: Binds 1 calcium ion per subunit (By similarity).; SUBCELLULAR LOCATION: Secreted, extracellular space (By similarity).; SIMILARITY: Belongs to the peptidase S53 family.	Unknown	XP_002850080.1, XM_002850034.1	{ID:PF00082; Description: Peptidase_S8} {ID:PF09286; Description: Peptidase_S8}	humans, reptiles	vertebrata	dermatophytoses	Dermatophytoses	{ID:0005615; Method: IEA:UniProtKB-SubCell; Description: C:extracellular space} {ID:0046872; Method: IEA:UniProtKB-KW; Description: F:metal ion binding} {ID:0004252; Method: IEA:InterPro; Description: F:serine-type endopeptidase activity} {ID:0009405; Method: IEA:UniProtKB-KW; Description: P:pathogenesis} {ID:0006508; Method: IEA:InterPro; Description: P:proteolysis}
WH_10002117	45.3	3.3e-181	PMT1_CANAL	PMT1	AAC31119.1	877	Candida albicans	5476	FUNCTION: Transfers mannose from Dol-P-mannose to Ser or Thr residues on proteins.; CATALYTIC ACTIVITY: Dolichyl phosphate D-mannose + protein = dolichyl phosphate + O-D-mannosylprotein.; PATHWAY: Protein modification; protein glycosylation.; SUBCELLULAR LOCATION: Endoplasmic reticulum membrane; Multi-pass membrane protein.; SIMILARITY: Belongs to the glycosyltransferase 39 family.; SIMILARITY: C…	9694829, 15937140, 15123810	XP_716926.1, XM_711833.1, XP_716993.1, XM_711900.1, XP_888898.1, XM_883805.1	{ID:PF02815; Description: MIR} {ID:PF02366; Description: MIR}	Isolated from a wide variety of substrates including humans	animals	invasive candidal disease	invasive candidal disease	{ID:0005789; Method: IEA:UniProtKB-SubCell; Description: C:endoplasmic reticulum membrane} {ID:0016021; Method: IEA:UniProtKB-KW; Description: C:integral to membrane} {ID:0005886; Method: IDA:CGD; Description: C:plasma membrane} {ID:0004169; Method: IEA:EC; Description: F:dolichyl-phosphate-mannose-protein mannosyltransferase activity} {ID:0031505; Method: IMP:CGD; Description: P:fungal-type cell…
WH_10002128	66.5	5.7e-58	A6R0L4_AJECN	HCAG_03171	EDN06641.1	212	Ajellomyces capsulata	339724	Unknown	19717792	XP_001541074.1, XM_001541024.1	{ID:PF00583; Description: Acetyltransf_1}	humans	vertebrata	Darling's disease	Darling's Disease	{ID:0008080; Method: IEA:InterPro; Description: F:N-acetyltransferase activity}
WH_10002194	71.1	2.2e-160	C5GYF3_AJEDR	BDCG_09435	EEQ86166.1	380	Ajellomyces dermatitidis	559297	Unknown	Unknown	Unknown	{ID:PF08241; Description: Methyltransf_11} {ID:PF08498; Description: Methyltransf_11}	humans	vertebrata	cutaneous Blastomyces dermatitidis infection	cutaneous Infection	{ID:0008168; Method: IEA:UniProtKB-KW; Description: F:methyltransferase activity} {ID:0006694; Method: IEA:InterPro; Description: P:steroid biosynthetic process}
WH_10002220	41.2	3e-89	Q6XX21_CRYNV	FHB1	AAP41066.1	504	Cryptococcus neoformans	178876	SIMILARITY: Belongs to the globin family.	14614821	Unknown	{ID:PF00970; Description: FAD_binding_6} {ID:PF00042; Description: FAD_binding_6} {ID:PF00175; Description: Globin}	humans	vertebrata	cryptococcosis	Cryptococcosis	{ID:0020037; Method: IEA:InterPro; Description: F:heme binding} {ID:0016491; Method: IEA:InterPro; Description: F:oxidoreductase activity} {ID:0019825; Method: IEA:InterPro; Description: F:oxygen binding} {ID:0005344; Method: IEA:UniProtKB-KW; Description: F:oxygen transporter activity}
WH_10002226	47.5	4.8e-149	Q59NY2_CANAL	HEX1	EAK92196.1	562	Candida albicans	5476	CAUTION: The sequence shown here is derived from an EMBL/GenBank/DDBJ whole genome shotgun (WGS) entry which is preliminary data.	15123810	XP_711425.1, XM_706333.1	{ID:PF00728; Description: Glyco_hydro_20} {ID:PF02838; Description: Glyco_hydro_20}	Isolated from a wide variety of substrates including humans	animals	invasive candidal disease	invasive candidal disease	{ID:0030287; Method: IDA:CGD; Description: C:cell wall-bounded periplasmic space} {ID:0005576; Method: IDA:CGD; Description: C:extracellular region} {ID:0004563; Method: IDA:CGD; Description: F:beta-N-acetylhexosaminidase activity} {ID:0043169; Method: IEA:InterPro; Description: F:cation binding} {ID:0005975; Method: IEA:InterPro; Description: P:carbohydrate metabolic process} {ID:0009405; Method…
WH_10002329	59.1	1.1e-68	Q59ZB7_CANAL	YPT7	EAK95794.1	217	Candida albicans	5476	SIMILARITY: Belongs to the small GTPase superfamily. Rab family.	15123810	XP_714835.1, XM_709742.1	{ID:PF00071; Description: Ras}	Isolated from a wide variety of substrates including humans	animals	invasive candidal disease	invasive candidal disease	{ID:0000324; Method: IDA:CGD; Description: C:fungal-type vacuole} {ID:0005525; Method: IEA:UniProtKB-KW; Description: F:GTP binding} {ID:0009405; Method: IMP:CGD; Description: P:pathogenesis} {ID:0015031; Method: IEA:InterPro; Description: P:protein transport} {ID:0007264; Method: IEA:InterPro; Description: P:small GTPase mediated signal transduction} {ID:0007033; Method: IMP:CGD; Description: P:…
WH_10002368	47.6	5.5e-82	Q5A5C1_CANAL	YNL191	CAB59917.1	344	Candida albicans	5476	Unknown	15123810, 10870107	XP_716914.1, XM_711821.1, XP_716981.1, XM_711888.1	{ID:PF00310; Description: GATase_2}	Isolated from a wide variety of substrates including humans	animals	invasive candidal disease	invasive candidal disease	{ID:0004044; Method: IEA:InterPro; Description: F:amidophosphoribosyltransferase activity} {ID:0009113; Method: IEA:InterPro; Description: P:purine base biosynthetic process}
WH_10005685	58.2	2.3e-252	KATG_PENMA	KATG	AAN04057.1	748	Penicillium marneffei	37727	FUNCTION: Bifunctional enzyme with both catalase and broad- spectrum peroxidase activity (By similarity). May be involved in protection from the host during host infection.; CATALYTIC ACTIVITY: 2 H(2)O(2) = O(2) + 2 H(2)O.; CATALYTIC ACTIVITY: 2 phenolic donor + H(2)O(2) = 2 phenoxyl radical of the donor + 2 H(2)O.; COFACTOR: Binds 1 heme B (iron-protoporphyrin IX) group per dimer (By similarity)…	16178368	Unknown	{ID:PF00141; Description: peroxidase}	humans	vertebrata	lethal systemic infection	Lethal Systemic Infection	{ID:0004096; Method: IEA:EC; Description: F:catalase activity} {ID:0020037; Method: IEA:InterPro; Description: F:heme binding} {ID:0042744; Method: IEA:UniProtKB-KW; Description: P:hydrogen peroxide catabolic process}
WH_10005722	45.5	3.2e-107	D1MYV6_MAGGR	CBL1	BAI52768.1	568	Magnaporthe grisea	148305	SIMILARITY: Contains 3 chitin-binding type-1 domains.	Unknown	Unknown	{ID:PF01522; Description: Polysacc_deac_1}	Digitaria (Poaceae)	herb	Leaf spot	Leaf Spot	{ID:0008061; Method: IEA:UniProtKB-KW; Description: F:chitin binding} {ID:0016810; Method: IEA:InterPro; Description: F:hydrolase activity, acting on carbon-nitrogen (but not peptide) bonds} {ID:0005975; Method: IEA:InterPro; Description: P:carbohydrate metabolic process}
WH_10005725	44.2	2.6e-97	Q5AHG6_CANAL	SCH9	EAL02133.1	787	Candida albicans	5476	CATALYTIC ACTIVITY: ATP + a protein = ADP + a phosphoprotein.; SIMILARITY: Contains 1 AGC-kinase C-terminal domain.; SIMILARITY: Contains 1 C2 domain.; CAUTION: The sequence shown here is derived from an EMBL/GenBank/DDBJ whole genome shotgun (WGS) entry which is preliminary data.	15123810	XP_720953.1, XM_715860.1, XP_721075.1, XM_715982.1	{ID:PF00069; Description: Pkinase} {ID:PF00433; Description: Pkinase}	Isolated from a wide variety of substrates including humans	animals	invasive candidal disease	invasive candidal disease	{ID:0005524; Method: IEA:UniProtKB-KW; Description: F:ATP binding} {ID:0004674; Method: IEA:UniProtKB-KW; Description: F:protein serine/threonine kinase activity} {ID:0016049; Method: IMP:CGD; Description: P:cell growth} {ID:0001410; Method: IMP:CGD; Description: P:chlamydospore formation} {ID:0030448; Method: IMP:CGD; Description: P:hyphal growth} {ID:0009405; Method: IMP:CGD; Description: P:pat…
WH_10005741	49	8.1e-118	SPCA_TRIRU	SCPA	AAS76667.1	652	Trichophyton rubrum	5551	FUNCTION: Extracellular serine carboxypeptidase that contributes to pathogenicity (By similarity).; CATALYTIC ACTIVITY: Preferential release of a C-terminal arginine or lysine residue.; BIOPHYSICOCHEMICAL PROPERTIES: pH dependence: Optimum pH is 4.5;; SUBCELLULAR LOCATION: Cell membrane; Lipid-anchor, GPI-anchor (Potential).; SIMILARITY: Belongs to the peptidase S10 family.	18222721	Unknown	{ID:PF00450; Description: Peptidase_S10}	humans	vertebrata	infection	Infection	{ID:0031225; Method: IEA:UniProtKB-KW; Description: C:anchored to membrane} {ID:0005886; Method: IEA:UniProtKB-SubCell; Description: C:plasma membrane} {ID:0004185; Method: IEA:InterPro; Description: F:serine-type carboxypeptidase activity} {ID:0009405; Method: IEA:UniProtKB-KW; Description: P:pathogenesis} {ID:0006508; Method: IEA:InterPro; Description: P:proteolysis}
WH_10005742	40.6	1.1e-16	O94196_MAGGR	NULL	AAD18059.1	102	Magnaporthe grisea	148305	Unknown	16101997	Unknown	{ID:PF06766; Description: Hydrophobin_2}	Digitaria (Poaceae)	herb	Leaf spot	Leaf Spot	{ID:0005618; Method: IEA:InterPro; Description: C:cell wall} {ID:0005576; Method: IEA:InterPro; Description: C:extracellular region} {ID:0007154; Method: IEA:InterPro; Description: P:cell communication}
WH_10005743	40.7	2.2e-66	NPIIC_ARTOC	MCYG_04257	EEQ31438.1	360	Arthroderma otae	554155	FUNCTION: Probable secreted metalloprotease that shows high activities on basic nuclear substrates such as histone and protamine (By similarity). May be involved in virulence.; CATALYTIC ACTIVITY: Preferential cleavage of bonds with hydrophobic residues in P1'; also 3-Asn-|-Gln-4 and 8-Gly-|-Ser-9 bonds in insulin B chain.; COFACTOR: Binds 1 zinc ion per subunit (By similarity).; SUBCELLULAR LOCA…	Unknown	XP_002846520.1, XM_002846474.1	{ID:PF02102; Description: Peptidase_M35}	humans, reptiles	vertebrata	dermatophytoses	Dermatophytoses	{ID:0005576; Method: IEA:UniProtKB-SubCell; Description: C:extracellular region} {ID:0046872; Method: IEA:UniProtKB-KW; Description: F:metal ion binding} {ID:0004222; Method: IEA:InterPro; Description: F:metalloendopeptidase activity} {ID:0009405; Method: IEA:UniProtKB-KW; Description: P:pathogenesis} {ID:0006508; Method: IEA:InterPro; Description: P:proteolysis}
WH_10005835	69.5	2.3e-171	Q4WU51_ASPFU	AFUA_5G07210	EAL91875.1	491	Neosartorya fumigata	330879	CAUTION: The sequence shown here is derived from an EMBL/GenBank/DDBJ whole genome shotgun (WGS) entry which is preliminary data.	16372009	XP_753913.1, XM_748820.1	{ID:PF00561; Description: Abhydrolase_1}	humans	vertebrata	infection	Infection	{ID:0005737; Method: IEA:InterPro; Description: C:cytoplasm} {ID:0004414; Method: IEA:EC; Description: F:homoserine O-acetyltransferase activity}
WH_10005842	42.4	8.3e-102	Q59WH0_CANAL	ADA2	EAK94837.1	445	Candida albicans	5476	CAUTION: The sequence shown here is derived from an EMBL/GenBank/DDBJ whole genome shotgun (WGS) entry which is preliminary data.	15123810	XP_713936.1, XM_708843.1, XP_713994.1, XM_708901.1	{ID:PF00249; Description: Myb_DNA-binding} {ID:PF04433; Description: Myb_DNA-binding} {ID:PF00569; Description: SWIRM}	Isolated from a wide variety of substrates including humans	animals	invasive candidal disease	invasive candidal disease	{ID:0005634; Method: IEA:UniProtKB-KW; Description: C:nucleus} {ID:0043565; Method: IDA:CGD; Description: F:sequence-specific DNA binding} {ID:0008270; Method: IEA:InterPro; Description: F:zinc ion binding} {ID:0031505; Method: IMP:CGD; Description: P:fungal-type cell wall organization} {ID:0016573; Method: IMP:CGD; Description: P:histone acetylation} {ID:0030448; Method: IMP:CGD; Description: P:…
WH_10005859	47.6	3.1e-184	C5G6R6_AJEDR	BDCG_00050	EEQ83245.1	756	Ajellomyces dermatitidis	559297	Unknown	Unknown	Unknown	{ID:PF08159; Description: NUC153}	humans	vertebrata	cutaneous Blastomyces dermatitidis infection	cutaneous Infection	{ID:0005634; Method: IEA:InterPro; Description: C:nucleus}
WH_10005873	50	5.6e-311	A4R553_MAGO7	MGG_04116	EDJ99418.1	1283	Magnaporthe oryzae	242507	SIMILARITY: Contains 1 SH3 domain.	15846337	XP_361642.2, XM_361642.2	{ID:PF00018; Description: SH3_1}	Poaceae, especially important on Oryzae	herb	Rice blast	Rice Blast
WH_10006038	61.8	3.9e-306	A6RGD8_AJECN	HCAG_08704	EDN05050.1	869	Ajellomyces capsulata	339724	SIMILARITY: Contains 1 PCI domain.	19717792	XP_001536383.1, XM_001536333.1	{ID:PF05470; Description: eIF-3c_N} {ID:PF01399; Description: eIF-3c_N}	humans	vertebrata	Darling's disease	Darling's Disease	{ID:0005852; Method: IEA:InterPro; Description: C:eukaryotic translation initiation factor 3 complex} {ID:0003743; Method: IEA:UniProtKB-KW; Description: F:translation initiation factor activity}
WH_10006055	46.8	3.2e-93	D1MGZ7_BEABA	PR1	ACZ28128.1	379	Beauveria bassiana	475271	SIMILARITY: Belongs to the peptidase S8 family.	Unknown	Unknown	{ID:PF05922; Description: Inhibitor_I9} {ID:PF00082; Description: Inhibitor_I9}	various arthropod species	invertebrata	white muscardine disease	White Muscardine Disease	{ID:0042802; Method: IEA:InterPro; Description: F:identical protein binding} {ID:0004252; Method: IEA:InterPro; Description: F:serine-type endopeptidase activity} {ID:0043086; Method: IEA:InterPro; Description: P:negative regulation of catalytic activity} {ID:0006508; Method: IEA:InterPro; Description: P:proteolysis}
WH_10006069	48.3	6.2e-188	C5G9E7_AJEDR	BDCG_00353	EEQ83548.1	744	Ajellomyces dermatitidis	559297	Unknown	Unknown	Unknown	{ID:PF00076; Description: RRM_1}	humans	vertebrata	cutaneous Blastomyces dermatitidis infection	cutaneous Infection	{ID:0003676; Method: IEA:InterPro; Description: F:nucleic acid binding} {ID:0000166; Method: IEA:InterPro; Description: F:nucleotide binding}
WH_10006078	44.9	1.4e-92	Q59VG6_CANAL	ERG3	EAK94472.1	386	Candida albicans	5476	CAUTION: The sequence shown here is derived from an EMBL/GenBank/DDBJ whole genome shotgun (WGS) entry which is preliminary data.	15123810	XP_713577.1, XM_708484.1, XP_713612.1, XM_708519.1	{ID:PF04116; Description: FA_hydroxylase}	Isolated from a wide variety of substrates including humans	animals	invasive candidal disease	invasive candidal disease	{ID:0016021; Method: IEA:UniProtKB-KW; Description: C:integral to membrane} {ID:0005886; Method: IDA:CGD; Description: C:plasma membrane} {ID:0000248; Method: IMP:CGD; Description: F:C-5 sterol desaturase activity} {ID:0005506; Method: IEA:InterPro; Description: F:iron ion binding} {ID:0006696; Method: IMP:CGD; Description: P:ergosterol biosynthetic process} {ID:0006633; Method: IEA:InterPro; Des…
WH_10006079	52.2	5.1e-119	TUP1_CANAL	TUP1	AAB63195.1	514	Candida albicans	5476	FUNCTION: Represses transcription by RNA polymerase II. Represses genes responsible for initiating filamentous growth and this repression is lifted under inducing environmental conditions.; SIMILARITY: Contains 7 WD repeats.	9204892, 15123810	XP_718964.1, XM_713871.1, XP_719068.1, XM_713975.1	{ID:PF08581; Description: Tup_N} {ID:PF00400; Description: Tup_N}	Isolated from a wide variety of substrates including humans	animals	invasive candidal disease	invasive candidal disease	{ID:0005625; Method: IDA:CGD; Description: C:soluble fraction} {ID:0016337; Method: IMP:CGD; Description: P:cell-cell adhesion} {ID:0044409; Method: IMP:CGD; Description: P:entry into host} {ID:0051834; Method: IMP:CGD; Description: P:evasion or tolerance of defenses of other organism involved in symbiotic interaction} {ID:0030448; Method: IMP:CGD; Description: P:hyphal growth} {ID:0045827; Metho…
WH_10006117	65.1	2.4e-106	C0SJH4_PARBP	PABG_07828	EEH20472.1	302	Paracoccidioides brasiliensis	482561	Unknown	Unknown	Unknown	{ID:PF01634; Description: HisG} {ID:PF08029; Description: HisG}	humans	vertebrata	Paracoccidioidomycosis	Paracoccidioidomycosis	{ID:0005737; Method: IEA:HAMAP; Description: C:cytoplasm} {ID:0003879; Method: IEA:HAMAP; Description: F:ATP phosphoribosyltransferase activity} {ID:0000287; Method: IEA:HAMAP; Description: F:magnesium ion binding} {ID:0000105; Method: IEA:HAMAP; Description: P:histidine biosynthetic process}
WH_10006128	51.3	9.9e-121	Q5A839_CANAL	HOS2	EAK98798.1	454	Candida albicans	5476	CATALYTIC ACTIVITY: Hydrolysis of an N(6)-acetyl-lysine residue of a histone to yield a deacetylated histone.; SUBCELLULAR LOCATION: Nucleus (By similarity).; SIMILARITY: Belongs to the histone deacetylase family. HD Type 1 subfamily.; CAUTION: The sequence shown here is derived from an EMBL/GenBank/DDBJ whole genome shotgun (WGS) entry which is preliminary data.	15123810	XP_717754.1, XM_712661.1	{ID:PF00850; Description: Hist_deacetyl}	Isolated from a wide variety of substrates including humans	animals	invasive candidal disease	invasive candidal disease	{ID:0005634; Method: IEA:UniProtKB-SubCell; Description: C:nucleus} {ID:0034739; Method: IEA:EC; Description: F:histone deacetylase activity (H3-K16 specific)} {ID:0032041; Method: IEA:EC; Description: F:NAD-dependent histone deacetylase activity (H3-K14 specific)} {ID:0046969; Method: IEA:EC; Description: F:NAD-dependent histone deacetylase activity (H3-K9 specific)} {ID:0046970; Method: IEA:EC;…
WH_10006152	67.2	7.4e-207	Q6B957_FUSOX	FRP1	AAT85969.1	526	Fusarium oxysporum	59765	SIMILARITY: Contains 1 F-box domain.	16091043	Unknown	{ID:PF00646; Description: F-box}	Multiple genera in multiple families	plants	Blights, wilts, rots of various sorts	Blight
WH_10006187	43.6	8.2e-77	Q6X269_USTMD	CLB2	AAP94020.2	604	Ustilago maydis	5270	SIMILARITY: Belongs to the cyclin family.	14679309	Unknown	{ID:PF02984; Description: Cyclin_C} {ID:PF00134; Description: Cyclin_C}	Euchlaena spp., Zea spp. (Poaceae)	herb	Smut. Corn smut	Smut	{ID:0005634; Method: IEA:InterPro; Description: C:nucleus} {ID:0019901; Method: IEA:InterPro; Description: F:protein kinase binding} {ID:0007049; Method: IEA:UniProtKB-KW; Description: P:cell cycle} {ID:0051301; Method: IEA:UniProtKB-KW; Description: P:cell division} {ID:0000079; Method: IEA:InterPro; Description: P:regulation of cyclin-dependent protein kinase activity} {ID:0010389; Method: IEA:…
WH_10006227	98.6	2.3e-204	Q96VA7_FUSOX	FGA1	BAB69488.1	353	Fusarium oxysporum	5507	Unknown	12228810	Unknown	{ID:PF00503; Description: G-alpha}	Multiple genera in multiple families	plants	Blights, wilts, rots of various sorts	Blight	{ID:0005525; Method: IEA:UniProtKB-KW; Description: F:GTP binding} {ID:0004871; Method: IEA:InterPro; Description: F:signal transducer activity} {ID:0007186; Method: IEA:InterPro; Description: P:G-protein coupled receptor protein signaling pathway}
WH_10006264	55.4	7.4e-110	A4QVB5_MAGO7	MGG_04621	EDJ95977.1	609	Magnaporthe oryzae	242507	Unknown	15846337	XP_362176.1, XM_362176.1	{ID:PF04146; Description: YTH}	Poaceae, especially important on Oryzae	herb	Rice blast	Rice Blast	{ID:0003676; Method: IEA:InterPro; Description: F:nucleic acid binding} {ID:0000166; Method: IEA:InterPro; Description: F:nucleotide binding}
WH_10006271	49.7	2.9e-306	A4QVA7_MAGO7	MGG_04629	EDJ95969.1	1340	Magnaporthe oryzae	242507	Unknown	15846337	XP_362184.2, XM_362184.2	{ID:PF06011; Description: TRP}	Poaceae, especially important on Oryzae	herb	Rice blast	Rice Blast
WH_10006299	72.5	3.8e-266	Q5K2R7_CLAPU	COT1	CAH04535.1	655	Claviceps purpurea	5111	CATALYTIC ACTIVITY: ATP + a protein = ADP + a phosphoprotein.; SIMILARITY: Contains 1 AGC-kinase C-terminal domain.	Unknown	Unknown	{ID:PF00069; Description: Pkinase} {ID:PF00433; Description: Pkinase}	outcrossing species	plants	ergotism	Ergotism	{ID:0005524; Method: IEA:UniProtKB-KW; Description: F:ATP binding} {ID:0004674; Method: IEA:UniProtKB-KW; Description: F:protein serine/threonine kinase activity}
WH_10006307	87.7	0	D3YIG6_SPOSC	GFA1	ADD37836.1	708	Sporothrix schenckii	29908	Unknown	Unknown	Unknown	{ID:PF00310; Description: GATase_2} {ID:PF01380; Description: GATase_2}	plants	plants	Rose-picker's Disease	Rose-picker's Disease	{ID:0005529; Method: IEA:InterPro; Description: F:sugar binding} {ID:0005975; Method: IEA:InterPro; Description: P:carbohydrate metabolic process}
WH_10006340	69.2	0	Q75T35_GLOLA	CAC1	BAD04045.1	2143	Glomerella lagenarium	5462	Unknown	15597741	Unknown	{ID:PF08509; Description: Ad_cyc_g-alpha} {ID:PF00211; Description: Ad_cyc_g-alpha} {ID:PF00560; Description: Guanylate_cyc} {ID:PF00481; Description: LRR_1} {ID:PF00788; Description: PP2C}	melons,cucumber	herb	anthracnose fruit rot	Anthracnose	{ID:0004016; Method: IEA:InterPro; Description: F:adenylate cyclase activity} {ID:0000287; Method: IEA:InterPro; Description: F:magnesium ion binding} {ID:0035556; Method: IEA:InterPro; Description: P:intracellular signal transduction}
WH_10006360	43.9	6.6e-127	A4QVD7_MAGO7	MGG_04582	EDJ95999.1	541	Magnaporthe oryzae	242507	Unknown	15846337	XP_362137.1, XM_362137.1	{ID:Pfam-B_3974; Description: PB003974} {ID:Pfam-B_94; Description: PB000094}	Poaceae, especially important on Oryzae	herb	Rice blast	Rice Blast	{ID:0003824; Method: IEA:InterPro; Description: F:catalytic activity} {ID:0043169; Method: IEA:InterPro; Description: F:cation binding} {ID:0005975; Method: IEA:InterPro; Description: P:carbohydrate metabolic process}
WH_10006373	70.4	4.6e-98	1433_CANAL	BMH1	AAB96910.2	264	Candida albicans	5476	SIMILARITY: Belongs to the 14-3-3 family.	11754483, 15123810	XP_721241.1, XM_716148.1, XP_721512.1, XM_716419.1	{ID:PF00244; Description: 14-3-3}	Isolated from a wide variety of substrates including humans	animals	invasive candidal disease	invasive candidal disease	{ID:0009986; Method: IDA:CGD; Description: C:cell surface} {ID:0005886; Method: IDA:CGD; Description: C:plasma membrane} {ID:0030445; Method: IDA:CGD; Description: C:yeast-form cell wall} {ID:0019904; Method: IEA:InterPro; Description: F:protein domain specific binding} {ID:0001410; Method: IMP:CGD; Description: P:chlamydospore formation} {ID:0030447; Method: IMP:CGD; Description: P:filamentous g…
WH_10006385	51.6	0	CHS3_CANAL	CHS3	BAA02707.1	1213	Candida albicans	5476	FUNCTION: Formation and repair of the disk-shaped septum in yeast and the cross walls of the hyphal phase.; CATALYTIC ACTIVITY: UDP-N-acetyl-D-glucosamine + (1,4-(N-acetyl- beta-D-glucosaminyl))(n) = UDP + (1,4-(N-acetyl-beta-D- glucosaminyl))(n+1).; SUBCELLULAR LOCATION: Cell membrane; Multi-pass membrane protein.; SIMILARITY: Belongs to the chitin synthase family. Class IV subfamily.	8246889	Unknown	{ID:PF03142; Description: Chitin_synth_2}	Isolated from a wide variety of substrates including humans	animals	invasive candidal disease	invasive candidal disease	{ID:0030428; Method: IDA:CGD; Description: C:cell septum} {ID:0016021; Method: IEA:UniProtKB-KW; Description: C:integral to membrane} {ID:0005886; Method: IEA:UniProtKB-SubCell; Description: C:plasma membrane} {ID:0004100; Method: IMP:CGD; Description: F:chitin synthase activity} {ID:0006038; Method: IMP:CGD; Description: P:cell wall chitin biosynthetic process} {ID:0007047; Method: IEA:UniProtKB…
WH_10006416	64.1	0	Q0PND8_MAGGR	PEX6	ABG79929.1	1375	Magnaporthe grisea	148305	SIMILARITY: Belongs to the AAA ATPase family.	Unknown	Unknown	{ID:PF00004; Description: AAA}	Digitaria (Poaceae)	herb	Leaf spot	Leaf Spot	{ID:0005524; Method: IEA:UniProtKB-KW; Description: F:ATP binding} {ID:0017111; Method: IEA:InterPro; Description: F:nucleoside-triphosphatase activity}
WH_10006420	62.4	1.8e-189	Q5APD4_CANAL	CFA1	EAL04623.1	513	Candida albicans	5476	CAUTION: The sequence shown here is derived from an EMBL/GenBank/DDBJ whole genome shotgun (WGS) entry which is preliminary data.	15123810	XP_723327.1, XM_718234.1, XP_723517.1, XM_718424.1	{ID:PF02353; Description: CMAS}	Isolated from a wide variety of substrates including humans	animals	invasive candidal disease	invasive candidal disease	{ID:0005886; Method: IDA:CGD; Description: C:plasma membrane} {ID:0008168; Method: IMP:CGD; Description: F:methyltransferase activity} {ID:0006679; Method: IMP:CGD; Description: P:glucosylceramide biosynthetic process} {ID:0009405; Method: IMP:CGD; Description: P:pathogenesis}
WH_10006434	42.4	3.9e-26	B8N1N9_ASPFN	AFLA_031040	EED55832.1	146	Aspergillus flavus	332952	Unknown	Unknown	XP_002374614.1, XM_002374573.1	{ID:PF09044; Description: Kp4}	Multiple genera in multiple families	plants	Secondary pathogen of some plants. Rots of fruit and food where it produces highly carcinogenic chemicals	Rot	{ID:0005576; Method: IEA:InterPro; Description: C:extracellular region} {ID:0009405; Method: IEA:InterPro; Description: P:pathogenesis}
WH_10006436	80.5	1.4e-169	Q8J1Y3_BEABA	CHIT1	AAN41259.1	348	Beauveria bassiana	475271	SIMILARITY: Belongs to the glycosyl hydrolase 18 family.	15640210	Unknown	{ID:PF00704; Description: Glyco_hydro_18}	various arthropod species	invertebrata	white muscardine disease	White Muscardine Disease	{ID:0043169; Method: IEA:InterPro; Description: F:cation binding} {ID:0004553; Method: IEA:InterPro; Description: F:hydrolase activity, hydrolyzing O-glycosyl compounds} {ID:0005975; Method: IEA:InterPro; Description: P:carbohydrate metabolic process}
WH_10006481	49.6	7.1e-74	MEP1_COCP7	MEP1	AAQ07436.1	276	Coccidioides posadasii	222929	FUNCTION: Secreted metalloproteinase that allows assimilation of proteinaceous substrates. Pays a pivotal role as a pathogenicity determinant during infections and contributes to the ability of the pathogen to persist within the mammalian host. Digests an immunodominant cell surface antigen (SOWgp) and prevents host recognition of endospores during the phase of development when these fungal cells…	16177346, 19717792	XP_003070539.1, XM_003070493.1	{ID:PF05572; Description: Peptidase_M43}	humans	vertebrata	coccidiomycosis	Coccidiomycosis	{ID:0005576; Method: IDA:UniProtKB; Description: C:extracellular region} {ID:0046872; Method: IEA:UniProtKB-KW; Description: F:metal ion binding} {ID:0008237; Method: IDA:UniProtKB; Description: F:metallopeptidase activity} {ID:0009405; Method: IEA:UniProtKB-KW; Description: P:pathogenesis}
WH_10006514	40.4	1.2e-110	Q5AI14_CANAL	TPS2	CAC17748.1	888	Candida albicans	5476	Unknown	15123810	XP_721265.1, XM_716172.1, XP_721536.1, XM_716443.1	{ID:PF00982; Description: Glyco_transf_20} {ID:PF02358; Description: Glyco_transf_20}	Isolated from a wide variety of substrates including humans	animals	invasive candidal disease	invasive candidal disease	{ID:0004805; Method: IMP:CGD; Description: F:trehalose-phosphatase activity} {ID:0030448; Method: IMP:CGD; Description: P:hyphal growth} {ID:0009405; Method: IMP:CGD; Description: P:pathogenesis} {ID:0009408; Method: IMP:CGD; Description: P:response to heat} {ID:0006970; Method: IMP:CGD; Description: P:response to osmotic stress} {ID:0006979; Method: IMP:CGD; Description: P:response to oxidative …
WH_10006531	57.6	9.3e-149	A3LRS6_PICST	MET23	ABN65785.2	454	Scheffersomyces stipitis	322104	Unknown	17334359	XP_001383814.2, XM_001383777.1	{ID:PF00561; Description: Abhydrolase_1}	humans	vertebrata	occasional infection	Occasional Infection	{ID:0005737; Method: IEA:InterPro; Description: C:cytoplasm} {ID:0004414; Method: IEA:EC; Description: F:homoserine O-acetyltransferase activity}
WH_10006568	61.9	2.1e-126	D1MGZ7_BEABA	PR1	ACZ28128.1	379	Beauveria bassiana	475271	SIMILARITY: Belongs to the peptidase S8 family.	Unknown	Unknown	{ID:PF05922; Description: Inhibitor_I9} {ID:PF00082; Description: Inhibitor_I9}	various arthropod species	invertebrata	white muscardine disease	White Muscardine Disease	{ID:0042802; Method: IEA:InterPro; Description: F:identical protein binding} {ID:0004252; Method: IEA:InterPro; Description: F:serine-type endopeptidase activity} {ID:0043086; Method: IEA:InterPro; Description: P:negative regulation of catalytic activity} {ID:0006508; Method: IEA:InterPro; Description: P:proteolysis}
WH_10006572	45.9	9.1e-99	Q6XX21_CRYNV	FHB1	AAP41066.1	504	Cryptococcus neoformans	178876	SIMILARITY: Belongs to the globin family.	14614821	Unknown	{ID:PF00970; Description: FAD_binding_6} {ID:PF00042; Description: FAD_binding_6} {ID:PF00175; Description: Globin}	humans	vertebrata	cryptococcosis	Cryptococcosis	{ID:0020037; Method: IEA:InterPro; Description: F:heme binding} {ID:0016491; Method: IEA:InterPro; Description: F:oxidoreductase activity} {ID:0019825; Method: IEA:InterPro; Description: F:oxygen binding} {ID:0005344; Method: IEA:UniProtKB-KW; Description: F:oxygen transporter activity}
WH_10006577	42.4	2.3e-129	Q99324_SEPLY	B2TOM	AAB08445.1	803	Septoria lycopersici	39703	Unknown	8664505, 8664504	Unknown	{ID:PF00933; Description: Glyco_hydro_3} {ID:PF01915; Description: Glyco_hydro_3}	Primarily tomato, Lycopersicon esculentum, also Solanum spp. and other Solanaceae	herb	Leaf spot	Leaf Spot	{ID:0008422; Method: IEA:EC; Description: F:beta-glucosidase activity} {ID:0005975; Method: IEA:InterPro; Description: P:carbohydrate metabolic process}
WH_10006578	77.9	5e-89	A0SXQ6_MAGGR	RHO3	ABK60346.1	210	Magnaporthe grisea	148305	SIMILARITY: Belongs to the small GTPase superfamily. Rho family.	Unknown	Unknown	{ID:PF00071; Description: Ras}	Digitaria (Poaceae)	herb	Leaf spot	Leaf Spot	{ID:0005622; Method: IEA:InterPro; Description: C:intracellular} {ID:0016020; Method: IEA:UniProtKB-KW; Description: C:membrane} {ID:0005525; Method: IEA:UniProtKB-KW; Description: F:GTP binding} {ID:0007264; Method: IEA:InterPro; Description: P:small GTPase mediated signal transduction}
WH_10006600	45.3	2.9e-137	Q59RB8_CANAL	ICL1	EAK93009.1	550	Candida albicans	5476	SIMILARITY: Belongs to the isocitrate lyase/PEP mutase superfamily. Isocitrate lyase family.	15123810	XP_712202.1, XM_707109.1, XP_712232.1, XM_707139.1	{ID:PF00463; Description: ICL}	Isolated from a wide variety of substrates including humans	animals	invasive candidal disease	invasive candidal disease	{ID:0005777; Method: IDA:CGD; Description: C:peroxisome} {ID:0004451; Method: IEA:InterPro; Description: F:isocitrate lyase activity} {ID:0006097; Method: IMP:CGD; Description: P:glyoxylate cycle} {ID:0009405; Method: IMP:CGD; Description: P:pathogenesis}
WH_10006601	72.7	7.8e-195	Q50I20_ASPFM	MCSA	CAI61947.1	465	Neosartorya fumigata	746128	SIMILARITY: Belongs to the citrate synthase family.	16008561	Unknown	{ID:PF00285; Description: Citrate_synt}	humans	vertebrata	infection	Infection	{ID:0008415; Method: IEA:UniProtKB-KW; Description: F:acyltransferase activity} {ID:0046912; Method: IEA:InterPro; Description: F:transferase activity, transferring acyl groups, acyl groups converted into alkyl on transfer} {ID:0044262; Method: IEA:InterPro; Description: P:cellular carbohydrate metabolic process} {ID:0006099; Method: IEA:InterPro; Description: P:tricarboxylic acid cycle}
WH_10006602	49.5	0	Q6ZX14_MAGGR	ACE1	CAG28797.1	4034	Magnaporthe grisea	148305	Unknown	15319478	Unknown	{ID:PF00698; Description: Acyl_transf_1} {ID:PF00501; Description: Acyl_transf_1} {ID:PF00668; Description: AMP-binding} {ID:PF00109; Description: Condensation} {ID:PF02801; Description: ketoacyl-synt} {ID:PF08659; Description: Ketoacyl-synt_C}	Digitaria (Poaceae)	herb	Leaf spot	Leaf Spot	{ID:0000036; Method: IEA:InterPro; Description: F:acyl carrier activity} {ID:0048037; Method: IEA:InterPro; Description: F:cofactor binding} {ID:0031177; Method: IEA:InterPro; Description: F:phosphopantetheine binding} {ID:0016740; Method: IEA:UniProtKB-KW; Description: F:transferase activity} {ID:0009058; Method: IEA:InterPro; Description: P:biosynthetic process}
WH_10006677	51.1	7.2e-129	C5GHR8_AJEDR	BDCG_04304	EEQ89184.1	435	Ajellomyces dermatitidis	559297	Unknown	Unknown	Unknown	{ID:PF08772; Description: NOB1_Zn_bind}	humans	vertebrata	cutaneous Blastomyces dermatitidis infection	cutaneous Infection
WH_10006679	56.6	1.2e-158	C1GJS5_PARBD	PADG_07511	EEH42691.1	520	Paracoccidioides brasiliensis	502780	Unknown	Unknown	Unknown	{ID:PF01536; Description: SAM_decarbox}	humans	vertebrata	Paracoccidioidomycosis	Paracoccidioidomycosis	{ID:0004014; Method: IEA:InterPro; Description: F:adenosylmethionine decarboxylase activity} {ID:0008295; Method: IEA:InterPro; Description: P:spermidine biosynthetic process} {ID:0006597; Method: IEA:InterPro; Description: P:spermine biosynthetic process}
WH_10006710	54.9	9e-89	C0SB59_PARBP	PABG_04914	EEH22703.1	347	Paracoccidioides brasiliensis	482561	Unknown	Unknown	Unknown	{ID:PF01379; Description: Porphobil_deam} {ID:PF03900; Description: Porphobil_deam}	humans	vertebrata	Paracoccidioidomycosis	Paracoccidioidomycosis	{ID:0004418; Method: IEA:InterPro; Description: F:hydroxymethylbilane synthase activity} {ID:0018160; Method: IEA:InterPro; Description: P:peptidyl-pyrromethane cofactor linkage} {ID:0033014; Method: IEA:InterPro; Description: P:tetrapyrrole biosynthetic process}
WH_10006748	45.3	4.9e-44	CUTI_PYRBR	NULL	CAB40372.1	203	Pyrenopeziza brassicae	76659	FUNCTION: Catalyzes the hydrolysis of cutin, a polyester that forms the structure of plant cuticle. Allows pathogenic fungi to penetrate through the cuticular barrier into the host plant during the initial stage of the fungal infection (By similarity).; CATALYTIC ACTIVITY: Cutin + H(2)O = cutin monomers.; SUBCELLULAR LOCATION: Secreted (By similarity).; SIMILARITY: Belongs to the cutinase family.	Unknown	Unknown	{ID:PF01083; Description: Cutinase}	Brassica spp. (Brassicaceae)	herb	Light leaf spot	Leaf Spot	{ID:0005576; Method: IEA:UniProtKB-SubCell; Description: C:extracellular region} {ID:0004091; Method: IEA:UniProtKB-KW; Description: F:carboxylesterase activity} {ID:0050525; Method: IEA:EC; Description: F:cutinase activity}
WH_10006779	41.8	1.6e-73	DHH1_CRYNV	VAD1	AAV41010.1	616	Cryptococcus neoformans	178876	FUNCTION: ATP-dependent RNA helicase involved in mRNA turnover, and more specifically in mRNA decapping. Is involved in G1/S DNA- damage checkpoint recovery, probably through the regulation of the translational status of a subset of mRNAs. May also have a role in translation and mRNA nuclear export (By similarity). Is involved in virulence.; CATALYTIC ACTIVITY: ATP + H(2)O = ADP + phosphate.; SUB…	15765146	Unknown	{ID:PF00270; Description: DEAD} {ID:PF00271; Description: DEAD}	humans	vertebrata	cryptococcosis	Cryptococcosis	{ID:0000932; Method: IEA:UniProtKB-SubCell; Description: C:cytoplasmic mRNA processing body} {ID:0005524; Method: IEA:UniProtKB-KW; Description: F:ATP binding} {ID:0008026; Method: IEA:InterPro; Description: F:ATP-dependent helicase activity} {ID:0003723; Method: IEA:UniProtKB-KW; Description: F:RNA binding} {ID:0006397; Method: IEA:UniProtKB-KW; Description: P:mRNA processing} {ID:0051028; Metho…
WH_10006795	75.8	0	KATG_PENMA	KATG	AAN04057.1	748	Penicillium marneffei	37727	FUNCTION: Bifunctional enzyme with both catalase and broad- spectrum peroxidase activity (By similarity). May be involved in protection from the host during host infection.; CATALYTIC ACTIVITY: 2 H(2)O(2) = O(2) + 2 H(2)O.; CATALYTIC ACTIVITY: 2 phenolic donor + H(2)O(2) = 2 phenoxyl radical of the donor + 2 H(2)O.; COFACTOR: Binds 1 heme B (iron-protoporphyrin IX) group per dimer (By similarity)…	16178368	Unknown	{ID:PF00141; Description: peroxidase}	humans	vertebrata	lethal systemic infection	Lethal Systemic Infection	{ID:0004096; Method: IEA:EC; Description: F:catalase activity} {ID:0020037; Method: IEA:InterPro; Description: F:heme binding} {ID:0042744; Method: IEA:UniProtKB-KW; Description: P:hydrogen peroxide catabolic process}
WH_10006815	60.9	2.8e-229	Q4WEM7_ASPFU	AFUA_5G03560	EAL85950.1	715	Neosartorya fumigata	330879	SIMILARITY: Belongs to the class-I aminoacyl-tRNA synthetase family.	16372009	XP_747988.1, XM_742895.1	{ID:PF00749; Description: tRNA-synt_1c} {ID:PF03950; Description: tRNA-synt_1c}	humans	vertebrata	infection	Infection	{ID:0005737; Method: IEA:InterPro; Description: C:cytoplasm} {ID:0005524; Method: IEA:UniProtKB-KW; Description: F:ATP binding} {ID:0004818; Method: IEA:EC; Description: F:glutamate-tRNA ligase activity} {ID:0006424; Method: IEA:InterPro; Description: P:glutamyl-tRNA aminoacylation}
WH_10006831	62.7	1.9e-180	Q4WP25_ASPFU	AFUA_4G07780	EAL90009.1	538	Neosartorya fumigata	330879	SIMILARITY: Belongs to the GHMP kinase family.	16372009	XP_752047.1, XM_746954.1	{ID:PF08544; Description: GHMP_kinases_C} {ID:PF00288; Description: GHMP_kinases_C}	humans	vertebrata	infection	Infection	{ID:0005737; Method: IEA:InterPro; Description: C:cytoplasm} {ID:0005524; Method: IEA:UniProtKB-KW; Description: F:ATP binding} {ID:0004496; Method: IEA:EC; Description: F:mevalonate kinase activity} {ID:0008299; Method: IEA:InterPro; Description: P:isoprenoid biosynthetic process}
WH_10006851	54.8	7.6e-91	Q6WER3_GIBZA	FGL1	AAQ23181.1	351	Gibberella zeae	5518	Unknown	21203917	Unknown	{ID:PF01764; Description: Lipase_3}	Principal hosts: Poaceae, including Zea mays (corn), Triticum aestivum (wheat), and Oryza sativa (rice). Additional hosts: various plant families	herb	Seedling blight, pre- and post-emergence blight, root and foot rot, brown rot, culm decay, head or kernel blight (scab or ear scab) of cereals. Leaf	Seedling Blight	{ID:0004806; Method: IEA:EC; Description: F:triglyceride lipase activity} {ID:0006629; Method: IEA:InterPro; Description: P:lipid metabolic process}
WH_10006852	45.5	2.7e-136	A4R178_MAGO7	MGG_07015	EDJ98043.1	610	Magnaporthe oryzae	242507	Unknown	15846337	XP_370518.1, XM_370518.1	{ID:Pfam-B_7116; Description: PB007116} {ID:Pfam-B_1679; Description: PB001679} {ID:Pfam-B_6999; Description: PB006999} {ID:Pfam-B_7600; Description: PB007600}	Poaceae, especially important on Oryzae	herb	Rice blast	Rice Blast
WH_10006854	67	3.1e-166	Q9UVG2_PHAND	ODC1	CAB56523.1	445	Phaeosphaeria nodorum	13684	CATALYTIC ACTIVITY: L-ornithine = putrescine + CO(2).; COFACTOR: Pyridoxal phosphate (By similarity).; PATHWAY: Amine and polyamine biosynthesis; putrescine biosynthesis via L-ornithine pathway; putrescine from L-ornithine: step 1/1.; SIMILARITY: Belongs to the Orn/Lys/Arg decarboxylase class-II family.	10799502	Unknown	{ID:PF02784; Description: Orn_Arg_deC_N} {ID:PF00278; Description: Orn_Arg_deC_N}	Multiple genera of Poaceae and Blysmus compressus (Cyperaceae)	herb	Glume blotch of wheat and other grasses	Glume Blotch	{ID:0004586; Method: IEA:EC; Description: F:ornithine decarboxylase activity} {ID:0006596; Method: IEA:UniProtKB-KW; Description: P:polyamine biosynthetic process}
WH_10006857	72.5	5.9e-195	A4R1F0_MAGO7	MGG_06951	EDJ98115.1	514	Magnaporthe oryzae	242507	Unknown	15846337	XP_370454.1, XM_370454.1	{ID:PF01435; Description: Peptidase_M48}	Poaceae, especially important on Oryzae	herb	Rice blast	Rice Blast	{ID:0016020; Method: IEA:InterPro; Description: C:membrane} {ID:0004222; Method: IEA:InterPro; Description: F:metalloendopeptidase activity} {ID:0006508; Method: IEA:InterPro; Description: P:proteolysis}
WH_10006859	48.5	5.9e-137	A4R2T0_MAGO7	MGG_02443	EDJ98595.1	774	Magnaporthe oryzae	242507	Unknown	15846337	XP_365741.2, XM_365741.2	{ID:PF06248; Description: Zw10}	Poaceae, especially important on Oryzae	herb	Rice blast	Rice Blast	{ID:0000775; Method: IEA:InterPro; Description: C:chromosome, centromeric region} {ID:0005634; Method: IEA:InterPro; Description: C:nucleus} {ID:0007067; Method: IEA:InterPro; Description: P:mitosis}
WH_10006860	48.7	5.2e-260	P78585_BOTFU	BCPLC1	AAB39564.1	994	Botryotinia fuckeliana	40559	SIMILARITY: Contains 1 C2 domain.; SIMILARITY: Contains 1 PH domain.; SIMILARITY: Contains 1 PI-PLC X-box domain.; SIMILARITY: Contains 1 PI-PLC Y-box domain.	9163731	Unknown	{ID:PF00168; Description: C2} {ID:PF00388; Description: C2} {ID:PF00387; Description: PI-PLC-X}	Various plant families	plants	Grey mould. Parasite or saprophyte	Gray Mould	{ID:0005509; Method: IEA:InterPro; Description: F:calcium ion binding} {ID:0004435; Method: IEA:InterPro; Description: F:phosphatidylinositol phospholipase C activity} {ID:0004871; Method: IEA:UniProtKB-KW; Description: F:signal transducer activity} {ID:0035556; Method: IEA:InterPro; Description: P:intracellular signal transduction} {ID:0006629; Method: IEA:InterPro; Description: P:lipid metaboli…
WH_10008243	60.9	3.4e-192	Q9P8L8_BOTFU	BCMFS1	AAF64435.2	598	Botryotinia fuckeliana	40559	Unknown	11374155, 12324349	Unknown	{ID:PF07690; Description: MFS_1}	Various plant families	plants	Grey mould. Parasite or saprophyte	Gray Mould	{ID:0016021; Method: IEA:InterPro; Description: C:integral to membrane} {ID:0055085; Method: IEA:InterPro; Description: P:transmembrane transport}
WH_10008260	49.2	3.4e-97	Q6RKH3_GIBZA	PKS7	AAS57292.1	413	Gibberella zeae	5518	Unknown	14676319	Unknown	{ID:PF00109; Description: ketoacyl-synt} {ID:PF02801; Description: ketoacyl-synt}	Principal hosts: Poaceae, including Zea mays (corn), Triticum aestivum (wheat), and Oryza sativa (rice). Additional hosts: various plant families	herb	Seedling blight, pre- and post-emergence blight, root and foot rot, brown rot, culm decay, head or kernel blight (scab or ear scab) of cereals. Leaf	Seedling Blight	{ID:0016740; Method: IEA:UniProtKB-KW; Description: F:transferase activity} {ID:0009058; Method: IEA:InterPro; Description: P:biosynthetic process}
WH_10008276	42.5	3.3e-274	Q09MP5_COCMI	NPS6	ABI51982.1	1761	Cochliobolus miyabeanus	101162	Unknown	17056706	Unknown	{ID:PF00501; Description: AMP-binding} {ID:PF00668; Description: AMP-binding} {ID:PF00550; Description: Condensation}	Principal hosts: cultivated Oryza sativa (rice) and Zizania aquatica (wild rice). Less common on non-cultivated Oryza spp. and other Poaceae under natural conditions. Able to infect a wide ra	herb	Brown spot and seedling blight	Brown Spot	{ID:0000036; Method: IEA:InterPro; Description: F:acyl carrier activity} {ID:0003824; Method: IEA:InterPro; Description: F:catalytic activity} {ID:0048037; Method: IEA:InterPro; Description: F:cofactor binding} {ID:0031177; Method: IEA:InterPro; Description: F:phosphopantetheine binding}
WH_10008296	80.3	6.4e-226	C5GNL4_AJEDR	BDCG_06371	EEQ91251.1	473	Ajellomyces dermatitidis	559297	COFACTOR: Iron (By similarity).; DOMAIN: The histidine box domains may contain the active site and/or be involved in metal ion binding (By similarity).; SIMILARITY: Belongs to the fatty acid desaturase family.; SIMILARITY: Contains 1 cytochrome b5 heme-binding domain.	Unknown	Unknown	{ID:PF00173; Description: Cyt-b5} {ID:PF00487; Description: Cyt-b5}	humans	vertebrata	cutaneous Blastomyces dermatitidis infection	cutaneous Infection	{ID:0005783; Method: IEA:InterPro; Description: C:endoplasmic reticulum} {ID:0016021; Method: IEA:UniProtKB-KW; Description: C:integral to membrane} {ID:0020037; Method: IEA:InterPro; Description: F:heme binding} {ID:0004768; Method: IEA:InterPro; Description: F:stearoyl-CoA 9-desaturase activity} {ID:0006633; Method: IEA:UniProtKB-KW; Description: P:fatty acid biosynthetic process}
WH_10008341	40.6	8.9e-115	Q5ANE1_CANAL	SNF3	EAL04310.1	748	Candida albicans	5476	SIMILARITY: Belongs to the major facilitator superfamily. Sugar transporter (TC 2.A.1.1) family.; CAUTION: The sequence shown here is derived from an EMBL/GenBank/DDBJ whole genome shotgun (WGS) entry which is preliminary data.	15123810	XP_723026.1, XM_717933.1, XP_723173.1, XM_718080.1	{ID:PF00083; Description: Sugar_tr}	Isolated from a wide variety of substrates including humans	animals	invasive candidal disease	invasive candidal disease	{ID:0016021; Method: IEA:UniProtKB-KW; Description: C:integral to membrane} {ID:0004872; Method: IDA:CGD; Description: F:receptor activity} {ID:0022891; Method: IEA:InterPro; Description: F:substrate-specific transmembrane transporter activity} {ID:0019660; Method: IMP:CGD; Description: P:glycolytic fermentation} {ID:0009405; Method: IMP:CGD; Description: P:pathogenesis} {ID:0009749; Method: IDA:…
WH_10008361	44	1e-195	A4QV79_MAGO7	MGG_04685	EDJ95941.1	1446	Magnaporthe oryzae	242507	Unknown	15846337	XP_362240.2, XM_362240.2	{ID:Pfam-B_2872; Description: PB002872} {ID:PF04212.12; Description: MIT}	Poaceae, especially important on Oryzae	herb	Rice blast	Rice Blast
WH_10008391	55.7	1e-72	Q8J0E2_COLLN	PLS1	CAD43407.1	224	Colletotrichum lindemuthianum	290576	Unknown	12372414	Unknown	{ID:PF00335; Description: Tetraspannin}	Multiple genera of Fabaceae. Rare reports on other taxa	herb	Leaf, stem and pod anthracnose	Leaf Spot	{ID:0016021; Method: IEA:InterPro; Description: C:integral to membrane}
WH_10008395	79.9	2e-260	Q5J4D6_PHAND	MLS1	AAS91580.1	543	Phaeosphaeria nodorum	13684	CATALYTIC ACTIVITY: Acetyl-CoA + H(2)O + glyoxylate = (S)-malate + CoA.; PATHWAY: Carbohydrate metabolism; glyoxylate cycle; (S)-malate from isocitrate: step 2/2.; SIMILARITY: Belongs to the malate synthase family.	Unknown	Unknown	{ID:PF01274; Description: Malate_synthase}	Multiple genera of Poaceae and Blysmus compressus (Cyperaceae)	herb	Glume blotch of wheat and other grasses	Glume Blotch	{ID:0004474; Method: IEA:EC; Description: F:malate synthase activity} {ID:0006097; Method: IEA:UniProtKB-KW; Description: P:glyoxylate cycle} {ID:0006099; Method: IEA:UniProtKB-KW; Description: P:tricarboxylic acid cycle}
WH_10008406	83.8	5.1e-183	A6QVZ5_AJECN	HCAG_01552	EDN03687.1	364	Ajellomyces capsulata	339724	Unknown	19717792	XP_001544505.1, XM_001544455.1	{ID:PF00132; Description: Hexapep} {ID:PF00483; Description: Hexapep}	humans	vertebrata	Darling's disease	Darling's Disease	{ID:0016779; Method: IEA:InterPro; Description: F:nucleotidyltransferase activity} {ID:0009058; Method: IEA:InterPro; Description: P:biosynthetic process}
WH_10008410	100	1.8e-125	Q5ADS0_CANAL	UBI4	CAA76783.1	229	Candida albicans	5476	Unknown	15123810	XP_719750.1, XM_714657.1, XP_719867.1, XM_714774.1	{ID:PF00240; Description: ubiquitin}	Isolated from a wide variety of substrates including humans	animals	invasive candidal disease	invasive candidal disease	{ID:0005886; Method: IDA:CGD; Description: C:plasma membrane} {ID:0031386; Method: IGI:CGD; Description: F:protein tag} {ID:0000902; Method: IMP:CGD; Description: P:cell morphogenesis} {ID:0030447; Method: IMP:CGD; Description: P:filamentous growth} {ID:0009405; Method: IMP:CGD; Description: P:pathogenesis} {ID:0016567; Method: IMP:CGD; Description: P:protein ubiquitination} {ID:0006950; Method: …
WH_10008429	42.5	1e-137	Q9P8L8_BOTFU	BCMFS1	AAF64435.2	598	Botryotinia fuckeliana	40559	Unknown	11374155, 12324349	Unknown	{ID:PF07690; Description: MFS_1}	Various plant families	plants	Grey mould. Parasite or saprophyte	Gray Mould	{ID:0016021; Method: IEA:InterPro; Description: C:integral to membrane} {ID:0055085; Method: IEA:InterPro; Description: P:transmembrane transport}
WH_10008466	48	3.3e-59	Q9C1S8_CANAL	CANAG1	BAB43821.1	248	Candida albicans	5476	Unknown	Unknown	Unknown	{ID:PF01182; Description: Glucosamine_iso}	Isolated from a wide variety of substrates including humans	animals	invasive candidal disease	invasive candidal disease	{ID:0004342; Method: IEA:InterPro; Description: F:glucosamine-6-phosphate deaminase activity} {ID:0006044; Method: IEA:InterPro; Description: P:N-acetylglucosamine metabolic process}
WH_10008479	65.5	1.9e-266	PABP_COCIM	PAB1	EAS33969.1	768	Coccidioides immitis	246410	FUNCTION: Binds the poly(A) tail of mRNA. Appears to be an important mediator of the multiple roles of the poly(A) tail in mRNA biogenesis, stability and translation. In the nucleus, involved in both mRNA cleavage and polyadenylation. Is also required for efficient mRNA export to the cytoplasm. Acts in concert with a poly(A)-specific nuclease (PAN) to affect poly(A) tail shortening, which may occ…	19717792	XP_001245552.1, XM_001245551.1	{ID:PF00658; Description: PABP} {ID:PF00076; Description: PABP}	humans	vertebrata	coccidioidomycosis	Coccidiomycosis	{ID:0005737; Method: IEA:UniProtKB-SubCell; Description: C:cytoplasm} {ID:0005634; Method: IEA:UniProtKB-SubCell; Description: C:nucleus} {ID:0000166; Method: IEA:InterPro; Description: F:nucleotide binding} {ID:0003723; Method: IEA:UniProtKB-KW; Description: F:RNA binding} {ID:0006397; Method: IEA:UniProtKB-KW; Description: P:mRNA processing} {ID:0051028; Method: IEA:UniProtKB-KW; Description: P…
WH_10008521	82.8	3.8e-153	C0S2E8_PARBP	PABG_01763	EEH19444.1	333	Paracoccidioides brasiliensis	482561	Unknown	Unknown	Unknown	{ID:PF00069; Description: Pkinase}	humans	vertebrata	Paracoccidioidomycosis	Paracoccidioidomycosis	{ID:0005524; Method: IEA:UniProtKB-KW; Description: F:ATP binding} {ID:0004674; Method: IEA:InterPro; Description: F:protein serine/threonine kinase activity} {ID:0051301; Method: IEA:UniProtKB-KW; Description: P:cell division}
WH_10008528	52.5	3.8e-181	A4R2P0_MAGO7	MGG_11899	EDJ98555.1	1040	Magnaporthe oryzae	242507	SIMILARITY: Contains 1 SH3 domain.	15846337	XP_001406795.1, XM_001406758.1	{ID:PF00611; Description: FCH} {ID:PF00018; Description: FCH}	Poaceae, especially important on Oryzae	herb	Rice blast	Rice Blast
WH_10008549	64.1	3.8e-204	F5HAA8_CRYNB	CNBH3420	EAL19243.1	551	Cryptococcus neoformans	283643	CAUTION: The sequence shown here is derived from an EMBL/GenBank/DDBJ whole genome shotgun (WGS) entry which is preliminary data.	15653466	XP_773890.1, XM_768797.1	{ID:PF01293; Description: PEPCK_ATP}	humans	vertebrata	cryptococcosis	Cryptococcosis	{ID:0005737; Method: IEA:HAMAP; Description: C:cytoplasm} {ID:0005524; Method: IEA:HAMAP; Description: F:ATP binding} {ID:0004612; Method: IEA:HAMAP; Description: F:phosphoenolpyruvate carboxykinase (ATP) activity} {ID:0006094; Method: IEA:HAMAP; Description: P:gluconeogenesis}
WH_10008593	67.3	0	O13407_MAGGR	ABC1	AAB86640.1	1619	Magnaporthe grisea	148305	SIMILARITY: Belongs to the ABC transporter superfamily.	9927411	Unknown	{ID:PF01061; Description: ABC2_membrane} {ID:PF00005; Description: ABC2_membrane} {ID:PF06422; Description: ABC_tran}	Digitaria (Poaceae)	herb	Leaf spot	Leaf Spot	{ID:0016021; Method: IEA:InterPro; Description: C:integral to membrane} {ID:0005524; Method: IEA:UniProtKB-KW; Description: F:ATP binding} {ID:0042626; Method: IEA:InterPro; Description: F:ATPase activity, coupled to transmembrane movement of substances}
WH_10008599	54.6	1.5e-101	Q0QWD8_LEPMC	THIOL	ABB55459.1	359	Leptosphaeria maculans	5022	SIMILARITY: Belongs to the thiolase family.	16776292	Unknown	{ID:PF02803; Description: Thiolase_C} {ID:PF00108; Description: Thiolase_C}	Brassica spp. and other Brassicaceae	herb	Black leg, canker, dry rot, leaf spot	Canker	{ID:0003988; Method: IEA:EC; Description: F:acetyl-CoA C-acyltransferase activity}
WH_10008605	43.7	2e-72	NPIIA_ASPFU	AFUA_4G13750	EAL89418.1	370	Neosartorya fumigata	330879	FUNCTION: Secreted metalloproteinase that allows assimilation of proteinaceous substrates. Shows high activities on basic nuclear substrates such as histone and protamine. May be involved in virulence (By similarity).; CATALYTIC ACTIVITY: Preferential cleavage of bonds with hydrophobic residues in P1'; also 3-Asn-|-Gln-4 and 8-Gly-|-Ser-9 bonds in insulin B chain.; COFACTOR: Binds 1 zinc ion per …	16372009	XP_751456.1, XM_746363.1	{ID:PF02102; Description: Peptidase_M35}	humans	vertebrata	infection	Infection	{ID:0005576; Method: IEA:UniProtKB-SubCell; Description: C:extracellular region} {ID:0046872; Method: IEA:UniProtKB-KW; Description: F:metal ion binding} {ID:0004222; Method: IEA:InterPro; Description: F:metalloendopeptidase activity} {ID:0009405; Method: IEA:UniProtKB-KW; Description: P:pathogenesis} {ID:0006508; Method: IEA:InterPro; Description: P:proteolysis}
WH_10008609	41.5	1.8e-40	Q32WF7_PHAND	MDH1	AAX14688.1	266	Phaeosphaeria nodorum	13684	Unknown	16859492	Unknown	{ID:PF00106; Description: adh_short}	Multiple genera of Poaceae and Blysmus compressus (Cyperaceae)	herb	Glume blotch of wheat and other grasses	Glume Blotch	{ID:0005488; Method: IEA:InterPro; Description: F:binding} {ID:0016491; Method: IEA:InterPro; Description: F:oxidoreductase activity}
WH_10008612	53.4	1.4e-68	Q32WF7_PHAND	MDH1	AAX14688.1	266	Phaeosphaeria nodorum	13684	Unknown	16859492	Unknown	{ID:PF00106; Description: adh_short}	Multiple genera of Poaceae and Blysmus compressus (Cyperaceae)	herb	Glume blotch of wheat and other grasses	Glume Blotch	{ID:0005488; Method: IEA:InterPro; Description: F:binding} {ID:0016491; Method: IEA:InterPro; Description: F:oxidoreductase activity}
WH_10008626	71.3	0	Q874F3_MAGGR	ABC2	BAC67162.1	1484	Magnaporthe grisea	148305	SIMILARITY: Belongs to the ABC transporter superfamily.	Unknown	Unknown	{ID:PF01061; Description: ABC2_membrane} {ID:PF00005; Description: ABC2_membrane} {ID:PF06422; Description: ABC_tran}	Digitaria (Poaceae)	herb	Leaf spot	Leaf Spot	{ID:0016021; Method: IEA:InterPro; Description: C:integral to membrane} {ID:0005524; Method: IEA:UniProtKB-KW; Description: F:ATP binding} {ID:0042626; Method: IEA:InterPro; Description: F:ATPase activity, coupled to transmembrane movement of substances}
WH_10008657	54.7	3.5e-167	Q5XTQ5_BOTFU	FRT1	AAU87358.1	615	Botryotinia fuckeliana	40559	SIMILARITY: Belongs to the major facilitator superfamily. Sugar transporter (TC 2.A.1.1) family.	15950157	Unknown	{ID:PF00083; Description: Sugar_tr}	Various plant families	plants	Grey mould. Parasite or saprophyte	Gray Mould	{ID:0016021; Method: IEA:UniProtKB-KW; Description: C:integral to membrane} {ID:0022891; Method: IEA:InterPro; Description: F:substrate-specific transmembrane transporter activity}
WH_10008693	49.7	4.4e-173	Q2VLJ1_GIBZA	ZEB1	ABB90284.1	565	Gibberella zeae	5518	Unknown	16262793	Unknown	{ID:PF08031; Description: BBE} {ID:PF01565; Description: BBE}	Principal hosts: Poaceae, including Zea mays (corn), Triticum aestivum (wheat), and Oryza sativa (rice). Additional hosts: various plant families	herb	Seedling blight, pre- and post-emergence blight, root and foot rot, brown rot, culm decay, head or kernel blight (scab or ear scab) of cereals. Leaf	Seedling Blight	{ID:0050660; Method: IEA:InterPro; Description: F:flavin adenine dinucleotide binding} {ID:0016491; Method: IEA:InterPro; Description: F:oxidoreductase activity}
WH_10008702	79.2	1.8e-158	O94101_BOTFU	BCNMT1	AAC64375.1	342	Botryotinia fuckeliana	40559	Unknown	Unknown	Unknown	{ID:PF09084; Description: NMT1}	Various plant families	plants	Grey mould. Parasite or saprophyte	Gray Mould
WH_10008707	48.5	1.7e-119	MCPAL_TRIVH	TRV_02598	EFE42646.1	422	Trichophyton verrucosum	663202	FUNCTION: Extracellular metalloprotease that contributes to pathogenicity (By similarity).; COFACTOR: Binds 1 zinc ion per subunit (By similarity).; SUBCELLULAR LOCATION: Secreted (By similarity).; SIMILARITY: Belongs to the peptidase M14 family.	21247460	XP_003023264.1, XM_003023218.1	{ID:PF00246; Description: Peptidase_M14} {ID:PF02244; Description: Peptidase_M14}	humans	vertebrata	infection	Infection	{ID:0005576; Method: IEA:UniProtKB-SubCell; Description: C:extracellular region} {ID:0004181; Method: IEA:InterPro; Description: F:metallocarboxypeptidase activity} {ID:0008270; Method: IEA:InterPro; Description: F:zinc ion binding} {ID:0009405; Method: IEA:UniProtKB-KW; Description: P:pathogenesis} {ID:0006508; Method: IEA:InterPro; Description: P:proteolysis}
WH_10008726	44.8	6.2e-266	Q4WPX2_ASPFU	PPOA	ABV21631.1	1079	Neosartorya fumigata	330879	Unknown	16372009, 16040966, 17276068	XP_751750.1, XM_746657.1	{ID:PF03098; Description: An_peroxidase} {ID:PF00067; Description: An_peroxidase}	humans	vertebrata	infection	Infection	{ID:0009055; Method: IEA:InterPro; Description: F:electron carrier activity} {ID:0020037; Method: IEA:InterPro; Description: F:heme binding} {ID:0016705; Method: IEA:InterPro; Description: F:oxidoreductase activity, acting on paired donors, with incorporation or reduction of molecular oxy} {ID:0004601; Method: IEA:InterPro; Description: F:peroxidase activity} {ID:0006979; Method: IEA:InterPro; De…
WH_10008729	59.9	2e-146	Q5AG40_CANAL	VPS4	EAL01811.1	439	Candida albicans	5476	SIMILARITY: Belongs to the AAA ATPase family.	15123810	XP_720644.1, XM_715551.1	{ID:PF00004; Description: AAA} {ID:PF04212; Description: AAA} {ID:PF09336; Description: MIT}	Isolated from a wide variety of substrates including humans	animals	invasive candidal disease	invasive candidal disease	{ID:0005524; Method: IEA:UniProtKB-KW; Description: F:ATP binding} {ID:0017111; Method: IEA:InterPro; Description: F:nucleoside-triphosphatase activity} {ID:0030448; Method: IMP:CGD; Description: P:hyphal growth} {ID:0045324; Method: IMP:CGD; Description: P:late endosome to vacuole transport} {ID:0009405; Method: IMP:CGD; Description: P:pathogenesis} {ID:0009306; Method: IMP:CGD; Description: P:p…
WH_10008749	51.1	4.3e-119	O59928_HYPVI	NULL	AAC05829.1	430	Hypocrea virens	29875	SIMILARITY: Belongs to the glycosyl hydrolase 18 family.	10022948	Unknown	{ID:PF00704; Description: Glyco_hydro_18}	humans	vertebrata	infection	Infection	{ID:0043169; Method: IEA:InterPro; Description: F:cation binding} {ID:0004568; Method: IEA:InterPro; Description: F:chitinase activity} {ID:0006032; Method: IEA:InterPro; Description: P:chitin catabolic process}
WH_10008804	89.8	1.1e-314	Q2PEN8_9HYPO	NOXB	BAE72682.1	575	Epichloe festucae	35717	SIMILARITY: Contains 1 FAD-binding FR-type domain.; SIMILARITY: Contains 1 ferric oxidoreductase domain.	16517760	Unknown	{ID:PF08022; Description: FAD_binding_8} {ID:PF01794; Description: FAD_binding_8} {ID:PF08030; Description: Ferric_reduct}	plants	plants	cool-season grasses	Cool-season Grasses	{ID:0016021; Method: IEA:UniProtKB-KW; Description: C:integral to membrane} {ID:0009055; Method: IEA:InterPro; Description: F:electron carrier activity} {ID:0050660; Method: IEA:InterPro; Description: F:flavin adenine dinucleotide binding} {ID:0005506; Method: IEA:InterPro; Description: F:iron ion binding} {ID:0016491; Method: IEA:UniProtKB-KW; Description: F:oxidoreductase activity}
WH_10008819	68.2	2.6e-185	DHH1_CRYNV	VAD1	AAV41010.1	616	Cryptococcus neoformans	178876	FUNCTION: ATP-dependent RNA helicase involved in mRNA turnover, and more specifically in mRNA decapping. Is involved in G1/S DNA- damage checkpoint recovery, probably through the regulation of the translational status of a subset of mRNAs. May also have a role in translation and mRNA nuclear export (By similarity). Is involved in virulence.; CATALYTIC ACTIVITY: ATP + H(2)O = ADP + phosphate.; SUB…	15765146	Unknown	{ID:PF00270; Description: DEAD} {ID:PF00271; Description: DEAD}	humans	vertebrata	cryptococcosis	Cryptococcosis	{ID:0000932; Method: IEA:UniProtKB-SubCell; Description: C:cytoplasmic mRNA processing body} {ID:0005524; Method: IEA:UniProtKB-KW; Description: F:ATP binding} {ID:0008026; Method: IEA:InterPro; Description: F:ATP-dependent helicase activity} {ID:0003723; Method: IEA:UniProtKB-KW; Description: F:RNA binding} {ID:0006397; Method: IEA:UniProtKB-KW; Description: P:mRNA processing} {ID:0051028; Metho…
WH_10008825	68.3	1.2e-161	Q8NJS2_LEPMC	NULL	AAM81358.1	397	Leptosphaeria maculans	5022	SIMILARITY: Belongs to the peptidase A1 family.	Unknown	Unknown	{ID:PF00026; Description: Asp}	Brassica spp. and other Brassicaceae	herb	Black leg, canker, dry rot, leaf spot	Canker	{ID:0004190; Method: IEA:UniProtKB-KW; Description: F:aspartic-type endopeptidase activity} {ID:0006508; Method: IEA:InterPro; Description: P:proteolysis}
WH_10008828	66.4	1.2e-125	C0SIA5_PARBP	PABG_07484	EEH17323.1	353	Paracoccidioides brasiliensis	482561	SIMILARITY: Contains 1 CRAL-TRIO domain.	Unknown	Unknown	{ID:PF00650; Description: CRAL_TRIO} {ID:PF03765; Description: CRAL_TRIO}	humans	vertebrata	Paracoccidioidomycosis	Paracoccidioidomycosis	{ID:0005622; Method: IEA:InterPro; Description: C:intracellular} {ID:0005215; Method: IEA:InterPro; Description: F:transporter activity}
WH_10008845	82.9	3.3e-255	Q875L7_MAGGR	TPS1	AAN46744.1	529	Magnaporthe grisea	148305	Unknown	12514128	Unknown	{ID:PF00982; Description: Glyco_transf_20}	Digitaria (Poaceae)	herb	Leaf spot	Leaf Spot	{ID:0003825; Method: IEA:EC; Description: F:alpha,alpha-trehalose-phosphate synthase (UDP-forming) activity} {ID:0005992; Method: IEA:InterPro; Description: P:trehalose biosynthetic process}
WH_10008868	45.7	5.8e-131	Q5ANJ5_CANAL	ADE2	EAL04254.1	568	Candida albicans	5476	CAUTION: The sequence shown here is derived from an EMBL/GenBank/DDBJ whole genome shotgun (WGS) entry which is preliminary data.	15123810	XP_722973.1, XM_717880.1, XP_723120.1, XM_718027.1	{ID:PF00731; Description: AIRC} {ID:PF02222; Description: AIRC}	Isolated from a wide variety of substrates including humans	animals	invasive candidal disease	invasive candidal disease	{ID:0005524; Method: IEA:InterPro; Description: F:ATP binding} {ID:0016874; Method: IEA:InterPro; Description: F:ligase activity} {ID:0046872; Method: IEA:InterPro; Description: F:metal ion binding} {ID:0004638; Method: IMP:CGD; Description: F:phosphoribosylaminoimidazole carboxylase activity} {ID:0006189; Method: IEA:InterPro; Description: P:'de novo' IMP biosynthetic process} {ID:0046084; Metho…
WH_10008869	46.7	0	A4RDS9_MAGO7	MGG_00883	EDK02450.1	1514	Magnaporthe oryzae	242507	Unknown	15846337	XP_368361.2, XM_368361.2	{ID:PF00069; Description: Pkinase}	Poaceae, especially important on Oryzae	herb	Rice blast	Rice Blast	{ID:0005524; Method: IEA:UniProtKB-KW; Description: F:ATP binding} {ID:0004674; Method: IEA:InterPro; Description: F:protein serine/threonine kinase activity}
WH_10008889	84.9	4.1e-165	A9Z1V6_PHAND	CPKB	ABD59787.1	394	Phaeosphaeria nodorum	13684	Unknown	Unknown	Unknown	{ID:PF00069; Description: Pkinase}	Multiple genera of Poaceae and Blysmus compressus (Cyperaceae)	herb	Glume blotch of wheat and other grasses	Glume Blotch	{ID:0005524; Method: IEA:UniProtKB-KW; Description: F:ATP binding} {ID:0004674; Method: IEA:InterPro; Description: F:protein serine/threonine kinase activity}
WH_10008890	54.2	1.5e-123	A6R764_AJECN	HCAG_05472	EDN08973.1	438	Ajellomyces capsulata	339724	Unknown	19717792	XP_001540005.1, XM_001539955.1	{ID:PF01569; Description: PAP2}	humans	vertebrata	Darling's disease	Darling's Disease	{ID:0016020; Method: IEA:InterPro; Description: C:membrane} {ID:0003824; Method: IEA:InterPro; Description: F:catalytic activity}
WH_10008981	58.2	3.9e-176	Q4WXC5_ASPFU	AFUA_3G09020	EAL92678.1	522	Neosartorya fumigata	330879	SIMILARITY: Belongs to the eukaryotic-type primase small subunit family.	16372009	XP_754716.1, XM_749623.1	{ID:PF01896; Description: DNA_primase_S}	humans	vertebrata	infection	Infection	{ID:0005658; Method: IEA:UniProtKB-KW; Description: C:alpha DNA polymerase:primase complex} {ID:0003896; Method: IEA:InterPro; Description: F:DNA primase activity} {ID:0006269; Method: IEA:UniProtKB-KW; Description: P:DNA replication, synthesis of RNA primer}
WH_10009025	98.3	2.5e-206	Q9HGU2_FUSOX	FMK1	AAG01162.1	355	Fusarium oxysporum	59765	CATALYTIC ACTIVITY: ATP + a protein = ADP + a phosphoprotein.; SIMILARITY: Contains 1 protein kinase domain.	11251832	Unknown	{ID:PF00069; Description: Pkinase}	Multiple genera in multiple families	plants	Blights, wilts, rots of various sorts	Blight	{ID:0005524; Method: IEA:UniProtKB-KW; Description: F:ATP binding} {ID:0004707; Method: IEA:InterPro; Description: F:MAP kinase activity}
WH_10009039	63.5	1.1e-180	Q59RQ6_CANAL	LPD1	EAK93145.1	491	Candida albicans	5476	CATALYTIC ACTIVITY: Protein N(6)-(dihydrolipoyl)lysine + NAD(+) = protein N(6)-(lipoyl)lysine + NADH.; COFACTOR: Binds 1 FAD per subunit (By similarity).; MISCELLANEOUS: The active site is a redox-active disulfide bond (By similarity).; SIMILARITY: Belongs to the class-I pyridine nucleotide-disulfide oxidoreductase family.; CAUTION: The sequence shown here is derived from an EMBL/GenBank/DDBJ who…	15123810	XP_712334.1, XM_707241.1, XP_712370.1, XM_707277.1	{ID:PF00070; Description: Pyr_redox} {ID:PF07992; Description: Pyr_redox} {ID:PF02852; Description: Pyr_redox_2}	Isolated from a wide variety of substrates including humans	animals	invasive candidal disease	invasive candidal disease	{ID:0005737; Method: IEA:InterPro; Description: C:cytoplasm} {ID:0005625; Method: IDA:CGD; Description: C:soluble fraction} {ID:0004148; Method: IEA:EC; Description: F:dihydrolipoyl dehydrogenase activity} {ID:0050660; Method: IEA:InterPro; Description: F:flavin adenine dinucleotide binding} {ID:0045454; Method: IEA:InterPro; Description: P:cell redox homeostasis} {ID:0009405; Description: P:path…
WH_10009040	45.1	2.4e-142	Q5AEK8_CANAL	CAO19.260, ORF19.260	EAL01099.1	584	Candida albicans	5476	SIMILARITY: Contains 1 cytochrome b5 heme-binding domain.	15123810	XP_719958.1, XM_714865.1	{ID:PF00173; Description: Cyt-b5} {ID:PF00487; Description: Cyt-b5}	Isolated from a wide variety of substrates including humans	animals	invasive candidal disease	invasive candidal disease	{ID:0020037; Method: IEA:InterPro; Description: F:heme binding} {ID:0016717; Method: IEA:InterPro; Description: F:oxidoreductase activity, acting on paired donors, with oxidation of a pair of donors resulting in} {ID:0006633; Method: IEA:InterPro; Description: P:fatty acid biosynthetic process} {ID:0006679; Method: IMP:CGD; Description: P:glucosylceramide biosynthetic process} {ID:0030448; Method…
WH_10009079	82	0	C7ZLR4_NECH7	FKS1	EEU35034.1	1935	Nectria haematococca	660122	Unknown	19714214	XP_003040747.1, XM_003040701.1	{ID:PF02364; Description: Glucan_synthase}	Trees of various plant families	xyloid	Fruit rot, stem rot	Fruit Rot	{ID:0000148; Method: IEA:InterPro; Description: C:1,3-beta-D-glucan synthase complex} {ID:0003843; Method: IEA:InterPro; Description: F:1,3-beta-D-glucan synthase activity} {ID:0006075; Method: IEA:InterPro; Description: P:1,3-beta-D-glucan biosynthetic process}
WH_10009089	48.3	8.7e-229	A4QRN5_MAGO7	MGG_03530	EDJ94565.1	1015	Magnaporthe oryzae	242507	Unknown	15846337	XP_360987.2, XM_360987.2	{ID:PF08238; Description: Sel1}	Poaceae, especially important on Oryzae	herb	Rice blast	Rice Blast	{ID:0005488; Method: IEA:InterPro; Description: F:binding}
WH_10009090	42.1	1.3e-70	A4UC81_MAGO7	MGG_10702	EDJ94108.1	376	Magnaporthe oryzae	242507	Unknown	15846337	XP_367072.2, XM_367072.2	{ID:PF07690; Description: MFS_1}	Poaceae, especially important on Oryzae	herb	Rice blast	Rice Blast	{ID:0016021; Method: IEA:InterPro; Description: C:integral to membrane} {ID:0055085; Method: IEA:InterPro; Description: P:transmembrane transport}
WH_10009099	51.7	7.1e-178	A4QRX6_MAGO7	MGG_03451	EDJ94656.1	702	Magnaporthe oryzae	242507	Unknown	15846337	XP_360908.2, XM_360908.2	{ID:zf-C2H2; Description: PF00096.20}	Poaceae, especially important on Oryzae	herb	Rice blast	Rice Blast	{ID:0005622; Method: IEA:InterPro; Description: C:intracellular} {ID:0003676; Method: IEA:InterPro; Description: F:nucleic acid binding} {ID:0008270; Method: IEA:InterPro; Description: F:zinc ion binding}
WH_10009101	45.3	1.4e-207	Q5AI14_CANAL	TPS2	CAC17748.1	888	Candida albicans	5476	Unknown	15123810	XP_721265.1, XM_716172.1, XP_721536.1, XM_716443.1	{ID:PF00982; Description: Glyco_transf_20} {ID:PF02358; Description: Glyco_transf_20}	Isolated from a wide variety of substrates including humans	animals	invasive candidal disease	invasive candidal disease	{ID:0004805; Method: IMP:CGD; Description: F:trehalose-phosphatase activity} {ID:0030448; Method: IMP:CGD; Description: P:hyphal growth} {ID:0009405; Method: IMP:CGD; Description: P:pathogenesis} {ID:0009408; Method: IMP:CGD; Description: P:response to heat} {ID:0006970; Method: IMP:CGD; Description: P:response to osmotic stress} {ID:0006979; Method: IMP:CGD; Description: P:response to oxidative …
WH_10009117	48.7	3.8e-43	C0SCD5_PARBP	PABG_05340	EEH23129.1	206	Paracoccidioides brasiliensis	482561	Unknown	Unknown	Unknown	{ID:PF00583; Description: Acetyltransf_1}	humans	vertebrata	Paracoccidioidomycosis	Paracoccidioidomycosis	{ID:0008080; Method: IEA:InterPro; Description: F:N-acetyltransferase activity}
WH_10009255	44.9	2.5e-16	Q2LK92_BOTFU	PIC5	ABA25866.1	117	Botryotinia fuckeliana	40559	SIMILARITY: Belongs to the FKBP-type PPIase family.	16497329	Unknown	{ID:PF00254; Description: FKBP_C}	Various plant families	plants	Grey mould. Parasite or saprophyte	Gray Mould	{ID:0003755; Method: IEA:UniProtKB-KW; Description: F:peptidyl-prolyl cis-trans isomerase activity} {ID:0006457; Method: IEA:UniProtKB-KW; Description: P:protein folding}
WH_10009281	43.7	1.1e-198	O93841_9PEZI	CHIP6	AAD00894.3	914	Glomerella cingulata	5457	Unknown	12000454	Unknown	{ID:PF03033; Description: Glyco_transf_28} {ID:PF00201; Description: Glyco_transf_28}	Multiple genera in multiple families	plants	'Anthracnose of stems and leaves, dieback, root rot, leaf spot, blossom rot, fruit rot (dieback and ripe rot), seedling blight.' (Mordue 1971)	Anthracnose	{ID:0016758; Method: IEA:InterPro; Description: F:transferase activity, transferring hexosyl groups} {ID:0030259; Method: IEA:InterPro; Description: P:lipid glycosylation}
WH_10009293	71.5	0	Q8J286_COLLN	CLAP1	AAN62846.1	1167	Colletotrichum lindemuthianum	290576	SIMILARITY: Belongs to the cation transport ATPase (P-type) family.	12395188	Unknown	{ID:PF00122; Description: E1-E2_ATPase} {ID:PF00403; Description: E1-E2_ATPase} {ID:PF00702; Description: HMA}	Multiple genera of Fabaceae. Rare reports on other taxa	herb	Leaf, stem and pod anthracnose	Leaf Spot	{ID:0016021; Method: IEA:UniProtKB-KW; Description: C:integral to membrane} {ID:0005524; Method: IEA:UniProtKB-KW; Description: F:ATP binding} {ID:0005507; Method: IEA:InterPro; Description: F:copper ion binding} {ID:0004008; Method: IEA:InterPro; Description: F:copper-exporting ATPase activity} {ID:0006754; Method: IEA:InterPro; Description: P:ATP biosynthetic process}
WH_10009319	89.8	2.8e-313	Q2PEP0_9HYPO	NOXA	BAE72680.1	557	Epichloe festucae	35717	SIMILARITY: Contains 1 FAD-binding FR-type domain.; SIMILARITY: Contains 1 ferric oxidoreductase domain.	16517760	Unknown	{ID:PF08022; Description: FAD_binding_8} {ID:PF01794; Description: FAD_binding_8} {ID:PF08030; Description: Ferric_reduct}	plants	plants	cool-season grasses	Cool-season Grasses	{ID:0016021; Method: IEA:UniProtKB-KW; Description: C:integral to membrane} {ID:0009055; Method: IEA:InterPro; Description: F:electron carrier activity} {ID:0050660; Method: IEA:InterPro; Description: F:flavin adenine dinucleotide binding} {ID:0005506; Method: IEA:InterPro; Description: F:iron ion binding} {ID:0016491; Method: IEA:UniProtKB-KW; Description: F:oxidoreductase activity}
WH_10009326	64.7	2e-128	Q59ZI9_CANAL	CKA2	EAK95849.1	329	Candida albicans	5476	SIMILARITY: Belongs to the protein kinase superfamily.; CAUTION: The sequence shown here is derived from an EMBL/GenBank/DDBJ whole genome shotgun (WGS) entry which is preliminary data.	15123810	XP_714889.1, XM_709796.1, XP_714952.1, XM_709859.1	{ID:PF00069; Description: Pkinase}	Isolated from a wide variety of substrates including humans	animals	invasive candidal disease	invasive candidal disease	{ID:0005524; Method: IEA:UniProtKB-KW; Description: F:ATP binding} {ID:0004674; Method: IEA:UniProtKB-KW; Description: F:protein serine/threonine kinase activity} {ID:0019722; Method: IGI:CGD; Description: P:calcium-mediated signaling} {ID:0009405; Method: IMP:CGD; Description: P:pathogenesis} {ID:0042493; Method: IMP:CGD; Description: P:response to drug} {ID:0006979; Method: IMP:CGD; Description…
WH_10009339	40.3	4.2e-73	Q8J214_USTMD	CRU1	AAN10186.1	592	Ustilago maydis	5270	Unknown	Unknown	Unknown	{ID:PF00400; Description: WD40}	Euchlaena spp., Zea spp. (Poaceae)	herb	Smut. Corn smut	Smut
WH_10009386	62	4.4e-48	Q9P8W9_CRYNE	CPA1	AAF69795.1	162	Cryptococcus neoformans	5207	FUNCTION: PPIases accelerate the folding of proteins (By similarity).; FUNCTION: PPIases accelerate the folding of proteins. It catalyzes the cis-trans isomerization of proline imidic peptide bonds in oligopeptides (By similarity).; CATALYTIC ACTIVITY: Peptidylproline (omega=180) = peptidylproline (omega=0).; SIMILARITY: Belongs to the cyclophilin-type PPIase family.; SIMILARITY: Contains 1 PPIas…	11415984	Unknown	{ID:PF00160; Description: Pro_isomerase}	humans	vertebrata	cryptococcosis	Cryptococcosis	{ID:0003755; Method: IEA:UniProtKB-KW; Description: F:peptidyl-prolyl cis-trans isomerase activity} {ID:0006457; Method: IEA:UniProtKB-KW; Description: P:protein folding}
WH_10009448	52.2	1.4e-49	Q59X89_CANAL	CAO19.13721, CAO19.589, CAO19.6364, CAO19.8221, O EAK95092.1 216 Candida albicans 5476 SIMILARITY: Belongs to the small GTPase superfamily. Rab family.; CAUTION: The sequence shown here is derived from an EMBL/GenBank/DDBJ whole genome shotgun (WGS) entry which is preliminary data. 15123810 XP_714175.1, XM_709082.1, XP_714216.1, XM_709123.1, XP_716121.1, XM_711028.1, XP_716205.1, XM_711112.1 {ID:…
