# Supplementary material for: Genome Analysis of Hypomyces perniciosus, the Causal Agent of Wet Bubble Disease of Button Mushroom (Agaricus bisporus)
Source: Genes (Basel). 2019 May 29;10(6):417. doi: 10.3390/genes10060417 (PMC6627653; doi:10.3390/genes10060417)
Supplement: Supplementary file 1 [file genes-10-00417-s001.zip › genes-489343-supplementary/TableS13.xlsx]

## Sheet: Sheet1
Table S13. List of secretory protein genes in Hypomyces perniciosus genome.
Gene-ID	Nr	Nt	Swissprot	KEGG	COG	TrEMBL	Interpro	GO	Locus	{Secretory_Protein}
WH_10006941	gi|531866672|gb|EQL03465.1|/0/glutaminase GtaA [Ophiocordyceps sinensis CO18]	gi|953462986|ref|XM_014719482.1|/0.0/Metarhizium majus ARSEF 297 glutaminase GtaA partial mRNA	Q2U4L7/0.0/GTAA_ASPOR Glutaminase A OS=Aspergillus oryzae (strain ATCC 42149 / RIB 40) GN=gtaA PE=1 SV=2	NA	NA	T5ADC3/0.0/T5ADC3_OPHSC Glutaminase GtaA OS=Ophiocordyceps sinensis (strain Co18 / CGMCC 3.14243) GN=OCS_00816 PE=4 SV=1	PF08760/8.8E-18/Domain of unknown function (DUF1793)	NA	{utg13:188187:190392:-}	{YES}
WH_10006946	gi|927409843|ref|XP_013950767.1|/0/glycoside hydrolase family 3 protein [Trichoderma virens Gv29-8] &gt;gi|358378883|gb|EHK16564.1| glycoside hydrolase family 3 protein [Trichoderma virens Gv29-8]	gi|927409842|ref|XM_014095292.1|/0.0/Trichoderma virens Gv29-8 glycoside hydrolase family 3 protein partial mRNA	A5ABF5/0.0/BGLM_ASPNC Probable beta-glucosidase M OS=Aspergillus niger (strain CBS 513.88 / FGSC A1513) GN=bglM PE=3 SV=1	tre:TRIREDRAFT_104797/0.0/glycoside hydrolase family 3; K05349 beta-glucosidase [EC:3.2.1.21]	CC1756/8e-80/---	G9N9E3/0.0/G9N9E3_HYPVG Beta-glucosidase OS=Hypocrea virens (strain Gv29-8 / FGSC 10586) GN=TRIVIDRAFT_41347 PE=3 SV=1	PF00933/1.9E-32/Glycosyl hydrolase family 3 N terminal domain	biological_process:GO:0030245//cellulose catabolic process;molecular_function:GO:0008422//beta-glucosidase activity;	{utg13:223450:226199:-}	{YES}
WH_10006962	gi|743634244|gb|KID65632.1|/8.37904e-19/Cell wall galactomannoprotein, partial [Metarhizium anisopliae ARSEF 549]	gi|953395837|ref|XM_014686675.1|/3e-18/Metarhizium brunneum ARSEF 3297 Cell wall galactomannoprotein partial mRNA	NA	NA	NA	A0A0B4FCW7/3e-18/A0A0B4FCW7_METAN Cell wall galactomannoprotein (Fragment) OS=Metarhizium anisopliae ARSEF 549 GN=MAN_05291 PE=4 SV=1	PF12296/1.0E-18/Hydrophobic surface binding protein A	NA	{utg13:277341:277874:+}	{YES}
WH_10006993	gi|630032866|ref|XP_007838048.1|/1.0699e-09/hypothetical protein PFICI_11276 [Pestalotiopsis fici W106-1] &gt;gi|573057527|gb|ETS77402.1| hypothetical protein PFICI_11276 [Pestalotiopsis fici W106-1]	gi|630032865|ref|XM_007839857.1|/1e-09/Pestalotiopsis fici W106-1 hypothetical protein mRNA	NA	NA	NA	W3WWA8/3e-09/W3WWA8_9PEZI Uncharacterized protein OS=Pestalotiopsis fici W106-1 GN=PFICI_11276 PE=4 SV=1	NA	NA	{utg13:371190:371603:-}	{YES}
WH_10007003	gi|116205301|ref|XP_001228461.1|/0/hypothetical protein CHGG_10534 [Chaetomium globosum CBS 148.51] &gt;gi|88176662|gb|EAQ84130.1| hypothetical protein CHGG_10534 [Chaetomium globosum CBS 148.51]	gi|699031042|emb|HG970335.1|/0.0/Fusarium graminearum chromosome 4, complete genome	P46825/2e-37/KLC_DORPE Kinesin light chain OS=Doryteuthis pealeii PE=2 SV=1	ang:ANI_1_892024/9e-07/An02g06530; protein TIF31; K03255 protein TIF31	all1466/1e-53/---	A0A0M0UAH9/0.0/A0A0M0UAH9_9PEZI Kinesin light chain OS=Madurella mycetomatis GN=MMYC01_G05302 PE=4 SV=1	PF13374/2.9E-12/Tetratricopeptide repeat	NA	{utg13:404564:406981:-}	{YES}
WH_10007021	gi|908388230|gb|KND88922.1|/3.68249e-151/NADH-ubiquinone oxidoreductase 19.3 kDa subunit, mitochondrial, partial [Tolypocladium ophioglossoides CBS 100239]	gi|667646620|ref|XM_008596920.1|/1e-146/Beauveria bassiana ARSEF 2860 mitochondrial NADH-ubiquinone oxidoreductase 20 kD subunit partial mRNA	O47950/5e-128/NDUS7_NEUCR NADH-ubiquinone oxidoreductase 19.3 kDa subunit, mitochondrial OS=Neurospora crassa (strain ATCC 24698 / 74-OR23-1A / CBS 708.71 / DSM 1257 / FGSC 987) GN=G17A4.170 PE=2 SV=1	cmt:CCM_01091/1e-146/mitochondrial NADH-ubiquinone oxidoreductase 20 kD subunit; K03940 NADH dehydrogenase (ubiquinone) Fe-S protein 7 [EC:1.6.5.3 1.6.99.3]	XF0306/3e-86/---	A0A0L0N4B4/1e-150/A0A0L0N4B4_9HYPO NADH-ubiquinone oxidoreductase 19.3 kDa subunit, mitochondrial (Fragment) OS=Tolypocladium ophioglossoides CBS 100239 GN=TOPH_06446 PE=3 SV=1	PF05730/4.4E-5/CFEM domain	biological_process:GO:0055114//oxidation-reduction process;molecular_function:GO:0046872//metal ion binding;GO:0008137//NADH dehydrogenase (ubiquinone) activity;GO:0051539//4 iron, 4 sulfur cluster binding;GO:0048038//quinone binding;	{utg13:460541:462452:-}	{YES}
WH_10007067	gi|908389623|gb|KND90284.1|/1.19641e-74/hypothetical protein TOPH_05165 [Tolypocladium ophioglossoides CBS 100239]	gi|629692716|ref|XM_007813459.1|/2e-60/Metarhizium acridum CQMa 102 glutathione-dependent formaldehyde-activating partial mRNA	NA	NA	mlr0112/3e-12/---	A0A0L0N8D3/4e-74/A0A0L0N8D3_9HYPO Uncharacterized protein OS=Tolypocladium ophioglossoides CBS 100239 GN=TOPH_05165 PE=4 SV=1	PF04828/1.0E-6/Glutathione-dependent formaldehyde-activating enzyme	NA	{utg13:617048:617653:-}	{YES}
WH_10007068	gi|770309538|gb|KJK66593.1|/6.0506e-106/Prokaryotic phospholipase A2 [Aspergillus parasiticus SU-1]	gi|38304196|dbj|AB126038.1|/1e-105/Aspergillus oryzae spaA gene for secretory phospholipase A2, complete cds	D4B0M5/3e-46/A2001_ARTBC Uncharacterized secreted protein ARB_02001 OS=Arthroderma benhamiae (strain ATCC MYA-4681 / CBS 112371) GN=ARB_02001 PE=1 SV=1	pno:SNOG_14783/3e-27/hypothetical protein; K20475 protein transport protein SEC39	NA	A0A0F0IL31/2e-105/A0A0F0IL31_ASPPA Prokaryotic phospholipase A2 OS=Aspergillus parasiticus SU-1 GN=P875_00128013 PE=4 SV=1	PF09056/6.1E-44/Prokaryotic phospholipase A2	NA	{utg13:623429:624085:+}	{YES}
WH_10007099	gi|589110995|ref|XP_006967520.1|/0/predicted protein [Trichoderma reesei QM6a] &gt;gi|340516390|gb|EGR46639.1| predicted protein [Trichoderma reesei QM6a]	gi|761845341|ref|XM_007821524.2|/0.0/Metarhizium robertsii ARSEF 23 ser/Thr protein phosphatase family mRNA	D4B093/0.0/A1864_ARTBC Secreted protein ARB_01864 OS=Arthroderma benhamiae (strain ATCC MYA-4681 / CBS 112371) GN=ARB_01864 PE=1 SV=1	NA	SPBPB2B2.06c/3e-147/---	A0A0F9XLG6/0.0/A0A0F9XLG6_TRIHA Calcineurin-like phosphoesterase OS=Trichoderma harzianum GN=THAR02_02539 PE=4 SV=1	NA	biological_process:GO:0009166//nucleotide catabolic process;molecular_function:GO:0016787//hydrolase activity;	{utg13:706903:709156:+}	{YES}
WH_10007116	gi|667725742|gb|KFA67458.1|/0/hypothetical protein S40285_00217 [Stachybotrys chlorohalonata IBT 40285]	gi|629692176|ref|XM_007813189.1|/0.0/Metarhizium acridum CQMa 102 candidapepsin-4 precursor partial mRNA	Q8NKB6/3e-136/OPSB_ASPOR Probable aspartic-type endopeptidase opsB OS=Aspergillus oryzae (strain ATCC 42149 / RIB 40) GN=opsB PE=2 SV=1	pbn:PADG_12056/3e-125/PADG_06206, PADG_06207; replication factor C subunit 4; K10755 replication factor C subunit 2/4	NA	A0A084QU23/0.0/A0A084QU23_9HYPO Uncharacterized protein OS=Stachybotrys chlorohalonata IBT 40285 GN=S40285_00217 PE=3 SV=1	PF00026/1.2E-74/Eukaryotic aspartyl protease	molecular_function:GO:0008233//peptidase activity;	{utg13:761865:763354:+}	{YES}
WH_10007140	gi|927410932|ref|XP_013951303.1|/0/hypothetical protein TRIVIDRAFT_57134 [Trichoderma virens Gv29-8] &gt;gi|358379421|gb|EHK17101.1| hypothetical protein TRIVIDRAFT_57134 [Trichoderma virens Gv29-8]	gi|589100790|ref|XM_006962356.1|/0.0/Trichoderma reesei QM6a Arginase/agmatinase/formimionoglutamate hydrolase (TRIREDRAFT_55179), partial mRNA	Q6CIB4/3e-132/GBU1_KLULA Guanidinobutyrase OS=Kluyveromyces lactis (strain ATCC 8585 / CBS 2359 / DSM 70799 / NBRC 1267 / NRRL Y-1140 / WM37) GN=GBU1 PE=1 SV=1	tre:TRIREDRAFT_55179/0.0/Arginase/agmatinase/formimionoglutamate hydrolase; K01480 agmatinase [EC:3.5.3.11]	SPBC8E4.03/7e-131/---	G9N7Y9/0.0/G9N7Y9_HYPVG Uncharacterized protein OS=Hypocrea virens (strain Gv29-8 / FGSC 10586) GN=TRIVIDRAFT_57134 PE=3 SV=1	PF00491/1.8E-92/Arginase family	molecular_function:GO:0046872//metal ion binding;GO:0016813//hydrolase activity, acting on carbon-nitrogen (but not peptide) bonds, in linear amidines;	{utg13:854584:855961:-}	{YES}
WH_10007151	gi|927414254|ref|XP_013952958.1|/6.5188e-36/hypothetical protein TRIVIDRAFT_204174 [Trichoderma virens Gv29-8] &gt;gi|358381082|gb|EHK18758.1| hypothetical protein TRIVIDRAFT_204174 [Trichoderma virens Gv29-8]	gi|347009717|gb|CP003004.1|/6e-07/Myceliophthora thermophila ATCC 42464 chromosome 3, complete sequence	NA	NA	NA	G9N374/2e-35/G9N374_HYPVG Uncharacterized protein OS=Hypocrea virens (strain Gv29-8 / FGSC 10586) GN=TRIVIDRAFT_204174 PE=4 SV=1	NA	NA	{utg13:883280:883805:-}	{YES}
WH_10007177	gi|615427941|ref|XP_007588800.1|/2.00912e-34/hypothetical protein UCRNP2_9566 [Neofusicoccum parvum UCRNP2] &gt;gi|485916360|gb|EOD43715.1| hypothetical protein UCRNP2_9566 [Neofusicoccum parvum UCRNP2]	gi|5829997|emb|AL115378.1|/2e-20/Botrytis cinerea strain T4 cDNA library	NA	NA	NA	R1FX47/6e-34/R1FX47_BOTPV Uncharacterized protein OS=Botryosphaeria parva (strain UCR-NP2) GN=UCRNP2_9566 PE=4 SV=1	NA	NA	{utg13:1030336:1030770:+}	{YES}
WH_10007182	gi|751746239|gb|KIM94431.1|/1.73634e-11/hypothetical protein OIDMADRAFT_34987 [Oidiodendron maius Zn]	gi|636749480|ref|XM_008078723.1|/4e-06/Glarea lozoyensis ATCC 20868 Concanavalin A-like lectins/glucanase mRNA	NA	NA	NA	A0A0C3GVS9/5e-11/A0A0C3GVS9_9PEZI Uncharacterized protein OS=Oidiodendron maius Zn GN=OIDMADRAFT_34987 PE=4 SV=1	PF01828/8.6E-16/Peptidase A4 family	NA	{utg13:1239000:1239794:+}	{YES}
WH_10007219	gi|628247708|ref|XP_007719009.1|/1.27359e-36/hypothetical protein COCCADRAFT_113643 [Bipolaris zeicola 26-R-13] &gt;gi|576911905|gb|EUC26686.1| hypothetical protein COCCADRAFT_113643 [Bipolaris zeicola 26-R-13]	gi|343771218|emb|HE580277.1|/4e-07/Naumovozyma dairenensis CBS 421 chromosome 11, complete genome	NA	NA	NA	W6Y5Z4/4e-36/W6Y5Z4_COCCA Uncharacterized protein OS=Bipolaris zeicola 26-R-13 GN=COCCADRAFT_113643 PE=4 SV=1	NA	NA	{utg13:1406194:1407212:-}	{YES}
WH_10007257	gi|751354552|gb|KIL92274.1|/5.52122e-46/hypothetical protein FAVG1_04683 [Fusarium avenaceum]	gi|815879442|ref|XM_012358335.1|/7e-11/Coccidioides immitis RS increased rDNA silencing protein 4 mRNA	NA	NA	NA	A0A0C7BV93/7e-23/A0A0C7BV93_9FUNG Uncharacterized protein OS=Rhizopus microsporus GN=RMATCC62417_10345 PE=4 SV=1	NA	NA	{utg13:1580215:1580643:+}	{YES}
WH_10007260	gi|920641326|gb|KOM22046.1|/5.1115e-17/hypothetical protein XA68_389 [Ophiocordyceps unilateralis]	gi|589110842|ref|XM_006967382.1|/1e-14/Trichoderma reesei QM6a cell wall protein (TRIREDRAFT_123039), mRNA	NA	NA	NA	A0A0L9SVM1/2e-16/A0A0L9SVM1_9HYPO Uncharacterized protein OS=Ophiocordyceps unilateralis GN=XA68_389 PE=4 SV=1	NA	NA	{utg13:1601326:1602430:+}	{YES}
WH_10007262	gi|572276103|gb|ETR99452.1|/4.20342e-95/hypothetical protein M419DRAFT_37538 [Trichoderma reesei RUT C-30]	gi|589111430|ref|XM_006967676.1|/2e-79/Trichoderma reesei QM6a predicted protein (TRIREDRAFT_110078), partial mRNA	NA	NA	NA	A0A024S321/1e-94/A0A024S321_HYPJE Uncharacterized protein OS=Trichoderma reesei RUT C-30 GN=M419DRAFT_37538 PE=4 SV=1	NA	NA	{utg13:1604580:1605131:+}	{YES}
WH_10007273	gi|629713324|ref|XP_007819224.1|/4.21813e-63/NLP/P60 protein [Metarhizium robertsii ARSEF 23] &gt;gi|322710231|gb|EFZ01806.1| NLP/P60 protein [Metarhizium robertsii ARSEF 23]	gi|629713323|ref|XM_007821033.1|/4e-63/Metarhizium robertsii ARSEF 23 NLP/P60 protein mRNA	NA	NA	NA	E9ESZ1/1e-62/E9ESZ1_METRA NLP/P60 protein OS=Metarhizium robertsii (strain ARSEF 23 / ATCC MYA-3075) GN=MAA_03035 PE=4 SV=1	NA	NA	{utg13:1630944:1631542:-}	{YES}
WH_10007276	gi|927421748|ref|XP_013956705.1|/0/hypothetical protein TRIVIDRAFT_29729 [Trichoderma virens Gv29-8] &gt;gi|358384888|gb|EHK22485.1| hypothetical protein TRIVIDRAFT_29729 [Trichoderma virens Gv29-8]	gi|589100060|ref|XM_006961991.1|/0.0/Trichoderma reesei QM6a multicopper oxidase (TRIREDRAFT_55566), partial mRNA	P37064/2e-52/ASO_CUCPM L-ascorbate oxidase OS=Cucurbita pepo var. melopepo PE=1 SV=1	hir:HETIRDRAFT_181063/8e-37/lcc12; laccase; K19791 iron transport multicopper oxidase	SPAC1F7.08/9e-27/---	G9MQV6/0.0/G9MQV6_HYPVG Uncharacterized protein OS=Hypocrea virens (strain Gv29-8 / FGSC 10586) GN=TRIVIDRAFT_29729 PE=4 SV=1	PF07731/2.6E-18/Multicopper oxidase	molecular_function:GO:0046872//metal ion binding;	{utg13:1641276:1643144:+}	{YES}
WH_10007283	gi|589100493|ref|XP_006962269.1|/0/predicted protein [Trichoderma reesei QM6a] &gt;gi|340521627|gb|EGR51861.1| predicted protein [Trichoderma reesei QM6a]	gi|953395033|ref|XM_014686273.1|/0.0/Metarhizium brunneum ARSEF 3297 ABC1 domain protein partial mRNA	O42653/4e-116/YF9E_SCHPO ABC1 family protein C10F6.14c OS=Schizosaccharomyces pombe (strain 972 / ATCC 24843) GN=SPAC10F6.14c PE=3 SV=1	maj:MAA_03871/0.0/ABC1 family protein; K08869 aarF domain-containing kinase	SPAC10F6.14c/2e-116/---	A0A024RVP9/0.0/A0A024RVP9_HYPJE ABC1-domain-containing protein OS=Trichoderma reesei RUT C-30 GN=M419DRAFT_92942 PE=4 SV=1	PF03109/1.9E-20/ABC1 family	NA	{utg13:1657142:1659297:-}	{YES}
WH_10007288	gi|682277729|gb|KFX99720.1|/0/hypothetical protein O988_03684 [Pseudogymnoascus sp. VKM F-3808]	gi|517314787|emb|HF679026.1|/1e-168/Fusarium fujikuroi IMI 58289 draft genome, chromosome FFUJ_chr04	D4AS70/1e-146/FAE1_ARTBC Probable feruloyl esterase ARB_07085 OS=Arthroderma benhamiae (strain ATCC MYA-4681 / CBS 112371) GN=ARB_07085 PE=1 SV=1	afm:AFUA_5G00960/5e-103/feruloyl esterase (EC:3.1.1.-); K09252 feruloyl esterase [EC:3.1.1.73]	NA	A0A093Y404/0.0/A0A093Y404_9PEZI Carboxylic ester hydrolase OS=Pseudogymnoascus pannorum VKM F-3808 GN=O988_03684 PE=3 SV=1	PF07519/6.1E-96/Tannase and feruloyl esterase	NA	{utg13:1675577:1677205:-}	{YES}
WH_10007289	gi|591430238|gb|EXL64658.1|/0/hypothetical protein FOPG_19086 [Fusarium oxysporum f. sp. conglutinans race 2 54008]	gi|517314787|emb|HF679026.1|/1e-163/Fusarium fujikuroi IMI 58289 draft genome, chromosome FFUJ_chr04	P34913/2e-12/HYES_HUMAN Bifunctional epoxide hydrolase 2 OS=Homo sapiens GN=EPHX2 PE=1 SV=2	cput:CONPUDRAFT_93019/1e-08/alpha beta-hydrolase; K08726 soluble epoxide hydrolase / lipid-phosphate phosphatase [EC:3.3.2.10 3.1.3.76]	AGc3327A/2e-13/---	X0GMZ4/0.0/X0GMZ4_FUSOX Uncharacterized protein OS=Fusarium oxysporum f. sp. conglutinans race 2 54008 GN=FOPG_19086 PE=4 SV=1	PF00561/1.5E-17/alpha/beta hydrolase fold	molecular_function:GO:0003824//catalytic activity;	{utg13:1679754:1680767:+}	{YES}
WH_10007290	gi|589104603|ref|XP_006964324.1|/0/glycoside hydrolase family 2 [Trichoderma reesei QM6a] &gt;gi|340519764|gb|EGR50002.1| glycoside hydrolase family 2 [Trichoderma reesei QM6a] &gt;gi|572280361|gb|ETS03458.1| family 2 glycosyl hydrolase [Trichoderma reesei RUT C-30]	gi|589104602|ref|XM_006964262.1|/0.0/Trichoderma reesei QM6a glycoside hydrolase family 2 (TRIREDRAFT_76852), mRNA	P06760/3e-18/BGLR_RAT Beta-glucuronidase OS=Rattus norvegicus GN=Gusb PE=2 SV=1	pcs:Pc16g06900/1e-23/Pc16g06900; K01195 beta-glucuronidase [EC:3.2.1.31]	TM1062/3e-21/---	A0A024SEG5/0.0/A0A024SEG5_HYPJE Family 2 glycosyl hydrolase OS=Trichoderma reesei RUT C-30 GN=M419DRAFT_97525 PE=4 SV=1	PF00703/1.1E-7/Glycosyl hydrolases family 2	biological_process:GO:0005975//carbohydrate metabolic process;molecular_function:GO:0004553//hydrolase activity, hydrolyzing O-glycosyl compounds;	{utg13:1680836:1683065:-}	{YES}
WH_10007308	gi|628247708|ref|XP_007719009.1|/6.21062e-19/hypothetical protein COCCADRAFT_113643 [Bipolaris zeicola 26-R-13] &gt;gi|576911905|gb|EUC26686.1| hypothetical protein COCCADRAFT_113643 [Bipolaris zeicola 26-R-13]	gi|768856036|gb|CP006453.1|/3e-08/Saccharomyces cerevisiae YJM627 chromosome XII sequence	NA	NA	NA	W6Y5Z4/2e-18/W6Y5Z4_COCCA Uncharacterized protein OS=Bipolaris zeicola 26-R-13 GN=COCCADRAFT_113643 PE=4 SV=1	NA	NA	{utg13:1733230:1734253:+}	{YES}
WH_10007369	gi|818167663|gb|KKP06997.1|/0/hypothetical protein THAR02_00876 [Trichoderma harzianum]	gi|953390326|ref|XM_014683946.1|/0.0/Metarhizium brunneum ARSEF 3297 Secretory lipase family protein partial mRNA	D4AX63/3e-151/LIPA_ARTBC Lipase A OS=Arthroderma benhamiae (strain ATCC MYA-4681 / CBS 112371) GN=ARB_00790 PE=3 SV=1	afm:AFUA_5G14150/3e-41/lipase (EC:3.1.1.3); K01046 triacylglycerol lipase [EC:3.1.1.3]	NA	A0A0G0A3Z5/0.0/A0A0G0A3Z5_TRIHA Uncharacterized protein OS=Trichoderma harzianum GN=THAR02_00876 PE=4 SV=1	PF03583/3.6E-78/Secretory lipase	biological_process:GO:0016042//lipid catabolic process;molecular_function:GO:0004806//triglyceride lipase activity;	{utg13:1925035:1926414:+}	{YES}
WH_10007377	gi|572282409|gb|ETS05423.1|/0/Six-hairpin glycosidase [Trichoderma reesei RUT C-30]	gi|927421249|ref|XM_014100981.1|/0.0/Trichoderma virens Gv29-8 glycoside hydrolase family 76 protein partial mRNA	Q5ACZ2/4e-12/DFG5_CANAL Mannan endo-1,6-alpha-mannosidase DFG5 OS=Candida albicans (strain SC5314 / ATCC MYA-2876) GN=DFG5 PE=1 SV=1	mlr:MELLADRAFT_87666/8e-14/family 76 glycoside hydrolase; K08257 mannan endo-1,6-alpha-mannosidase [EC:3.2.1.101]	lin0763/4e-14/---	A0A024SKG0/0.0/A0A024SKG0_HYPJE Six-hairpin glycosidase OS=Trichoderma reesei RUT C-30 GN=M419DRAFT_23689 PE=4 SV=1	PF03663/8.4E-38/Glycosyl hydrolase family 76	molecular_function:GO:0016787//hydrolase activity;	{utg13:1945943:1947154:+}	{YES}
WH_10007420	gi|667518757|gb|KFA48144.1|/2.17567e-81/hypothetical protein S40293_08885 [Stachybotrys chartarum IBT 40293] &gt;gi|667735754|gb|KFA75093.1| hypothetical protein S40288_04017 [Stachybotrys chartarum IBT 40288]	gi|629724205|ref|XM_007824445.1|/2e-61/Metarhizium robertsii ARSEF 23 prp 4 CRoW domain-containing protein mRNA	D4ALI1/2e-08/A5178_ARTBC Uncharacterized secreted protein ARB_05178 OS=Arthroderma benhamiae (strain ATCC MYA-4681 / CBS 112371) GN=ARB_05178 PE=1 SV=1	NA	NA	A0A084RFV8/7e-81/A0A084RFV8_STACH Uncharacterized protein OS=Stachybotrys chartarum IBT 40288 GN=S40288_04017 PE=4 SV=1	NA	NA	{utg13:2106949:2107788:+}	{YES}
WH_10007469	gi|908387410|gb|KND88122.1|/0/Killer toxin subunits alpha/beta [Tolypocladium ophioglossoides CBS 100239]	gi|238504681|ref|XM_002383531.1|/0.0/Aspergillus flavus NRRL3357 class V chitinase Chi100, mRNA	P09805/3e-111/KTXA_KLULA Killer toxin subunits alpha/beta OS=Kluyveromyces lactis (strain ATCC 8585 / CBS 2359 / DSM 70799 / NBRC 1267 / NRRL Y-1140 / WM37) PE=1 SV=1	afm:AFUA_6G13720/0.0/class V chitinase (EC:3.2.1.14); K01183 chitinase [EC:3.2.1.14]	BH0916_1/3e-19/---	A0A0L0N221/0.0/A0A0L0N221_9HYPO Killer toxin subunits alpha/beta OS=Tolypocladium ophioglossoides CBS 100239 GN=TOPH_07232 PE=4 SV=1	PF00704/9.2E-50/Glycosyl hydrolases family 18	biological_process:GO:0008152//metabolic process;molecular_function:GO:0016798//hydrolase activity, acting on glycosyl bonds;	{utg13:2236163:2239948:-}	{YES}
WH_10007491	gi|628247708|ref|XP_007719009.1|/2.64118e-48/hypothetical protein COCCADRAFT_113643 [Bipolaris zeicola 26-R-13] &gt;gi|576911905|gb|EUC26686.1| hypothetical protein COCCADRAFT_113643 [Bipolaris zeicola 26-R-13]	gi|768856036|gb|CP006453.1|/4e-07/Saccharomyces cerevisiae YJM627 chromosome XII sequence	NA	NA	NA	W6Y5Z4/8e-48/W6Y5Z4_COCCA Uncharacterized protein OS=Bipolaris zeicola 26-R-13 GN=COCCADRAFT_113643 PE=4 SV=1	NA	NA	{utg13:2481605:2482536:-}	{YES}
WH_10007496	gi|630032866|ref|XP_007838048.1|/9.82636e-10/hypothetical protein PFICI_11276 [Pestalotiopsis fici W106-1] &gt;gi|573057527|gb|ETS77402.1| hypothetical protein PFICI_11276 [Pestalotiopsis fici W106-1]	gi|630032865|ref|XM_007839857.1|/1e-09/Pestalotiopsis fici W106-1 hypothetical protein mRNA	NA	NA	NA	W3WWA8/3e-09/W3WWA8_9PEZI Uncharacterized protein OS=Pestalotiopsis fici W106-1 GN=PFICI_11276 PE=4 SV=1	NA	NA	{utg13:2577663:2578088:-}	{YES}
WH_10007507	gi|818161555|gb|KKP01614.1|/1.25983e-86/hypothetical protein THAR02_06288 [Trichoderma harzianum]	gi|953479050|ref|XM_014727514.1|/5e-70/Metarhizium majus ARSEF 297 cyclin-dependent protein kinase regulator pho80 partial mRNA	NA	NA	NA	A0A0G0A968/4e-86/A0A0G0A968_TRIHA Uncharacterized protein OS=Trichoderma harzianum GN=THAR02_06288 PE=4 SV=1	NA	NA	{utg13:2616256:2616816:-}	{YES}
WH_10007526	gi|927408535|ref|XP_013950164.1|/0/glycoside hydrolase family 72 protein [Trichoderma virens Gv29-8] &gt;gi|358378276|gb|EHK15958.1| glycoside hydrolase family 72 protein [Trichoderma virens Gv29-8]	gi|927408534|ref|XM_014094689.1|/0.0/Trichoderma virens Gv29-8 glycoside hydrolase family 72 protein partial mRNA	D4ATC3/8e-79/GAS1_ARTBC 1,3-beta-glucanosyltransferase ARB_07487 OS=Arthroderma benhamiae (strain ATCC MYA-4681 / CBS 112371) GN=ARB_07487 PE=1 SV=1	NA	NA	G9NAU7/0.0/G9NAU7_HYPVG 1,3-beta-glucanosyltransferase OS=Hypocrea virens (strain Gv29-8 / FGSC 10586) GN=TRIVIDRAFT_40106 PE=3 SV=1	PF03198/5.3E-95/Glucanosyltransferase	biological_process:GO:0005975//carbohydrate metabolic process;cellular_component:GO:0031225//anchored component of membrane;GO:0005886//plasma membrane;molecular_function:GO:0016740//transferase activity;	{utg13:2682137:2683603:+}	{YES}
WH_10007550	gi|589107965|ref|XP_006966005.1|/3.92172e-108/predicted protein [Trichoderma reesei QM6a] &gt;gi|340517691|gb|EGR47934.1| predicted protein [Trichoderma reesei QM6a] &gt;gi|572278962|gb|ETS02113.1| putative secretory pathway protein [Trichoderma reesei RUT C-30]	gi|596654917|ref|XM_007273867.1|/2e-95/Colletotrichum gloeosporioides Nara gc5 secretory pathway protein (CGGC5_3561), partial mRNA	O74903/2e-32/YCS3_SCHPO Uncharacterized calcium-binding protein C613.03 OS=Schizosaccharomyces pombe (strain 972 / ATCC 24843) GN=SPCC613.03 PE=3 SV=1	NA	NA	G9NSJ6/2e-102/G9NSJ6_HYPAI Uncharacterized protein OS=Hypocrea atroviridis (strain ATCC 20476 / IMI 206040) GN=TRIATDRAFT_218339 PE=4 SV=1	NA	cellular_component:GO:0005783//endoplasmic reticulum;GO:0005794//Golgi apparatus;molecular_function:GO:0005509//calcium ion binding;	{utg13:2771913:2772588:+}	{YES}
WH_10007556	gi|969880527|gb|KUE97744.1|/0/FAD/FMN-containing dehydrogenase [Trichoderma gamsii]	gi|573976257|ref|XM_006666011.1|/0.0/Cordyceps militaris CM01 FAD/FMN-containing dehydrogenase (CCM_00852), partial mRNA	Q9C614/2e-19/GGLO1_ARATH Probable L-gulonolactone oxidase 1 OS=Arabidopsis thaliana GN=GULLO1 PE=3 SV=1	mbe:MBM_09631/3e-13/sugar 1,4-lactone oxidase; K00107 D-arabinono-1,4-lactone oxidase [EC:1.1.3.37]	Rv1771/9e-19/---	G9NAQ1/0.0/G9NAQ1_HYPVG Uncharacterized protein OS=Hypocrea virens (strain Gv29-8 / FGSC 10586) GN=TRIVIDRAFT_227849 PE=4 SV=1	PF04030/3.3E-7/D-arabinono-1,4-lactone oxidase	biological_process:GO:0055114//oxidation-reduction process;cellular_component:GO:0016020//membrane;molecular_function:GO:0003885//D-arabinono-1,4-lactone oxidase activity;GO:0050660//flavin adenine dinucleotide binding;	{utg13:2787008:2788739:+}	{YES}
WH_10007562	NA	NA	NA	NA	NA	NA	NA	NA	{utg13:2800656:2800919:-}	{YES}
WH_10007587	gi|589102877|ref|XP_006963461.1|/0/aldose-1-epimerase [Trichoderma reesei QM6a] &gt;gi|340520696|gb|EGR50932.1| aldose-1-epimerase [Trichoderma reesei QM6a]	gi|589102876|ref|XM_006963399.1|/0.0/Trichoderma reesei QM6a aldose-1-epimerase (TRIREDRAFT_120784), partial mRNA	D4AMB9/5e-63/GALM_ARTBC Probable aldose 1-epimerase ARB_05372 OS=Arthroderma benhamiae (strain ATCC MYA-4681 / CBS 112371) GN=ARB_05372 PE=1 SV=1	tre:TRIREDRAFT_120784/0.0/aldose-1-epimerase; K01785 aldose 1-epimerase [EC:5.1.3.3]	VC1594/2e-19/---	G0RDA3/0.0/G0RDA3_HYPJQ Aldose-1-epimerase OS=Hypocrea jecorina (strain QM6a) GN=TRIREDRAFT_120784 PE=4 SV=1	PF01263/5.0E-23/Aldose 1-epimerase	molecular_function:GO:0003824//catalytic activity;	{utg13:2878974:2880296:-}	{YES}
WH_10007592	gi|589102887|ref|XP_006963466.1|/2.00407e-129/predicted protein [Trichoderma reesei QM6a] &gt;gi|340520701|gb|EGR50937.1| predicted protein [Trichoderma reesei QM6a] &gt;gi|572282684|gb|ETS05698.1| hypothetical protein M419DRAFT_71162 [Trichoderma reesei RUT C-30]	gi|667649914|ref|XM_008598567.1|/1e-107/Beauveria bassiana ARSEF 2860 extracellular protein partial mRNA	NA	afm:AFUA_6G10930/1e-57/extracellular protein (EC:2.7.7.6); K00960 DNA-directed RNA polymerase [EC:2.7.7.6]	NA	A0A024SL74/6e-129/A0A024SL74_HYPJE Uncharacterized protein OS=Trichoderma reesei RUT C-30 GN=M419DRAFT_71162 PE=4 SV=1	NA	NA	{utg13:2891593:2892819:-}	{YES}
WH_10007627	gi|589100829|ref|XP_006962437.1|/0/glycoside hydrolase family 27 [Trichoderma reesei QM6a] &gt;gi|340521841|gb|EGR52075.1| glycoside hydrolase family 27 [Trichoderma reesei QM6a] &gt;gi|572282191|gb|ETS05205.1| alpha-galactosidase [Trichoderma reesei RUT C-30]	gi|589100828|ref|XM_006962375.1|/0.0/Trichoderma reesei QM6a glycoside hydrolase family 27 (TRIREDRAFT_75015), partial mRNA	Q92451/1e-144/AGAL3_HYPJE Alpha-galactosidase 3 OS=Hypocrea jecorina GN=agl3 PE=1 SV=1	tre:TRIREDRAFT_27259/0.0/glycoside hydrolase family 27; K07407 alpha-galactosidase [EC:3.2.1.22]	NA	A0A024SI68/0.0/A0A024SI68_HYPJE Alpha-galactosidase OS=Trichoderma reesei RUT C-30 GN=M419DRAFT_32557 PE=4 SV=1	PF16499/1.4E-7/Alpha galactosidase A	molecular_function:GO:0016787//hydrolase activity;	{utg13:3007154:3008673:-}	{YES}
WH_10007630	gi|969881419|gb|KUE98625.1|/0/melibiase [Trichoderma gamsii]	gi|927399758|ref|XM_014090250.1|/0.0/Trichoderma atroviride IMI 206040 glycoside hydrolase family 27 protein partial mRNA	Q9P4V4/7e-177/MEL_ZYGMR Alpha-galactosidase OS=Zygotorulaspora mrakii GN=MEL PE=3 SV=1	tre:TRIREDRAFT_65986/0.0/glycoside hydrolase family 27; K07407 alpha-galactosidase [EC:3.2.1.22]	NA	G9NPQ4/0.0/G9NPQ4_HYPAI Alpha-galactosidase OS=Hypocrea atroviridis (strain ATCC 20476 / IMI 206040) GN=TRIATDRAFT_52109 PE=3 SV=1	PF16499/9.6E-19/Alpha galactosidase A	biological_process:GO:0005975//carbohydrate metabolic process;molecular_function:GO:0052692//raffinose alpha-galactosidase activity;	{utg13:3014423:3016184:+}	{YES}
WH_10007811	gi|818166566|gb|KKP05999.1|/0/murein transglycosylase [Trichoderma harzianum]	gi|927417587|ref|XM_014099150.1|/0.0/Trichoderma virens Gv29-8 glycoside hydrolase family 17 protein mRNA	Q2UUZ1/1e-128/EGLC_ASPOR Probable glucan endo-1,3-beta-glucosidase eglC OS=Aspergillus oryzae (strain ATCC 42149 / RIB 40) GN=eglC PE=3 SV=1	tre:TRIREDRAFT_39942/7e-180/glycoside hydrolase family 17, beta-1,3-endoglucanase; K01199 glucan endo-1,3-beta-D-glucosidase [EC:3.2.1.39]	YGR282c/2e-18/---	A0A0G0AN43/0.0/A0A0G0AN43_TRIHA Murein transglycosylase OS=Trichoderma harzianum GN=THAR02_01871 PE=4 SV=1	PF00332/1.1E-6/Glycosyl hydrolases family 17	NA	{utg13:3633513:3634799:-}	{YES}
WH_10007834	NA	NA	NA	NA	NA	NA	NA	NA	{utg13:3706890:3707246:+}	{YES}
WH_10007845	gi|927391623|ref|XP_013941657.1|/1.02446e-167/hypothetical protein TRIATDRAFT_320737 [Trichoderma atroviride IMI 206040] &gt;gi|358394072|gb|EHK43473.1| hypothetical protein TRIATDRAFT_320737 [Trichoderma atroviride IMI 206040]	gi|347009717|gb|CP003004.1|/1e-30/Myceliophthora thermophila ATCC 42464 chromosome 3, complete sequence	NA	NA	NA	G9P2A1/3e-167/G9P2A1_HYPAI Uncharacterized protein OS=Hypocrea atroviridis (strain ATCC 20476 / IMI 206040) GN=TRIATDRAFT_320737 PE=4 SV=1	NA	NA	{utg13:3752434:3753594:-}	{YES}
WH_10007880	gi|908392437|gb|KND93055.1|/6.87677e-16/hypothetical protein TOPH_02362 [Tolypocladium ophioglossoides CBS 100239]	gi|589100342|ref|XM_006962132.1|/2e-08/Trichoderma reesei QM6a predicted protein (TRIREDRAFT_103866), partial mRNA	NA	NA	NA	A0A0L0NH61/2e-15/A0A0L0NH61_9HYPO Uncharacterized protein OS=Tolypocladium ophioglossoides CBS 100239 GN=TOPH_02362 PE=4 SV=1	NA	NA	{utg13:3873010:3873627:-}	{YES}
WH_10007884	gi|572282263|gb|ETS05277.1|/7.53455e-80/hypothetical protein M419DRAFT_117506, partial [Trichoderma reesei RUT C-30]	gi|953466744|ref|XM_014721361.1|/4e-66/Metarhizium majus ARSEF 297 extracellular serine-rich protein partial mRNA	P0DN32/8e-19/CUPR1_ARTBC Probable GPI-anchored cupredoxin ARB_05732-1 OS=Arthroderma benhamiae (strain ATCC MYA-4681 / CBS 112371) GN=ARB_05732-1 PE=1 SV=1	tve:TRV_03003/9e-17/hypothetical protein; K04487 cysteine desulfurase [EC:2.8.1.7]	NA	A0A024SHM4/2e-79/A0A024SHM4_HYPJE Uncharacterized protein (Fragment) OS=Trichoderma reesei RUT C-30 GN=M419DRAFT_117506 PE=4 SV=1	NA	cellular_component:GO:0016020//membrane;	{utg13:3885361:3886025:+}	{YES}
WH_10007887	gi|927419474|ref|XP_013955568.1|/1.05503e-63/hypothetical protein TRIVIDRAFT_51902 [Trichoderma virens Gv29-8] &gt;gi|358383712|gb|EHK21375.1| hypothetical protein TRIVIDRAFT_51902 [Trichoderma virens Gv29-8]	gi|589100338|ref|XM_006962130.1|/6e-46/Trichoderma reesei QM6a cyanovirin-n domain-containing protein (TRIREDRAFT_72183), partial mRNA	NA	NA	NA	G9MW80/3e-63/G9MW80_HYPVG Uncharacterized protein OS=Hypocrea virens (strain Gv29-8 / FGSC 10586) GN=TRIVIDRAFT_51902 PE=4 SV=1	PF08881/6.3E-13/CVNH domain	NA	{utg13:3895416:3896137:+}	{YES}
WH_10007891	gi|927391531|ref|XP_013941611.1|/0/hypothetical protein TRIATDRAFT_148968 [Trichoderma atroviride IMI 206040] &gt;gi|358394020|gb|EHK43421.1| hypothetical protein TRIATDRAFT_148968 [Trichoderma atroviride IMI 206040]	gi|589100328|ref|XM_006962125.1|/0.0/Trichoderma reesei QM6a glycosylphosphatidylinositol transamidase (TRIREDRAFT_74947), partial mRNA	P49018/9e-147/GPI8_YEAST GPI-anchor transamidase OS=Saccharomyces cerevisiae (strain ATCC 204508 / S288c) GN=GPI8 PE=1 SV=1	aor:AOR_1_2058174/3e-171/AO090005001185; cell division control protein 45; K06628 cell division control protein 45	YDR331w/5e-147/---	G9P1Z5/0.0/G9P1Z5_HYPAI Uncharacterized protein OS=Hypocrea atroviridis (strain ATCC 20476 / IMI 206040) GN=TRIATDRAFT_148968 PE=4 SV=1	PF01650/7.7E-41/Peptidase C13 family	biological_process:GO:0016255//attachment of GPI anchor to protein;GO:0006508//proteolysis;cellular_component:GO:0042765//GPI-anchor transamidase complex;molecular_function:GO:0008233//peptidase activity;GO:0003923//GPI-anchor transamidase activity;	{utg13:3903774:3904990:-}	{YES}
WH_10007922	gi|927419384|ref|XP_013955523.1|/5.31195e-125/hypothetical protein TRIVIDRAFT_216235 [Trichoderma virens Gv29-8] &gt;gi|358383664|gb|EHK21327.1| hypothetical protein TRIVIDRAFT_216235 [Trichoderma virens Gv29-8]	gi|667649868|ref|XM_008598544.1|/7e-95/Beauveria bassiana ARSEF 2860 extracellular protein partial mRNA	NA	afm:AFUA_6G10930/3e-56/extracellular protein (EC:2.7.7.6); K00960 DNA-directed RNA polymerase [EC:2.7.7.6]	NA	G9MW31/2e-124/G9MW31_HYPVG Uncharacterized protein OS=Hypocrea virens (strain Gv29-8 / FGSC 10586) GN=TRIVIDRAFT_216235 PE=4 SV=1	NA	NA	{utg13:4002432:4003139:+}	{YES}
WH_10007924	gi|927383449|ref|XP_013937570.1|/0/hypothetical protein TRIATDRAFT_288190 [Trichoderma atroviride IMI 206040] &gt;gi|358390001|gb|EHK39407.1| hypothetical protein TRIATDRAFT_288190 [Trichoderma atroviride IMI 206040]	gi|918823199|ref|XM_013574339.1|/0.0/Aureobasidium namibiae CBS 147.97 subtilisin-like protein partial mRNA	Q8NK92/2e-155/AORSN_ASPOR Aorsin OS=Aspergillus oryzae (strain ATCC 42149 / RIB 40) GN=aorO PE=1 SV=2	mbe:MBM_09864/0.0/Pro-kumamolisin; K01279 tripeptidyl-peptidase I [EC:3.4.14.9]	CAC0625/3e-14/---	G9PC25/0.0/G9PC25_HYPAI Uncharacterized protein OS=Hypocrea atroviridis (strain ATCC 20476 / IMI 206040) GN=TRIATDRAFT_288190 PE=4 SV=1	PF09286/1.0E-42/Pro-kumamolisin, activation domain	biological_process:GO:0006508//proteolysis;molecular_function:GO:0004252//serine-type endopeptidase activity;	{utg13:4005465:4007419:-}	{YES}
WH_10007929	gi|572282299|gb|ETS05313.1|/1.21835e-91/hypothetical protein M419DRAFT_95338 [Trichoderma reesei RUT C-30]	gi|699031042|emb|HG970335.1|/4e-41/Fusarium graminearum chromosome 4, complete genome	NA	NA	NA	A0A024SK77/4e-91/A0A024SK77_HYPJE Uncharacterized protein OS=Trichoderma reesei RUT C-30 GN=M419DRAFT_95338 PE=4 SV=1	NA	NA	{utg13:4023994:4024810:-}	{YES}
WH_10007984	gi|927421600|ref|XP_013956631.1|/0/hypothetical protein TRIVIDRAFT_54160 [Trichoderma virens Gv29-8] &gt;gi|358384811|gb|EHK22408.1| hypothetical protein TRIVIDRAFT_54160 [Trichoderma virens Gv29-8]	gi|667643830|ref|XM_008595525.1|/1e-160/Beauveria bassiana ARSEF 2860 ribonuclease T2 family protein partial mRNA	P81296/7e-41/RNL2_LENED Ribonuclease Le2 OS=Lentinula edodes PE=1 SV=1	maw:MAC_00742/1e-157/ribonuclease T2 precursor; K01166 ribonuclease T2 [EC:3.1.27.1]	NA	G9MTQ8/0.0/G9MTQ8_HYPVG Uncharacterized protein OS=Hypocrea virens (strain Gv29-8 / FGSC 10586) GN=TRIVIDRAFT_54160 PE=3 SV=1	PF00445/2.1E-40/Ribonuclease T2 family	biological_process:GO:0090502//RNA phosphodiester bond hydrolysis, endonucleolytic;molecular_function:GO:0003723//RNA binding;GO:0033897//ribonuclease T2 activity;	{utg13:4193797:4195032:-}	{YES}
WH_10008016	gi|729186133|emb|CEJ84602.1|/0/hypothetical protein VHEMI03523 [Torrubiella hemipterigena]	gi|629724410|ref|XM_007824510.1|/0.0/Metarhizium robertsii ARSEF 23 Soluble quinoprotein glucose/sorbosone dehydrogenase mRNA	NA	NA	SMa1833/1e-18/---	A0A0A1TBF5/0.0/A0A0A1TBF5_9HYPO Uncharacterized protein OS=Torrubiella hemipterigena GN=VHEMI03523 PE=4 SV=1	NA	NA	{utg13:4299362:4300881:+}	{YES}
WH_10008051	gi|927421450|ref|XP_013956556.1|/0/hypothetical protein TRIVIDRAFT_150698 [Trichoderma virens Gv29-8] &gt;gi|358384735|gb|EHK22332.1| hypothetical protein TRIVIDRAFT_150698 [Trichoderma virens Gv29-8]	gi|927391884|ref|XM_014086313.1|/1e-166/Trichoderma atroviride IMI 206040 SUN family beta-glucosidase-like protein mRNA	Q04018/1e-90/YM79_YEAST Uncharacterized protein YMR244W OS=Saccharomyces cerevisiae (strain ATCC 204508 / S288c) GN=YMR244W PE=3 SV=1	lth:KLTH0F06358g/4e-25/KLTH0F06358p; K01238 SUN family beta-glucosidase [EC:3.2.1.-]	NA	G9MTD2/0.0/G9MTD2_HYPVG Uncharacterized protein OS=Hypocrea virens (strain Gv29-8 / FGSC 10586) GN=TRIVIDRAFT_150698 PE=4 SV=1	PF03856/1.1E-74/Beta-glucosidase (SUN family)	NA	{utg13:4403121:4404666:-}	{YES}
WH_10008136	gi|761844385|ref|XP_007824570.2|/1.93197e-166/hypothetical protein MAA_08381 [Metarhizium robertsii ARSEF 23] &gt;gi|734841618|gb|EFY96074.2| hypothetical protein MAA_08381 [Metarhizium robertsii ARSEF 23]	gi|827056726|ref|XM_008091796.1|/1e-128/Colletotrichum graminicola M1.001 extracellular solute-binding protein family 1 partial mRNA	NA	ure:UREG_06493/5e-124/GTP-binding protein; K14569 ribosome biogenesis protein BMS1	VC1523/1e-18/---	E9F7Y2/6e-166/E9F7Y2_METRA Uncharacterized protein OS=Metarhizium robertsii (strain ARSEF 23 / ATCC MYA-3075) GN=MAA_08381 PE=4 SV=2	NA	NA	{utg13:4893586:4894640:-}	{YES}
WH_10008197	gi|799241966|gb|KJZ71103.1|/0/hypothetical protein HIM_09522 [Hirsutella minnesotensis 3608]	gi|761844957|ref|XM_007818378.2|/0.0/Metarhizium robertsii ARSEF 23 tlh3 mRNA	P0CT33/8e-08/TLH1_SCHPO ATP-dependent DNA helicase tlh1 (Fragment) OS=Schizosaccharomyces pombe (strain 972 / ATCC 24843) GN=tlh1 PE=3 SV=1	mrr:Moror_9735/4e-11/dna helicase; K10901 bloom syndrome protein [EC:3.6.4.12]	SPAC212.11/4e-08/---	A0A0F7ZSC1/0.0/A0A0F7ZSC1_9HYPO Uncharacterized protein OS=Hirsutella minnesotensis 3608 GN=HIM_09522 PE=4 SV=1	PF12013/1.6E-15/Protein of unknown function (DUF3505)	NA	{utg13:5188317:5190914:+}	{YES}
WH_10008203	NA	NA	NA	NA	NA	NA	NA	NA	{utg13:5208470:5209207:+}	{YES}
WH_10000609	gi|589115173|ref|XP_006969609.1|/0/predicted protein [Trichoderma reesei QM6a] &gt;gi|340514159|gb|EGR44426.1| predicted protein [Trichoderma reesei QM6a] &gt;gi|572273493|gb|ETR97123.1| hypothetical protein M419DRAFT_92403 [Trichoderma reesei RUT C-30]	gi|629713973|ref|XM_007821243.1|/1e-174/Metarhizium robertsii ARSEF 23 proteinrelated to amidohydrolase mRNA	Q8IYS1/2e-21/P20D2_HUMAN Peptidase M20 domain-containing protein 2 OS=Homo sapiens GN=PM20D2 PE=1 SV=2	NA	SA1935/6e-16/---	A0A024RVL2/0.0/A0A024RVL2_HYPJE Uncharacterized protein OS=Trichoderma reesei RUT C-30 GN=M419DRAFT_92403 PE=4 SV=1	NA	NA	{utg394:54934:56451:-}	{YES}
WH_10000626	gi|818161353|gb|KKP01445.1|/2.22373e-120/hypothetical protein THAR02_06441 [Trichoderma harzianum]	gi|629731166|ref|XM_007826677.1|/1e-110/Metarhizium robertsii ARSEF 23 Cerato-platanin mRNA	NA	NA	NA	A0A0F9XA95/7e-120/A0A0F9XA95_TRIHA Uncharacterized protein OS=Trichoderma harzianum GN=THAR02_06441 PE=4 SV=1	NA	NA	{utg394:102327:103124:-}	{YES}
WH_10000628	gi|969883291|gb|KUF00481.1|/0/endonuclease/exonuclease/phosphatase family [Trichoderma gamsii]	gi|629730032|ref|XM_007826308.1|/0.0/Metarhizium robertsii ARSEF 23 exonuclease III mRNA	Q9GUC9/5e-37/YFEF9_CAEEL Uncharacterized protein F14F9.5 OS=Caenorhabditis elegans GN=F14F9.5 PE=1 SV=2	NA	NA	A0A024RWC8/0.0/A0A024RWC8_HYPJE DNase I-like protein OS=Trichoderma reesei RUT C-30 GN=M419DRAFT_139410 PE=4 SV=1	PF03372/6.2E-19/Endonuclease/Exonuclease/phosphatase family	cellular_component:GO:0016020//membrane;molecular_function:GO:0005509//calcium ion binding;	{utg394:106820:108379:+}	{YES}
WH_10000638	gi|751351463|gb|KIL89185.1|/5.16381e-47/hypothetical protein FAVG1_07579 [Fusarium avenaceum]	gi|768856036|gb|CP006453.1|/2e-16/Saccharomyces cerevisiae YJM627 chromosome XII sequence	NA	NA	NA	A0A0D2YA94/4e-45/A0A0D2YA94_FUSO4 Uncharacterized protein OS=Fusarium oxysporum f. sp. lycopersici (strain 4287 / CBS 123668 / FGSC 9935 / NRRL 34936) GN=FOXG_13216 PE=4 SV=1	NA	NA	{utg394:144506:145471:+}	{YES}
WH_10000650	gi|818155598|gb|KKO97149.1|/5.29579e-174/endothiapepsin precursor [Trichoderma harzianum]	gi|761852611|ref|XM_007819177.2|/1e-162/Metarhizium robertsii ARSEF 23 Peptidase A1 mRNA	P11838/2e-123/CARP_CRYPA Endothiapepsin OS=Cryphonectria parasitica GN=EAPA PE=1 SV=2	maj:MAA_01430/3e-160/Peptidase A1; K06004 aspergillopepsin I [EC:3.4.23.18]	NA	A0A0F9WXI3/2e-173/A0A0F9WXI3_TRIHA Endothiapepsin OS=Trichoderma harzianum GN=THAR02_10750 PE=3 SV=1	PF00026/1.1E-75/Eukaryotic aspartyl protease	molecular_function:GO:0008233//peptidase activity;	{utg394:179684:180947:+}	{YES}
WH_10000683	gi|908388447|gb|KND89132.1|/1.00328e-39/Papain inhibitor [Tolypocladium ophioglossoides CBS 100239]	gi|927426821|ref|XM_014103767.1|/6e-39/Trichoderma virens Gv29-8 expansin-like protein partial mRNA	D4B2H3/2e-07/ALL7_ARTBC Allergen Asp f 7 homolog OS=Arthroderma benhamiae (strain ATCC MYA-4681 / CBS 112371) GN=ARB_02701 PE=3 SV=1	cci:CC1G_01597/1e-16/DNA polymerase lambda; K03512 DNA polymerase lambda [EC:2.7.7.7 4.2.99.-]	NA	A0A0L0N4Y0/3e-39/A0A0L0N4Y0_9HYPO Papain inhibitor OS=Tolypocladium ophioglossoides CBS 100239 GN=TOPH_06198 PE=4 SV=1	PF03330/1.4E-8/Rare lipoprotein A (RlpA)-like double-psi beta-barrel	NA	{utg394:268078:268482:-}	{YES}
WH_10000688	gi|818154172|gb|KKO96514.1|/2.8791e-61/hypothetical protein THAR02_11384 [Trichoderma harzianum]	gi|389639247|ref|XM_003717209.1|/7e-26/Magnaporthe oryzae 70-15 candidapepsin-3 (MGG_06327) mRNA, complete cds	D4DFT3/8e-24/OPSB_TRIVH Probable aspartic-type endopeptidase OPSB OS=Trichophyton verrucosum (strain HKI 0517) GN=OPSB PE=3 SV=1	pbn:PADG_12056/1e-22/PADG_06206, PADG_06207; replication factor C subunit 4; K10755 replication factor C subunit 2/4	NA	A0A0F9WVK9/9e-61/A0A0F9WVK9_TRIHA Uncharacterized protein OS=Trichoderma harzianum GN=THAR02_11384 PE=4 SV=1	PF00026/4.4E-32/Eukaryotic aspartyl protease	NA	{utg394:295763:297117:-}	{YES}
WH_10000690	gi|818168532|gb|KKP07794.1|/0/hypothetical protein THAR02_00002 [Trichoderma harzianum]	gi|256542325|gb|AC237345.1|/0.0/Trichoderma atroviride clone JGIBTOG-13D17, complete sequence	D4AXL1/4e-52/BLML_ARTBC Beta-lactamase-like protein ARB_00930 OS=Arthroderma benhamiae (strain ATCC MYA-4681 / CBS 112371) GN=ARB_00930 PE=1 SV=1	maw:MAC_01559/3e-45/beta-lactamase family protein; K11662 actin-related protein 6	NA	A0A0G0ATN3/0.0/A0A0G0ATN3_TRIHA Uncharacterized protein OS=Trichoderma harzianum GN=THAR02_00002 PE=4 SV=1	PF00144/5.8E-31/Beta-lactamase	NA	{utg394:302663:304617:+}	{YES}
WH_10000707	gi|969885103|gb|KUF02281.1|/4.01176e-96/hypothetical protein TGAM01_03212 [Trichoderma gamsii]	gi|927403010|ref|XM_014091876.1|/2e-91/Trichoderma atroviride IMI 206040 carbohydrate esterase family 5 protein mRNA	O59893/3e-24/AXE2_PENPU Acetylxylan esterase 2 OS=Penicillium purpurogenum GN=axe-2 PE=1 SV=1	nte:NEUTE1DRAFT38774/1e-26/NEUTE1DRAFT_38774; acetylxylan esterase precursor; K05972 acetylxylan esterase [EC:3.1.1.72]	NA	G9NJW6/4e-93/G9NJW6_HYPAI Carbohydrate esterase family 5 protein OS=Hypocrea atroviridis (strain ATCC 20476 / IMI 206040) GN=TRIATDRAFT_297844 PE=4 SV=1	PF01083/5.8E-49/Cutinase	NA	{utg394:351083:352242:+}	{YES}
WH_10000743	gi|629693257|ref|XP_007811920.1|/9.36555e-25/hypothetical protein MAC_05580 [Metarhizium acridum CQMa 102] &gt;gi|322696581|gb|EFY88371.1| hypothetical protein MAC_05580 [Metarhizium acridum CQMa 102]	gi|629718065|ref|XM_007822528.1|/1e-19/Metarhizium robertsii ARSEF 23 Extracellular membrane protein, CFEM domain protein mRNA	NA	NA	NA	A0A0L0N605/1e-20/A0A0L0N605_9HYPO Uncharacterized protein OS=Tolypocladium ophioglossoides CBS 100239 GN=TOPH_05958 PE=4 SV=1	PF05730/4.6E-12/CFEM domain	NA	{utg394:462464:462799:+}	{YES}
WH_10000746	gi|908386832|gb|KND87564.1|/1.32824e-70/hypothetical protein TOPH_07850 [Tolypocladium ophioglossoides CBS 100239]	gi|927396702|ref|XM_014088722.1|/4e-15/Trichoderma atroviride IMI 206040 hypothetical protein partial mRNA	NA	NA	NA	A0A0L0N0M3/4e-70/A0A0L0N0M3_9HYPO Uncharacterized protein OS=Tolypocladium ophioglossoides CBS 100239 GN=TOPH_07850 PE=4 SV=1	NA	NA	{utg394:467360:468245:+}	{YES}
WH_10000761	gi|927394487|ref|XP_013943089.1|/0/hypothetical protein TRIATDRAFT_151996 [Trichoderma atroviride IMI 206040] &gt;gi|358395450|gb|EHK44837.1| hypothetical protein TRIATDRAFT_151996 [Trichoderma atroviride IMI 206040]	gi|953399211|ref|XM_014688362.1|/0.0/Metarhizium brunneum ARSEF 3297 Stress-responsive protein Ish1 partial mRNA	Q03104/2e-24/MSC1_YEAST Meiotic sister chromatid recombination protein 1 OS=Saccharomyces cerevisiae (strain ATCC 204508 / S288c) GN=MSC1 PE=1 SV=1	wic:J056_002344/2e-08/Pre-mRNA-splicing factor CEF1; K12860 pre-mRNA-splicing factor CDC5/CEF1	NA	G9NV13/0.0/G9NV13_HYPAI Uncharacterized protein OS=Hypocrea atroviridis (strain ATCC 20476 / IMI 206040) GN=TRIATDRAFT_151996 PE=4 SV=1	PF10281/7.1E-12/Putative stress-responsive nuclear envelope protein	NA	{utg394:497749:499522:+}	{YES}
WH_10000788	gi|927762121|gb|KPA45092.1|/0/2-hydroxyacylsphingosine 1-beta-galactosyltransferase [Fusarium langsethiae]	gi|699031042|emb|HG970335.1|/0.0/Fusarium graminearum chromosome 4, complete genome	Q9Y751/3e-08/ATG26_PICPG Sterol 3-beta-glucosyltransferase OS=Komagataella pastoris (strain GS115 / ATCC 20864) GN=ATG26 PE=3 SV=1	afv:AFLA_097500/1e-58/Diacylglycerol acyltransferase family; K14458 2-acylglycerol O-acyltransferase 1 [EC:2.3.1.22]	NA	A0A0M9F3A1/0.0/A0A0M9F3A1_9HYPO 2-hydroxyacylsphingosine 1-beta-galactosyltransferase OS=Fusarium langsethiae GN=FLAG1_01916 PE=4 SV=1	PF00201/1.4E-10/UDP-glucoronosyl and UDP-glucosyl transferase	NA	{utg394:585428:587273:-}	{YES}
WH_10000795	gi|908387924|gb|KND88621.1|/1.58126e-102/Cell wall mannoprotein CIS3 [Tolypocladium ophioglossoides CBS 100239]	gi|589113344|ref|XM_006968633.1|/1e-90/Trichoderma reesei QM6a cell wall protein (TRIREDRAFT_123659), partial mRNA	A6ZQH4/1e-29/CIS3_YEAS7 Cell wall mannoprotein CIS3 OS=Saccharomyces cerevisiae (strain YJM789) GN=CIS3 PE=3 SV=1	NA	NA	A0A0L0N3M3/5e-102/A0A0L0N3M3_9HYPO Cell wall mannoprotein CIS3 OS=Tolypocladium ophioglossoides CBS 100239 GN=TOPH_06724 PE=4 SV=1	NA	NA	{utg394:602909:603938:-}	{YES}
WH_10000796	NA	NA	NA	NA	NA	NA	NA	NA	{utg394:605861:606247:-}	{YES}
WH_10000798	gi|818164632|gb|KKP04273.1|/0/fungalysin metallopeptidase [Trichoderma harzianum]	gi|615434356|ref|XM_007589716.1|/0.0/Colletotrichum fioriniae PJ7 fungalysin metallopeptidase mRNA	E3QKL1/0.0/MEP_COLGM Extracellular metalloproteinase mep OS=Colletotrichum graminicola (strain M1.001 / M2 / FGSC 10212) GN=mep PE=2 SV=1	maj:MAA_01945/0.0/fungalysin metallopeptidase; K01417 extracellular elastinolytic metalloproteinase [EC:3.4.24.-]	NA	A0A0F9XW31/0.0/A0A0F9XW31_TRIHA Fungalysin metallopeptidase OS=Trichoderma harzianum GN=THAR02_03624 PE=4 SV=1	PF02128/8.0E-157/Fungalysin metallopeptidase (M36)	biological_process:GO:0006508//proteolysis;cellular_component:GO:0005615//extracellular space;molecular_function:GO:0004222//metalloendopeptidase activity;GO:0008270//zinc ion binding;	{utg394:611820:613858:+}	{YES}
WH_10000804	gi|927430544|ref|XP_013961103.1|/6.36106e-83/hypothetical protein TRIVIDRAFT_62686 [Trichoderma virens Gv29-8] &gt;gi|358389293|gb|EHK26885.1| hypothetical protein TRIVIDRAFT_62686 [Trichoderma virens Gv29-8]	gi|699040812|emb|HG970332.1|/3e-43/Fusarium graminearum chromosome 1, complete genome	D4ATS1/1e-14/A7637_ARTBC Uncharacterized secreted protein ARB_07637 OS=Arthroderma benhamiae (strain ATCC MYA-4681 / CBS 112371) GN=ARB_07637 PE=1 SV=1	NA	NA	G9MER7/2e-82/G9MER7_HYPVG Uncharacterized protein OS=Hypocrea virens (strain Gv29-8 / FGSC 10586) GN=TRIVIDRAFT_62686 PE=4 SV=1	NA	NA	{utg394:627246:627881:-}	{YES}
WH_10000813	gi|927430524|ref|XP_013961093.1|/1.24186e-176/hypothetical protein TRIVIDRAFT_34088 [Trichoderma virens Gv29-8] &gt;gi|358389283|gb|EHK26875.1| hypothetical protein TRIVIDRAFT_34088 [Trichoderma virens Gv29-8]	gi|615474311|ref|XM_007602008.1|/1e-164/Colletotrichum fioriniae PJ7 asparaginase mRNA	Q56W64/4e-108/ASPG3_ARATH Probable isoaspartyl peptidase/L-asparaginase 3 OS=Arabidopsis thaliana GN=At5g61540 PE=2 SV=1	mgr:MGG_03346/2e-159/aspartylglucosaminidase; K01444 N4-(beta-N-acetylglucosaminyl)-L-asparaginase [EC:3.5.1.26]	CC2359/1e-46/---	G9MEQ7/4e-176/G9MEQ7_HYPVG Uncharacterized protein OS=Hypocrea virens (strain Gv29-8 / FGSC 10586) GN=TRIVIDRAFT_34088 PE=4 SV=1	PF01112/5.0E-70/Asparaginase	molecular_function:GO:0016787//hydrolase activity;	{utg394:660260:661342:-}	{YES}
WH_10000823	gi|629698113|ref|XP_007814348.1|/0/carboxylesterase family protein [Metarhizium acridum CQMa 102] &gt;gi|322694086|gb|EFY85925.1| carboxylesterase family protein [Metarhizium acridum CQMa 102]	gi|629698112|ref|XM_007816157.1|/0.0/Metarhizium acridum CQMa 102 carboxylesterase family protein partial mRNA	D4AZ78/3e-72/LIP2_ARTBC Secreted lipase ARB_01498 OS=Arthroderma benhamiae (strain ATCC MYA-4681 / CBS 112371) GN=ARB_01498 PE=1 SV=1	cput:CONPUDRAFT_145475/6e-36/alpha beta-hydrolase; K02332 DNA polymerase gamma 1 [EC:2.7.7.7]	DR2626/9e-23/---	E9EDR0/0.0/E9EDR0_METAQ Carboxylesterase family protein OS=Metarhizium acridum (strain CQMa 102) GN=MAC_08008 PE=4 SV=1	PF00135/2.0E-57/Carboxylesterase family	NA	{utg394:829269:831113:+}	{YES}
WH_10000828	gi|818157966|gb|KKO98739.1|/0/hypothetical protein THAR02_09150 [Trichoderma harzianum]	gi|589114714|ref|XM_006969318.1|/0.0/Trichoderma reesei QM6a amidase (TRIREDRAFT_69863), partial mRNA	Q0VFI5/2e-34/GATA_XENTR Glutamyl-tRNA(Gln) amidotransferase subunit A, mitochondrial OS=Xenopus tropicalis GN=qrsl1 PE=2 SV=1	tre:TRIREDRAFT_69863/0.0/amidase; K01426 amidase [EC:3.5.1.4]	SPAC869.01/0.0/---	A0A0F9X224/0.0/A0A0F9X224_TRIHA Uncharacterized protein OS=Trichoderma harzianum GN=THAR02_09150 PE=4 SV=1	PF01425/2.1E-66/Amidase	molecular_function:GO:0016884//carbon-nitrogen ligase activity, with glutamine as amido-N-donor;	{utg394:860079:862055:+}	{YES}
WH_10000835	gi|927430410|ref|XP_013961036.1|/2.59888e-65/hypothetical protein TRIVIDRAFT_34363 [Trichoderma virens Gv29-8] &gt;gi|358389224|gb|EHK26816.1| hypothetical protein TRIVIDRAFT_34363 [Trichoderma virens Gv29-8]	gi|531988639|emb|HF679024.1|/9e-13/Fusarium fujikuroi IMI 58289 draft genome, chromosome FFUJ_chr02	NA	NA	NA	G9MED9/8e-65/G9MED9_HYPVG Uncharacterized protein OS=Hypocrea virens (strain Gv29-8 / FGSC 10586) GN=TRIVIDRAFT_34363 PE=4 SV=1	PF14856/2.4E-17/Pathogen effector; putative necrosis-inducing factor	NA	{utg394:885223:885708:-}	{YES}
WH_10000845	gi|908391948|gb|KND92570.1|/1.38455e-37/hypothetical protein TOPH_02871 [Tolypocladium ophioglossoides CBS 100239]	NA	NA	NA	NA	A0A0L0NFR9/4e-37/A0A0L0NFR9_9HYPO Uncharacterized protein OS=Tolypocladium ophioglossoides CBS 100239 GN=TOPH_02871 PE=4 SV=1	NA	NA	{utg394:908335:909396:-}	{YES}
WH_10000865	gi|924823790|gb|KOS21731.1|/5.41388e-159/Endochitinase [Escovopsis weberi]	gi|915161576|ref|XM_013474407.1|/1e-154/Rasamsonia emersonii CBS 393.64 chitinase mRNA	E9F9R9/2e-121/CHI2_METRA Endochitinase 2 OS=Metarhizium robertsii (strain ARSEF 23 / ATCC MYA-3075) GN=chi2 PE=3 SV=2	nfi:NFIA_094130/2e-147/class III chitinase ChiA2; K01183 chitinase [EC:3.2.1.14]	NA	A0A0M8N7S6/2e-158/A0A0M8N7S6_9HYPO Endochitinase OS=Escovopsis weberi GN=ESCO_001502 PE=4 SV=1	PF00704/5.1E-23/Glycosyl hydrolases family 18	biological_process:GO:0005975//carbohydrate metabolic process;molecular_function:GO:0004553//hydrolase activity, hydrolyzing O-glycosyl compounds;	{utg394:980828:981829:-}	{YES}
WH_10000866	gi|729189226|emb|CEJ80569.1|/1.19403e-122/hypothetical protein VHEMI00745 [Torrubiella hemipterigena]	gi|629717880|ref|XM_007822471.1|/1e-109/Metarhizium robertsii ARSEF 23 Carbohydrate-binding domain, family 9-like, subgroup mRNA	D4B3R7/2e-89/A3106_ARTBC Extracellular protein ARB_03106 OS=Arthroderma benhamiae (strain ATCC MYA-4681 / CBS 112371) GN=ARB_03106 PE=1 SV=1	NA	NA	A0A0A1T5G1/4e-122/A0A0A1T5G1_9HYPO Uncharacterized protein OS=Torrubiella hemipterigena GN=VHEMI00745 PE=4 SV=1	PF16011/1.6E-7/Carbohydrate-binding family 9	biological_process:GO:0016052//carbohydrate catabolic process;molecular_function:GO:0030246//carbohydrate binding;GO:0004553//hydrolase activity, hydrolyzing O-glycosyl compounds;	{utg394:984128:984802:-}	{YES}
WH_10000885	gi|758207107|ref|XP_011325879.1|/1.44483e-41/hypothetical protein FGSG_13981 [Fusarium graminearum PH-1] &gt;gi|558868174|gb|ESU18257.1| hypothetical protein FGSG_13981 [Fusarium graminearum PH-1] &gt;gi|699036973|emb|CEF88007.1| unnamed protein product [Fusarium graminearum]	gi|699034075|emb|HG970334.1|/2e-37/Fusarium graminearum chromosome 3, complete genome	Q9FZ27/2e-09/GL22_ARATH Germin-like protein subfamily 2 member 2 OS=Arabidopsis thaliana GN=At1g02335 PE=2 SV=1	NA	SMb20222/8e-45/---	I1SAV0/4e-41/I1SAV0_GIBZE Uncharacterized protein OS=Gibberella zeae (strain PH-1 / ATCC MYA-4620 / FGSC 9075 / NRRL 31084) GN=FGSG_13981 PE=4 SV=1	PF07883/1.9E-20/Cupin domain	NA	{utg394:1048740:1049117:+}	{YES}
WH_10000890	gi|572276103|gb|ETR99452.1|/1.24743e-85/hypothetical protein M419DRAFT_37538 [Trichoderma reesei RUT C-30]	gi|589111430|ref|XM_006967676.1|/7e-73/Trichoderma reesei QM6a predicted protein (TRIREDRAFT_110078), partial mRNA	NA	NA	NA	A0A024S321/4e-85/A0A024S321_HYPJE Uncharacterized protein OS=Trichoderma reesei RUT C-30 GN=M419DRAFT_37538 PE=4 SV=1	NA	NA	{utg394:1057800:1058354:-}	{YES}
WH_10000894	gi|915036865|ref|XP_013268026.1|/0/hypothetical protein Z518_09955 [Rhinocladiella mackenziei CBS 650.93] &gt;gi|759324558|gb|KIX00890.1| hypothetical protein Z518_09955 [Rhinocladiella mackenziei CBS 650.93]	gi|915170069|ref|XM_013476003.1|/0.0/Rasamsonia emersonii CBS 393.64 Flavin containing polyamine oxidase mRNA	O64411/2e-82/PAO_MAIZE Polyamine oxidase OS=Zea mays GN=PAO PE=1 SV=1	gtr:GLOTRDRAFT_82515/2e-178/flavin-containing polyamine oxidase; K13366 polyamine oxidase [EC:1.5.3.14 1.5.3.16 1.5.3.-]	NA	A0A0D2IW25/0.0/A0A0D2IW25_9EURO Rhinocladiella mackenziei CBS 650.93 unplaced genomic scaffold supercont1.8, whole genome shotgun sequence OS=Rhinocladiella mackenziei CBS 650.93 GN=Z518_09955 PE=4 SV=1	PF01593/2.5E-57/Flavin containing amine oxidoreductase	NA	{utg394:1092884:1094389:-}	{YES}
WH_10000899	gi|799249992|gb|KJZ78663.1|/9.78521e-102/hypothetical protein HIM_02054 [Hirsutella minnesotensis 3608]	gi|667652930|ref|XM_008600075.1|/2e-97/Beauveria bassiana ARSEF 2860 tripeptidyl peptidase precursor partial mRNA	Q70GH4/3e-55/SED3_ASPFU Tripeptidyl-peptidase sed3 OS=Neosartorya fumigata (strain ATCC MYA-4609 / Af293 / CBS 101355 / FGSC A1100) GN=sed3 PE=1 SV=1	maj:MAA_05542/4e-90/S8/S53 family peptidase; K01279 tripeptidyl-peptidase I [EC:3.4.14.9]	Ta0976/2e-08/---	A0A086T1A6/7e-98/A0A086T1A6_ACRCH Tripeptidyl-peptidase-like protein OS=Acremonium chrysogenum ATCC 11550 GN=ACRE_061000 PE=4 SV=1	PF09286/2.4E-23/Pro-kumamolisin, activation domain	NA	{utg394:1141270:1142568:-}	{YES}
WH_10000908	gi|729187434|emb|CEJ88483.1|/2.67188e-32/hypothetical protein VHEMI04732 [Torrubiella hemipterigena]	gi|573992946|ref|XM_006674331.1|/1e-31/Cordyceps militaris CM01 hypothetical protein (CCM_09197), partial mRNA	NA	NA	NA	A0A0A1T221/8e-32/A0A0A1T221_9HYPO Uncharacterized protein OS=Torrubiella hemipterigena GN=VHEMI04732 PE=4 SV=1	NA	NA	{utg394:1317835:1318173:+}	{YES}
WH_10000916	NA	NA	NA	NA	NA	NA	NA	NA	{utg394:1427722:1427874:-}	{YES}
WH_10000932	gi|936414136|gb|KPM42546.1|/5.78248e-34/hypothetical protein AK830_g3994 [Neonectria ditissima]	gi|699031042|emb|HG970335.1|/1e-17/Fusarium graminearum chromosome 4, complete genome	NA	NA	NA	A0A086TB11/7e-29/A0A086TB11_ACRCH Uncharacterized protein OS=Acremonium chrysogenum ATCC 11550 GN=ACRE_026620 PE=4 SV=1	NA	NA	{utg394:1490307:1491017:+}	{YES}
WH_10000936	gi|927399299|ref|XP_013945495.1|/0/glycoside hydrolase family 28 protein [Trichoderma atroviride IMI 206040] &gt;gi|358397971|gb|EHK47339.1| glycoside hydrolase family 28 protein [Trichoderma atroviride IMI 206040]	gi|927399298|ref|XM_014090020.1|/0.0/Trichoderma atroviride IMI 206040 glycoside hydrolase family 28 protein mRNA	A2QG68/2e-96/RGXB_ASPNC Alpha-L-rhamnosidase rgxB OS=Aspergillus niger (strain CBS 513.88 / FGSC A1513) GN=rgxB PE=2 SV=2	hir:HETIRDRAFT_12392/9e-51/glycoside hydrolase family 28 protein; K01213 galacturan 1,4-alpha-galacturonidase [EC:3.2.1.67]	YJR153w/2e-06/---	G9NQQ1/0.0/G9NQQ1_HYPAI Glycoside hydrolase family 28 protein OS=Hypocrea atroviridis (strain ATCC 20476 / IMI 206040) GN=TRIATDRAFT_217206 PE=3 SV=1	PF00295/6.5E-36/Glycosyl hydrolases family 28	biological_process:GO:0005975//carbohydrate metabolic process;molecular_function:GO:0004650//polygalacturonase activity;	{utg394:1503464:1504798:+}	{YES}
WH_10000946	gi|908387001|gb|KND87726.1|/0/hypothetical protein TOPH_07644 [Tolypocladium ophioglossoides CBS 100239]	gi|629700564|ref|XM_007817383.1|/0.0/Metarhizium acridum CQMa 102 pyridine nucleotide-disulfide oxidoreductase family protein partial mRNA	NA	mbe:MBM_03814/2e-08/elastinolytic metalloproteinase Mep; K01417 extracellular elastinolytic metalloproteinase [EC:3.4.24.-]	NA	A0A0L0N124/0.0/A0A0L0N124_9HYPO Uncharacterized protein OS=Tolypocladium ophioglossoides CBS 100239 GN=TOPH_07644 PE=4 SV=1	PF03572/4.3E-5/Peptidase family S41	NA	{utg394:1656807:1659364:+}	{YES}
WH_10000988	gi|924823457|gb|KOS21400.1|/1.39211e-176/Platelet-activating factor acetylhydrolase [Escovopsis weberi]	gi|119482434|ref|XM_001261245.1|/2e-78/Neosartorya fischeri NRRL 181 PAF acetylhydrolase family protein (NFIA_093110) partial mRNA	D4AZY1/4e-44/A1751_ARTBC Probable 1-alkyl-2-acetylglycerophosphocholine esterase OS=Arthroderma benhamiae (strain ATCC MYA-4681 / CBS 112371) GN=ARB_01751 PE=1 SV=1	NA	BH0727/6e-28/---	A0A0M8N777/4e-176/A0A0M8N777_9HYPO Platelet-activating factor acetylhydrolase OS=Escovopsis weberi GN=ESCO_004968 PE=4 SV=1	PF12695/6.7E-13/Alpha/beta hydrolase family	NA	{utg394:1958378:1959532:-}	{YES}
WH_10000044	gi|302418330|ref|XP_003006996.1|/3.07283e-88/conserved hypothetical protein [Verticillium alfalfae VaMs.102] &gt;gi|261354598|gb|EEY17026.1| conserved hypothetical protein, partial [Verticillium alfalfae VaMs.102]	gi|953390508|ref|XM_014684037.1|/2e-80/Metarhizium brunneum ARSEF 3297 Cerato-platanin partial mRNA	NA	NA	NA	A0A086SY48/1e-81/A0A086SY48_ACRCH Uncharacterized protein OS=Acremonium chrysogenum ATCC 11550 GN=ACRE_072480 PE=4 SV=1	NA	NA	{utg327:137715:138347:+}	{YES}
WH_10000053	gi|367025371|ref|XP_003661970.1|/1.81622e-10/hypothetical protein MYCTH_2314761 [Myceliophthora thermophila ATCC 42464] &gt;gi|347009238|gb|AEO56725.1| hypothetical protein MYCTH_2314761 [Myceliophthora thermophila ATCC 42464]	gi|347008289|gb|CP003003.1|/1e-09/Myceliophthora thermophila ATCC 42464 chromosome 2, complete sequence	NA	NA	NA	G2QAM9/6e-10/G2QAM9_MYCTT Uncharacterized protein OS=Myceliophthora thermophila (strain ATCC 42464 / BCRC 31852 / DSM 1799) GN=MYCTH_2314761 PE=4 SV=1	NA	NA	{utg327:182338:182526:+}	{YES}
WH_10000055	gi|743664185|gb|KID91348.1|/9.58321e-76/LysM domain-containing protein [Metarhizium guizhouense ARSEF 977]	gi|629708968|ref|XM_007819647.1|/3e-73/Metarhizium robertsii ARSEF 23 LysM domain protein mRNA	D4B4P8/8e-25/LYSM2_ARTBC LysM domain-containing protein ARB_03438 OS=Arthroderma benhamiae (strain ATCC MYA-4681 / CBS 112371) GN=ARB_03438 PE=3 SV=1	afm:AFUA_5G01400/1e-12/class V chitinase (EC:3.2.1.14); K01183 chitinase [EC:3.2.1.14]	NA	A0A0B4H7L6/3e-75/A0A0B4H7L6_9HYPO LysM domain-containing protein OS=Metarhizium guizhouense ARSEF 977 GN=MGU_01318 PE=4 SV=1	PF01476/0.0079/LysM domain	NA	{utg327:190677:191361:+}	{YES}
WH_10000056	gi|751754952|gb|KIN03129.1|/1.12167e-110/hypothetical protein OIDMADRAFT_102883 [Oidiodendron maius Zn]	gi|930135583|ref|XM_014312723.1|/1e-107/Grosmannia clavigera kw1407 lipase 1 partial mRNA	D4AX63/2e-61/LIPA_ARTBC Lipase A OS=Arthroderma benhamiae (strain ATCC MYA-4681 / CBS 112371) GN=ARB_00790 PE=3 SV=1	afm:AFUA_5G14150/7e-34/lipase (EC:3.1.1.3); K01046 triacylglycerol lipase [EC:3.1.1.3]	NA	A0A0C3CVY3/3e-110/A0A0C3CVY3_9PEZI Uncharacterized protein OS=Oidiodendron maius Zn GN=OIDMADRAFT_102883 PE=4 SV=1	PF03583/1.0E-49/Secretory lipase	NA	{utg327:195054:196136:+}	{YES}
WH_10001000	gi|587708422|gb|EWZ79759.1|/3.62261e-23/hypothetical protein FOWG_16087 [Fusarium oxysporum f. sp. lycopersici MN25]	gi|196049219|emb|CR380947.2|/6e-07/Candida glabrata strain CBS138 chromosome A complete sequence	NA	NA	NA	W9LE05/1e-22/W9LE05_FUSOX Uncharacterized protein OS=Fusarium oxysporum f. sp. lycopersici MN25 GN=FOWG_16087 PE=4 SV=1	NA	NA	{utg257:58606:59580:+}	{YES}
WH_10001016	gi|572280138|gb|ETS03235.1|/0/alpha/beta-hydrolase [Trichoderma reesei RUT C-30]	gi|918027606|gb|KR914668.1|/0.0/Nectria haematococca rugosa-like lipase gene, partial cds	D4B1N9/4e-179/LIP3_ARTBC Probable secreted lipase ARB_02369 OS=Arthroderma benhamiae (strain ATCC MYA-4681 / CBS 112371) GN=ARB_02369 PE=1 SV=1	afm:AFUA_8G02530/0.0/extracellular lipase (EC:3.1.1.3); K01046 triacylglycerol lipase [EC:3.1.1.3]	BS_pnbA/7e-38/---	A0A024SD01/0.0/A0A024SD01_HYPJE Carboxylic ester hydrolase OS=Trichoderma reesei RUT C-30 GN=M419DRAFT_128533 PE=3 SV=1	PF00135/5.2E-83/Carboxylesterase family	NA	{utg257:92507:94222:-}	{YES}
WH_10001018	gi|572279711|gb|ETS02830.1|/0/glycoside hydrolase family 79 protein [Trichoderma reesei RUT C-30]	gi|927388952|ref|XM_014084847.1|/0.0/Trichoderma atroviride IMI 206040 glycoside hydrolase family 79 protein partial mRNA	Q7SFB0/0.0/GUS79_NEUCR Beta-glucuronidase OS=Neurospora crassa (strain ATCC 24698 / 74-OR23-1A / CBS 708.71 / DSM 1257 / FGSC 987) GN=NCU00937 PE=1 SV=1	NA	NA	A0A024SBV3/0.0/A0A024SBV3_HYPJE Glycoside hydrolase family 79 protein OS=Trichoderma reesei RUT C-30 GN=M419DRAFT_34542 PE=4 SV=1	PF16862/1.6E-20/Glycosyl hydrolase family 79 C-terminal beta domain	biological_process:GO:0005975//carbohydrate metabolic process;molecular_function:GO:0016787//hydrolase activity;	{utg257:100397:102199:+}	{YES}
WH_10001033	gi|936415737|gb|KPM44057.1|/9.58497e-155/hypothetical protein AK830_g2551 [Neonectria ditissima]	gi|667656386|ref|XM_008601803.1|/1e-140/Beauveria bassiana ARSEF 2860 Chitin-binding, domain 3 partial mRNA	NA	afm:AFUA_6G10930/3e-32/extracellular protein (EC:2.7.7.6); K00960 DNA-directed RNA polymerase [EC:2.7.7.6]	NA	G9P586/6e-153/G9P586_HYPAI Uncharacterized protein OS=Hypocrea atroviridis (strain ATCC 20476 / IMI 206040) GN=TRIATDRAFT_302363 PE=4 SV=1	NA	NA	{utg257:147178:148383:+}	{YES}
WH_10001040	gi|927428772|ref|XP_013960217.1|/0/hypothetical protein TRIVIDRAFT_35658 [Trichoderma virens Gv29-8] &gt;gi|358388408|gb|EHK26001.1| hypothetical protein TRIVIDRAFT_35658 [Trichoderma virens Gv29-8]	gi|927388588|ref|XM_014084665.1|/0.0/Trichoderma atroviride IMI 206040 sphingomyelin phosphodiesterase partial mRNA	Q10916/5e-68/ASM1_CAEEL Sphingomyelin phosphodiesterase 1 OS=Caenorhabditis elegans GN=asm-1 PE=1 SV=2	maj:MAA_01536/0.0/sphingomyelin phosphodiesterase; K12350 sphingomyelin phosphodiesterase [EC:3.1.4.12]	NA	G9MH09/0.0/G9MH09_HYPVG Sphingomyelin phosphodiesterase OS=Hypocrea virens (strain Gv29-8 / FGSC 10586) GN=TRIVIDRAFT_35658 PE=3 SV=1	PF00149/9.6E-14/Calcineurin-like phosphoesterase	biological_process:GO:0006685//sphingomyelin catabolic process;molecular_function:GO:0016798//hydrolase activity, acting on glycosyl bonds;GO:0004767//sphingomyelin phosphodiesterase activity;	{utg257:172414:174579:+}	{YES}
WH_10001048	gi|927428786|ref|XP_013960224.1|/3.81132e-177/hypothetical protein TRIVIDRAFT_36419 [Trichoderma virens Gv29-8] &gt;gi|358388415|gb|EHK26008.1| hypothetical protein TRIVIDRAFT_36419 [Trichoderma virens Gv29-8]	gi|573981018|ref|XM_006668367.1|/1e-140/Cordyceps militaris CM01 Ferritin/ribonucleotide reductase-like protein (CCM_03216), partial mRNA	P53693/3e-14/RDS1_SCHPO Protein rds1 OS=Schizosaccharomyces pombe (strain 972 / ATCC 24843) GN=rds1 PE=2 SV=2	NA	NA	G9MH16/1e-176/G9MH16_HYPVG Uncharacterized protein OS=Hypocrea virens (strain Gv29-8 / FGSC 10586) GN=TRIVIDRAFT_36419 PE=4 SV=1	PF13668/3.5E-40/Ferritin-like domain	NA	{utg257:197443:198451:+}	{YES}
WH_10001049	gi|908393055|gb|KND93666.1|/0/Protein MKT1 [Tolypocladium ophioglossoides CBS 100239]	gi|953472094|ref|XM_014724036.1|/0.0/Metarhizium majus ARSEF 297 XPG I-region protein partial mRNA	P40850/3e-27/MKT1_YEAST Protein MKT1 OS=Saccharomyces cerevisiae (strain ATCC 204508 / S288c) GN=MKT1 PE=1 SV=2	cci:CC1G_02550/2e-06/exodeoxyribonuclease 1; K10746 exonuclease 1 [EC:3.1.-.-]	YNL085w/2e-27/---	A0A0L0NHU6/0.0/A0A0L0NHU6_9HYPO Protein MKT1 OS=Tolypocladium ophioglossoides CBS 100239 GN=TOPH_01600 PE=4 SV=1	PF12246/3.3E-70/Temperature dependent protein affecting M2 dsRNA replication	NA	{utg257:199455:201939:-}	{YES}
WH_10001054	gi|672378872|gb|KFG81101.1|/0/hypothetical protein MANI_028047 [Metarhizium anisopliae]	gi|21622340|emb|AL807373.1|/1e-158/Neurospora crassa DNA linkage group V cosmid contig 21D9	NA	NA	NA	A0A086NIY3/0.0/A0A086NIY3_METAN Uncharacterized protein OS=Metarhizium anisopliae GN=MANI_028047 PE=4 SV=1	NA	NA	{utg257:213428:215201:-}	{YES}
WH_10001067	gi|380475959|emb|CCF44974.1|/2.33625e-17/hypothetical protein CH063_14214 [Colletotrichum higginsianum]	gi|953411977|ref|XM_014692910.1|/1e-14/Metarhizium brunneum ARSEF 3297 Mmc protein partial mRNA	Q01302/1e-11/CCG6_NEUCR Clock-controlled protein 6 OS=Neurospora crassa (strain ATCC 24698 / 74-OR23-1A / CBS 708.71 / DSM 1257 / FGSC 987) GN=ccg-6 PE=2 SV=2	tre:TRIREDRAFT_108642/4e-07/hypothetical protein; K05747 Wiskott-Aldrich syndrome protein	NA	H1VXL2/7e-17/H1VXL2_COLHI Uncharacterized protein OS=Colletotrichum higginsianum (strain IMI 349063) GN=CH063_14214 PE=4 SV=1	NA	NA	{utg257:246368:246974:-}	{YES}
WH_10001148	gi|859264865|emb|CEJ57290.1|/7.91818e-134/hypothetical protein PMG11_05988 [Penicillium brasilianum]	gi|196049219|emb|CR380947.2|/2e-12/Candida glabrata strain CBS138 chromosome A complete sequence	NA	NA	NA	A0A0F7TPD6/2e-133/A0A0F7TPD6_9EURO Uncharacterized protein OS=Penicillium brasilianum GN=PMG11_05988 PE=4 SV=1	NA	NA	{utg257:522016:523272:-}	{YES}
WH_10001168	gi|517313495|emb|CCT65696.1|/0/probable protein disulfide-isomerase precursor [Fusarium fujikuroi IMI 58289]	gi|667644464|ref|XM_008595842.1|/0.0/Beauveria bassiana ARSEF 2860 disulfide-isomerase erp38 partial mRNA	Q92249/5e-152/ERP38_NEUCR Protein disulfide-isomerase erp38 OS=Neurospora crassa (strain ATCC 24698 / 74-OR23-1A / CBS 708.71 / DSM 1257 / FGSC 987) GN=erp38 PE=2 SV=2	fgr:FGSG_07180/0.0/disulfide-isomerase erp38; K09584 protein disulfide-isomerase A6 [EC:5.3.4.1]	SPAC17H9.14c/3e-74/---	S0DTB9/0.0/S0DTB9_GIBF5 Probable protein disulfide-isomerase OS=Gibberella fujikuroi (strain CBS 195.34 / IMI 58289 / NRRL A-6831) GN=FFUJ_02662 PE=3 SV=1	PF00085/1.3E-28/Thioredoxin	biological_process:GO:0045454//cell redox homeostasis;cellular_component:GO:0005783//endoplasmic reticulum;molecular_function:GO:0016853//isomerase activity;	{utg257:589246:590431:+}	{YES}
WH_10001193	gi|969879389|gb|KUE96625.1|/0/hypothetical protein TGAM01_08928 [Trichoderma gamsii]	gi|589098196|ref|XM_006961059.1|/0.0/Trichoderma reesei QM6a carboxy terminal WSC domain-containing protein (TRIREDRAFT_73523), mRNA	D4AUF4/1e-142/WSCD2_ARTBC WSC domain-containing protein ARB_07870 OS=Arthroderma benhamiae (strain ATCC MYA-4681 / CBS 112371) GN=ARB_07870 PE=1 SV=1	mbe:MBM_02253/3e-22/WSC domain-containing protein; K19791 iron transport multicopper oxidase	BH0906/2e-06/---	G9ME52/0.0/G9ME52_HYPVG Uncharacterized protein OS=Hypocrea virens (strain Gv29-8 / FGSC 10586) GN=TRIVIDRAFT_73257 PE=3 SV=1	PF01822/4.7E-18/WSC domain	biological_process:GO:0055114//oxidation-reduction process;GO:0006979//response to oxidative stress;molecular_function:GO:0020037//heme binding;GO:0004601//peroxidase activity;	{utg257:668258:671078:-}	{YES}
WH_10001212	gi|818155328|gb|KKO97002.1|/8.48613e-177/hydroxyacylglutathione hydrolase [Trichoderma harzianum]	gi|761848347|ref|XM_007825297.2|/1e-167/Metarhizium robertsii ARSEF 23 Las1-like protein mRNA	Q9UT36/3e-99/GLO21_SCHPO Probable hydroxyacylglutathione hydrolase C824.07 OS=Schizosaccharomyces pombe (strain 972 / ATCC 24843) GN=SPAC824.07 PE=3 SV=1	maj:MAA_07299/2e-168/Las1-like protein; K01069 hydroxyacylglutathione hydrolase [EC:3.1.2.6]	SPAC824.07/2e-99/---	A0A0F9X871/3e-176/A0A0F9X871_TRIHA Hydroxyacylglutathione hydrolase OS=Trichoderma harzianum GN=THAR02_10898 PE=4 SV=1	PF16123/6.0E-21/Hydroxyacylglutathione hydrolase C-terminus	biological_process:GO:0019243//methylglyoxal catabolic process to D-lactate;molecular_function:GO:0004416//hydroxyacylglutathione hydrolase activity;	{utg257:729833:732508:+}	{YES}
WH_10001243	gi|927431538|ref|XP_013961600.1|/0/hypothetical protein TRIVIDRAFT_85955 [Trichoderma virens Gv29-8] &gt;gi|358389806|gb|EHK27398.1| hypothetical protein TRIVIDRAFT_85955 [Trichoderma virens Gv29-8]	gi|953408447|ref|XM_014691184.1|/0.0/Metarhizium brunneum ARSEF 3297 WD repeat domain-containing protein partial mRNA	Q9BRX9/5e-60/WDR83_HUMAN WD repeat domain-containing protein 83 OS=Homo sapiens GN=WDR83 PE=1 SV=1	mgr:MGG_08174/2e-153/mitogen-activated protein kinase organizer 1; K13124 mitogen-activated protein kinase organizer 1	all0438_2/4e-15/---	G9MEA6/0.0/G9MEA6_HYPVG Uncharacterized protein OS=Hypocrea virens (strain Gv29-8 / FGSC 10586) GN=TRIVIDRAFT_85955 PE=4 SV=1	PF00400/0.0045/WD domain, G-beta repeat	NA	{utg257:832018:833091:+}	{YES}
WH_10001249	gi|818162110|gb|KKP02082.1|/0/hypothetical protein THAR02_05808 [Trichoderma harzianum]	gi|629683042|ref|XM_007808626.1|/0.0/Metarhizium acridum CQMa 102 protein tyrosine phosphatase partial mRNA	P05186/1e-28/PPBT_HUMAN Alkaline phosphatase, tissue-nonspecific isozyme OS=Homo sapiens GN=ALPL PE=1 SV=4	yli:YALI0F16709g/1e-20/YALI0F16709p; K01077 alkaline phosphatase [EC:3.1.3.1]	DRB0046/6e-75/---	A0A0F9ZP76/0.0/A0A0F9ZP76_TRIHA Uncharacterized protein OS=Trichoderma harzianum GN=THAR02_05808 PE=3 SV=1	PF00245/2.8E-68/Alkaline phosphatase	biological_process:GO:0016311//dephosphorylation;molecular_function:GO:0016791//phosphatase activity;	{utg257:845171:847407:+}	{YES}
WH_10001277	gi|927398791|ref|XP_013945241.1|/7.15238e-149/hypothetical protein TRIATDRAFT_316982 [Trichoderma atroviride IMI 206040] &gt;gi|358397641|gb|EHK47009.1| hypothetical protein TRIATDRAFT_316982 [Trichoderma atroviride IMI 206040]	gi|927398790|ref|XM_014089766.1|/1e-146/Trichoderma atroviride IMI 206040 hypothetical protein partial mRNA	NA	NA	NA	G9NR39/2e-148/G9NR39_HYPAI Uncharacterized protein OS=Hypocrea atroviridis (strain ATCC 20476 / IMI 206040) GN=TRIATDRAFT_316982 PE=4 SV=1	NA	NA	{utg257:924561:925559:-}	{YES}
WH_10001325	gi|818154534|gb|KKO96616.1|/0/hypothetical protein THAR02_11279 [Trichoderma harzianum]	gi|953408710|ref|XM_014691284.1|/0.0/Metarhizium brunneum ARSEF 3297 TFIIIC transcription initiation factor complex subunits Tfc3 partial mRNA	NA	maj:MAA_06839/0.0/TFIIIC transcription initiation factor complex subunits Tfc3; K15204 transcription factor C subunit 3	NA	A0A0F9Z7P7/0.0/A0A0F9Z7P7_TRIHA Uncharacterized protein OS=Trichoderma harzianum GN=THAR02_11279 PE=4 SV=1	PF04182/1.2E-11/B-block binding subunit of TFIIIC	NA	{utg257:1054591:1060432:+}	{YES}
WH_10001345	gi|818162005|gb|KKP01993.1|/0/hypothetical protein THAR02_05920 [Trichoderma harzianum]	gi|615466147|ref|XM_007599451.1|/0.0/Colletotrichum fioriniae PJ7 secretory pathway protein Sec39 mRNA	O14266/3e-11/SEC39_SCHPO Protein transport protein sec39 OS=Schizosaccharomyces pombe (strain 972 / ATCC 24843) GN=sec39 PE=3 SV=1	maj:MAA_03657/0.0/Secretory pathway Sec39; K20475 protein transport protein SEC39	NA	A0A0F9XP46/0.0/A0A0F9XP46_TRIHA Uncharacterized protein OS=Trichoderma harzianum GN=THAR02_05920 PE=4 SV=1	PF08314/2.1E-275/Secretory pathway protein Sec39	NA	{utg257:1209850:1212699:+}	{YES}
WH_10001355	gi|969882771|gb|KUE99964.1|/0/hypothetical protein TGAM01_05511 [Trichoderma gamsii]	gi|629715313|ref|XM_007821665.1|/0.0/Metarhizium robertsii ARSEF 23 Peptidase M14, carboxypeptidase A mRNA	O74818/6e-82/YBJ7_SCHPO Uncharacterized carboxypeptidase C337.07c OS=Schizosaccharomyces pombe (strain 972 / ATCC 24843) GN=SPBC337.07c PE=3 SV=1	maj:MAA_03667/0.0/Peptidase M14, carboxypeptidase A; K08783 extracellular matrix protein 14 [EC:3.4.17.-]	YHR132c/7e-99/---	G9NIW9/0.0/G9NIW9_HYPAI Uncharacterized protein OS=Hypocrea atroviridis (strain ATCC 20476 / IMI 206040) GN=TRIATDRAFT_289709 PE=4 SV=1	PF00246/8.8E-76/Zinc carboxypeptidase	biological_process:GO:0031505//fungal-type cell wall organization;GO:0006508//proteolysis;cellular_component:GO:0016021//integral component of membrane;GO:0000324//fungal-type vacuole;molecular_function:GO:0004181//metallocarboxypeptidase activity;GO:0008270//zinc ion binding;	{utg257:1240576:1242252:-}	{YES}
WH_10001421	gi|908391169|gb|KND91800.1|/0/hypothetical protein TOPH_03463 [Tolypocladium ophioglossoides CBS 100239]	gi|596670936|ref|XM_007276894.1|/0.0/Colletotrichum gloeosporioides Nara gc5 sirq protein (CGGC5_6128), partial mRNA	Q9STX2/1e-10/VEP1_ARATH 3-oxo-Delta(4,5)-steroid 5-beta-reductase OS=Arabidopsis thaliana GN=VEP1 PE=1 SV=1	NA	NA	A0A0L0NDG7/0.0/A0A0L0NDG7_9HYPO Uncharacterized protein OS=Tolypocladium ophioglossoides CBS 100239 GN=TOPH_03463 PE=4 SV=1	NA	NA	{utg257:1510699:1512007:+}	{YES}
WH_10001435	gi|927416042|ref|XP_013953852.1|/3.96729e-55/hypothetical protein TRIVIDRAFT_224873 [Trichoderma virens Gv29-8] &gt;gi|358381982|gb|EHK19656.1| hypothetical protein TRIVIDRAFT_224873 [Trichoderma virens Gv29-8]	gi|927416041|ref|XM_014098377.1|/4e-55/Trichoderma virens Gv29-8 hypothetical protein partial mRNA	NA	NA	NA	G9N1M7/1e-54/G9N1M7_HYPVG Uncharacterized protein OS=Hypocrea virens (strain Gv29-8 / FGSC 10586) GN=TRIVIDRAFT_224873 PE=4 SV=1	NA	NA	{utg257:1551278:1551926:-}	{YES}
WH_10001453	gi|996649316|gb|KXH67152.1|/7.58911e-109/glycosyl hydrolase family 88 [Colletotrichum salicis]	gi|827066807|ref|XM_008096721.1|/1e-105/Colletotrichum graminicola M1.001 glycosyl Hydrolase Family 88 partial mRNA	NA	maj:MAA_00374/1e-99/glycosyl Hydrolase Family 88; K15532 unsaturated rhamnogalacturonyl hydrolase [EC:3.2.1.172]	CAC0359/8e-25/---	E3QJ54/1e-104/E3QJ54_COLGM Glycosyl Hydrolase Family 88 OS=Colletotrichum graminicola (strain M1.001 / M2 / FGSC 10212) GN=GLRG_06036 PE=4 SV=1	PF07470/3.8E-23/Glycosyl Hydrolase Family 88	NA	{utg257:1603804:1605084:-}	{YES}
WH_10001455	gi|818162071|gb|KKP02047.1|/6.55988e-146/Fe-Mn family superoxide dismutase [Trichoderma harzianum]	gi|589111166|ref|XM_006967544.1|/1e-140/Trichoderma reesei QM6a Mn superoxide dismutase (TRIREDRAFT_66345), partial mRNA	Q9Y783/2e-116/SODM_NEUCR Superoxide dismutase [Mn], mitochondrial OS=Neurospora crassa (strain ATCC 24698 / 74-OR23-1A / CBS 708.71 / DSM 1257 / FGSC 987) GN=sod-2 PE=3 SV=1	tre:TRIREDRAFT_66345/6e-141/Mn superoxide dismutase; K04564 superoxide dismutase, Fe-Mn family [EC:1.15.1.1]	SPAC1486.01/8e-71/---	A0A0F9ZP58/2e-145/A0A0F9ZP58_TRIHA Superoxide dismutase OS=Trichoderma harzianum GN=THAR02_05827 PE=4 SV=1	PF02777/3.8E-34/Iron/manganese superoxide dismutases, C-terminal domain	biological_process:GO:0055114//oxidation-reduction process;GO:0019430//removal of superoxide radicals;molecular_function:GO:0046872//metal ion binding;GO:0004784//superoxide dismutase activity;	{utg257:1606988:1607891:+}	{YES}
WH_10001456	NA	NA	NA	NA	NA	NA	NA	NA	{utg257:1609336:1610631:+}	{YES}
WH_10001464	gi|640918240|gb|KDN62896.1|/4.51783e-20/hypothetical protein CSUB01_09740 [Colletotrichum sublineola]	gi|517316688|emb|HF679027.1|/8e-07/Fusarium fujikuroi IMI 58289 draft genome, chromosome FFUJ_chr05	NA	NA	NA	A0A066XAW0/1e-19/A0A066XAW0_COLSU Uncharacterized protein OS=Colletotrichum sublineola GN=CSUB01_09740 PE=4 SV=1	NA	NA	{utg257:1635174:1635521:-}	{YES}
WH_10001467	gi|572276221|gb|ETR99570.1|/0/serine-type carboxypeptidase [Trichoderma reesei RUT C-30]	gi|589111340|ref|XM_006967631.1|/0.0/Trichoderma reesei QM6a serine carboxypeptidase (TRIREDRAFT_66183), partial mRNA	D4AQA7/4e-149/PEPS_ARTBC Probable serine carboxypeptidase ARB_06414 OS=Arthroderma benhamiae (strain ATCC MYA-4681 / CBS 112371) GN=ARB_06414 PE=1 SV=1	tre:TRIREDRAFT_66183/0.0/serine carboxypeptidase; K01288 carboxypeptidase D [EC:3.4.16.6]	SPAC1296.03c/4e-31/---	A0A024S4Z5/0.0/A0A024S4Z5_HYPJE Serine-type carboxypeptidase OS=Trichoderma reesei RUT C-30 GN=M419DRAFT_10901 PE=4 SV=1	PF00450/2.8E-72/Serine carboxypeptidase	biological_process:GO:0006508//proteolysis;molecular_function:GO:0004185//serine-type carboxypeptidase activity;	{utg257:1648714:1650527:+}	{YES}
WH_10001483	gi|587708422|gb|EWZ79759.1|/2.60765e-52/hypothetical protein FOWG_16087 [Fusarium oxysporum f. sp. lycopersici MN25]	gi|768856036|gb|CP006453.1|/3e-12/Saccharomyces cerevisiae YJM627 chromosome XII sequence	NA	NA	NA	A0A0I9XGW3/8e-52/A0A0I9XGW3_GIBFU Uncharacterized protein OS=Gibberella fujikuroi GN=LW93_9486 PE=4 SV=1	NA	NA	{utg257:1697884:1698894:+}	{YES}
WH_10001491	gi|666409754|gb|KEY74451.1|/0/hypothetical protein S7711_04489 [Stachybotrys chartarum IBT 7711] &gt;gi|667526087|gb|KFA54551.1| hypothetical protein S40293_08053 [Stachybotrys chartarum IBT 40293] &gt;gi|667737674|gb|KFA76924.1| hypothetical protein S40288_06183 [Stachybotrys chartarum IBT 40288]	gi|953401817|ref|XM_014689477.1|/1e-174/Metarhizium brunneum ARSEF 3297 Alkaline phosphatase-like, alpha/beta/alpha partial mRNA	P11491/1e-92/PPB_YEAST Repressible alkaline phosphatase OS=Saccharomyces cerevisiae (strain ATCC 204508 / S288c) GN=PHO8 PE=1 SV=2	maj:MAA_08807/1e-174/Alkaline phosphatase, active site protein; K01077 alkaline phosphatase [EC:3.1.3.1]	YDR481c/8e-93/---	A0A0B7KAJ7/0.0/A0A0B7KAJ7_BIOOC Alkaline phosphatase OS=Bionectria ochroleuca GN=BN869_000008600_1 PE=3 SV=1	PF00245/3.2E-87/Alkaline phosphatase	biological_process:GO:0008152//metabolic process;molecular_function:GO:0016791//phosphatase activity;	{utg257:1724622:1726326:-}	{YES}
WH_10001492	gi|818160710|gb|KKP00907.1|/0/5&apos;-nucleotidase [Trichoderma harzianum]	gi|953465304|ref|XM_014720641.1|/0.0/Metarhizium majus ARSEF 297 5'-nucleotidase precursor partial mRNA	B3A0N5/2e-76/APY_TABYA Apyrase OS=Tabanus yao PE=1 SV=1	maw:MAC_05588/0.0/5'-nucleotidase precursor; K01081 5'-nucleotidase [EC:3.1.3.5]	SMc04018/2e-95/---	A0A0F9ZKW4/0.0/A0A0F9ZKW4_TRIHA 5'-nucleotidase OS=Trichoderma harzianum GN=THAR02_06985 PE=3 SV=1	PF02872/3.8E-32/5'-nucleotidase, C-terminal domain	biological_process:GO:0009166//nucleotide catabolic process;molecular_function:GO:0000166//nucleotide binding;GO:0016787//hydrolase activity;	{utg257:1728113:1729843:+}	{YES}
WH_10001500	gi|927416124|ref|XP_013953893.1|/2.24474e-37/hypothetical protein TRIVIDRAFT_92810 [Trichoderma virens Gv29-8] &gt;gi|358382026|gb|EHK19700.1| hypothetical protein TRIVIDRAFT_92810 [Trichoderma virens Gv29-8]	gi|953401775|ref|XM_014689466.1|/1e-30/Metarhizium brunneum ARSEF 3297 Extracellular membrane protein, CFEM domain protein partial mRNA	NA	NA	NA	G9N192/7e-37/G9N192_HYPVG Uncharacterized protein OS=Hypocrea virens (strain Gv29-8 / FGSC 10586) GN=TRIVIDRAFT_92810 PE=4 SV=1	PF05730/9.0E-13/CFEM domain	NA	{utg257:1751907:1752514:-}	{YES}
WH_10001505	gi|729183383|emb|CEJ92313.1|/1.56726e-20/hypothetical protein VHEMI07973 [Torrubiella hemipterigena]	gi|667648832|ref|XM_008598026.1|/3e-18/Beauveria bassiana ARSEF 2860 hypothetical protein partial mRNA	NA	NA	NA	A0A0A1TMM9/5e-20/A0A0A1TMM9_9HYPO Uncharacterized protein OS=Torrubiella hemipterigena GN=VHEMI07973 PE=4 SV=1	NA	NA	{utg257:1772762:1773556:+}	{YES}
WH_10001510	gi|818159976|gb|KKP00310.1|/0/hypothetical protein THAR02_07578 [Trichoderma harzianum]	gi|927416119|ref|XM_014098416.1|/0.0/Trichoderma virens Gv29-8 glycoside hydrolase family 5 protein partial mRNA	Q5B6Q3/3e-134/EXGB_EMENI Glucan endo-1,6-beta-glucosidase B OS=Emericella nidulans (strain FGSC A4 / ATCC 38163 / CBS 112.46 / NRRL 194 / M139) GN=exgB PE=2 SV=1	afm:AFUA_1G03600/2e-42/exo-beta-1,3-glucanase (Exg1) (EC:3.2.1.58); K01210 glucan 1,3-beta-glucosidase [EC:3.2.1.58]	SPBC1105.05/7e-32/---	A0A0F9X6X9/0.0/A0A0F9X6X9_TRIHA Uncharacterized protein OS=Trichoderma harzianum GN=THAR02_07578 PE=3 SV=1	PF00150/2.4E-22/Cellulase (glycosyl hydrolase family 5)	biological_process:GO:0005975//carbohydrate metabolic process;molecular_function:GO:0004553//hydrolase activity, hydrolyzing O-glycosyl compounds;	{utg257:1784529:1785815:-}	{YES}
WH_10001512	gi|630032866|ref|XP_007838048.1|/6.88355e-23/hypothetical protein PFICI_11276 [Pestalotiopsis fici W106-1] &gt;gi|573057527|gb|ETS77402.1| hypothetical protein PFICI_11276 [Pestalotiopsis fici W106-1]	gi|517316688|emb|HF679027.1|/1e-07/Fusarium fujikuroi IMI 58289 draft genome, chromosome FFUJ_chr05	NA	NA	NA	W3WWA8/2e-22/W3WWA8_9PEZI Uncharacterized protein OS=Pestalotiopsis fici W106-1 GN=PFICI_11276 PE=4 SV=1	NA	NA	{utg257:1896864:1897250:+}	{YES}
WH_10001513	gi|584143006|gb|EWG52309.1|/4.13291e-133/hypothetical protein FVEG_11087 [Fusarium verticillioides 7600]	gi|699034075|emb|HG970334.1|/1e-115/Fusarium graminearum chromosome 3, complete genome	Q09788/3e-10/ASL1_SCHPO Alkali-sensitive linkage protein 1 OS=Schizosaccharomyces pombe (strain 972 / ATCC 24843) GN=asl1 PE=1 SV=1	NA	NA	W7MWY1/1e-132/W7MWY1_GIBM7 Uncharacterized protein OS=Gibberella moniliformis (strain M3125 / FGSC 7600) GN=FVEG_11087 PE=4 SV=1	PF11790/1.1E-43/Glycosyl hydrolase catalytic core	biological_process:GO:0005975//carbohydrate metabolic process;	{utg257:1962690:1963505:+}	{YES}
WH_10001516	gi|632913819|gb|KDB13503.1|/0/glycoside hydrolase family 55 protein [Ustilaginoidea virens]	gi|589115644|ref|XM_006969783.1|/0.0/Trichoderma reesei QM6a glycoside hydrolase family 55 (TRIREDRAFT_70845), partial mRNA	P53626/0.0/E13B_TRIHA Glucan endo-1,3-beta-glucosidase BGN13.1 OS=Trichoderma harzianum GN=bgn13.1 PE=1 SV=1	afm:AFUA_3G07520/2e-113/exo-beta-1,3-glucanase (EC:3.2.1.58); K01210 glucan 1,3-beta-glucosidase [EC:3.2.1.58]	NA	A0A063BWS7/0.0/A0A063BWS7_9HYPO Glycoside hydrolase family 55 protein OS=Ustilaginoidea virens GN=UV8b_5601 PE=4 SV=1	PF12708/9.3E-11/Pectate lyase superfamily protein	molecular_function:GO:0016787//hydrolase activity;	{utg257:1971947:1974290:+}	{YES}
WH_10001538	gi|927431372|ref|XP_013961517.1|/2.96691e-33/hypothetical protein TRIVIDRAFT_63077 [Trichoderma virens Gv29-8] &gt;gi|358389720|gb|EHK27312.1| hypothetical protein TRIVIDRAFT_63077 [Trichoderma virens Gv29-8]	gi|702066574|emb|FO905654.1|/3e-09/Leptosphaeria biglobosa brassicae b35_scaffold00010 complete sequence	NA	NA	NA	G9ME17/9e-33/G9ME17_HYPVG Uncharacterized protein OS=Hypocrea virens (strain Gv29-8 / FGSC 10586) GN=TRIVIDRAFT_63077 PE=4 SV=1	NA	NA	{utg257:2041034:2041441:+}	{YES}
WH_10001552	NA	NA	NA	NA	NA	NA	NA	NA	{utg257:2086679:2086987:+}	{YES}
WH_10001558	gi|969885839|gb|KUF03013.1|/6.90017e-60/hypothetical protein TGAM01_02475 [Trichoderma gamsii]	gi|629693196|ref|XM_007813699.1|/3e-51/Metarhizium acridum CQMa 102 Kazal domain-containing protein partial mRNA	NA	NA	NA	A0A024RWX3/5e-57/A0A024RWX3_HYPJE Uncharacterized protein OS=Trichoderma reesei RUT C-30 GN=M419DRAFT_134325 PE=4 SV=1	NA	NA	{utg257:2183366:2183803:-}	{YES}
WH_10001564	gi|996617100|gb|KXH50569.1|/5.84915e-45/hypothetical protein CSAL01_11740 [Colletotrichum salicis]	gi|699040812|emb|HG970332.1|/2e-32/Fusarium graminearum chromosome 1, complete genome	NA	NA	NA	A0A010SKW2/6e-44/A0A010SKW2_9PEZI Uncharacterized protein OS=Colletotrichum fioriniae PJ7 GN=CFIO01_10803 PE=4 SV=1	NA	NA	{utg257:2213309:2213980:-}	{YES}
WH_10001570	gi|953397540|ref|XP_014543012.1|/1.48674e-130/hypothetical protein MBR_07115, partial [Metarhizium brunneum ARSEF 3297] &gt;gi|743642519|gb|KID73817.1| hypothetical protein MBR_07115, partial [Metarhizium brunneum ARSEF 3297]	gi|675324087|gb|CP009075.1|/2e-17/Verticillium dahliae JR2 chromosome 1, complete sequence	NA	NA	NA	A0A0B4G1F6/5e-130/A0A0B4G1F6_9HYPO Uncharacterized protein (Fragment) OS=Metarhizium brunneum ARSEF 3297 GN=MBR_07115 PE=4 SV=1	NA	NA	{utg257:2259789:2260694:+}	{YES}
WH_10001575	gi|927403569|ref|XP_013947630.1|/0/glycoside hydrolase family 30 protein [Trichoderma atroviride IMI 206040] &gt;gi|358400134|gb|EHK49465.1| glycoside hydrolase family 30 protein [Trichoderma atroviride IMI 206040]	gi|589114648|ref|XM_006969285.1|/0.0/Trichoderma reesei QM6a glycoside hydrolase family 30 (TRIREDRAFT_69736), partial mRNA	Q7M4T0/5e-179/NEG1_NEUCR Endo-1,6-beta-D-glucanase OS=Neurospora crassa (strain ATCC 24698 / 74-OR23-1A / CBS 708.71 / DSM 1257 / FGSC 987) GN=neg-1 PE=1 SV=2	tre:TRIREDRAFT_69736/0.0/glycoside hydrolase family 30; K01201 glucosylceramidase [EC:3.2.1.45]	CC1757/1e-57/---	G9NI50/0.0/G9NI50_HYPAI Glycoside hydrolase family 30 protein OS=Hypocrea atroviridis (strain ATCC 20476 / IMI 206040) GN=TRIATDRAFT_156641 PE=3 SV=1	PF02055/1.8E-52/O-Glycosyl hydrolase family 30	biological_process:GO:0006665//sphingolipid metabolic process;GO:0005975//carbohydrate metabolic process;molecular_function:GO:0004348//glucosylceramidase activity;	{utg257:2269097:2270607:-}	{YES}
WH_10001581	gi|908388565|gb|KND89250.1|/0/Alpha-N-acetylglucosaminidase [Tolypocladium ophioglossoides CBS 100239]	gi|927386256|ref|XM_014083499.1|/0.0/Trichoderma atroviride IMI 206040 glycoside hydrolase family 89 protein partial mRNA	P54802/1e-132/ANAG_HUMAN Alpha-N-acetylglucosaminidase OS=Homo sapiens GN=NAGLU PE=1 SV=2	tre:TRIREDRAFT_58117/0.0/glycoside hydrolase family 89; K01205 alpha-N-acetylglucosaminidase [EC:3.2.1.50]	NA	A0A0L0N5Y8/0.0/A0A0L0N5Y8_9HYPO Alpha-N-acetylglucosaminidase OS=Tolypocladium ophioglossoides CBS 100239 GN=TOPH_06174 PE=4 SV=1	PF05089/1.7E-134/Alpha-N-acetylglucosaminidase (NAGLU) tim-barrel domain	biological_process:GO:0008152//metabolic process;molecular_function:GO:0004561//alpha-N-acetylglucosaminidase activity;	{utg257:2282021:2284407:-}	{YES}
WH_10001584	gi|818167558|gb|KKP06901.1|/0/gamma-glutamyltranspeptidase [Trichoderma harzianum]	gi|827074075|ref|XM_008100275.1|/0.0/Colletotrichum graminicola M1.001 gamma-glutamyltranspeptidase partial mRNA	P19440/7e-114/GGT1_HUMAN Gamma-glutamyltranspeptidase 1 OS=Homo sapiens GN=GGT1 PE=1 SV=2	maj:MAA_05533/0.0/gamma-glutamyltranspeptidase; K00681 gamma-glutamyltranspeptidase / glutathione hydrolase [EC:2.3.2.2 3.4.19.13]	SPAC56E4.06c/8e-114/---	A0A0F9XQL4/0.0/A0A0F9XQL4_TRIHA Gamma-glutamyltranspeptidase OS=Trichoderma harzianum GN=THAR02_00982 PE=4 SV=1	PF01019/8.3E-170/Gamma-glutamyltranspeptidase	biological_process:GO:0006749//glutathione metabolic process;molecular_function:GO:0003840//gamma-glutamyltransferase activity;	{utg257:2290131:2291913:-}	{YES}
WH_10001620	gi|759214356|gb|KIV91696.1|/4.3875e-79/hypothetical protein PV10_06210 [Exophiala mesophila]	gi|915046435|ref|XM_013422665.1|/4e-76/Fonsecaea pedrosoi CBS 271.37 hypothetical protein partial mRNA	NA	NA	NA	A0A0D1XU23/1e-78/A0A0D1XU23_9EURO Uncharacterized protein OS=Exophiala mesophila GN=PV10_06210 PE=4 SV=1	NA	NA	{utg257:2484477:2485202:+}	{YES}
WH_10001621	NA	NA	NA	NA	NA	NA	NA	NA	{utg257:2486712:2487476:+}	{YES}
WH_10001625	gi|628219264|ref|XP_007720082.1|/3.07135e-36/hypothetical protein A1O1_00978 [Capronia coronata CBS 617.96] &gt;gi|590020656|gb|EXJ95853.1| hypothetical protein A1O1_00978 [Capronia coronata CBS 617.96]	gi|753718538|gb|CP009813.1|/1e-17/Botrytis cinerea B05.10 chromosome 9 sequence	NA	NA	NA	W9YTM5/9e-36/W9YTM5_9EURO Uncharacterized protein OS=Capronia coronata CBS 617.96 GN=A1O1_00978 PE=4 SV=1	PF00753/1.0E-7/Metallo-beta-lactamase superfamily	NA	{utg257:2498658:2498990:+}	{YES}
WH_10001630	gi|682453737|gb|KFZ12408.1|/0/hypothetical protein V502_07101 [Pseudogymnoascus sp. VKM F-4520 (FW-2644)]	gi|367053044|ref|XM_003656853.1|/0.0/Thielavia terrestris NRRL 8126 glycoside hydrolase family 18 protein (THITE_46100) mRNA, complete cds	P09805/7e-104/KTXA_KLULA Killer toxin subunits alpha/beta OS=Kluyveromyces lactis (strain ATCC 8585 / CBS 2359 / DSM 70799 / NBRC 1267 / NRRL Y-1140 / WM37) PE=1 SV=1	afm:AFUA_5G03960/0.0/class V chitinase Chi100 (EC:3.2.1.14); K01183 chitinase [EC:3.2.1.14]	BH0916_1/1e-18/---	A0A094JTJ8/0.0/A0A094JTJ8_9PEZI Uncharacterized protein OS=Pseudogymnoascus pannorum VKM F-4520 GN=V502_07101 PE=4 SV=1	PF00704/5.1E-48/Glycosyl hydrolases family 18	NA	{utg257:2717848:2722337:-}	{YES}
WH_10001635	gi|302417053|ref|XP_003006358.1|/1.24948e-20/WSC domain-containing protein [Verticillium alfalfae VaMs.102] &gt;gi|261355774|gb|EEY18202.1| WSC domain-containing protein [Verticillium alfalfae VaMs.102]	gi|302417052|ref|XM_003006312.1|/1e-20/Verticillium albo-atrum VaMs.102 WSC domain-containing protein, mRNA	NA	NA	NA	C9SGY2/4e-20/C9SGY2_VERA1 WSC domain-containing protein OS=Verticillium alfalfae (strain VaMs.102 / ATCC MYA-4576 / FGSC 10136) GN=VDBG_04311 PE=4 SV=1	PF09362/5.8E-21/Domain of unknown function (DUF1996)	NA	{utg257:2758942:2759357:+}	{YES}
WH_10003202	gi|748500507|ref|XP_011121207.1|/1.44628e-44/hypothetical protein AOL_s00076g352 [Arthrobotrys oligospora ATCC 24927] &gt;gi|345567212|gb|EGX50147.1| hypothetical protein AOL_s00076g352 [Arthrobotrys oligospora ATCC 24927]	gi|748500506|ref|XM_011122905.1|/2e-44/Arthrobotrys oligospora ATCC 24927 hypothetical protein mRNA	NA	NA	NA	G1X9P5/4e-44/G1X9P5_ARTOA Uncharacterized protein OS=Arthrobotrys oligospora (strain ATCC 24927 / CBS 115.81 / DSM 1491) GN=AOL_s00076g352 PE=4 SV=1	NA	NA	{utg44:92192:93256:-}	{YES}
WH_10003203	gi|477517136|gb|ENH69385.1|/4.36922e-133/hypothetical protein FOC1_g10011736 [Fusarium oxysporum f. sp. cubense race 1]	gi|531988639|emb|HF679024.1|/1e-118/Fusarium fujikuroi IMI 58289 draft genome, chromosome FFUJ_chr02	NA	NA	NA	N4UH65/1e-132/N4UH65_FUSC1 Uncharacterized protein OS=Fusarium oxysporum f. sp. cubense (strain race 1) GN=FOC1_g10011736 PE=4 SV=1	NA	NA	{utg44:96170:97060:-}	{YES}
WH_10003231	gi|596685479|ref|XP_007279672.1|/6.32162e-87/ctr copper transporter family protein [Colletotrichum gloeosporioides Nara gc5] &gt;gi|429856388|gb|ELA31298.1| ctr copper transporter family protein [Colletotrichum gloeosporioides Nara gc5]	gi|596685478|ref|XM_007279610.1|/6e-87/Colletotrichum gloeosporioides Nara gc5 ctr copper transporter family protein (CGGC5_8603), partial mRNA	NA	NA	NA	L2FZW3/2e-86/L2FZW3_COLGN Ctr copper transporter family protein OS=Colletotrichum gloeosporioides (strain Nara gc5) GN=CGGC5_8603 PE=4 SV=1	PF12697/3.2E-12/Alpha/beta hydrolase family	NA	{utg44:287003:288124:-}	{YES}
WH_10003234	gi|729180180|emb|CEJ94381.1|/2.16039e-127/hypothetical protein VHEMI09918 [Torrubiella hemipterigena]	gi|667645488|ref|XM_008596354.1|/1e-121/Beauveria bassiana ARSEF 2860 mosquitocidal toxin protein partial mRNA	NA	NA	NA	A0A0A1TBE1/7e-127/A0A0A1TBE1_9HYPO Uncharacterized protein OS=Torrubiella hemipterigena GN=VHEMI09918 PE=4 SV=1	PF05630/3.6E-54/Necrosis inducing protein (NPP1)	NA	{utg44:371098:371880:+}	{YES}
WH_10003243	gi|818161148|gb|KKP01276.1|/4.01069e-143/hypothetical protein THAR02_06634 [Trichoderma harzianum]	gi|629735825|ref|XM_007828181.1|/1e-140/Metarhizium robertsii ARSEF 23 lipase 2 mRNA	D4AX63/1e-94/LIPA_ARTBC Lipase A OS=Arthroderma benhamiae (strain ATCC MYA-4681 / CBS 112371) GN=ARB_00790 PE=3 SV=1	afm:AFUA_5G14150/1e-38/lipase (EC:3.1.1.3); K01046 triacylglycerol lipase [EC:3.1.1.3]	NA	A0A0F9X7V1/1e-142/A0A0F9X7V1_TRIHA Uncharacterized protein OS=Trichoderma harzianum GN=THAR02_06634 PE=4 SV=1	PF03583/8.5E-63/Secretory lipase	NA	{utg44:438027:439397:+}	{YES}
WH_10003248	gi|969887682|gb|KUF04848.1|/9.70475e-80/hypothetical protein TGAM01_00350 [Trichoderma gamsii]	gi|699040812|emb|HG970332.1|/4e-51/Fusarium graminearum chromosome 1, complete genome	NA	pbn:PADG_12365/1e-06/PADG_07863, PADG_07864; 40S ribosomal protein S8-A; K02995 small subunit ribosomal protein S8e	NA	A0A024SHR6/8e-79/A0A024SHR6_HYPJE Uncharacterized protein OS=Trichoderma reesei RUT C-30 GN=M419DRAFT_72452 PE=4 SV=1	NA	NA	{utg44:458524:460001:-}	{YES}
WH_10003277	gi|927413044|ref|XP_013952353.1|/0/hypothetical protein TRIVIDRAFT_67361 [Trichoderma virens Gv29-8] &gt;gi|358380478|gb|EHK18156.1| hypothetical protein TRIVIDRAFT_67361 [Trichoderma virens Gv29-8]	gi|953414891|ref|XM_014694367.1|/1e-171/Metarhizium brunneum ARSEF 3297 acetylornithine deacetylase partial mRNA	P0CI30/5e-126/Y3666_SORMK Peptidase M20 domain-containing protein SMAC_03666.2 OS=Sordaria macrospora (strain ATCC MYA-333 / DSM 997 / K(L3346) / K-hell) GN=SMAC_03666.2 PE=3 SV=2	maj:MAA_01190/9e-172/acetylornithine deacetylase; K01438 acetylornithine deacetylase [EC:3.5.1.16]	SPCC757.05c/3e-67/---	G9N5W5/0.0/G9N5W5_HYPVG Uncharacterized protein OS=Hypocrea virens (strain Gv29-8 / FGSC 10586) GN=TRIVIDRAFT_67361 PE=4 SV=1	PF07687/1.5E-19/Peptidase dimerisation domain	biological_process:GO:0006508//proteolysis;molecular_function:GO:0008237//metallopeptidase activity;	{utg44:537760:539090:+}	{YES}
WH_10003284	gi|969887916|gb|KUF05082.1|/3.10837e-43/hypothetical protein TGAM01_00584 [Trichoderma gamsii]	gi|589101770|ref|XM_006962846.1|/4e-42/Trichoderma reesei QM6a mating pheromone precursor (TRIREDRAFT_104292), partial mRNA	Q01301/9e-15/CCG4_NEUCR Clock-controlled pheromone ccg-4 OS=Neurospora crassa (strain ATCC 24698 / 74-OR23-1A / CBS 708.71 / DSM 1257 / FGSC 987) GN=ccg-4 PE=2 SV=2	NA	NA	G0RBZ8/1e-41/G0RBZ8_HYPJQ Mating pheromone OS=Hypocrea jecorina (strain QM6a) GN=TRIREDRAFT_104292 PE=4 SV=1	NA	NA	{utg44:560795:561556:-}	{YES}
WH_10003286	gi|927413020|ref|XP_013952341.1|/1.34292e-26/hydrophobin [Trichoderma virens Gv29-8] &gt;gi|154125601|gb|ABS59377.1| hydrophobin [Trichoderma virens] &gt;gi|358380466|gb|EHK18144.1| hydrophobin [Trichoderma virens Gv29-8]	gi|927413019|ref|XM_014096866.1|/1e-26/Trichoderma virens Gv29-8 hydrophobin partial mRNA	P52754/2e-24/HYP1_HYPJE Hydrophobin-1 OS=Hypocrea jecorina GN=hfb1 PE=1 SV=1	NA	NA	A7LNX1/4e-26/A7LNX1_HYPVI Hydrophobin OS=Hypocrea virens PE=4 SV=1	PF06766/1.8E-25/Fungal hydrophobin	NA	{utg44:581986:582423:+}	{YES}
WH_10003289	gi|330930859|ref|XP_003303172.1|/1.85911e-47/hypothetical protein PTT_15288 [Pyrenophora teres f. teres 0-1] &gt;gi|311320969|gb|EFQ88725.1| hypothetical protein PTT_15288 [Pyrenophora teres f. teres 0-1]	gi|667659628|ref|XM_008603424.1|/2e-38/Beauveria bassiana ARSEF 2860 CFEM domain-containing protein partial mRNA	NA	NA	NA	A0A066XSK5/6e-45/A0A066XSK5_COLSU Uncharacterized protein OS=Colletotrichum sublineola GN=CSUB01_12246 PE=4 SV=1	NA	NA	{utg44:612694:614143:+}	{YES}
WH_10003317	NA	NA	NA	NA	NA	NA	NA	NA	{utg44:691318:691784:+}	{YES}
WH_10003318	gi|859264865|emb|CEJ57290.1|/7.03853e-147/hypothetical protein PMG11_05988 [Penicillium brasilianum]	gi|196049219|emb|CR380947.2|/2e-13/Candida glabrata strain CBS138 chromosome A complete sequence	NA	NA	NA	A0A0F7TPD6/2e-146/A0A0F7TPD6_9EURO Uncharacterized protein OS=Penicillium brasilianum GN=PMG11_05988 PE=4 SV=1	NA	NA	{utg44:738616:739914:-}	{YES}
WH_10003367	gi|818160939|gb|KKP01101.1|/1.82455e-13/hypothetical protein THAR02_06802 [Trichoderma harzianum]	gi|70990127|ref|XM_744820.1|/1e-12/Aspergillus fumigatus Af293 oxidoreductase CipA-like (AFUA_1G01630), partial mRNA	NA	afv:AFLA_118070/7e-10/isoflavone reductase family protein (CipA), putative; K06001 tryptophan synthase beta chain [EC:4.2.1.20]	NA	A0A0F9X7E4/6e-13/A0A0F9X7E4_TRIHA Uncharacterized protein OS=Trichoderma harzianum GN=THAR02_06802 PE=4 SV=1	NA	NA	{utg44:980951:981646:+}	{YES}
WH_10003380	NA	gi|169607117|ref|XM_001796927.1|/3e-06/Phaeosphaeria nodorum SN15 hypothetical protein partial mRNA	NA	NA	NA	NA	NA	NA	{utg44:1024622:1025341:+}	{YES}
WH_10003407	gi|927412808|ref|XP_013952235.1|/0/glycoside hydrolase family 92 protein [Trichoderma virens Gv29-8] &gt;gi|358380357|gb|EHK18035.1| glycoside hydrolase family 92 protein [Trichoderma virens Gv29-8]	gi|927412807|ref|XM_014096760.1|/0.0/Trichoderma virens Gv29-8 glycoside hydrolase family 92 protein partial mRNA	D4ATR3/9e-34/A7629_ARTBC Uncharacterized secreted glycosidase ARB_07629 OS=Arthroderma benhamiae (strain ATCC MYA-4681 / CBS 112371) GN=ARB_07629 PE=1 SV=1	NA	XF0842/1e-70/---	G9N5J3/0.0/G9N5J3_HYPVG Glycoside hydrolase family 92 protein OS=Hypocrea virens (strain Gv29-8 / FGSC 10586) GN=TRIVIDRAFT_67250 PE=4 SV=1	PF07971/1.6E-153/Glycosyl hydrolase family 92	biological_process:GO:0005975//carbohydrate metabolic process;molecular_function:GO:0030246//carbohydrate binding;GO:0016787//hydrolase activity;	{utg44:1155980:1158553:-}	{YES}
WH_10003431	gi|818161629|gb|KKP01674.1|/0/hypothetical protein THAR02_06220 [Trichoderma harzianum]	gi|629726054|ref|XM_007825027.1|/1e-170/Metarhizium robertsii ARSEF 23 Sas10/Utp3/C1D-like protein mRNA	Q09713/4e-27/YA36_SCHPO Uncharacterized protein C18B11.06 OS=Schizosaccharomyces pombe (strain 972 / ATCC 24843) GN=SPAC18B11.06 PE=1 SV=1	maj:MAA_07029/8e-171/Sas10/Utp3/C1D-like protein; K14765 U3 small nucleolar ribonucleoprotein protein LCP5	NA	A0A0G0A9F5/0.0/A0A0G0A9F5_TRIHA Uncharacterized protein OS=Trichoderma harzianum GN=THAR02_06220 PE=4 SV=1	PF04000/6.5E-16/Sas10/Utp3/C1D family	biological_process:GO:0000447//endonucleolytic cleavage in ITS1 to separate SSU-rRNA from 5.8S rRNA and LSU-rRNA from tricistronic rRNA transcript (SSU-rRNA, 5.8S rRNA, LSU-rRNA);GO:0000480//endonucleolytic cleavage in 5'-ETS of tricistronic rRNA transcript (SSU-rRNA, 5.8S rRNA, LSU-rRNA);cellular_component:GO:0005730//nucleolus;molecular_function:GO:0003723//RNA binding;	{utg44:1223851:1225002:-}	{YES}
WH_10003458	gi|818157904|gb|KKO98693.1|/1.82696e-141/hypothetical protein THAR02_09191 [Trichoderma harzianum]	gi|636758340|ref|XM_008083153.1|/1e-109/Glarea lozoyensis ATCC 20868 Six-hairpin glycosidase mRNA	NA	wic:J056_002522/2e-28/tRNA (adenine(58)-N(1))-methyltransferase non-catalytic subunit TRM6; K03256 tRNA (adenine-N(1)-)-methyltransferase non-catalytic subunit	BH1120/8e-10/---	A0A0F9ZZU5/6e-141/A0A0F9ZZU5_TRIHA Uncharacterized protein OS=Trichoderma harzianum GN=THAR02_09191 PE=4 SV=1	PF07470/8.2E-13/Glycosyl Hydrolase Family 88	molecular_function:GO:0003824//catalytic activity;	{utg44:1315631:1318616:-}	{YES}
WH_10003461	gi|936412869|gb|KPM41355.1|/0/hypothetical protein AK830_g5170 [Neonectria ditissima]	gi|636758340|ref|XM_008083153.1|/1e-159/Glarea lozoyensis ATCC 20868 Six-hairpin glycosidase mRNA	NA	wic:J056_002522/3e-32/tRNA (adenine(58)-N(1))-methyltransferase non-catalytic subunit TRM6; K03256 tRNA (adenine-N(1)-)-methyltransferase non-catalytic subunit	BH1120/2e-11/---	G9N0Q8/0.0/G9N0Q8_HYPVG Uncharacterized protein (Fragment) OS=Hypocrea virens (strain Gv29-8 / FGSC 10586) GN=TRIVIDRAFT_156047 PE=4 SV=1	PF07470/1.3E-13/Glycosyl Hydrolase Family 88	molecular_function:GO:0003824//catalytic activity;	{utg44:1330879:1332730:+}	{YES}
WH_10003498	gi|587750507|gb|EXA48223.1|/0/leucyl aminopeptidase [Fusarium oxysporum f. sp. pisi HDV247] &gt;gi|590065147|gb|EXK92671.1| leucyl aminopeptidase [Fusarium oxysporum f. sp. raphani 54005] &gt;gi|591444480|gb|EXL77008.1| leucyl aminopeptidase [Fusarium oxysporum f. sp. conglutinans race 2 54008]	gi|667648824|ref|XM_008598022.1|/0.0/Beauveria bassiana ARSEF 2860 peptidase family M28 partial mRNA	C7Z6W1/0.0/LAP1_NECH7 Leucine aminopeptidase 1 OS=Nectria haematococca (strain 77-13-4 / ATCC MYA-4622 / FGSC 9596 / MPVI) GN=LAP1 PE=3 SV=1	cmt:CCM_00887/0.0/LAP2 like protein; K05994 bacterial leucyl aminopeptidase [EC:3.4.11.10]	YDR415c/6e-99/---	W9PSW8/0.0/W9PSW8_FUSOX Peptide hydrolase OS=Fusarium oxysporum f. sp. pisi HDV247 GN=FOVG_05050 PE=3 SV=1	PF04389/1.2E-28/Peptidase family M28	biological_process:GO:0006508//proteolysis;molecular_function:GO:0004177//aminopeptidase activity;GO:0046872//metal ion binding;	{utg44:1432338:1433674:-}	{YES}
WH_10003519	gi|908388026|gb|KND88720.1|/1.11756e-124/hypothetical protein TOPH_06649 [Tolypocladium ophioglossoides CBS 100239]	gi|531988639|emb|HF679024.1|/1e-97/Fusarium fujikuroi IMI 58289 draft genome, chromosome FFUJ_chr02	D4B1B1/2e-25/ALS1_ARTBC Agglutinin-like protein ARB_02240 OS=Arthroderma benhamiae (strain ATCC MYA-4681 / CBS 112371) GN=ARB_02240 PE=1 SV=1	NA	NA	A0A0L0N4H1/3e-124/A0A0L0N4H1_9HYPO Uncharacterized protein OS=Tolypocladium ophioglossoides CBS 100239 GN=TOPH_06649 PE=4 SV=1	NA	NA	{utg44:1488551:1491446:-}	{YES}
WH_10003527	gi|572283241|gb|ETS06215.1|/3.74418e-29/hypothetical protein M419DRAFT_93769, partial [Trichoderma reesei RUT C-30]	gi|953411977|ref|XM_014692910.1|/6e-18/Metarhizium brunneum ARSEF 3297 Mmc protein partial mRNA	Q01302/3e-15/CCG6_NEUCR Clock-controlled protein 6 OS=Neurospora crassa (strain ATCC 24698 / 74-OR23-1A / CBS 708.71 / DSM 1257 / FGSC 987) GN=ccg-6 PE=2 SV=2	NA	NA	A0A024SLU5/1e-28/A0A024SLU5_HYPJE Uncharacterized protein (Fragment) OS=Trichoderma reesei RUT C-30 GN=M419DRAFT_93769 PE=4 SV=1	NA	NA	{utg44:1514291:1514817:-}	{YES}
WH_10003550	gi|927413210|ref|XP_013952436.1|/0/hypothetical protein TRIVIDRAFT_76620 [Trichoderma virens Gv29-8] &gt;gi|358380563|gb|EHK18241.1| hypothetical protein TRIVIDRAFT_76620 [Trichoderma virens Gv29-8]	gi|629687420|ref|XM_007810815.1|/0.0/Metarhizium acridum CQMa 102 endonuclease/exonuclease/phosphatase family protein partial mRNA	NA	NA	SPy0747/1e-62/---	G9N651/0.0/G9N651_HYPVG Uncharacterized protein OS=Hypocrea virens (strain Gv29-8 / FGSC 10586) GN=TRIVIDRAFT_76620 PE=4 SV=1	PF03372/4.3E-11/Endonuclease/Exonuclease/phosphatase family	biological_process:GO:0090305//nucleic acid phosphodiester bond hydrolysis;molecular_function:GO:0004519//endonuclease activity;GO:0004527//exonuclease activity;	{utg44:1614516:1616517:-}	{YES}
WH_10003590	gi|628247708|ref|XP_007719009.1|/3.48225e-33/hypothetical protein COCCADRAFT_113643 [Bipolaris zeicola 26-R-13] &gt;gi|576911905|gb|EUC26686.1| hypothetical protein COCCADRAFT_113643 [Bipolaris zeicola 26-R-13]	gi|196049219|emb|CR380947.2|/9e-07/Candida glabrata strain CBS138 chromosome A complete sequence	NA	NA	NA	W6Y5Z4/1e-32/W6Y5Z4_COCCA Uncharacterized protein OS=Bipolaris zeicola 26-R-13 GN=COCCADRAFT_113643 PE=4 SV=1	NA	NA	{utg44:1840109:1841129:+}	{YES}
WH_10003592	gi|587746440|gb|EXA44156.1|/4.84428e-149/hypothetical protein FOVG_05659 [Fusarium oxysporum f. sp. pisi HDV247]	gi|517316688|emb|HF679027.1|/1e-130/Fusarium fujikuroi IMI 58289 draft genome, chromosome FFUJ_chr05	NA	NA	NA	A0A0B7JQ73/1e-178/A0A0B7JQ73_BIOOC Uncharacterized protein OS=Bionectria ochroleuca GN=BN869_000001482_1 PE=4 SV=1	NA	NA	{utg44:1844351:1845851:-}	{YES}
WH_10003618	gi|589101359|ref|XP_006962702.1|/0/glycoside hydrolase family 27 [Trichoderma reesei QM6a] &gt;gi|340520926|gb|EGR51161.1| glycoside hydrolase family 27 [Trichoderma reesei QM6a] &gt;gi|572281565|gb|ETS04589.1| alpha-galactosidase [Trichoderma reesei RUT C-30]	gi|589101358|ref|XM_006962640.1|/0.0/Trichoderma reesei QM6a glycoside hydrolase family 27 (TRIREDRAFT_72632), mRNA	A7XZT2/3e-177/AGALB_TALEM Probable alpha-galactosidase B OS=Talaromyces emersonii PE=3 SV=1	tre:TRIREDRAFT_72632/0.0/glycoside hydrolase family 27; K07407 alpha-galactosidase [EC:3.2.1.22]	NA	A0A024SGF7/0.0/A0A024SGF7_HYPJE Alpha-galactosidase OS=Trichoderma reesei RUT C-30 GN=M419DRAFT_6433 PE=3 SV=1	PF16499/5.5E-42/Alpha galactosidase A	biological_process:GO:0005975//carbohydrate metabolic process;molecular_function:GO:0052692//raffinose alpha-galactosidase activity;	{utg44:1947135:1948739:-}	{YES}
WH_10003629	gi|908391924|gb|KND92546.1|/1.2219e-54/hypothetical protein TOPH_02798 [Tolypocladium ophioglossoides CBS 100239]	gi|517321537|emb|HF679030.1|/2e-17/Fusarium fujikuroi IMI 58289 draft genome, chromosome FFUJ_chr08	NA	NA	NA	A0A0L0NES8/4e-54/A0A0L0NES8_9HYPO Uncharacterized protein OS=Tolypocladium ophioglossoides CBS 100239 GN=TOPH_02798 PE=4 SV=1	NA	NA	{utg44:1981360:1982670:+}	{YES}
WH_10003631	gi|818158973|gb|KKO99516.1|/0/tyrosinase [Trichoderma harzianum]	gi|697077210|ref|XM_009654402.1|/0.0/Verticillium dahliae VdLs.17 tyrosinase partial mRNA	A7BHQ9/2e-52/TYRO_PHONA Tyrosinase OS=Pholiota nameko GN=tyr1 PE=1 SV=1	vda:VDAG_04798/0.0/tyrosinase; K00505 tyrosinase [EC:1.14.18.1]	NA	A0A0F9ZGV2/0.0/A0A0F9ZGV2_TRIHA Tyrosinase OS=Trichoderma harzianum GN=THAR02_08385 PE=4 SV=1	PF00264/3.8E-43/Common central domain of tyrosinase	biological_process:GO:0008152//metabolic process;	{utg44:1989977:1992042:+}	{YES}
WH_10003659	gi|924825040|gb|KOS22977.1|/1.49487e-160/putative glycosidase [Escovopsis weberi]	gi|927426831|ref|XM_014103772.1|/1e-154/Trichoderma virens Gv29-8 glycoside hydrolase family 16 protein mRNA	Q8J0P4/9e-79/CRF1_ASPFU Probable glycosidase crf1 OS=Neosartorya fumigata (strain ATCC MYA-4609 / Af293 / CBS 101355 / FGSC A1100) GN=crf1 PE=1 SV=2	pic:PICST_25832/1e-62/CRH1; cell wall protein in family of putative glycosidases Probable xyloglucan endotransglucosylase/hydrolase (EC:3.2.1.73); K01216 licheninase [EC:3.2.1.73]	YGR189c/2e-59/---	G9ML80/2e-157/G9ML80_HYPVG Glycoside hydrolase family 16 protein OS=Hypocrea virens (strain Gv29-8 / FGSC 10586) GN=TRIVIDRAFT_110754 PE=4 SV=1	PF00722/1.4E-38/Glycosyl hydrolases family 16	molecular_function:GO:0016798//hydrolase activity, acting on glycosyl bonds;	{utg44:2080714:2082061:+}	{YES}
WH_10003664	gi|908394348|gb|KND94943.1|/2.08049e-67/hypothetical protein TOPH_00211 [Tolypocladium ophioglossoides CBS 100239]	gi|953406217|ref|XM_014690618.1|/2e-49/Metarhizium brunneum ARSEF 3297 Cell wall beta-glucan synthesis partial mRNA	NA	NA	NA	A0A0L0NLM1/6e-67/A0A0L0NLM1_9HYPO Uncharacterized protein OS=Tolypocladium ophioglossoides CBS 100239 GN=TOPH_00211 PE=4 SV=1	PF10342/2.0E-17/Ser-Thr-rich glycosyl-phosphatidyl-inositol-anchored membrane family	NA	{utg44:2094708:2095534:+}	{YES}
WH_10003700	gi|927401115|ref|XP_013946403.1|/0/hypothetical protein TRIATDRAFT_165504, partial [Trichoderma atroviride IMI 206040] &gt;gi|358398890|gb|EHK48241.1| hypothetical protein TRIATDRAFT_165504, partial [Trichoderma atroviride IMI 206040]	gi|667649816|ref|XM_008598518.1|/0.0/Beauveria bassiana ARSEF 2860 glucose sorbosone dehydrogenase partial mRNA	NA	NA	mll4619/2e-20/---	G9NMW1/0.0/G9NMW1_HYPAI Uncharacterized protein (Fragment) OS=Hypocrea atroviridis (strain ATCC 20476 / IMI 206040) GN=TRIATDRAFT_165504 PE=4 SV=1	NA	molecular_function:GO:0003824//catalytic activity;	{utg44:2240811:2242381:+}	{YES}
WH_10003713	gi|589101105|ref|XP_006962575.1|/0/glycoside hydrolase family 47 [Trichoderma reesei QM6a] &gt;gi|340521338|gb|EGR51573.1| glycoside hydrolase family 47 [Trichoderma reesei QM6a] &gt;gi|572281286|gb|ETS04310.1| 1,2-a-D-mannosidase [Trichoderma reesei RUT C-30]	gi|589101104|ref|XM_006962513.1|/0.0/Trichoderma reesei QM6a glycoside hydrolase family 47 (TRIREDRAFT_45717), mRNA	Q0D076/3e-169/MNS1B_ASPTN Probable mannosyl-oligosaccharide alpha-1,2-mannosidase 1B OS=Aspergillus terreus (strain NIH 2624 / FGSC A1156) GN=mns1B PE=3 SV=1	tre:TRIREDRAFT_45717/0.0/glycoside hydrolase family 47; K01230 mannosyl-oligosaccharide alpha-1,2-mannosidase [EC:3.2.1.113]	NA	A0A024SFE9/0.0/A0A024SFE9_HYPJE alpha-1,2-Mannosidase OS=Trichoderma reesei RUT C-30 GN=M419DRAFT_122299 PE=3 SV=1	PF01532/1.7E-139/Glycosyl hydrolase family 47	molecular_function:GO:0016798//hydrolase activity, acting on glycosyl bonds;	{utg44:2274216:2275950:-}	{YES}
WH_10003715	gi|908391152|gb|KND91783.1|/0/Cuticle-degrading protease [Tolypocladium ophioglossoides CBS 100239]	gi|758200909|ref|XM_011324515.1|/1e-179/Fusarium graminearum PH-1 proteinase R precursor partial mRNA	P29138/4e-157/CUDP_METAN Cuticle-degrading protease OS=Metarhizium anisopliae GN=PR1 PE=1 SV=1	ani:AN5558.2/8e-88/similar to alkaline protease; K18549 oryzin [EC:3.4.21.63]	SPAC4A8.04/2e-81/---	A0A0L0NCG8/0.0/A0A0L0NCG8_9HYPO Cuticle-degrading protease OS=Tolypocladium ophioglossoides CBS 100239 GN=TOPH_03291 PE=3 SV=1	PF00082/2.4E-38/Subtilase family	biological_process:GO:0006508//proteolysis;molecular_function:GO:0004252//serine-type endopeptidase activity;	{utg44:2279153:2280424:-}	{YES}
WH_10003800	gi|927410671|ref|XP_013951176.1|/3.66336e-35/hypothetical protein TRIVIDRAFT_82827 [Trichoderma virens Gv29-8] &gt;gi|358379293|gb|EHK16973.1| hypothetical protein TRIVIDRAFT_82827 [Trichoderma virens Gv29-8]	gi|589110842|ref|XM_006967382.1|/5e-27/Trichoderma reesei QM6a cell wall protein (TRIREDRAFT_123039), mRNA	NA	NA	NA	G9N7K7/1e-34/G9N7K7_HYPVG Uncharacterized protein OS=Hypocrea virens (strain Gv29-8 / FGSC 10586) GN=TRIVIDRAFT_82827 PE=4 SV=1	PF05730/1.3E-10/CFEM domain	NA	{utg44:2647655:2648315:-}	{YES}
WH_10003863	gi|818165960|gb|KKP05451.1|/0/hypothetical protein THAR02_02411 [Trichoderma harzianum]	gi|953473888|ref|XM_014724933.1|/1e-146/Metarhizium majus ARSEF 297 Peptidase A1 partial mRNA	Q8NKB6/1e-62/OPSB_ASPOR Probable aspartic-type endopeptidase opsB OS=Aspergillus oryzae (strain ATCC 42149 / RIB 40) GN=opsB PE=2 SV=1	cthr:CTHT_0055140/3e-67/mitochondrial elongation factor g 1-like protein; K02355 elongation factor G	NA	A0A0F9XKS1/0.0/A0A0F9XKS1_TRIHA Uncharacterized protein OS=Trichoderma harzianum GN=THAR02_02411 PE=3 SV=1	PF00026/7.1E-71/Eukaryotic aspartyl protease	molecular_function:GO:0008233//peptidase activity;	{utg44:2840624:2842044:+}	{YES}
WH_10003866	gi|667656273|ref|XP_008599968.1|/2.76639e-76/hypothetical protein BBA_06649 [Beauveria bassiana ARSEF 2860] &gt;gi|400596496|gb|EJP64267.1| hypothetical protein BBA_06649 [Beauveria bassiana ARSEF 2860]	gi|699037166|emb|HG970333.1|/2e-37/Fusarium graminearum chromosome 2, complete genome	NA	NA	NA	A0A0B7K2G2/3e-78/A0A0B7K2G2_BIOOC Uncharacterized protein OS=Bionectria ochroleuca GN=BN869_000004888_1 PE=4 SV=1	NA	NA	{utg44:2846875:2848581:-}	{YES}
WH_10003886	gi|572277154|gb|ETS00436.1|/0/FAS1 domain-containing protein [Trichoderma reesei RUT C-30]	gi|953473938|ref|XM_014724958.1|/1e-140/Metarhizium majus ARSEF 297 beta-Ig-H3/Fasciclin partial mRNA	D4B388/1e-31/FLA_ARTBC Fasciclin-like arabinogalactan protein ARB_02922 OS=Arthroderma benhamiae (strain ATCC MYA-4681 / CBS 112371) GN=ARB_02922 PE=3 SV=1	cci:CC1G_01742/7e-08/carnitine/acyl carnitine carrier; K15109 solute carrier family 25 (mitochondrial carnitine/acylcarnitine transporter), member 20/29	MA1996/1e-09/---	A0A024S7J2/0.0/A0A024S7J2_HYPJE FAS1 domain-containing protein OS=Trichoderma reesei RUT C-30 GN=M419DRAFT_142028 PE=4 SV=1	PF02469/2.2E-18/Fasciclin domain	NA	{utg44:2919182:2920543:-}	{YES}
WH_10003904	gi|584132660|gb|EWG42043.1|/3.60373e-13/hypothetical protein FVEG_03995 [Fusarium verticillioides 7600]	gi|531988639|emb|HF679024.1|/7e-10/Fusarium fujikuroi IMI 58289 draft genome, chromosome FFUJ_chr02	NA	NA	NA	W7LS81/1e-12/W7LS81_GIBM7 Uncharacterized protein OS=Gibberella moniliformis (strain M3125 / FGSC 7600) GN=FVEG_03995 PE=4 SV=1	NA	NA	{utg44:2973696:2974016:-}	{YES}
WH_10003919	gi|902267941|emb|CRL28448.1|/1.18222e-31/unnamed protein product [Penicillium camemberti]	gi|915157807|ref|XM_013473649.1|/2e-26/Rasamsonia emersonii CBS 393.64 DUTPase mRNA	NA	NA	NA	A0A0G4PQM5/4e-31/A0A0G4PQM5_PENCA Str. FM013 OS=Penicillium camembertii GN=PCAMFM013_S028g000001 PE=4 SV=1	NA	NA	{utg44:3094246:3096401:-}	{YES}
WH_10003921	gi|953409870|ref|XP_014547342.1|/2.56688e-91/Acyl-CoA dehydrogenase/oxidase, partial [Metarhizium brunneum ARSEF 3297] &gt;gi|743647121|gb|KID78187.1| Acyl-CoA dehydrogenase/oxidase, partial [Metarhizium brunneum ARSEF 3297]	gi|953409869|ref|XM_014691856.1|/2e-91/Metarhizium brunneum ARSEF 3297 Acyl-CoA dehydrogenase/oxidase partial mRNA	NA	NA	NA	A0A0B4GED3/8e-91/A0A0B4GED3_9HYPO Acyl-CoA dehydrogenase/oxidase (Fragment) OS=Metarhizium brunneum ARSEF 3297 GN=MBR_02635 PE=4 SV=1	NA	biological_process:GO:0008152//metabolic process;molecular_function:GO:0005488//binding;	{utg44:3344065:3344876:+}	{YES}
WH_10003933	gi|927419678|ref|XP_013955670.1|/8.52558e-27/hypothetical protein TRIVIDRAFT_111979 [Trichoderma virens Gv29-8] &gt;gi|358383815|gb|EHK21477.1| hypothetical protein TRIVIDRAFT_111979 [Trichoderma virens Gv29-8]	gi|517309970|emb|HF679023.1|/1e-12/Fusarium fujikuroi IMI 58289 draft genome, chromosome FFUJ_chr01	NA	NA	NA	G9MVW7/3e-26/G9MVW7_HYPVG Uncharacterized protein OS=Hypocrea virens (strain Gv29-8 / FGSC 10586) GN=TRIVIDRAFT_111979 PE=4 SV=1	NA	NA	{utg44:3560756:3561056:+}	{YES}
WH_10003936	gi|590039048|gb|EXK40906.1|/5.23802e-17/hypothetical protein FOMG_07635 [Fusarium oxysporum f. sp. melonis 26406]	gi|7800991|emb|AL355931.1|/2e-10/Neurospora crassa DNA linkage group II BAC clone B3E4	NA	NA	NA	X0B6Y2/2e-16/X0B6Y2_FUSOX Uncharacterized protein OS=Fusarium oxysporum f. sp. melonis 26406 GN=FOMG_07635 PE=4 SV=1	NA	NA	{utg44:3574721:3575251:+}	{YES}
WH_10003938	gi|701772601|gb|KGQ07164.1|/2.04293e-21/Ferric reductase transmembrane component 3 [Beauveria bassiana D1-5]	gi|667649116|ref|XM_008598168.1|/1e-17/Beauveria bassiana ARSEF 2860 hydrophobin-like protein partial mRNA	P52753/3e-19/CRYP_CRYPA Cryparin OS=Cryphonectria parasitica GN=CRP PE=1 SV=1	NA	NA	A0A0A2W2K4/6e-21/A0A0A2W2K4_BEABA Ferric reductase transmembrane component 3 OS=Beauveria bassiana D1-5 GN=BBAD15_g7509 PE=4 SV=1	PF06766/1.1E-23/Fungal hydrophobin	NA	{utg44:3582559:3582954:+}	{YES}
WH_10004010	gi|572282590|gb|ETS05604.1|/0/hypothetical protein M419DRAFT_71725 [Trichoderma reesei RUT C-30]	gi|517321537|emb|HF679030.1|/2e-68/Fusarium fujikuroi IMI 58289 draft genome, chromosome FFUJ_chr08	NA	NA	NA	A0A024SLU4/0.0/A0A024SLU4_HYPJE Uncharacterized protein OS=Trichoderma reesei RUT C-30 GN=M419DRAFT_71725 PE=4 SV=1	NA	NA	{utg44:3811547:3813382:+}	{YES}
WH_10004015	gi|743663388|gb|KID90567.1|/5.93445e-81/hypothetical protein MGU_02444 [Metarhizium guizhouense ARSEF 977]	gi|170936371|emb|CU633448.1|/6e-08/Podospora anserina S mat+ genomic DNA chromosome 3, supercontig 1	NA	NA	NA	A0A0B4HEH7/2e-80/A0A0B4HEH7_9HYPO Uncharacterized protein OS=Metarhizium guizhouense ARSEF 977 GN=MGU_02444 PE=4 SV=1	NA	NA	{utg44:3844560:3845039:-}	{YES}
WH_10004017	NA	NA	NA	NA	NA	NA	NA	NA	{utg44:3910152:3910532:-}	{YES}
WH_10004026	gi|629685343|ref|XP_007807967.1|/7.30407e-89/hypothetical protein MAC_01627 [Metarhizium acridum CQMa 102] &gt;gi|322700602|gb|EFY92356.1| hypothetical protein MAC_01627 [Metarhizium acridum CQMa 102]	gi|953410185|ref|XM_014692014.1|/9e-84/Metarhizium brunneum ARSEF 3297 SCP-like extracellular protein partial mRNA	P36110/5e-33/PRY2_YEAST Protein PRY2 OS=Saccharomyces cerevisiae (strain ATCC 204508 / S288c) GN=PRY2 PE=1 SV=1	ani:AN0358.2/1e-40/hypothetical protein; K15071 recyclin-1	YJL078c_1/3e-34/---	A0A086NMW6/1e-84/A0A086NMW6_METAN Uncharacterized protein OS=Metarhizium anisopliae GN=MANI_015281 PE=4 SV=1	PF00188/8.5E-15/Cysteine-rich secretory protein family	cellular_component:GO:0016020//membrane;	{utg44:3959555:3960133:+}	{YES}
WH_10004040	gi|751354552|gb|KIL92274.1|/9.60285e-48/hypothetical protein FAVG1_04683 [Fusarium avenaceum]	gi|815879442|ref|XM_012358335.1|/2e-07/Coccidioides immitis RS increased rDNA silencing protein 4 mRNA	NA	NA	NA	A0A0C7CC80/2e-25/A0A0C7CC80_9FUNG Uncharacterized protein OS=Rhizopus microsporus GN=RMATCC62417_14876 PE=4 SV=1	NA	NA	{utg44:4018795:4019220:-}	{YES}
WH_10004041	gi|662506618|gb|KEQ64228.1|/4.99871e-19/hypothetical protein M437DRAFT_83172 [Aureobasidium melanogenum CBS 110374]	gi|918802995|ref|XM_013569241.1|/1e-16/Aureobasidium namibiae CBS 147.97 hypothetical protein partial mRNA	NA	NA	NA	A0A074VUV2/2e-18/A0A074VUV2_9PEZI Uncharacterized protein OS=Aureobasidium melanogenum CBS 110374 GN=M437DRAFT_83172 PE=4 SV=1	NA	NA	{utg44:4025664:4027120:-}	{YES}
WH_10004064	gi|818161487|gb|KKP01560.1|/0/eukaryotic aspartyl protease [Trichoderma harzianum]	gi|596662622|ref|XM_007275342.1|/0.0/Colletotrichum gloeosporioides Nara gc5 secreted aspartic proteinase (CGGC5_4754), partial mRNA	C4YMJ3/6e-44/CARP2_CANAW Candidapepsin-2 OS=Candida albicans (strain WO-1) GN=SAP2 PE=1 SV=1	cal:CaO19.3708/4e-43/SAP2; secretory aspartyl proteinase SAP2p; K06005 candidapepsin [EC:3.4.23.24]	NA	A0A0F9XAQ4/0.0/A0A0F9XAQ4_TRIHA Eukaryotic aspartyl protease OS=Trichoderma harzianum GN=THAR02_06345 PE=4 SV=1	PF00026/9.5E-63/Eukaryotic aspartyl protease	NA	{utg44:4110845:4112843:+}	{YES}
WH_10004072	gi|315041130|ref|XP_003169942.1|/0/LysM domain-containing protein [Microsporum gypseum CBS 118893] &gt;gi|311345904|gb|EFR05107.1| LysM domain-containing protein [Microsporum gypseum CBS 118893]	gi|315041129|ref|XM_003169894.1|/0.0/Arthroderma gypseum CBS 118893 LysM domain-containing protein (MGYG_08116) mRNA, complete cds	D4ALG0/0.0/LYSM1_ARTBC LysM domain-containing protein ARB_05157 OS=Arthroderma benhamiae (strain ATCC MYA-4681 / CBS 112371) GN=ARB_05157 PE=1 SV=1	afm:AFUA_5G01400/1e-14/class V chitinase (EC:3.2.1.14); K01183 chitinase [EC:3.2.1.14]	NA	E4V533/0.0/E4V533_ARTGP LysM domain-containing protein OS=Arthroderma gypseum (strain ATCC MYA-4604 / CBS 118893) GN=MGYG_08116 PE=4 SV=1	PF01476/2.3E-7/LysM domain	NA	{utg44:4141587:4143046:-}	{YES}
WH_10004077	gi|729191439|emb|CEJ82782.1|/8.11077e-62/hypothetical protein VHEMI02830 [Torrubiella hemipterigena]	gi|83767101|dbj|AP007155.1|/4e-37/Aspergillus oryzae RIB40 DNA, SC003	NA	NA	NA	A0A0A1T928/2e-61/A0A0A1T928_9HYPO Uncharacterized protein OS=Torrubiella hemipterigena GN=VHEMI02830 PE=4 SV=1	NA	NA	{utg44:4199403:4200127:-}	{YES}
WH_10004079	gi|628247708|ref|XP_007719009.1|/1.04778e-40/hypothetical protein COCCADRAFT_113643 [Bipolaris zeicola 26-R-13] &gt;gi|576911905|gb|EUC26686.1| hypothetical protein COCCADRAFT_113643 [Bipolaris zeicola 26-R-13]	gi|196049219|emb|CR380947.2|/6e-18/Candida glabrata strain CBS138 chromosome A complete sequence	NA	NA	NA	W6Y5Z4/3e-40/W6Y5Z4_COCCA Uncharacterized protein OS=Bipolaris zeicola 26-R-13 GN=COCCADRAFT_113643 PE=4 SV=1	NA	NA	{utg44:4207364:4208240:+}	{YES}
WH_10004120	NA	NA	NA	NA	NA	NA	NA	NA	{utg44:4357116:4359322:-}	{YES}
WH_10004127	gi|969882643|gb|KUE99837.1|/4.36556e-17/hypothetical protein TGAM01_05617 [Trichoderma gamsii]	gi|927393584|ref|XM_014087163.1|/7e-17/Trichoderma atroviride IMI 206040 hypothetical protein partial mRNA	NA	NA	NA	A0A024S7F2/3e-18/A0A024S7F2_HYPJE Uncharacterized protein (Fragment) OS=Trichoderma reesei RUT C-30 GN=M419DRAFT_112219 PE=4 SV=1	NA	NA	{utg44:4414454:4416990:-}	{YES}
WH_10004134	gi|927417790|ref|XP_013954726.1|/0/hypothetical protein TRIVIDRAFT_231073 [Trichoderma virens Gv29-8] &gt;gi|358382860|gb|EHK20530.1| hypothetical protein TRIVIDRAFT_231073 [Trichoderma virens Gv29-8]	gi|596648122|ref|XM_007272636.1|/1e-176/Colletotrichum gloeosporioides Nara gc5 leucine aminopeptidase (CGGC5_2653), partial mRNA	B6H3H1/1e-85/LAP1_PENCW Leucine aminopeptidase 1 OS=Penicillium chrysogenum (strain ATCC 28089 / DSM 1075 / Wisconsin 54-1255) GN=lap1 PE=3 SV=1	maj:MAA_00997/3e-155/peptidase family M28; K05994 bacterial leucyl aminopeptidase [EC:3.4.11.10]	YDR415c/2e-66/---	G9MYA8/0.0/G9MYA8_HYPVG Peptide hydrolase OS=Hypocrea virens (strain Gv29-8 / FGSC 10586) GN=TRIVIDRAFT_231073 PE=3 SV=1	PF04389/4.3E-37/Peptidase family M28	biological_process:GO:0006508//proteolysis;molecular_function:GO:0008233//peptidase activity;GO:0046872//metal ion binding;	{utg44:4470574:4471957:+}	{YES}
WH_10004138	gi|927417782|ref|XP_013954722.1|/0/hypothetical protein TRIVIDRAFT_49120 [Trichoderma virens Gv29-8] &gt;gi|358382856|gb|EHK20526.1| hypothetical protein TRIVIDRAFT_49120 [Trichoderma virens Gv29-8]	gi|317463363|gb|CP000297.1|/2e-34/Cryptococcus gattii WM276 chromosome L, complete sequence	NA	NA	NA	G9MYA4/0.0/G9MYA4_HYPVG Uncharacterized protein OS=Hypocrea virens (strain Gv29-8 / FGSC 10586) GN=TRIVIDRAFT_49120 PE=4 SV=1	PF13229/3.7E-6/Right handed beta helix region	NA	{utg44:4480202:4481827:+}	{YES}
WH_10004139	gi|969881814|gb|KUE99016.1|/0/beta-glucosidase [Trichoderma gamsii]	gi|927398136|ref|XM_014089439.1|/0.0/Trichoderma atroviride IMI 206040 glycoside hydrolase family 3 protein partial mRNA	G4N7Z0/0.0/CEL3B_MAGO7 Beta-glucosidase cel3A OS=Magnaporthe oryzae (strain 70-15 / ATCC MYA-4617 / FGSC 8958) GN=cel3B PE=1 SV=1	tre:TRIREDRAFT_76227/0.0/glycoside hydrolase family 3; K05349 beta-glucosidase [EC:3.2.1.21]	CC0968/4e-80/---	G9NRW0/0.0/G9NRW0_HYPAI Glycoside hydrolase family 3 protein OS=Hypocrea atroviridis (strain ATCC 20476 / IMI 206040) GN=TRIATDRAFT_80985 PE=4 SV=1	PF14310/1.1E-22/Fibronectin type III-like domain	biological_process:GO:0005975//carbohydrate metabolic process;molecular_function:GO:0004553//hydrolase activity, hydrolyzing O-glycosyl compounds;	{utg44:4483648:4486275:-}	{YES}
WH_10004147	gi|927417738|ref|XP_013954700.1|/2.5693e-94/hypothetical protein TRIVIDRAFT_77560 [Trichoderma virens Gv29-8] &gt;gi|358382833|gb|EHK20503.1| hypothetical protein TRIVIDRAFT_77560 [Trichoderma virens Gv29-8]	gi|83772423|dbj|AP007165.1|/2e-37/Aspergillus oryzae RIB40 DNA, SC124	Q557A2/1e-15/Y3701_DICDI Uncharacterized protein DDB_G0273701/DDB_G0273221 OS=Dictyostelium discoideum GN=DDB_G0273701 PE=4 SV=1	npa:UCRNP2_6897/1e-38/putative cyclohexanone monooxygenase protein; K03379 cyclohexanone monooxygenase [EC:1.14.13.22]	NA	G9MY81/8e-94/G9MY81_HYPVG Uncharacterized protein OS=Hypocrea virens (strain Gv29-8 / FGSC 10586) GN=TRIVIDRAFT_77560 PE=4 SV=1	NA	NA	{utg44:4506346:4507042:-}	{YES}
WH_10004150	gi|751747552|gb|KIM95740.1|/2.97901e-110/hypothetical protein OIDMADRAFT_133358 [Oidiodendron maius Zn]	gi|953392415|ref|XM_014684964.1|/1e-109/Metarhizium brunneum ARSEF 3297 Lysozyme-like domain protein partial mRNA	NA	afm:AFUA_2G00430/1e-18/exo-beta-1,3-glucanase (EC:3.2.1.58); K01210 glucan 1,3-beta-glucosidase [EC:3.2.1.58]	NA	A0A0C3GHX4/9e-110/A0A0C3GHX4_9PEZI Uncharacterized protein OS=Oidiodendron maius Zn GN=OIDMADRAFT_133358 PE=4 SV=1	NA	NA	{utg44:4511026:4511730:-}	{YES}
WH_10004151	gi|751347571|gb|KIL85293.1|/2.29538e-15/hypothetical protein FAVG1_11248 [Fusarium avenaceum]	gi|517314787|emb|HF679026.1|/3e-13/Fusarium fujikuroi IMI 58289 draft genome, chromosome FFUJ_chr04	NA	NA	NA	W9PFB0/6e-14/W9PFB0_FUSOX Uncharacterized protein OS=Fusarium oxysporum f. sp. pisi HDV247 GN=FOVG_07156 PE=4 SV=1	NA	NA	{utg44:4514549:4514995:-}	{YES}
WH_10004158	gi|973329878|gb|KUL89769.1|/1.94331e-136/hypothetical protein ZTR_00501 [Talaromyces verruculosus]	gi|827060803|ref|XM_008093791.1|/1e-119/Colletotrichum graminicola M1.001 glycosyl transferase family 8 partial mRNA	Q9R062/2e-50/GLYG_MOUSE Glycogenin-1 OS=Mus musculus GN=Gyg1 PE=1 SV=3	bsc:COCSADRAFT_40215/2e-56/glycosyltransferase family 8 protein; K00750 glycogenin glucosyltransferase [EC:2.4.1.186]	SMc04081/1e-11/---	A0A0B8N2Q5/3e-134/A0A0B8N2Q5_9EURO Uncharacterized protein OS=Talaromyces cellulolyticus GN=TCE0_011f00626 PE=4 SV=1	PF01501/4.0E-18/Glycosyl transferase family 8	molecular_function:GO:0016740//transferase activity;	{utg44:4557567:4558406:-}	{YES}
WH_10004159	gi|818160868|gb|KKP01039.1|/0/hypothetical protein THAR02_06861 [Trichoderma harzianum]	gi|927418911|ref|XM_014099812.1|/1e-141/Trichoderma virens Gv29-8 hypothetical protein partial mRNA	NA	NA	NA	A0A0G0A7G8/0.0/A0A0G0A7G8_TRIHA Uncharacterized protein OS=Trichoderma harzianum GN=THAR02_06861 PE=4 SV=1	NA	NA	{utg44:4615668:4616968:-}	{YES}
WH_10004168	gi|927389217|ref|XP_013940454.1|/1.13924e-31/hydrophobin [Trichoderma atroviride IMI 206040] &gt;gi|358392881|gb|EHK42285.1| hydrophobin [Trichoderma atroviride IMI 206040]	gi|927389216|ref|XM_014084979.1|/7e-32/Trichoderma atroviride IMI 206040 hydrophobin partial mRNA	NA	NA	NA	G9P6T0/3e-31/G9P6T0_HYPAI Hydrophobin OS=Hypocrea atroviridis (strain ATCC 20476 / IMI 206040) GN=TRIATDRAFT_77418 PE=4 SV=1	NA	NA	{utg44:4697593:4698069:+}	{YES}
WH_10000013	gi|594711666|gb|EXU94719.1|/0/helitron helicase-like domain protein [Metarhizium robertsii]	gi|761852323|ref|XM_007818926.2|/0.0/Metarhizium robertsii ARSEF 23 ATP-dependent DNA helicase PIF1 mRNA	Q59RQ0/3e-12/PIF1_CANAL ATP-dependent DNA helicase PIF1 OS=Candida albicans (strain SC5314 / ATCC MYA-2876) GN=PIF1 PE=3 SV=1	cci:CC1G_13347/1e-13/ATP-dependent DNA helicase PIF1; K15255 ATP-dependent DNA helicase PIF1 [EC:3.6.4.12]	YML061c/8e-12/---	A0A014MUC4/0.0/A0A014MUC4_9HYPO Helitron helicase-like domain protein OS=Metarhizium robertsii GN=X797_012200 PE=4 SV=1	PF01822/8.2E-14/WSC domain	biological_process:GO:0051276//chromosome organization;GO:0006974//cellular response to DNA damage stimulus;GO:0006259//DNA metabolic process;molecular_function:GO:0000166//nucleotide binding;GO:0004386//helicase activity;	{utg5204:24824:37187:-}	{YES}
WH_10000014	gi|729180123|emb|CEJ95176.1|/0/hypothetical protein VHEMI10673 [Torrubiella hemipterigena]	gi|636758340|ref|XM_008083153.1|/1e-156/Glarea lozoyensis ATCC 20868 Six-hairpin glycosidase mRNA	NA	wic:J056_002522/3e-32/tRNA (adenine(58)-N(1))-methyltransferase non-catalytic subunit TRM6; K03256 tRNA (adenine-N(1)-)-methyltransferase non-catalytic subunit	BH1120/5e-12/---	A0A0A1TDW7/0.0/A0A0A1TDW7_9HYPO Uncharacterized protein OS=Torrubiella hemipterigena GN=VHEMI10673 PE=4 SV=1	PF07470/1.5E-13/Glycosyl Hydrolase Family 88	molecular_function:GO:0003824//catalytic activity;	{utg5204:46829:48324:+}	{YES}
WH_10004177	gi|615438476|ref|XP_007590862.1|/3.15009e-53/hypothetical protein CFIO01_10803 [Colletotrichum fioriniae PJ7] &gt;gi|588905823|gb|EXF85508.1| hypothetical protein CFIO01_10803 [Colletotrichum fioriniae PJ7]	gi|699040812|emb|HG970332.1|/4e-37/Fusarium graminearum chromosome 1, complete genome	NA	NA	NA	A0A010SKW2/1e-52/A0A010SKW2_9PEZI Uncharacterized protein OS=Colletotrichum fioriniae PJ7 GN=CFIO01_10803 PE=4 SV=1	NA	NA	{utg84:29660:30295:-}	{YES}
WH_10004179	gi|969878954|gb|KUE96198.1|/1.01756e-11/hypothetical protein TGAM01_09284 [Trichoderma gamsii]	gi|953402757|ref|XM_014689730.1|/1e-07/Metarhizium brunneum ARSEF 3297 proteinrelated to amidohydrolase partial mRNA	NA	NA	NA	A0A0F9ZG82/4e-10/A0A0F9ZG82_TRIHA Aminobenzoyl-glutamate utilization protein B OS=Trichoderma harzianum GN=THAR02_08570 PE=4 SV=1	NA	NA	{utg84:47898:48110:-}	{YES}
WH_10004180	gi|927430826|ref|XP_013961244.1|/5.41971e-152/glycoside hydrolase family 16 protein [Trichoderma virens Gv29-8] &gt;gi|358389436|gb|EHK27028.1| glycoside hydrolase family 16 protein [Trichoderma virens Gv29-8]	gi|927430825|ref|XM_014105769.1|/1e-152/Trichoderma virens Gv29-8 glycoside hydrolase family 16 protein partial mRNA	NA	NA	TM0024/1e-27/---	G9MF62/2e-151/G9MF62_HYPVG Glycoside hydrolase family 16 protein OS=Hypocrea virens (strain Gv29-8 / FGSC 10586) GN=TRIVIDRAFT_55235 PE=4 SV=1	PF00722/9.5E-17/Glycosyl hydrolases family 16	biological_process:GO:0005975//carbohydrate metabolic process;molecular_function:GO:0004553//hydrolase activity, hydrolyzing O-glycosyl compounds;	{utg84:71389:72313:-}	{YES}
WH_10004205	gi|969883338|gb|KUF00528.1|/0/hypothetical protein TGAM01_05047 [Trichoderma gamsii]	gi|629721378|ref|XM_007823540.1|/0.0/Metarhizium robertsii ARSEF 23 S8/S53 family peptidase mRNA	Q70GH4/1e-110/SED3_ASPFU Tripeptidyl-peptidase sed3 OS=Neosartorya fumigata (strain ATCC MYA-4609 / Af293 / CBS 101355 / FGSC A1100) GN=sed3 PE=1 SV=1	maj:MAA_05542/0.0/S8/S53 family peptidase; K01279 tripeptidyl-peptidase I [EC:3.4.14.9]	Ta0976/2e-12/---	G9NV71/0.0/G9NV71_HYPAI Uncharacterized protein (Fragment) OS=Hypocrea atroviridis (strain ATCC 20476 / IMI 206040) GN=TRIATDRAFT_161417 PE=4 SV=1	PF00082/2.1E-11/Subtilase family	molecular_function:GO:0008236//serine-type peptidase activity;	{utg84:139718:141469:+}	{YES}
WH_10004226	gi|908386317|gb|KND87067.1|/1.20733e-174/Alkali-sensitive linkage protein 1 [Tolypocladium ophioglossoides CBS 100239]	gi|953470720|ref|XM_014723349.1|/1e-170/Metarhizium majus ARSEF 297 F5/8 type C domain protein partial mRNA	Q09788/8e-15/ASL1_SCHPO Alkali-sensitive linkage protein 1 OS=Schizosaccharomyces pombe (strain 972 / ATCC 24843) GN=asl1 PE=1 SV=1	NA	NA	A0A0L0MZ10/4e-174/A0A0L0MZ10_9HYPO Alkali-sensitive linkage protein 1 OS=Tolypocladium ophioglossoides CBS 100239 GN=TOPH_08299 PE=4 SV=1	PF11790/2.1E-72/Glycosyl hydrolase catalytic core	biological_process:GO:0005975//carbohydrate metabolic process;	{utg84:210737:211785:-}	{YES}
WH_10004234	gi|927430736|ref|XP_013961199.1|/1.96276e-115/hypothetical protein TRIVIDRAFT_217588 [Trichoderma virens Gv29-8] &gt;gi|358389389|gb|EHK26981.1| hypothetical protein TRIVIDRAFT_217588 [Trichoderma virens Gv29-8]	gi|761842880|ref|XM_011412527.1|/3e-10/Metarhizium robertsii ARSEF 23 DNA-binding protein mRNA	NA	NA	NA	G9MF15/6e-115/G9MF15_HYPVG Uncharacterized protein OS=Hypocrea virens (strain Gv29-8 / FGSC 10586) GN=TRIVIDRAFT_217588 PE=4 SV=1	NA	NA	{utg84:236509:239214:-}	{YES}
WH_10004236	gi|572274534|gb|ETR98052.1|/6.29097e-32/hypothetical protein M419DRAFT_89817, partial [Trichoderma reesei RUT C-30]	gi|699037166|emb|HG970333.1|/1e-08/Fusarium graminearum chromosome 2, complete genome	NA	NA	all3826/5e-06/---	A0A024RYX0/2e-31/A0A024RYX0_HYPJE Uncharacterized protein (Fragment) OS=Trichoderma reesei RUT C-30 GN=M419DRAFT_89817 PE=4 SV=1	NA	NA	{utg84:242858:244075:-}	{YES}
WH_10004242	gi|572274541|gb|ETR98059.1|/0/polysaccharide lyase family 8 protein [Trichoderma reesei RUT C-30]	gi|927431747|ref|XM_014106230.1|/0.0/Trichoderma virens Gv29-8 polysaccharide lyase family 8 protein partial mRNA	NA	NA	NA	A0A024RY29/0.0/A0A024RY29_HYPJE Polysaccharide lyase family 8 protein OS=Trichoderma reesei RUT C-30 GN=M419DRAFT_12151 PE=4 SV=1	PF08124/7.1E-19/Polysaccharide lyase family 8, N terminal alpha-helical domain	biological_process:GO:0005975//carbohydrate metabolic process;cellular_component:GO:0005576//extracellular region;molecular_function:GO:0030246//carbohydrate binding;GO:0016837//carbon-oxygen lyase activity, acting on polysaccharides;	{utg84:260312:263093:+}	{YES}
WH_10004245	gi|302892345|ref|XP_003045054.1|/3.75921e-134/glycoside hydrolase family 75 [Nectria haematococca mpVI 77-13-4] &gt;gi|161137598|gb|ABX57824.1| chitosanase [Fusarium solani] &gt;gi|256725979|gb|EEU39341.1| glycoside hydrolase family 75 [Nectria haematococca mpVI 77-13-4]	gi|302892344|ref|XM_003045008.1|/1e-134/Nectria haematococca mpVI 77-13-4 glycoside hydrolase family 75, mRNA	Q4WB37/3e-68/CSN_ASPFU Endo-chitosanase OS=Neosartorya fumigata (strain ATCC MYA-4609 / Af293 / CBS 101355 / FGSC A1100) GN=csn PE=3 SV=1	afm:AFUA_6G00500/4e-78/chitosanase (EC:3.2.1.132); K01233 chitosanase [EC:3.2.1.132]	NA	A9QVE1/1e-133/A9QVE1_9HYPO Endo-chitosanase OS=Fusarium solani GN=csn PE=3 SV=1	PF07335/1.4E-65/Fungal chitosanase of glycosyl hydrolase group 75	biological_process:GO:0000272//polysaccharide catabolic process;cellular_component:GO:0005576//extracellular region;molecular_function:GO:0016977//chitosanase activity;	{utg84:271428:272326:-}	{YES}
WH_10004259	gi|818154396|gb|KKO96574.1|/6.41814e-83/hypothetical protein THAR02_11323 [Trichoderma harzianum]	gi|170945769|emb|CU640366.1|/1e-39/Podospora anserina S mat+ genomic DNA chromosome 2, supercontig 2	NA	NA	NA	A0A0F9WVS7/2e-82/A0A0F9WVS7_TRIHA Uncharacterized protein OS=Trichoderma harzianum GN=THAR02_11323 PE=4 SV=1	PF16541/6.3E-32/Alternaria alternata allergen 1	NA	{utg84:307201:307767:-}	{YES}
WH_10004266	gi|672819843|gb|KFH64741.1|/0/hypothetical protein MVEG_09473 [Mortierella verticillata NRRL 6337]	gi|389625038|ref|XM_003710125.1|/4e-62/Magnaporthe oryzae 70-15 glucooligosaccharide oxidase (MGG_05337) mRNA, complete cds	P30986/5e-37/RETO_ESCCA Reticuline oxidase OS=Eschscholzia californica GN=BBE1 PE=1 SV=1	aje:HCAG_01147/2e-17/cysteine desulfurase, mitochondrial precursor; K04487 cysteine desulfurase [EC:2.8.1.7]	BS_yvdP/8e-37/---	A0A086TM55/5e-163/A0A086TM55_9FUNG Uncharacterized protein OS=Mortierella verticillata NRRL 6337 GN=MVEG_11069 PE=4 SV=1	PF01565/1.8E-27/FAD binding domain	NA	{utg84:324844:326334:-}	{YES}
WH_10004267	NA	NA	NA	NA	NA	NA	NA	NA	{utg84:431285:431696:-}	{YES}
WH_10004268	gi|927409285|ref|XP_013950488.1|/2.84488e-100/hypothetical protein TRIVIDRAFT_64898 [Trichoderma virens Gv29-8] &gt;gi|358378613|gb|EHK16295.1| hypothetical protein TRIVIDRAFT_64898 [Trichoderma virens Gv29-8]	gi|927409284|ref|XM_014095013.1|/1e-100/Trichoderma virens Gv29-8 hypothetical protein partial mRNA	NA	NA	NA	G9NBU2/9e-100/G9NBU2_HYPVG Uncharacterized protein OS=Hypocrea virens (strain Gv29-8 / FGSC 10586) GN=TRIVIDRAFT_64898 PE=4 SV=1	NA	NA	{utg84:434844:435560:-}	{YES}
WH_10004298	gi|573985925|ref|XP_006670883.1|/6.57112e-104/allergen Asp F4-like protein [Cordyceps militaris CM01] &gt;gi|346321919|gb|EGX91518.1| allergen Asp F4-like protein [Cordyceps militaris CM01]	gi|573985924|ref|XM_006670820.1|/1e-104/Cordyceps militaris CM01 allergen Asp F4-like protein (CCM_05676), partial mRNA	O60024/5e-26/ALL4_ASPFU Allergen Asp f 4 OS=Neosartorya fumigata (strain ATCC MYA-4609 / Af293 / CBS 101355 / FGSC A1100) GN=AFUA_2G03830 PE=1 SV=2	NA	NA	G3JGW2/2e-103/G3JGW2_CORMM Allergen Asp F4-like protein OS=Cordyceps militaris (strain CM01) GN=CCM_05676 PE=4 SV=1	NA	NA	{utg84:599359:600216:+}	{YES}
WH_10004300	gi|969885032|gb|KUF02210.1|/1.05208e-29/hypothetical protein TGAM01_03141 [Trichoderma gamsii]	gi|589099382|ref|XM_006961652.1|/2e-23/Trichoderma reesei QM6a predicted protein (TRIREDRAFT_102850), partial mRNA	NA	NA	NA	A0A0L0NC62/6e-29/A0A0L0NC62_9HYPO Uncharacterized protein OS=Tolypocladium ophioglossoides CBS 100239 GN=TOPH_03687 PE=4 SV=1	NA	NA	{utg84:603890:605026:-}	{YES}
WH_10004301	gi|969885031|gb|KUF02209.1|/1.40297e-34/hypothetical protein TGAM01_03140 [Trichoderma gamsii]	gi|667655538|ref|XM_008601379.1|/1e-15/Beauveria bassiana ARSEF 2860 fungal specific transcription factor partial mRNA	NA	NA	NA	A0A024SMU8/2e-33/A0A024SMU8_HYPJE Uncharacterized protein (Fragment) OS=Trichoderma reesei RUT C-30 GN=M419DRAFT_54777 PE=4 SV=1	NA	NA	{utg84:607339:607707:-}	{YES}
WH_10004309	gi|818168141|gb|KKP07441.1|/3.70371e-154/glycosylhydrolase family 18-1 [Trichoderma harzianum]	gi|1420879|emb|X80006.1|/1e-148/T.harzianum chit33 mRNA	Q12713/3e-151/CHI33_TRIHA Endochitinase 33 OS=Trichoderma harzianum GN=chit33 PE=1 SV=1	maw:MAC_08492/7e-145/chitinase; K01183 chitinase [EC:3.2.1.14]	NA	A0A0F9XRW0/1e-153/A0A0F9XRW0_TRIHA Glycosylhydrolase family 18-1 OS=Trichoderma harzianum GN=THAR02_00503 PE=3 SV=1	PF00704/1.2E-20/Glycosyl hydrolases family 18	biological_process:GO:0005975//carbohydrate metabolic process;GO:0009057//macromolecule catabolic process;cellular_component:GO:0005576//extracellular region;molecular_function:GO:0030248//cellulose binding;GO:0004553//hydrolase activity, hydrolyzing O-glycosyl compounds;	{utg84:628967:630185:+}	{YES}
WH_10004312	gi|573975452|ref|XP_006665671.1|/0/beta-fructofuranosidase [Cordyceps militaris CM01] &gt;gi|346326198|gb|EGX95794.1| beta-fructofuranosidase [Cordyceps militaris CM01]	gi|573975451|ref|XM_006665608.1|/0.0/Cordyceps militaris CM01 beta-fructofuranosidase (CCM_00448), partial mRNA	P10596/2e-106/INV4_YEASX Invertase 4 OS=Saccharomyces cerevisiae GN=SUC4 PE=3 SV=1	cmt:CCM_00448/0.0/beta-fructofuranosidase; K01193 beta-fructofuranosidase [EC:3.2.1.26]	YIL162w/2e-106/---	G3J472/0.0/G3J472_CORMM Beta-fructofuranosidase OS=Cordyceps militaris (strain CM01) GN=CCM_00448 PE=4 SV=1	PF00251/1.3E-77/Glycosyl hydrolases family 32 N-terminal domain	biological_process:GO:0005975//carbohydrate metabolic process;molecular_function:GO:0004553//hydrolase activity, hydrolyzing O-glycosyl compounds;	{utg84:633295:635132:-}	{YES}
WH_10004328	gi|667724131|gb|KFA66145.1|/3.27362e-108/hypothetical protein S40285_03374 [Stachybotrys chlorohalonata IBT 40285]	gi|573984090|ref|XM_006669903.1|/3e-89/Cordyceps militaris CM01 Glycoside hydrolase (CCM_04757), partial mRNA	NA	NA	NA	A0A084QQB0/1e-107/A0A084QQB0_9HYPO Uncharacterized protein OS=Stachybotrys chlorohalonata IBT 40285 GN=S40285_03374 PE=4 SV=1	PF11790/1.1E-49/Glycosyl hydrolase catalytic core	NA	{utg84:681836:683074:-}	{YES}
WH_10004359	gi|818158325|gb|KKO99012.1|/3.40514e-146/hypothetical protein THAR02_08883 [Trichoderma harzianum]	gi|953475488|ref|XM_014725733.1|/1e-144/Metarhizium majus ARSEF 297 glucuronan lyase A partial mRNA	NA	NA	NA	A0A0F9XEB2/1e-145/A0A0F9XEB2_TRIHA Uncharacterized protein OS=Trichoderma harzianum GN=THAR02_08883 PE=4 SV=1	PF14099/5.2E-53/Polysaccharide lyase	molecular_function:GO:0016829//lyase activity;	{utg84:772678:773454:-}	{YES}
WH_10004429	gi|818168431|gb|KKP07707.1|/0/hypothetical protein THAR02_00243 [Trichoderma harzianum]	gi|629731677|ref|XM_007826843.1|/0.0/Metarhizium robertsii ARSEF 23 HET-C domain protein HetC mRNA	NA	NA	NA	A0A0G0A6C9/0.0/A0A0G0A6C9_TRIHA Uncharacterized protein OS=Trichoderma harzianum GN=THAR02_00243 PE=4 SV=1	PF07217/1.1E-291/Heterokaryon incompatibility protein Het-C	NA	{utg84:954842:957331:-}	{YES}
WH_10004442	gi|927402517|ref|XP_013947104.1|/2.55825e-77/glycoside hydrolase family 18 protein [Trichoderma atroviride IMI 206040] &gt;gi|358399602|gb|EHK48939.1| glycoside hydrolase family 18 protein [Trichoderma atroviride IMI 206040]	gi|927402516|ref|XM_014091629.1|/1e-74/Trichoderma atroviride IMI 206040 glycoside hydrolase family 18 protein mRNA	Q4WLB9/3e-10/CFMA_ASPFU GPI-anchored CFEM domain protein A OS=Neosartorya fumigata (strain ATCC MYA-4609 / Af293 / CBS 101355 / FGSC A1100) GN=cfmA PE=1 SV=1	NA	NA	G9NJ64/8e-77/G9NJ64_HYPAI Glycoside hydrolase family 18 protein OS=Hypocrea atroviridis (strain ATCC 20476 / IMI 206040) GN=TRIATDRAFT_297699 PE=4 SV=1	PF05730/7.1E-11/CFEM domain	NA	{utg84:996452:997573:+}	{YES}
WH_10004456	gi|743660849|gb|KID88081.1|/0/Peptidase S33 tripeptidyl aminopeptidase-like protein [Metarhizium guizhouense ARSEF 977]	gi|953475080|ref|XM_014725529.1|/0.0/Metarhizium majus ARSEF 297 Peptidase S33 tripeptidyl aminopeptidase-like protein partial mRNA	NA	maj:MAA_07124/6e-25/Peptidase S33 tripeptidyl aminopeptidase-like protein; K08329 autophagy-related protein 17	ML1632/4e-27/---	A0A0B4HE32/0.0/A0A0B4HE32_9HYPO Peptidase S33 tripeptidyl aminopeptidase-like protein OS=Metarhizium guizhouense ARSEF 977 GN=MGU_04910 PE=4 SV=1	PF08386/5.1E-25/TAP-like protein	NA	{utg84:1036942:1038747:+}	{YES}
WH_10004458	gi|729190796|emb|CEJ82139.1|/0/hypothetical protein VHEMI02224 [Torrubiella hemipterigena]	gi|675324087|gb|CP009075.1|/0.0/Verticillium dahliae JR2 chromosome 1, complete sequence	P22105/4e-07/TENX_HUMAN Tenascin-X OS=Homo sapiens GN=TNXB PE=1 SV=4	wic:J056_002522/2e-28/tRNA (adenine(58)-N(1))-methyltransferase non-catalytic subunit TRM6; K03256 tRNA (adenine-N(1)-)-methyltransferase non-catalytic subunit	BH1120/1e-09/---	A0A0A1T9Y9/0.0/A0A0A1T9Y9_9HYPO Uncharacterized protein OS=Torrubiella hemipterigena GN=VHEMI02224 PE=4 SV=1	PF14214/5.0E-12/Helitron helicase-like domain at N-terminus	NA	{utg84:1046348:1050947:+}	{YES}
WH_10004499	gi|908393462|gb|KND94067.1|/1.59566e-67/hypothetical protein TOPH_01203 [Tolypocladium ophioglossoides CBS 100239]	gi|573975041|ref|XM_006665403.1|/5e-67/Cordyceps militaris CM01 extracellular serine-rich protein (CCM_00243), partial mRNA	D4B3I5/5e-19/A3024_ARTBC Extracellular serine-rich protein ARB_03024 OS=Arthroderma benhamiae (strain ATCC MYA-4681 / CBS 112371) GN=ARB_03024 PE=1 SV=1	tve:TRV_03003/2e-15/hypothetical protein; K04487 cysteine desulfurase [EC:2.8.1.7]	NA	A0A0L0NIX0/5e-67/A0A0L0NIX0_9HYPO Uncharacterized protein OS=Tolypocladium ophioglossoides CBS 100239 GN=TOPH_01203 PE=4 SV=1	NA	NA	{utg84:1219585:1220052:+}	{YES}
WH_10004516	gi|818164184|gb|KKP03872.1|/0/hypothetical protein THAR02_04021 [Trichoderma harzianum]	gi|927406630|ref|XM_014094230.1|/0.0/Trichoderma virens Gv29-8 glycoside hydrolase family 72 protein partial mRNA	P0C954/4e-151/GEL2_ASPFU 1,3-beta-glucanosyltransferase gel2 OS=Neosartorya fumigata (strain ATCC MYA-4609 / Af293 / CBS 101355 / FGSC A1100) GN=gel2 PE=3 SV=1	NA	NA	A0A0F9ZUH3/0.0/A0A0F9ZUH3_TRIHA 1,3-beta-glucanosyltransferase OS=Trichoderma harzianum GN=THAR02_04021 PE=3 SV=1	PF03198/3.2E-106/Glucanosyltransferase	biological_process:GO:0005975//carbohydrate metabolic process;cellular_component:GO:0005886//plasma membrane;GO:0009277//fungal-type cell wall;GO:0031225//anchored component of membrane;molecular_function:GO:0016740//transferase activity;GO:0016787//hydrolase activity;	{utg84:1254216:1255816:+}	{YES}
WH_10004527	gi|818164193|gb|KKP03881.1|/2.08255e-57/hypothetical protein THAR02_04030 [Trichoderma harzianum]	gi|356615501|gb|JF800663.1|/1e-32/Epichloe glyceriae NsfA (nsfA) gene, complete cds; lolN pseudogene, complete sequence; and LolE (lolE), LolT (lolT), LolU (lolU), and LolA (lolA) genes, complete cds	NA	NA	NA	A0A0F9XFI2/6e-57/A0A0F9XFI2_TRIHA Uncharacterized protein OS=Trichoderma harzianum GN=THAR02_04030 PE=4 SV=1	NA	NA	{utg84:1282100:1283185:-}	{YES}
WH_10004554	gi|818161499|gb|KKP01567.1|/6.55544e-141/2OG-Fe(II)oxygenase superfamily protein [Trichoderma harzianum]	gi|596648510|ref|XM_007272704.1|/1e-124/Colletotrichum gloeosporioides Nara gc5 2og-fe oxygenase family protein (CGGC5_2721), partial mRNA	Q9ZW86/8e-25/P4H1_ARATH Prolyl 4-hydroxylase 1 OS=Arabidopsis thaliana GN=P4H1 PE=1 SV=1	vda:VDAG_07642/8e-89/oxidoreductase; K00472 prolyl 4-hydroxylase [EC:1.14.11.2]	NA	A0A0F9ZMX2/2e-140/A0A0F9ZMX2_TRIHA 2OG-Fe(II)oxygenase superfamily protein OS=Trichoderma harzianum GN=THAR02_06315 PE=4 SV=1	NA	biological_process:GO:0055114//oxidation-reduction process;molecular_function:GO:0031418//L-ascorbic acid binding;GO:0005506//iron ion binding;GO:0016705//oxidoreductase activity, acting on paired donors, with incorporation or reduction of molecular oxygen;	{utg84:1355861:1356736:-}	{YES}
WH_10004555	gi|927387715|ref|XP_013939703.1|/2.40116e-147/hypothetical protein TRIATDRAFT_161155 [Trichoderma atroviride IMI 206040] &gt;gi|358391949|gb|EHK41353.1| hypothetical protein TRIATDRAFT_161155 [Trichoderma atroviride IMI 206040]	gi|589106894|ref|XM_006965408.1|/1e-129/Trichoderma reesei QM6a ER-resident thioredoxin (TRIREDRAFT_61948), partial mRNA	P55059/2e-25/PDI_HUMIN Protein disulfide-isomerase OS=Humicola insolens PE=1 SV=1	tre:TRIREDRAFT_61948/2e-130/ER-resident thioredoxin; K09580 protein disulfide-isomerase A1 [EC:5.3.4.1]	SPAC1F5.02/3e-18/---	G9P5R1/7e-147/G9P5R1_HYPAI Uncharacterized protein OS=Hypocrea atroviridis (strain ATCC 20476 / IMI 206040) GN=TRIATDRAFT_161155 PE=4 SV=1	PF00085/1.0E-7/Thioredoxin	NA	{utg84:1357085:1358423:+}	{YES}
WH_10004660	gi|908393716|gb|KND94321.1|/5.72639e-49/hypothetical protein TOPH_01350 [Tolypocladium ophioglossoides CBS 100239]	gi|573989520|ref|XM_006672618.1|/8e-29/Cordyceps militaris CM01 Proteinase inhibitor, propeptide (CCM_07477), partial mRNA	Q8WZY3/9e-16/YBG3_NEUCR Uncharacterized protein B24G3.190 OS=Neurospora crassa (strain ATCC 24698 / 74-OR23-1A / CBS 708.71 / DSM 1257 / FGSC 987) GN=B24G3.190 PE=3 SV=1	maw:MAC_08760/2e-20/M protein repeat protein; K16536 protein HOOK3	NA	A0A0L0NJN5/2e-48/A0A0L0NJN5_9HYPO Uncharacterized protein OS=Tolypocladium ophioglossoides CBS 100239 GN=TOPH_01350 PE=4 SV=1	NA	NA	{utg84:1679529:1679871:-}	{YES}
WH_10004665	gi|908393711|gb|KND94316.1|/0/Counting factor 60 [Tolypocladium ophioglossoides CBS 100239]	gi|953476068|ref|XM_014726023.1|/0.0/Metarhizium majus ARSEF 297 Histidine acid phosphatase family protein partial mRNA	Q54PR9/3e-11/CF60_DICDI Counting factor 60 OS=Dictyostelium discoideum GN=cf60 PE=1 SV=1	maw:MAC_08755/0.0/Histidine acid phosphatase family protein; K01078 acid phosphatase [EC:3.1.3.2]	NA	A0A0L0NJN1/0.0/A0A0L0NJN1_9HYPO Counting factor 60 OS=Tolypocladium ophioglossoides CBS 100239 GN=TOPH_01355 PE=4 SV=1	NA	NA	{utg84:1689188:1691086:+}	{YES}
WH_10004667	gi|969877459|gb|KUE94762.1|/0/chitinase 1 [Trichoderma gamsii]	gi|88191684|gb|DQ377564.1|/0.0/Hypocrea lixii isolate T0.01 endochitinase (ech42) gene, complete cds	P32470/0.0/CHI1_APHAL Chitinase 1 OS=Aphanocladium album GN=CHI1 PE=1 SV=2	cmt:CCM_07471/0.0/chitinase 1 precursor; K01183 chitinase [EC:3.2.1.14]	BH0916_1/2e-73/---	Q9UV43/0.0/Q9UV43_HYPRU 42 kDa endochitinase OS=Hypocrea rufa PE=3 SV=1	PF00704/7.9E-82/Glycosyl hydrolases family 18	NA	{utg84:1696826:1698273:+}	{YES}
WH_10004779	gi|573981541|ref|XP_006668691.1|/3.51273e-53/Killer toxin, Kp4/SMK-like, core [Cordyceps militaris CM01] &gt;gi|346325608|gb|EGX95205.1| Killer toxin, Kp4/SMK-like, core [Cordyceps militaris CM01]	gi|573981540|ref|XM_006668628.1|/3e-53/Cordyceps militaris CM01 Killer toxin, Kp4/SMK-like, core (CCM_03477), partial mRNA	NA	NA	NA	G3JAZ3/1e-52/G3JAZ3_CORMM Killer toxin, Kp4/SMK-like, core OS=Cordyceps militaris (strain CM01) GN=CCM_03477 PE=4 SV=1	PF09044/7.8E-25/Kp4	NA	{utg84:2152329:2152817:-}	{YES}
WH_10004780	gi|953466441|ref|XP_014576695.1|/5.61505e-58/Killer toxin, Kp4, partial [Metarhizium majus ARSEF 297] &gt;gi|743670759|gb|KID97701.1| Killer toxin, Kp4, partial [Metarhizium majus ARSEF 297]	gi|953466440|ref|XM_014721209.1|/5e-58/Metarhizium majus ARSEF 297 Killer toxin, Kp4 partial mRNA	NA	NA	NA	A0A0B4I4I2/2e-57/A0A0B4I4I2_9HYPO Killer toxin, Kp4 (Fragment) OS=Metarhizium majus ARSEF 297 GN=MAJ_06379 PE=4 SV=1	PF09044/6.7E-31/Kp4	biological_process:GO:0009405//pathogenesis;cellular_component:GO:0005576//extracellular region;	{utg84:2154045:2154425:+}	{YES}
WH_10004831	gi|672385701|gb|KFG87788.1|/0/alpha/beta hydrolase fold domain containing protein [Metarhizium anisopliae] &gt;gi|743635424|gb|KID66808.1| alpha/beta hydrolase fold domain containing protein, partial [Metarhizium anisopliae ARSEF 549]	gi|953477202|ref|XM_014726590.1|/0.0/Metarhizium majus ARSEF 297 alpha/beta hydrolase fold domain containing protein partial mRNA	Q0J0A4/6e-11/LPAAT_ORYSJ Probable 1-acylglycerol-3-phosphate O-acyltransferase OS=Oryza sativa subsp. japonica GN=Os09g0520200 PE=3 SV=3	mlr:MELLADRAFT_123933/2e-11/soluble epoxide hydrolase; K08726 soluble epoxide hydrolase / lipid-phosphate phosphatase [EC:3.3.2.10 3.1.3.76]	RSc1396/4e-107/---	A0A086P320/0.0/A0A086P320_METAN Alpha/beta hydrolase fold domain containing protein OS=Metarhizium anisopliae GN=MANI_001075 PE=4 SV=1	PF00561/1.1E-19/alpha/beta hydrolase fold	molecular_function:GO:0016787//hydrolase activity;	{utg84:2281079:2282128:+}	{YES}
WH_10004835	gi|572281438|gb|ETS04462.1|/3.01214e-26/hypothetical protein M419DRAFT_122358, partial [Trichoderma reesei RUT C-30]	gi|517309970|emb|HF679023.1|/7e-12/Fusarium fujikuroi IMI 58289 draft genome, chromosome FFUJ_chr01	NA	NA	NA	A0A024SJ76/9e-26/A0A024SJ76_HYPJE Uncharacterized protein (Fragment) OS=Trichoderma reesei RUT C-30 GN=M419DRAFT_122358 PE=4 SV=1	NA	NA	{utg84:2294939:2295796:-}	{YES}
WH_10004855	gi|591489163|gb|EXM18869.1|/4.15095e-167/hypothetical protein FOTG_13050 [Fusarium oxysporum f. sp. vasinfectum 25433]	gi|517323984|emb|HF679032.1|/1e-143/Fusarium fujikuroi IMI 58289 draft genome, chromosome FFUJ_chr10	NA	vda:VDAG_08105/2e-99/cell wall glycosyl hydrolase YteR; K15532 unsaturated rhamnogalacturonyl hydrolase [EC:3.2.1.172]	CAC0359/9e-85/---	X0KZ21/1e-166/X0KZ21_FUSOX Uncharacterized protein OS=Fusarium oxysporum f. sp. vasinfectum 25433 GN=FOTG_13050 PE=4 SV=1	PF07470/5.1E-70/Glycosyl Hydrolase Family 88	NA	{utg84:2364673:2366000:+}	{YES}
WH_10004870	gi|632914853|gb|KDB14482.1|/8.18997e-79/hypothetical protein UV8b_4753 [Ustilaginoidea virens] &gt;gi|781085985|dbj|GAO15534.1| hypothetical protein UVI_027310 [Ustilaginoidea virens]	gi|699040812|emb|HG970332.1|/9e-46/Fusarium graminearum chromosome 1, complete genome	NA	NA	NA	A0A063BZ60/2e-78/A0A063BZ60_9HYPO Uncharacterized protein OS=Ustilaginoidea virens GN=UV8b_4753 PE=4 SV=1	NA	NA	{utg84:2414571:2415464:+}	{YES}
WH_10004885	gi|589101413|ref|XP_006962729.1|/1.76925e-40/cell wall protein [Trichoderma reesei QM6a] &gt;gi|340520956|gb|EGR51191.1| cell wall protein [Trichoderma reesei QM6a]	gi|589101412|ref|XM_006962667.1|/2e-40/Trichoderma reesei QM6a cell wall protein (TRIREDRAFT_104401), partial mRNA	Q4WNE1/2e-09/CFMC_ASPFU GPI anchored CFEM domain protein C OS=Neosartorya fumigata (strain ATCC MYA-4609 / Af293 / CBS 101355 / FGSC A1100) GN=cfmC PE=3 SV=1	NA	NA	A0A024SGW3/5e-40/A0A024SGW3_HYPJE Uncharacterized protein OS=Trichoderma reesei RUT C-30 GN=M419DRAFT_127640 PE=4 SV=1	PF05730/2.7E-14/CFEM domain	NA	{utg84:2449421:2450022:-}	{YES}
WH_10004895	gi|908394758|gb|KND95353.1|/1.26483e-86/Cell surface Cu-only superoxide dismutase 5 [Tolypocladium ophioglossoides CBS 100239]	gi|573988790|ref|XM_006672253.1|/2e-75/Cordyceps militaris CM01 cytosolic Cu/Zn superoxide dismutase (CCM_07115), partial mRNA	D4B5D4/4e-40/SOD5_ARTBC Cell surface Cu-only superoxide dismutase ARB_03674 OS=Arthroderma benhamiae (strain ATCC MYA-4681 / CBS 112371) GN=ARB_03674 PE=1 SV=1	pic:PICST_41302/6e-24/SOD2.1; Cu/Zn superoxide dismutase (EC:1.15.1.1); K04565 superoxide dismutase, Cu-Zn family [EC:1.15.1.1]	NA	A0A0L0NMS7/4e-86/A0A0L0NMS7_9HYPO Cell surface Cu-only superoxide dismutase 5 OS=Tolypocladium ophioglossoides CBS 100239 GN=TOPH_00057 PE=4 SV=1	PF00080/8.0E-13/Copper/zinc superoxide dismutase (SODC)	biological_process:GO:0008152//metabolic process;	{utg84:2489632:2490450:+}	{YES}
WH_10004900	gi|818158528|gb|KKO99166.1|/1.88784e-98/riboflavin aldehyde-forming enzyme [Trichoderma harzianum]	gi|761847946|ref|XM_007822145.2|/2e-77/Metarhizium robertsii ARSEF 23 SCP-like extracellular mRNA	Q00008/5e-14/PRMS_MAIZE Pathogenesis-related protein PRMS OS=Zea mays GN=PRMS PE=2 SV=1	ani:AN0358.2/6e-08/hypothetical protein; K15071 recyclin-1	YJL078c_1/9e-09/---	A0A0F9ZFP3/6e-98/A0A0F9ZFP3_TRIHA Riboflavin aldehyde-forming enzyme OS=Trichoderma harzianum GN=THAR02_08723 PE=4 SV=1	PF00188/2.4E-19/Cysteine-rich secretory protein family	NA	{utg84:2505652:2506289:+}	{YES}
WH_10004945	gi|927425124|ref|XP_013958393.1|/5.8326e-53/hypothetical protein TRIVIDRAFT_18067, partial [Trichoderma virens Gv29-8] &gt;gi|358387216|gb|EHK24811.1| hypothetical protein TRIVIDRAFT_18067, partial [Trichoderma virens Gv29-8]	gi|685857576|ref|XM_009257546.1|/3e-47/Fusarium pseudograminearum CS3096 FEM1 (FEM1), partial mRNA	NA	NA	NA	G9MKR4/2e-52/G9MKR4_HYPVG Uncharacterized protein (Fragment) OS=Hypocrea virens (strain Gv29-8 / FGSC 10586) GN=TRIVIDRAFT_18067 PE=4 SV=1	PF10342/7.6E-10/Ser-Thr-rich glycosyl-phosphatidyl-inositol-anchored membrane family	NA	{utg84:2660764:2661547:+}	{YES}
WH_10004975	gi|969884469|gb|KUF01651.1|/5.76815e-57/hypothetical protein TGAM01_03882 [Trichoderma gamsii]	gi|699040812|emb|HG970332.1|/6e-21/Fusarium graminearum chromosome 1, complete genome	NA	NA	NA	G9NMC4/7e-51/G9NMC4_HYPAI Uncharacterized protein OS=Hypocrea atroviridis (strain ATCC 20476 / IMI 206040) GN=TRIATDRAFT_298265 PE=4 SV=1	NA	NA	{utg84:2754950:2755551:+}	{YES}
WH_10005000	gi|818156471|gb|KKO97676.1|/0/hypothetical protein THAR02_10222 [Trichoderma harzianum]	gi|629717141|ref|XM_007822241.1|/0.0/Metarhizium robertsii ARSEF 23 signal peptide-containing protein mRNA	NA	NA	NA	A0A0F9ZAU4/0.0/A0A0F9ZAU4_TRIHA Uncharacterized protein OS=Trichoderma harzianum GN=THAR02_10222 PE=4 SV=1	NA	NA	{utg84:2823285:2824511:+}	{YES}
WH_10005006	gi|927410505|ref|XP_013951095.1|/1.10262e-103/hypothetical protein TRIVIDRAFT_56831 [Trichoderma virens Gv29-8] &gt;gi|358379221|gb|EHK16902.1| hypothetical protein TRIVIDRAFT_56831 [Trichoderma virens Gv29-8]	gi|343429299|emb|FQ311471.1|/1e-14/Sporisorium reilianum SRZ2 chromosome 6 complete DNA sequence	NA	NA	NA	G9NA11/3e-103/G9NA11_HYPVG Uncharacterized protein OS=Hypocrea virens (strain Gv29-8 / FGSC 10586) GN=TRIVIDRAFT_56831 PE=4 SV=1	PF14040/1.3E-8/Deoxyribonuclease NucA/NucB	NA	{utg84:2836272:2837036:+}	{YES}
WH_10005015	gi|399165203|emb|CCE33890.1|/3.47715e-23/uncharacterized protein CPUR_07818 [Claviceps purpurea 20.1]	gi|667663090|ref|XM_008605155.1|/9e-20/Beauveria bassiana ARSEF 2860 hypothetical protein partial mRNA	NA	NA	NA	M1WBX9/1e-22/M1WBX9_CLAP2 Uncharacterized protein OS=Claviceps purpurea (strain 20.1) GN=CPUR_07818 PE=4 SV=1	NA	NA	{utg84:2852157:2852663:-}	{YES}
WH_10005040	gi|927410326|ref|XP_013951007.1|/1.5198e-108/hypothetical protein TRIVIDRAFT_217078 [Trichoderma virens Gv29-8] &gt;gi|358379130|gb|EHK16811.1| hypothetical protein TRIVIDRAFT_217078 [Trichoderma virens Gv29-8]	gi|409971562|gb|AC253810.1|/5e-30/Agaricus bisporus clone FWBA93-L24, complete sequence	Q5AW46/5e-31/Y7484_EMENI Uncharacterized protein AN7484 OS=Emericella nidulans (strain FGSC A4 / ATCC 38163 / CBS 112.46 / NRRL 194 / M139) GN=AN7484 PE=1 SV=1	pcs:Pc22g08970/4e-28/Pc22g08970; K09702 uncharacterized protein	mlr5237/3e-13/---	G9NA45/5e-108/G9NA45_HYPVG Uncharacterized protein OS=Hypocrea virens (strain Gv29-8 / FGSC 10586) GN=TRIVIDRAFT_217078 PE=4 SV=1	PF07081/4.9E-34/Protein of unknown function (DUF1349)	NA	{utg84:2944562:2945287:-}	{YES}
WH_10005050	gi|908394348|gb|KND94943.1|/4.52543e-63/hypothetical protein TOPH_00211 [Tolypocladium ophioglossoides CBS 100239]	gi|953406217|ref|XM_014690618.1|/3e-55/Metarhizium brunneum ARSEF 3297 Cell wall beta-glucan synthesis partial mRNA	NA	NA	NA	A0A0L0NLM1/1e-62/A0A0L0NLM1_9HYPO Uncharacterized protein OS=Tolypocladium ophioglossoides CBS 100239 GN=TOPH_00211 PE=4 SV=1	PF10342/3.7E-18/Ser-Thr-rich glycosyl-phosphatidyl-inositol-anchored membrane family	NA	{utg84:2977243:2978089:-}	{YES}
WH_10005054	NA	NA	NA	NA	NA	NA	NA	NA	{utg84:2989052:2990786:+}	{YES}
WH_10005089	gi|927387149|ref|XP_013939420.1|/0/hypothetical protein TRIATDRAFT_301729 [Trichoderma atroviride IMI 206040] &gt;gi|358391616|gb|EHK41020.1| hypothetical protein TRIATDRAFT_301729 [Trichoderma atroviride IMI 206040]	gi|589102564|ref|XM_006963243.1|/0.0/Trichoderma reesei QM6a acid phosphatase-like protein (TRIREDRAFT_76155), partial mRNA	P08540/2e-109/PHOX_KLULA Probable acid phosphatase OS=Kluyveromyces lactis (strain ATCC 8585 / CBS 2359 / DSM 70799 / NBRC 1267 / NRRL Y-1140 / WM37) GN=KLLA0B14839g PE=4 SV=2	lbc:LACBIDRAFT_310810/2e-127/acid phosphatase; K01078 acid phosphatase [EC:3.1.3.2]	NA	G9P8Z2/0.0/G9P8Z2_HYPAI Uncharacterized protein OS=Hypocrea atroviridis (strain ATCC 20476 / IMI 206040) GN=TRIATDRAFT_301729 PE=4 SV=1	PF04185/6.5E-31/Phosphoesterase family	molecular_function:GO:0016788//hydrolase activity, acting on ester bonds;	{utg84:3135700:3137075:+}	{YES}
WH_10005111	gi|924820602|gb|KOS18557.1|/0/Linoleate 9/13-lipoxygenase [Escovopsis weberi]	gi|125991289|gb|AC198329.1|/0.0/Trichoderma reesei clone JGIBOIT-17J19, complete sequence	Q8X151/4e-152/LINOX_GAEGA Linoleate 11-lipoxygenase OS=Gaeumannomyces graminis var. avenae PE=1 SV=1	NA	NA	A0A0M8MWZ3/0.0/A0A0M8MWZ3_9HYPO Linoleate 9/13-lipoxygenase OS=Escovopsis weberi GN=ESCO_000928 PE=4 SV=1	PF00305/1.2E-19/Lipoxygenase	molecular_function:GO:0016491//oxidoreductase activity;	{utg84:3196619:3198661:-}	{YES}
WH_10005136	gi|996654697|gb|KXH69374.1|/3.58851e-54/hypothetical protein CSAL01_07116 [Colletotrichum salicis]	gi|5829011|emb|AL114392.1|/7e-46/Botrytis cinerea strain T4 cDNA library	NA	NA	NA	A0A0G0AIB4/7e-48/A0A0G0AIB4_TRIHA Uncharacterized protein OS=Trichoderma harzianum GN=THAR02_03217 PE=4 SV=1	NA	NA	{utg84:3282625:3283383:-}	{YES}
WH_10005174	gi|924821702|gb|KOS19657.1|/2.22227e-33/COX assembly mitochondrial protein 1 [Escovopsis weberi]	gi|953405805|ref|XM_014690511.1|/3e-31/Metarhizium brunneum ARSEF 3297 Cytochrome c oxidase biogenesis protein Cmc1-like protein partial mRNA	NA	cmt:CCM_06609/1e-28/Cytochrome c oxidase biogenesis protein Cmc1-like protein; K18172 COX assembly mitochondrial protein 2	NA	A0A0M8MYX3/7e-33/A0A0M8MYX3_9HYPO COX assembly mitochondrial protein 1 OS=Escovopsis weberi GN=ESCO_000850 PE=4 SV=1	PF08583/2.7E-13/Cytochrome c oxidase biogenesis protein Cmc1 like	NA	{utg84:3484924:3485187:+}	{YES}
WH_10005297	gi|818158701|gb|KKO99304.1|/1.24786e-22/hypothetical protein THAR02_08595 [Trichoderma harzianum]	gi|675324090|gb|CP009078.1|/1e-07/Verticillium dahliae JR2 chromosome 5, complete sequence	NA	NA	NA	A0A0F9X3T8/4e-22/A0A0F9X3T8_TRIHA Uncharacterized protein OS=Trichoderma harzianum GN=THAR02_08595 PE=4 SV=1	NA	NA	{utg84:3868484:3868789:+}	{YES}
WH_10005304	gi|927406427|ref|XP_013949646.1|/0/hypothetical protein TRIVIDRAFT_87251 [Trichoderma virens Gv29-8] &gt;gi|358377762|gb|EHK15445.1| hypothetical protein TRIVIDRAFT_87251 [Trichoderma virens Gv29-8]	gi|589103766|ref|XM_006963844.1|/0.0/Trichoderma reesei QM6a serine carboxypeptidase (TRIREDRAFT_120998), mRNA	C7YQJ2/0.0/CBPYA_NECH7 Carboxypeptidase Y homolog A OS=Nectria haematococca (strain 77-13-4 / ATCC MYA-4622 / FGSC 9596 / MPVI) GN=CPYA PE=3 SV=1	tre:TRIREDRAFT_120998/0.0/serine carboxypeptidase; K13289 cathepsin A (carboxypeptidase C) [EC:3.4.16.5]	YMR297w/0.0/---	G9NCM3/0.0/G9NCM3_HYPVG Uncharacterized protein OS=Hypocrea virens (strain Gv29-8 / FGSC 10586) GN=TRIVIDRAFT_87251 PE=4 SV=1	PF00450/1.0E-125/Serine carboxypeptidase	biological_process:GO:0006508//proteolysis;cellular_component:GO:0005773//vacuole;molecular_function:GO:0004185//serine-type carboxypeptidase activity;	{utg84:3882446:3884134:+}	{YES}
WH_10005307	gi|818161023|gb|KKP01170.1|/0/hypothetical protein THAR02_06735 [Trichoderma harzianum]	gi|761843844|ref|XM_007823767.2|/0.0/Metarhizium robertsii ARSEF 23 molybdenum cofactor biosynthesis protein 1 B mRNA	Q9NZB8/4e-178/MOCS1_HUMAN Molybdenum cofactor biosynthesis protein 1 OS=Homo sapiens GN=MOCS1 PE=1 SV=3	maj:MAA_05769/0.0/molybdenum cofactor biosynthesis protein 1 B; K03639 cyclic pyranopterin phosphate synthase [EC:4.1.99.18]	lin1039/1e-66/---	A0A0F9X9H5/0.0/A0A0F9X9H5_TRIHA Uncharacterized protein OS=Trichoderma harzianum GN=THAR02_06735 PE=3 SV=1	PF04055/8.5E-25/Radical SAM superfamily	biological_process:GO:0006777//Mo-molybdopterin cofactor biosynthetic process;cellular_component:GO:0019008//molybdopterin synthase complex;molecular_function:GO:0051539//4 iron, 4 sulfur cluster binding;GO:0046872//metal ion binding;GO:0003824//catalytic activity;	{utg84:3893420:3895579:-}	{YES}
WH_10005369	gi|389642457|ref|XP_003718861.1|/3.41641e-83/hypothetical protein MGG_00245 [Magnaporthe oryzae 70-15] &gt;gi|351641414|gb|EHA49277.1| hypothetical protein MGG_00245 [Magnaporthe oryzae 70-15] &gt;gi|440466762|gb|ELQ36009.1| hypothetical protein OOU_Y34scaffold00672g27 [Magnaporthe oryzae Y34] &gt;gi|440489558|gb|ELQ69200.1| hypothetical protein OOW_P131scaffold00181g5 [Magnaporthe oryzae P131]	gi|596654224|ref|XM_007273734.1|/5e-76/Colletotrichum gloeosporioides Nara gc5 chitin binding protein (CGGC5_3464), partial mRNA	NA	NA	NA	L7HYF4/1e-82/L7HYF4_MAGOY Uncharacterized protein OS=Magnaporthe oryzae (strain Y34) GN=OOU_Y34scaffold00672g27 PE=4 SV=1	PF03067/3.6E-7/Chitin binding domain	NA	{utg84:4100963:4101566:+}	{YES}
WH_10005395	gi|743663849|gb|KID91021.1|/0/hypothetical protein MGU_01975 [Metarhizium guizhouense ARSEF 977]	gi|629722381|ref|XM_007823859.1|/0.0/Metarhizium robertsii ARSEF 23 WSC domain protein mRNA	A2BGL3/7e-14/WSCD2_DANRE WSC domain-containing protein 2 OS=Danio rerio GN=wscd2 PE=3 SV=1	lbc:LACBIDRAFT_318804/2e-14/glycoside hydrolase family 71 protein; K08254 glucan endo-1,3-alpha-glucosidase [EC:3.2.1.59]	NA	A0A0B4HM16/0.0/A0A0B4HM16_9HYPO Uncharacterized protein OS=Metarhizium guizhouense ARSEF 977 GN=MGU_01975 PE=4 SV=1	PF09362/2.2E-58/Domain of unknown function (DUF1996)	NA	{utg84:4192655:4194537:-}	{YES}
WH_10005417	gi|924823369|gb|KOS21315.1|/0/Catalase-3 [Escovopsis weberi]	gi|629689520|ref|XM_007811861.1|/0.0/Metarhizium acridum CQMa 102 catalase partial mRNA	Q9C169/0.0/CAT3_NEUCR Catalase-3 OS=Neurospora crassa (strain ATCC 24698 / 74-OR23-1A / CBS 708.71 / DSM 1257 / FGSC 987) GN=cat-3 PE=1 SV=1	maw:MAC_03712/0.0/catalase; K03781 catalase [EC:1.11.1.6]	PA2147/0.0/---	A0A0M9VVT1/0.0/A0A0M9VVT1_9HYPO Catalase-3 OS=Escovopsis weberi GN=ESCO_006766 PE=4 SV=1	PF00199/4.4E-159/Catalase	NA	{utg84:4270678:4273136:+}	{YES}
WH_10005429	gi|927425910|ref|XP_013958786.1|/2.48941e-161/hypothetical protein TRIVIDRAFT_168453 [Trichoderma virens Gv29-8] &gt;gi|358386988|gb|EHK24583.1| hypothetical protein TRIVIDRAFT_168453 [Trichoderma virens Gv29-8]	gi|629722491|ref|XM_007823895.1|/1e-140/Metarhizium robertsii ARSEF 23 PLC-like phosphodiesterase mRNA	D4AUX6/4e-52/A8043_ARTBC Uncharacterized secreted protein ARB_08043 OS=Arthroderma benhamiae (strain ATCC MYA-4681 / CBS 112371) GN=ARB_08043 PE=1 SV=1	NA	NA	G9MML5/8e-161/G9MML5_HYPVG Uncharacterized protein OS=Hypocrea virens (strain Gv29-8 / FGSC 10586) GN=TRIVIDRAFT_168453 PE=4 SV=1	NA	NA	{utg84:4312792:4313904:+}	{YES}
WH_10005532	gi|818166661|gb|KKP06084.1|/0/WSC domain-containing protein [Trichoderma harzianum]	gi|615471120|ref|XM_007601010.1|/1e-154/Colletotrichum fioriniae PJ7 WSC domain-containing protein mRNA	D4AUF1/8e-25/WSCD1_ARTBC WSC domain-containing protein ARB_07867 OS=Arthroderma benhamiae (strain ATCC MYA-4681 / CBS 112371) GN=ARB_07867 PE=1 SV=1	lbc:LACBIDRAFT_318804/2e-11/glycoside hydrolase family 71 protein; K08254 glucan endo-1,3-alpha-glucosidase [EC:3.2.1.59]	NA	A0A0G0ANM4/0.0/A0A0G0ANM4_TRIHA WSC domain-containing protein OS=Trichoderma harzianum GN=THAR02_01780 PE=4 SV=1	PF01822/4.2E-21/WSC domain	NA	{utg84:4612021:4613920:-}	{YES}
WH_10005541	gi|908385366|gb|KND86185.1|/0/Lipase 1, partial [Tolypocladium ophioglossoides CBS 100239]	gi|665509202|gb|KJ951041.1|/0.0/Daldinia eschscholtzii clone cbe22 carboxylesterase mRNA, complete cds	D4ASH1/0.0/LIP1_ARTBC Secreted lipase ARB07186/07185 OS=Arthroderma benhamiae (strain ATCC MYA-4681 / CBS 112371) GN=ARB_07185 PE=1 SV=2	afm:AFUA_8G02530/3e-57/extracellular lipase (EC:3.1.1.3); K01046 triacylglycerol lipase [EC:3.1.1.3]	BS_pnbA/8e-41/---	A0A0L0MXI7/0.0/A0A0L0MXI7_9HYPO Carboxylic ester hydrolase (Fragment) OS=Tolypocladium ophioglossoides CBS 100239 GN=TOPH_09190 PE=3 SV=1	PF00135/2.0E-88/Carboxylesterase family	NA	{utg84:4652128:4653972:+}	{YES}
WH_10005584	gi|927410499|ref|XP_013951092.1|/3.09847e-22/hypothetical protein TRIVIDRAFT_92434 [Trichoderma virens Gv29-8] &gt;gi|358379218|gb|EHK16899.1| hypothetical protein TRIVIDRAFT_92434 [Trichoderma virens Gv29-8]	gi|699031042|emb|HG970335.1|/1e-10/Fusarium graminearum chromosome 4, complete genome	NA	NA	NA	G9N9J0/9e-22/G9N9J0_HYPVG Uncharacterized protein OS=Hypocrea virens (strain Gv29-8 / FGSC 10586) GN=TRIVIDRAFT_92434 PE=4 SV=1	NA	NA	{utg84:4786103:4786438:+}	{YES}
WH_10005625	gi|589106585|ref|XP_006965315.1|/6.99764e-171/predicted protein [Trichoderma reesei QM6a] &gt;gi|340518318|gb|EGR48559.1| predicted protein, partial [Trichoderma reesei QM6a]	gi|768311754|gb|CP010982.1|/1e-139/Verticillium dahliae VdLs.17 chromosome 3, complete sequence	NA	mbe:MBM_05348/3e-25/formate dehydrogenase; K00122 formate dehydrogenase [EC:1.2.1.2]	NA	A0A024S7Y7/7e-167/A0A024S7Y7_HYPJE Uncharacterized protein (Fragment) OS=Trichoderma reesei RUT C-30 GN=M419DRAFT_80392 PE=4 SV=1	NA	NA	{utg84:4915503:4916462:-}	{YES}
WH_10005637	gi|818166545|gb|KKP05982.1|/4.17468e-178/hypothetical protein THAR02_01938 [Trichoderma harzianum]	gi|927407084|ref|XM_014094325.1|/1e-170/Trichoderma virens Gv29-8 glycoside hydrolase family 16 protein partial mRNA	NA	NA	NA	A0A0G0A0X4/1e-177/A0A0G0A0X4_TRIHA Uncharacterized protein OS=Trichoderma harzianum GN=THAR02_01938 PE=4 SV=1	PF00722/2.5E-11/Glycosyl hydrolases family 16	molecular_function:GO:0016787//hydrolase activity;	{utg84:4961190:4962418:+}	{YES}
WH_10005648	gi|799243985|gb|KJZ72928.1|/6.52179e-45/hypothetical protein HIM_07691 [Hirsutella minnesotensis 3608]	gi|517312918|emb|HF679025.1|/2e-16/Fusarium fujikuroi IMI 58289 draft genome, chromosome FFUJ_chr03	NA	NA	NA	A0A0F7ZTD6/2e-44/A0A0F7ZTD6_9HYPO Uncharacterized protein OS=Hirsutella minnesotensis 3608 GN=HIM_07691 PE=4 SV=1	NA	NA	{utg84:5009352:5010626:+}	{YES}
WH_10005655	gi|930149238|ref|XP_014175025.1|/0/hypothetical protein CMQ_3612 [Grosmannia clavigera kw1407] &gt;gi|320593134|gb|EFX05543.1| hypothetical protein CMQ_3612 [Grosmannia clavigera kw1407]	gi|596679247|ref|XM_007278429.1|/0.0/Colletotrichum gloeosporioides Nara gc5 esterase family protein (CGGC5_7455), partial mRNA	NA	maw:MAC_06487/6e-13/esterase; K11365 SAGA-associated factor 73	NA	J3P7A0/0.0/J3P7A0_GAGT3 Uncharacterized protein OS=Gaeumannomyces graminis var. tritici (strain R3-111a-1) GN=GGTG_09396 PE=4 SV=1	PF00657/6.0E-11/GDSL-like Lipase/Acylhydrolase	NA	{utg84:5025526:5027635:-}	{YES}
WH_10005656	gi|799241677|gb|KJZ70862.1|/0/hypothetical protein HIM_09727 [Hirsutella minnesotensis 3608]	gi|695614015|gb|KM220996.1|/0.0/Hirsutella thompsonii strain MTCC6686 chitinase (Chi-8) mRNA, complete cds	P09805/1e-46/KTXA_KLULA Killer toxin subunits alpha/beta OS=Kluyveromyces lactis (strain ATCC 8585 / CBS 2359 / DSM 70799 / NBRC 1267 / NRRL Y-1140 / WM37) PE=1 SV=1	mrr:Moror_16165/8e-172/class v; K01183 chitinase [EC:3.2.1.14]	BH0916_1/2e-30/---	A0A0F7ZXK1/0.0/A0A0F7ZXK1_9HYPO Uncharacterized protein OS=Hirsutella minnesotensis 3608 GN=HIM_09727 PE=4 SV=1	PF00187/1.4E-8/Chitin recognition protein	biological_process:GO:0006032//chitin catabolic process;GO:0005975//carbohydrate metabolic process;molecular_function:GO:0004568//chitinase activity;GO:0008061//chitin binding;	{utg84:5028566:5030541:+}	{YES}
WH_10005657	gi|799241676|gb|KJZ70861.1|/1.35212e-121/hypothetical protein HIM_09726 [Hirsutella minnesotensis 3608]	gi|344324191|gb|JF826561.1|/2e-34/Gibberella intermedia strain LF061 beauvericin biosynthetic gene cluster, complete sequence	NA	NA	NA	A0A0F7ZGG7/4e-121/A0A0F7ZGG7_9HYPO Uncharacterized protein OS=Hirsutella minnesotensis 3608 GN=HIM_09726 PE=4 SV=1	NA	NA	{utg84:5030873:5032045:-}	{YES}
WH_10005658	gi|799241675|gb|KJZ70860.1|/1.60221e-173/hypothetical protein HIM_09725 [Hirsutella minnesotensis 3608]	gi|930149855|ref|XM_014319859.1|/1e-153/Grosmannia clavigera kw1407 peptidoglycan-binding protein partial mRNA	D4ALG0/2e-46/LYSM1_ARTBC LysM domain-containing protein ARB_05157 OS=Arthroderma benhamiae (strain ATCC MYA-4681 / CBS 112371) GN=ARB_05157 PE=1 SV=1	afm:AFUA_5G01400/7e-09/class V chitinase (EC:3.2.1.14); K01183 chitinase [EC:3.2.1.14]	NA	A0A0F7ZL01/5e-173/A0A0F7ZL01_9HYPO Uncharacterized protein OS=Hirsutella minnesotensis 3608 GN=HIM_09725 PE=4 SV=1	PF01476/2.6E-5/LysM domain	NA	{utg84:5033321:5034875:+}	{YES}
WH_10005662	gi|818166526|gb|KKP05963.1|/2.31871e-64/hypothetical protein THAR02_01919 [Trichoderma harzianum]	gi|517312918|emb|HF679025.1|/6e-42/Fusarium fujikuroi IMI 58289 draft genome, chromosome FFUJ_chr03	NA	NA	NA	A0A0F9Y1H3/7e-64/A0A0F9Y1H3_TRIHA Uncharacterized protein OS=Trichoderma harzianum GN=THAR02_01919 PE=4 SV=1	NA	NA	{utg84:5038444:5038897:+}	{YES}
WH_10000085	gi|302881350|ref|XP_003039591.1|/8.10221e-104/hypothetical protein NECHADRAFT_123039 [Nectria haematococca mpVI 77-13-4] &gt;gi|256720447|gb|EEU33878.1| hypothetical protein NECHADRAFT_123039 [Nectria haematococca mpVI 77-13-4]	gi|302881349|ref|XM_003039545.1|/1e-104/Nectria haematococca mpVI 77-13-4 hypothetical protein, mRNA	NA	NA	NA	A0A0D2YFA5/4e-103/A0A0D2YFA5_FUSO4 Uncharacterized protein OS=Fusarium oxysporum f. sp. lycopersici (strain 4287 / CBS 123668 / FGSC 9935 / NRRL 34936) GN=FOXG_14993 PE=4 SV=1	NA	NA	{utg195:45709:46380:-}	{YES}
WH_10000089	gi|380092848|emb|CCC09601.1|/2.11409e-14/unnamed protein product [Sordaria macrospora k-hell]	gi|347010928|gb|CP003005.1|/3e-11/Myceliophthora thermophila ATCC 42464 chromosome 4, complete sequence	NA	NA	NA	F7VVR0/6e-14/F7VVR0_SORMK WGS project CABT00000000 data, contig 2.9 OS=Sordaria macrospora (strain ATCC MYA-333 / DSM 997 / K(L3346) / K-hell) GN=SMAC_03632 PE=4 SV=1	NA	NA	{utg195:68667:69671:+}	{YES}
WH_10000092	gi|759214356|gb|KIV91696.1|/3.12673e-78/hypothetical protein PV10_06210 [Exophiala mesophila]	gi|628243001|ref|XM_007725743.1|/2e-74/Capronia coronata CBS 617.96 hypothetical protein partial mRNA	NA	NA	NA	A0A0D1XU23/9e-78/A0A0D1XU23_9EURO Uncharacterized protein OS=Exophiala mesophila GN=PV10_06210 PE=4 SV=1	NA	NA	{utg195:131786:132511:-}	{YES}
WH_10000093	NA	NA	NA	NA	NA	NA	NA	NA	{utg195:137829:138240:-}	{YES}
WH_10000105	gi|927399375|ref|XP_013945533.1|/9.2487e-110/hypothetical protein TRIATDRAFT_44803 [Trichoderma atroviride IMI 206040] &gt;gi|358398409|gb|EHK47767.1| hypothetical protein TRIATDRAFT_44803 [Trichoderma atroviride IMI 206040]	gi|927399374|ref|XM_014090058.1|/1e-110/Trichoderma atroviride IMI 206040 hypothetical protein partial mRNA	NA	NA	NA	G9NNY0/3e-109/G9NNY0_HYPAI Uncharacterized protein OS=Hypocrea atroviridis (strain ATCC 20476 / IMI 206040) GN=TRIATDRAFT_44803 PE=4 SV=1	PF11913/2.2E-15/Protein of unknown function (DUF3431)	NA	{utg195:222774:223526:+}	{YES}
WH_10000157	NA	NA	NA	NA	NA	NA	NA	NA	{utg195:577239:577916:-}	{YES}
WH_10000213	gi|973322628|gb|KUL82523.1|/2.47402e-48/hypothetical protein ZTR_10636 [Talaromyces verruculosus]	gi|242787688|ref|XM_002481022.1|/1e-39/Talaromyces stipitatus ATCC 10500 hypothetical protein, mRNA	NA	NA	NA	B8M8X0/2e-40/B8M8X0_TALSN Putative uncharacterized protein OS=Talaromyces stipitatus (strain ATCC 10500 / CBS 375.48 / QM 6759 / NRRL 1006) GN=TSTA_038390 PE=4 SV=1	NA	NA	{utg195:925811:926473:-}	{YES}
WH_10000263	gi|827056588|ref|XP_008089919.1|/2.37476e-38/hypothetical protein GLRG_01043 [Colletotrichum graminicola M1.001] &gt;gi|310790366|gb|EFQ25899.1| hypothetical protein GLRG_01043 [Colletotrichum graminicola M1.001]	gi|827056587|ref|XM_008091728.1|/2e-38/Colletotrichum graminicola M1.001 hypothetical protein partial mRNA	NA	NA	NA	A0A094ERH9/1e-33/A0A094ERH9_9PEZI Uncharacterized protein OS=Pseudogymnoascus pannorum VKM F-103 GN=V499_00056 PE=4 SV=1	NA	NA	{utg195:1165482:1166075:+}	{YES}
WH_10000007	gi|615438476|ref|XP_007590862.1|/8.27765e-54/hypothetical protein CFIO01_10803 [Colletotrichum fioriniae PJ7] &gt;gi|588905823|gb|EXF85508.1| hypothetical protein CFIO01_10803 [Colletotrichum fioriniae PJ7]	gi|699040812|emb|HG970332.1|/2e-35/Fusarium graminearum chromosome 1, complete genome	NA	NA	NA	A0A010SKW2/3e-53/A0A010SKW2_9PEZI Uncharacterized protein OS=Colletotrichum fioriniae PJ7 GN=CFIO01_10803 PE=4 SV=1	NA	NA	{utg4969:37425:38060:+}	{YES}
WH_10000009	gi|969879883|gb|KUE97110.1|/3.60588e-119/hypothetical protein TGAM01_08424 [Trichoderma gamsii]	gi|596698137|ref|XM_007281978.1|/3e-69/Colletotrichum gloeosporioides Nara gc5 kievitone hydratase (CGGC5_10594), partial mRNA	Q00870/1e-41/KHS_FUSSH Kievitone hydratase OS=Fusarium solani subsp. phaseoli GN=khs PE=1 SV=1	NA	NA	G9P4J7/2e-117/G9P4J7_HYPAI Uncharacterized protein OS=Hypocrea atroviridis (strain ATCC 20476 / IMI 206040) GN=TRIATDRAFT_322122 PE=4 SV=1	NA	NA	{utg4860:34069:35197:+}	{YES}
WH_10002428	gi|682308124|gb|KFY17182.1|/5.69177e-11/hypothetical protein V491_05092 [Pseudogymnoascus sp. VKM F-3775]	NA	NA	NA	NA	A0A094C3I2/2e-10/A0A094C3I2_9PEZI Uncharacterized protein OS=Pseudogymnoascus pannorum VKM F-3775 GN=V491_05092 PE=4 SV=1	NA	NA	{utg19:82849:83280:+}	{YES}
WH_10002434	gi|347976397|ref|XP_003437528.1|/2.23924e-32/unnamed protein product [Podospora anserina S mat+] &gt;gi|170940386|emb|CAP65613.1| unnamed protein product [Podospora anserina S mat+] &gt;gi|681102075|emb|CDP31607.1| Putative protein of unknown function [Podospora anserina S mat+]	gi|347976430|ref|NW_003613579.1|/2e-30/Podospora anserina S mat+ genomic DNA chromosome 6, supercontig 4 >gi|170940073|emb|CU633872.1| Podospora anserina S mat+ genomic DNA chromosome 6, supercontig 4	NA	NA	NA	B2ANJ3/7e-32/B2ANJ3_PODAN Podospora anserina S mat+ genomic DNA chromosome 6, supercontig 4 OS=Podospora anserina (strain S / ATCC MYA-4624 / DSM 980 / FGSC 10383) GN=PODANS_6_11025 PE=4 SV=1	NA	NA	{utg19:167162:167707:-}	{YES}
WH_10002442	gi|818164813|gb|KKP04431.1|/2.65307e-08/hypothetical protein THAR02_03438 [Trichoderma harzianum]	gi|927423129|ref|XM_014101921.1|/6e-07/Trichoderma virens Gv29-8 hypothetical protein partial mRNA	NA	NA	NA	A0A0F9XHE1/8e-08/A0A0F9XHE1_TRIHA Uncharacterized protein OS=Trichoderma harzianum GN=THAR02_03438 PE=4 SV=1	NA	NA	{utg19:334065:334376:-}	{YES}
WH_10002459	gi|927428318|ref|XP_013959990.1|/0/hypothetical protein TRIVIDRAFT_208383 [Trichoderma virens Gv29-8] &gt;gi|358388198|gb|EHK25792.1| hypothetical protein TRIVIDRAFT_208383 [Trichoderma virens Gv29-8]	gi|667649544|ref|XM_008598382.1|/1e-170/Beauveria bassiana ARSEF 2860 phosphoglycerate mutase partial mRNA	D4B4V1/3e-101/PMU1_ARTBC Probable phosphomutase ARB_03491 OS=Arthroderma benhamiae (strain ATCC MYA-4681 / CBS 112371) GN=ARB_03491 PE=1 SV=1	NA	NA	G9MJY5/0.0/G9MJY5_HYPVG Uncharacterized protein OS=Hypocrea virens (strain Gv29-8 / FGSC 10586) GN=TRIVIDRAFT_208383 PE=4 SV=1	PF00300/3.8E-12/Histidine phosphatase superfamily (branch 1)	NA	{utg19:399145:400397:+}	{YES}
WH_10002482	gi|908386906|gb|KND87634.1|/1.5408e-106/hypothetical protein TOPH_07760 [Tolypocladium ophioglossoides CBS 100239]	gi|953390508|ref|XM_014684037.1|/1e-104/Metarhizium brunneum ARSEF 3297 Cerato-platanin partial mRNA	NA	NA	NA	A0A0L0N0U4/5e-106/A0A0L0N0U4_9HYPO Uncharacterized protein OS=Tolypocladium ophioglossoides CBS 100239 GN=TOPH_07760 PE=4 SV=1	NA	NA	{utg19:463829:464485:-}	{YES}
WH_10002492	gi|927428222|ref|XP_013959942.1|/0/hypothetical protein TRIVIDRAFT_110873 [Trichoderma virens Gv29-8] &gt;gi|358388147|gb|EHK25741.1| hypothetical protein TRIVIDRAFT_110873 [Trichoderma virens Gv29-8]	gi|573981856|ref|XM_006668786.1|/0.0/Cordyceps militaris CM01 DnaJ domain-containing protein (CCM_03635), partial mRNA	P25303/2e-85/SCJ1_YEAST DnaJ-related protein SCJ1 OS=Saccharomyces cerevisiae (strain ATCC 204508 / S288c) GN=SCJ1 PE=1 SV=2	cmt:CCM_03635/0.0/DnaJ domain-containing protein; K14002 DnaJ-related protein SCJ1	YMR214w/1e-84/---	G9MJT0/0.0/G9MJT0_HYPVG Uncharacterized protein OS=Hypocrea virens (strain Gv29-8 / FGSC 10586) GN=TRIVIDRAFT_110873 PE=4 SV=1	PF00226/2.0E-25/DnaJ domain	biological_process:GO:0006986//response to unfolded protein;GO:0030433//ER-associated ubiquitin-dependent protein catabolic process;GO:0034975//protein folding in endoplasmic reticulum;cellular_component:GO:0005788//endoplasmic reticulum lumen;molecular_function:GO:0031072//heat shock protein binding;GO:0051087//chaperone binding;GO:0046872//metal ion binding;GO:0051082//unfolded protein binding;	{utg19:483557:484910:+}	{YES}
WH_10002498	gi|751744587|gb|KIM92794.1|/3.86285e-165/hypothetical protein OIDMADRAFT_46535 [Oidiodendron maius Zn]	gi|915157823|ref|XM_013473652.1|/3e-83/Rasamsonia emersonii CBS 393.64 FAD binding domain protein mRNA	D4B1P2/5e-27/A2372_ARTBC Uncharacterized FAD-linked oxidoreductase ARB_02372 OS=Arthroderma benhamiae (strain ATCC MYA-4681 / CBS 112371) GN=ARB_02372 PE=1 SV=1	aje:HCAG_01147/2e-20/cysteine desulfurase, mitochondrial precursor; K04487 cysteine desulfurase [EC:2.8.1.7]	mlr6875/9e-25/---	A0A0C3GML5/1e-164/A0A0C3GML5_9PEZI Uncharacterized protein OS=Oidiodendron maius Zn GN=OIDMADRAFT_46535 PE=4 SV=1	PF01565/1.2E-24/FAD binding domain	NA	{utg19:502092:504077:+}	{YES}
WH_10002499	gi|969885879|gb|KUF03053.1|/0/hypothetical protein TGAM01_02515 [Trichoderma gamsii]	gi|927403488|ref|XM_014092115.1|/0.0/Trichoderma atroviride IMI 206040 glycoside hydrolase family 27 protein partial mRNA	Q92451/0.0/AGAL3_HYPJE Alpha-galactosidase 3 OS=Hypocrea jecorina GN=agl3 PE=1 SV=1	tre:TRIREDRAFT_27259/2e-147/glycoside hydrolase family 27; K07407 alpha-galactosidase [EC:3.2.1.22]	NA	G9NI06/0.0/G9NI06_HYPAI Glycoside hydrolase family 27 protein OS=Hypocrea atroviridis (strain ATCC 20476 / IMI 206040) GN=TRIATDRAFT_234784 PE=4 SV=1	PF16499/3.9E-9/Alpha galactosidase A	biological_process:GO:0005975//carbohydrate metabolic process;cellular_component:GO:0005576//extracellular region;molecular_function:GO:0052692//raffinose alpha-galactosidase activity;	{utg19:508187:510058:+}	{YES}
WH_10002514	gi|915053162|ref|XP_013270796.1|/0/hypothetical protein Z518_07213 [Rhinocladiella mackenziei CBS 650.93] &gt;gi|759327331|gb|KIX03660.1| hypothetical protein Z518_07213 [Rhinocladiella mackenziei CBS 650.93]	gi|336258921|ref|XM_003344219.1|/1e-141/Sordaria macrospora k-hell catalase 3 (cat3), mRNA	Q9C169/1e-144/CAT3_NEUCR Catalase-3 OS=Neurospora crassa (strain ATCC 24698 / 74-OR23-1A / CBS 708.71 / DSM 1257 / FGSC 987) GN=cat-3 PE=1 SV=1	ncr:NCU00355/3e-144/cat-3; catalase-3; K03781 catalase [EC:1.11.1.6]	BH1980/4e-142/---	A0A0D2J3U3/0.0/A0A0D2J3U3_9EURO Rhinocladiella mackenziei CBS 650.93 unplaced genomic scaffold supercont1.5, whole genome shotgun sequence OS=Rhinocladiella mackenziei CBS 650.93 GN=Z518_07213 PE=4 SV=1	PF06628/2.4E-12/Catalase-related immune-responsive	biological_process:GO:0050896//response to stimulus;molecular_function:GO:0005488//binding;	{utg19:597272:599690:+}	{YES}
WH_10002540	gi|818159796|gb|KKP00175.1|/0/glutaminase A [Trichoderma harzianum]	gi|667649726|ref|XM_008598473.1|/0.0/Beauveria bassiana ARSEF 2860 glutaminase GtaA partial mRNA	Q2U4L7/0.0/GTAA_ASPOR Glutaminase A OS=Aspergillus oryzae (strain ATCC 42149 / RIB 40) GN=gtaA PE=1 SV=2	NA	NA	A0A0F9X6H8/0.0/A0A0F9X6H8_TRIHA Glutaminase A OS=Trichoderma harzianum GN=THAR02_07728 PE=4 SV=1	PF16335/2.2E-74/Domain of unknown function (DUF4965)	molecular_function:GO:0003824//catalytic activity;	{utg19:728106:730459:+}	{YES}
WH_10002558	gi|927428088|ref|XP_013959875.1|/0/hypothetical protein TRIVIDRAFT_31861 [Trichoderma virens Gv29-8] &gt;gi|358388079|gb|EHK25673.1| hypothetical protein TRIVIDRAFT_31861 [Trichoderma virens Gv29-8]	gi|953469052|ref|XM_014722515.1|/0.0/Metarhizium majus ARSEF 297 tripeptidyl-peptidase 1 precursor partial mRNA	C5FBW2/5e-152/SED2_ARTOC Tripeptidyl-peptidase SED2 OS=Arthroderma otae (strain ATCC MYA-4605 / CBS 113480) GN=SED2 PE=3 SV=1	maj:MAA_03124/0.0/peptidase-like protein; K01279 tripeptidyl-peptidase I [EC:3.4.14.9]	Ta0976/3e-15/---	G9MJL0/0.0/G9MJL0_HYPVG Uncharacterized protein OS=Hypocrea virens (strain Gv29-8 / FGSC 10586) GN=TRIVIDRAFT_31861 PE=4 SV=1	PF09286/2.2E-20/Pro-kumamolisin, activation domain	molecular_function:GO:0008233//peptidase activity;	{utg19:786254:788226:+}	{YES}
WH_10002571	gi|969886206|gb|KUF03378.1|/2.91498e-126/hypothetical protein TGAM01_01992 [Trichoderma gamsii]	gi|596703695|ref|XM_007282989.1|/1e-116/Colletotrichum gloeosporioides Nara gc5 short-chain dehydrogenase reductase family (CGGC5_11381), partial mRNA	Q8T197/1e-16/DHRS7_DICDI Dehydrogenase/reductase SDR family protein 7-like OS=Dictyostelium discoideum GN=DDB_G0274201 PE=3 SV=1	gtr:GLOTRDRAFT_56795/2e-12/NAD P-binding protein; K16066 3-hydroxy acid dehydrogenase / malonic semialdehyde reductase [EC:1.1.1.381 1.1.1.-]	AGc1580/1e-28/---	G9MJJ2/9e-126/G9MJJ2_HYPVG Uncharacterized protein OS=Hypocrea virens (strain Gv29-8 / FGSC 10586) GN=TRIVIDRAFT_85432 PE=4 SV=1	PF00106/6.9E-39/short chain dehydrogenase	biological_process:GO:0055114//oxidation-reduction process;molecular_function:GO:0016491//oxidoreductase activity;	{utg19:834248:835149:+}	{YES}
WH_10002583	gi|629706896|ref|XP_007817183.1|/1.02574e-137/hypothetical protein MAA_00994 [Metarhizium robertsii ARSEF 23] &gt;gi|322712347|gb|EFZ03920.1| hypothetical protein MAA_00994 [Metarhizium robertsii ARSEF 23] &gt;gi|594716209|gb|EXU99114.1| hypothetical protein X797_007837 [Metarhizium robertsii]	gi|953467208|ref|XM_014721593.1|/5e-14/Metarhizium majus ARSEF 297 UPF0047 domain protein partial mRNA	NA	NA	NA	E9EKY5/3e-137/E9EKY5_METRA Uncharacterized protein OS=Metarhizium robertsii (strain ARSEF 23 / ATCC MYA-3075) GN=MAA_00994 PE=4 SV=1	NA	NA	{utg19:870894:871753:+}	{YES}
WH_10002590	gi|302889507|ref|XP_003043639.1|/2.94888e-98/plastocyanin-like domain-containing protein [Nectria haematococca mpVI 77-13-4] &gt;gi|256724556|gb|EEU37926.1| plastocyanin-like domain-containing protein [Nectria haematococca mpVI 77-13-4]	gi|302889506|ref|XM_003043593.1|/3e-98/Nectria haematococca mpVI 77-13-4 plastocyanin-like domain-containing protein, mRNA	D4B3I5/3e-18/A3024_ARTBC Extracellular serine-rich protein ARB_03024 OS=Arthroderma benhamiae (strain ATCC MYA-4681 / CBS 112371) GN=ARB_03024 PE=1 SV=1	tve:TRV_03003/4e-12/hypothetical protein; K04487 cysteine desulfurase [EC:2.8.1.7]	NA	C7ZDY5/9e-98/C7ZDY5_NECH7 Plastocyanin-like domain-containing protein OS=Nectria haematococca (strain 77-13-4 / ATCC MYA-4622 / FGSC 9596 / MPVI) GN=NECHADRAFT_106572 PE=4 SV=1	NA	NA	{utg19:891338:891898:+}	{YES}
WH_10002591	gi|927424810|ref|XP_013958236.1|/0/glycoside hydrolase family 18 protein [Trichoderma virens Gv29-8] &gt;gi|358386440|gb|EHK24036.1| glycoside hydrolase family 18 protein [Trichoderma virens Gv29-8]	gi|927424809|ref|XM_014102761.1|/0.0/Trichoderma virens Gv29-8 glycoside hydrolase family 18 protein partial mRNA	E9ENC6/1e-144/CHI3_METRA Endochitinase 3 OS=Metarhizium robertsii (strain ARSEF 23 / ATCC MYA-3075) GN=chi3 PE=3 SV=1	maj:MAA_01212/4e-143/chitinase chi18-13; K01183 chitinase [EC:3.2.1.14]	NA	G9MQB4/0.0/G9MQB4_HYPVG Glycoside hydrolase family 18 protein OS=Hypocrea virens (strain Gv29-8 / FGSC 10586) GN=TRIVIDRAFT_58102 PE=3 SV=1	PF00704/2.8E-19/Glycosyl hydrolases family 18	biological_process:GO:0005975//carbohydrate metabolic process;molecular_function:GO:0004568//chitinase activity;	{utg19:892234:893241:-}	{YES}
WH_10002593	gi|818167874|gb|KKP07193.1|/4.12189e-41/hypothetical protein THAR02_00729 [Trichoderma harzianum]	gi|618810884|ref|XM_007308064.1|/8e-23/Stereum hirsutum FP-91666 SS1 NAD-P-binding protein (STEHIDRAFT_171083), mRNA	NA	NA	NA	A0A0F9Y576/1e-40/A0A0F9Y576_TRIHA Uncharacterized protein OS=Trichoderma harzianum GN=THAR02_00729 PE=4 SV=1	PF05368/8.5E-11/NmrA-like family	NA	{utg19:897575:897949:+}	{YES}
WH_10002607	gi|572273052|gb|ETR96745.1|/6.41162e-74/hypothetical protein M419DRAFT_125562 [Trichoderma reesei RUT C-30]	gi|699037166|emb|HG970333.1|/2e-52/Fusarium graminearum chromosome 2, complete genome	NA	NA	NA	A0A024RX46/2e-73/A0A024RX46_HYPJE Uncharacterized protein OS=Trichoderma reesei RUT C-30 GN=M419DRAFT_125562 PE=4 SV=1	NA	NA	{utg19:949571:950011:+}	{YES}
WH_10002635	gi|969879224|gb|KUE96463.1|/5.45491e-125/lysozyme [Trichoderma gamsii]	gi|927424845|ref|XM_014102779.1|/1e-123/Trichoderma virens Gv29-8 glycoside hydrolase family 25 protein partial mRNA	D4ANU4/2e-84/LYS_ARTBC N,O-diacetylmuramidase OS=Arthroderma benhamiae (strain ATCC MYA-4681 / CBS 112371) GN=ARB_05911 PE=1 SV=1	NA	SMb21091/1e-17/---	G9MQD4/6e-123/G9MQD4_HYPVG Lysozyme OS=Hypocrea virens (strain Gv29-8 / FGSC 10586) GN=TRIVIDRAFT_45518 PE=3 SV=1	PF01183/6.0E-41/Glycosyl hydrolases family 25	biological_process:GO:0009253//peptidoglycan catabolic process;GO:0016998//cell wall macromolecule catabolic process;GO:0005975//carbohydrate metabolic process;cellular_component:GO:0016021//integral component of membrane;molecular_function:GO:0003796//lysozyme activity;	{utg19:1116383:1117141:+}	{YES}
WH_10002648	gi|667829490|ref|XP_007778914.1|/3.94095e-60/hypothetical protein W97_02825 [Coniosporium apollinis CBS 100218] &gt;gi|494826541|gb|EON63597.1| hypothetical protein W97_02825 [Coniosporium apollinis CBS 100218]	gi|697073281|ref|XM_009653047.1|/9e-48/Verticillium dahliae VdLs.17 ankyrin repeat protein partial mRNA	NA	NA	NA	R7YNZ6/1e-59/R7YNZ6_CONA1 Uncharacterized protein OS=Coniosporium apollinis (strain CBS 100218) GN=W97_02825 PE=4 SV=1	NA	NA	{utg19:1176962:1187442:-}	{YES}
WH_10002655	gi|927398711|ref|XP_013945201.1|/3.98958e-177/hypothetical protein TRIATDRAFT_298819 [Trichoderma atroviride IMI 206040] &gt;gi|358397593|gb|EHK46961.1| hypothetical protein TRIATDRAFT_298819 [Trichoderma atroviride IMI 206040]	gi|953472710|ref|XM_014724344.1|/1e-143/Metarhizium majus ARSEF 297 Inorganic pyrophosphatase partial mRNA	Q5B912/1e-74/IPYR_EMENI Inorganic pyrophosphatase OS=Emericella nidulans (strain FGSC A4 / ATCC 38163 / CBS 112.46 / NRRL 194 / M139) GN=ipp1 PE=1 SV=2	maw:MAC_07816/5e-142/Inorganic pyrophosphatase; K01507 inorganic pyrophosphatase [EC:3.6.1.1]	SPAC23C11.05/6e-70/---	G9NQZ1/1e-176/G9NQZ1_HYPAI Uncharacterized protein OS=Hypocrea atroviridis (strain ATCC 20476 / IMI 206040) GN=TRIATDRAFT_298819 PE=4 SV=1	PF00719/2.2E-42/Inorganic pyrophosphatase	biological_process:GO:0006796//phosphate-containing compound metabolic process;cellular_component:GO:0005737//cytoplasm;molecular_function:GO:0000287//magnesium ion binding;GO:0004427//inorganic diphosphatase activity;	{utg19:1264621:1266000:+}	{YES}
WH_10002668	gi|969882454|gb|KUE99650.1|/4.17177e-126/hypothetical protein TGAM01_05902 [Trichoderma gamsii]	gi|170944886|emb|CU638744.1|/1e-40/Podospora anserina S mat+ genomic DNA chromosome 6, supercontig 2	NA	NA	NA	A0A090N5X3/1e-86/A0A090N5X3_9HYPO WGS project CBMI000000000 data, contig CS3069_c003484 OS=Fusarium sp. FIESC_5 CS3069 GN=BN850_0105630 PE=4 SV=1	NA	NA	{utg19:1297415:1298299:+}	{YES}
WH_10002677	gi|818160520|gb|KKP00750.1|/0/WSC domain-containing protein [Trichoderma harzianum]	gi|953470506|ref|XM_014723242.1|/0.0/Metarhizium majus ARSEF 297 cell wall-binding protein partial mRNA	D4AUF1/5e-43/WSCD1_ARTBC WSC domain-containing protein ARB_07867 OS=Arthroderma benhamiae (strain ATCC MYA-4681 / CBS 112371) GN=ARB_07867 PE=1 SV=1	val:VDBG_02446/6e-123/pyrrolo-quinoline quinone; K19791 iron transport multicopper oxidase	NA	A0A0F9X878/0.0/A0A0F9X878_TRIHA WSC domain-containing protein OS=Trichoderma harzianum GN=THAR02_07137 PE=4 SV=1	PF01822/3.8E-18/WSC domain	NA	{utg19:1333439:1338298:+}	{YES}
WH_10002680	gi|743663343|gb|KID90522.1|/6.64657e-31/bifunctional dethiobiotin synthetase/adenosylmethionine-8-amino-7-oxononanoate aminotransferase [Metarhizium guizhouense ARSEF 977]	gi|667661920|ref|XM_008604570.1|/1e-29/Beauveria bassiana ARSEF 2860 dethiobiotin synthetase partial mRNA	NA	maj:MAA_05458/1e-29/bifunctional dethiobiotin synthetase/adenosylmethionine-8-amino-7-oxononanoate aminotransferase; K19562 bifunctional dethiobiotin synthetase / adenosylmethionine---8-amino-7-oxononanoate aminotransferase [EC:6.3.3.3 2.6.1.62]	NA	A0A0B4HEC4/2e-30/A0A0B4HEC4_9HYPO Bifunctional dethiobiotin synthetase/adenosylmethionine-8-amino-7-oxononanoate aminotransferase OS=Metarhizium guizhouense ARSEF 977 GN=MGU_02399 PE=3 SV=1	PF13500/1.1E-8/AAA domain	biological_process:GO:0009102//biotin biosynthetic process;molecular_function:GO:0005524//ATP binding;GO:0000287//magnesium ion binding;GO:0030170//pyridoxal phosphate binding;GO:0008483//transaminase activity;GO:0004141//dethiobiotin synthase activity;	{utg19:1342965:1343177:+}	{YES}
WH_10002686	gi|116199753|ref|XP_001225688.1|/1.25976e-11/predicted protein [Chaetomium globosum CBS 148.51] &gt;gi|88179311|gb|EAQ86779.1| predicted protein [Chaetomium globosum CBS 148.51]	gi|91221409|gb|DQ449531.1|/8e-07/Fusarium culmorum hydrophobin 3 precursor, gene, complete cds	NA	NA	NA	A9NIV6/4e-10/A9NIV6_FUSCU Hydrophobin 3 OS=Fusarium culmorum PE=4 SV=1	NA	NA	{utg19:1360623:1361048:+}	{YES}
WH_10002687	gi|751750233|gb|KIM98415.1|/0/hypothetical protein OIDMADRAFT_167222 [Oidiodendron maius Zn]	gi|953396353|ref|XM_014686933.1|/0.0/Metarhizium brunneum ARSEF 3297 Tannase/feruloyl esterase partial mRNA	B8NPT0/8e-179/FAEB2_ASPFN Probable feruloyl esterase B-2 OS=Aspergillus flavus (strain ATCC 200026 / FGSC A1120 / NRRL 3357 / JCM 12722 / SRRC 167) GN=faeB-2 PE=3 SV=1	pcs:Pc12g08300/5e-151/Pc12g08300; K09252 feruloyl esterase [EC:3.1.1.73]	NA	A0A0C3GQU5/0.0/A0A0C3GQU5_9PEZI Carboxylic ester hydrolase OS=Oidiodendron maius Zn GN=OIDMADRAFT_167222 PE=3 SV=1	PF07519/4.9E-95/Tannase and feruloyl esterase	biological_process:GO:0016998//cell wall macromolecule catabolic process;cellular_component:GO:0005576//extracellular region;molecular_function:GO:0030600//feruloyl esterase activity;	{utg19:1361878:1363567:+}	{YES}
WH_10002706	gi|698991418|ref|XP_009852690.1|/8.35112e-20/hypothetical protein NEUTE1DRAFT_123508 [Neurospora tetrasperma FGSC 2508] &gt;gi|336469019|gb|EGO57182.1| hypothetical protein NEUTE1DRAFT_123508 [Neurospora tetrasperma FGSC 2508] &gt;gi|350288674|gb|EGZ69899.1| hypothetical protein NEUTE2DRAFT_90870 [Neurospora tetrasperma FGSC 2509]	gi|7800991|emb|AL355931.1|/5e-13/Neurospora crassa DNA linkage group II BAC clone B3E4	NA	NA	NA	G4USZ3/3e-19/G4USZ3_NEUT9 Uncharacterized protein OS=Neurospora tetrasperma (strain FGSC 2509 / P0656) GN=NEUTE2DRAFT_90870 PE=4 SV=1	NA	NA	{utg19:1438865:1439410:-}	{YES}
WH_10002707	gi|682329746|gb|KFY29426.1|/2.31142e-65/hypothetical protein V491_00034 [Pseudogymnoascus sp. VKM F-3775]	gi|699037166|emb|HG970333.1|/1e-31/Fusarium graminearum chromosome 2, complete genome	NA	mbe:MBM_07959/2e-07/neutral trehalase; K01194 alpha,alpha-trehalase [EC:3.2.1.28]	NA	A0A094AIH3/7e-65/A0A094AIH3_9PEZI Uncharacterized protein OS=Pseudogymnoascus pannorum VKM F-3775 GN=V491_00034 PE=4 SV=1	NA	NA	{utg19:1440161:1443541:+}	{YES}
WH_10002710	gi|572279086|gb|ETS02237.1|/2.80789e-59/hypothetical protein M419DRAFT_130024 [Trichoderma reesei RUT C-30]	gi|927390986|ref|XM_014085864.1|/9e-57/Trichoderma atroviride IMI 206040 glycoside hydrolase family 18 protein (TAC7), partial mRNA	P09805/1e-27/KTXA_KLULA Killer toxin subunits alpha/beta OS=Kluyveromyces lactis (strain ATCC 8585 / CBS 2359 / DSM 70799 / NBRC 1267 / NRRL Y-1140 / WM37) PE=1 SV=1	afm:AFUA_5G06840/3e-49/class V chitinase (EC:3.2.1.14); K01183 chitinase [EC:3.2.1.14]	NA	A0A024SDG1/9e-59/A0A024SDG1_HYPJE Uncharacterized protein OS=Trichoderma reesei RUT C-30 GN=M419DRAFT_130024 PE=4 SV=1	PF00704/1.5E-16/Glycosyl hydrolases family 18	molecular_function:GO:0016787//hydrolase activity;	{utg19:1458033:1460343:-}	{YES}
WH_10002713	gi|927405911|ref|XP_013949521.1|/5.31404e-156/hypothetical protein TRIVIDRAFT_38049 [Trichoderma virens Gv29-8] &gt;gi|358377635|gb|EHK15318.1| hypothetical protein TRIVIDRAFT_38049 [Trichoderma virens Gv29-8]	gi|953463870|ref|XM_014719924.1|/1e-144/Metarhizium majus ARSEF 297 catalytic protein partial mRNA	NA	NA	NA	G9NC93/2e-155/G9NC93_HYPVG Uncharacterized protein OS=Hypocrea virens (strain Gv29-8 / FGSC 10586) GN=TRIVIDRAFT_38049 PE=4 SV=1	NA	NA	{utg19:1501333:1502595:-}	{YES}
WH_10002722	gi|936412309|gb|KPM40828.1|/2.49326e-59/hypothetical protein AK830_g5691 [Neonectria ditissima]	gi|629727762|ref|XM_007825579.1|/9e-43/Metarhizium robertsii ARSEF 23 extracellular serine-rich protein mRNA	P0DN32/5e-24/CUPR1_ARTBC Probable GPI-anchored cupredoxin ARB_05732-1 OS=Arthroderma benhamiae (strain ATCC MYA-4681 / CBS 112371) GN=ARB_05732-1 PE=1 SV=1	tve:TRV_03003/8e-22/hypothetical protein; K04487 cysteine desulfurase [EC:2.8.1.7]	NA	A0A0L0MW20/9e-43/A0A0L0MW20_9HYPO Uncharacterized protein OS=Tolypocladium ophioglossoides CBS 100239 GN=TOPH_09264 PE=4 SV=1	PF02298/2.1E-4/Plastocyanin-like domain	NA	{utg19:1711994:1712697:-}	{YES}
WH_10002732	NA	NA	NA	NA	NA	NA	NA	NA	{utg19:1777080:1777494:-}	{YES}
WH_10002751	gi|908391872|gb|KND92494.1|/3.60559e-143/hypothetical protein TOPH_02675 [Tolypocladium ophioglossoides CBS 100239]	gi|953473406|ref|XM_014724692.1|/1e-114/Metarhizium majus ARSEF 297 Cupredoxin partial mRNA	P0DN32/4e-16/CUPR1_ARTBC Probable GPI-anchored cupredoxin ARB_05732-1 OS=Arthroderma benhamiae (strain ATCC MYA-4681 / CBS 112371) GN=ARB_05732-1 PE=1 SV=1	abe:ARB_05732/1e-13/hypothetical protein; K04487 cysteine desulfurase [EC:2.8.1.7]	NA	A0A0L0NEM9/1e-142/A0A0L0NEM9_9HYPO Uncharacterized protein OS=Tolypocladium ophioglossoides CBS 100239 GN=TOPH_02675 PE=4 SV=1	NA	NA	{utg19:1848483:1849530:-}	{YES}
WH_10002756	gi|587733299|gb|EXA31015.1|/0/hypothetical protein FOVG_17653 [Fusarium oxysporum f. sp. pisi HDV247]	gi|629713786|ref|XM_007821182.1|/1e-173/Metarhizium robertsii ARSEF 23 Beta-lactamase-type transpeptidase fold domain containing protein mRNA	NA	maw:MAC_06383/1e-33/aspartate carbamoyltransferase catalytic subunit; K11541 carbamoyl-phosphate synthase / aspartate carbamoyltransferase [EC:6.3.5.5 2.1.3.2]	PAB0087/2e-25/---	W9NT96/0.0/W9NT96_FUSOX Uncharacterized protein OS=Fusarium oxysporum f. sp. pisi HDV247 GN=FOVG_17653 PE=4 SV=1	PF00144/4.7E-48/Beta-lactamase	NA	{utg19:1860351:1862079:+}	{YES}
WH_10002765	gi|743661051|gb|KID88277.1|/0/beta-1,3-glucanase precursor [Metarhizium guizhouense ARSEF 977]	gi|953466594|ref|XM_014721286.1|/0.0/Metarhizium majus ARSEF 297 beta-1,3-glucanase precursor partial mRNA	P53626/0.0/E13B_TRIHA Glucan endo-1,3-beta-glucosidase BGN13.1 OS=Trichoderma harzianum GN=bgn13.1 PE=1 SV=1	afm:AFUA_2G00430/1e-93/exo-beta-1,3-glucanase (EC:3.2.1.58); K01210 glucan 1,3-beta-glucosidase [EC:3.2.1.58]	NA	A0A0B4H899/0.0/A0A0B4H899_9HYPO Beta-1,3-glucanase OS=Metarhizium guizhouense ARSEF 977 GN=MGU_04687 PE=4 SV=1	PF12708/5.2E-12/Pectate lyase superfamily protein	molecular_function:GO:0016829//lyase activity;GO:0016787//hydrolase activity;	{utg19:1889026:1891619:+}	{YES}
WH_10002771	gi|572276315|gb|ETR99661.1|/0/acid protease [Trichoderma reesei RUT C-30]	gi|953473422|ref|XM_014724700.1|/0.0/Metarhizium majus ARSEF 297 Peptidase A1 partial mRNA	Q4WNV0/4e-96/CTSD_ASPFU Aspartic-type endopeptidase ctsD OS=Neosartorya fumigata (strain ATCC MYA-4609 / Af293 / CBS 101355 / FGSC A1100) GN=ctsD PE=1 SV=1	afm:AFUA_4G07040/9e-96/aspartic-type endopeptidase (CtsD) (EC:3.4.23.5); K01379 cathepsin D [EC:3.4.23.5]	NA	A0A024S610/0.0/A0A024S610_HYPJE Acid protease OS=Trichoderma reesei RUT C-30 GN=M419DRAFT_85507 PE=4 SV=1	PF00026/4.1E-70/Eukaryotic aspartyl protease	biological_process:GO:0006508//proteolysis;molecular_function:GO:0004190//aspartic-type endopeptidase activity;	{utg19:1902501:1904132:-}	{YES}
WH_10002804	gi|927416604|ref|XP_013954133.1|/4.73891e-149/hypothetical protein TRIVIDRAFT_156047, partial [Trichoderma virens Gv29-8] &gt;gi|358382267|gb|EHK19940.1| hypothetical protein TRIVIDRAFT_156047, partial [Trichoderma virens Gv29-8]	gi|636758340|ref|XM_008083153.1|/1e-105/Glarea lozoyensis ATCC 20868 Six-hairpin glycosidase mRNA	NA	wic:J056_002522/2e-25/tRNA (adenine(58)-N(1))-methyltransferase non-catalytic subunit TRM6; K03256 tRNA (adenine-N(1)-)-methyltransferase non-catalytic subunit	BH1120/9e-15/---	G9N0Q8/1e-148/G9N0Q8_HYPVG Uncharacterized protein (Fragment) OS=Hypocrea virens (strain Gv29-8 / FGSC 10586) GN=TRIVIDRAFT_156047 PE=4 SV=1	PF07470/8.6E-14/Glycosyl Hydrolase Family 88	molecular_function:GO:0003824//catalytic activity;	{utg19:2019854:2032608:-}	{YES}
WH_10002806	gi|729190795|emb|CEJ82138.1|/0/hypothetical protein VHEMI02223 [Torrubiella hemipterigena]	gi|768311753|gb|CP010981.1|/4e-24/Verticillium dahliae VdLs.17 chromosome 2, complete sequence	P29118/2e-17/ALP_ACRCH Alkaline proteinase OS=Acremonium chrysogenum GN=ALP PE=3 SV=1	act:ACLA_050840/6e-16/alkaline serine protease Alp1; K18549 oryzin [EC:3.4.21.63]	VC0157/2e-09/---	A0A0A1SP41/0.0/A0A0A1SP41_9HYPO Uncharacterized protein OS=Torrubiella hemipterigena GN=VHEMI02223 PE=4 SV=1	PF01822/9.0E-14/WSC domain	NA	{utg19:2034207:2037663:+}	{YES}
WH_10002814	gi|927413494|ref|XP_013952578.1|/0/glycoside hydrolase family 5 protein [Trichoderma virens Gv29-8] &gt;gi|358380700|gb|EHK18377.1| glycoside hydrolase family 5 protein [Trichoderma virens Gv29-8]	gi|31747163|gb|AY281373.1|/0.0/Trichoderma reesei strain QM6a Cel5b (cel5b) mRNA, complete cds	P07982/7e-128/GUN2_HYPJE Endoglucanase EG-II OS=Hypocrea jecorina GN=egl2 PE=1 SV=1	cmt:CCM_09183/8e-154/glycoside hydrolase family GH5; K01179 endoglucanase [EC:3.2.1.4]	XF2708/4e-36/---	G9N451/0.0/G9N451_HYPVG Glycoside hydrolase family 5 protein OS=Hypocrea virens (strain Gv29-8 / FGSC 10586) GN=TRIVIDRAFT_89797 PE=3 SV=1	PF00150/1.8E-40/Cellulase (glycosyl hydrolase family 5)	biological_process:GO:0005975//carbohydrate metabolic process;cellular_component:GO:0016020//membrane;molecular_function:GO:0004553//hydrolase activity, hydrolyzing O-glycosyl compounds;	{utg19:2132362:2133830:+}	{YES}
WH_10002815	gi|759234885|gb|KIW11833.1|/9.70383e-07/hypothetical protein PV08_09106 [Exophiala spinifera]	NA	NA	NA	NA	A0A0D2AYN4/3e-06/A0A0D2AYN4_9EURO Uncharacterized protein OS=Exophiala spinifera GN=PV08_09106 PE=4 SV=1	NA	NA	{utg19:2144799:2145233:+}	{YES}
WH_10002820	gi|818158097|gb|KKO98838.1|/1.45538e-55/ribonuclease [Trichoderma harzianum]	gi|629720973|ref|XM_007823418.1|/4e-45/Metarhizium robertsii ARSEF 23 Ribonuclease/ribotoxin mRNA	P26875/2e-44/RNT1_TRIHA Guanyl-specific ribonuclease Th1 OS=Trichoderma harzianum PE=1 SV=1	afm:AFUA_4G03230/3e-36/extracellular guanyl-specific ribonuclease RntA (EC:3.1.27.3); K01167 ribonuclease T1 [EC:3.1.27.3]	NA	A0A0G0A0F3/4e-55/A0A0G0A0F3_TRIHA Ribonuclease OS=Trichoderma harzianum GN=THAR02_09066 PE=4 SV=1	PF00545/1.1E-7/ribonuclease	biological_process:GO:0090502//RNA phosphodiester bond hydrolysis, endonucleolytic;molecular_function:GO:0004521//endoribonuclease activity;GO:0003723//RNA binding;	{utg19:2165666:2166125:-}	{YES}
WH_10002828	gi|685413297|ref|XP_009225505.1|/0/hypothetical protein GGTG_09396 [Gaeumannomyces graminis var. tritici R3-111a-1] &gt;gi|402077182|gb|EJT72531.1| hypothetical protein GGTG_09396 [Gaeumannomyces graminis var. tritici R3-111a-1]	gi|145250222|ref|XM_001396588.1|/1e-173/Aspergillus niger CBS 513.88 esterase family protein, mRNA	NA	maw:MAC_06487/8e-14/esterase; K11365 SAGA-associated factor 73	NA	J3P7A0/0.0/J3P7A0_GAGT3 Uncharacterized protein OS=Gaeumannomyces graminis var. tritici (strain R3-111a-1) GN=GGTG_09396 PE=4 SV=1	PF00657/1.7E-10/GDSL-like Lipase/Acylhydrolase	NA	{utg19:2263612:2265864:-}	{YES}
WH_10002830	gi|799241676|gb|KJZ70861.1|/2.22183e-99/hypothetical protein HIM_09726 [Hirsutella minnesotensis 3608]	gi|344324191|gb|JF826561.1|/3e-40/Gibberella intermedia strain LF061 beauvericin biosynthetic gene cluster, complete sequence	NA	NA	NA	A0A0F7ZGG7/7e-99/A0A0F7ZGG7_9HYPO Uncharacterized protein OS=Hirsutella minnesotensis 3608 GN=HIM_09726 PE=4 SV=1	NA	NA	{utg19:2269067:2270283:-}	{YES}
WH_10002831	gi|799241675|gb|KJZ70860.1|/1.61235e-172/hypothetical protein HIM_09725 [Hirsutella minnesotensis 3608]	gi|930149855|ref|XM_014319859.1|/1e-136/Grosmannia clavigera kw1407 peptidoglycan-binding protein partial mRNA	D4ALG0/2e-40/LYSM1_ARTBC LysM domain-containing protein ARB_05157 OS=Arthroderma benhamiae (strain ATCC MYA-4681 / CBS 112371) GN=ARB_05157 PE=1 SV=1	afm:AFUA_5G01400/7e-06/class V chitinase (EC:3.2.1.14); K01183 chitinase [EC:3.2.1.14]	NA	A0A0F7ZL01/5e-172/A0A0F7ZL01_9HYPO Uncharacterized protein OS=Hirsutella minnesotensis 3608 GN=HIM_09725 PE=4 SV=1	PF01476/1.7E-5/LysM domain	NA	{utg19:2271117:2273009:+}	{YES}
WH_10002835	gi|927413536|ref|XP_013952599.1|/0/hypothetical protein TRIVIDRAFT_182477 [Trichoderma virens Gv29-8] &gt;gi|358380722|gb|EHK18399.1| hypothetical protein TRIVIDRAFT_182477 [Trichoderma virens Gv29-8]	gi|517322946|emb|HF679031.1|/1e-170/Fusarium fujikuroi IMI 58289 draft genome, chromosome FFUJ_chr09	Q08989/2e-24/YP277_YEAST Uncharacterized protein YPL277C OS=Saccharomyces cerevisiae (strain ATCC 204508 / S288c) GN=YPL277C PE=1 SV=1	NA	NA	G9N473/0.0/G9N473_HYPVG Uncharacterized protein OS=Hypocrea virens (strain Gv29-8 / FGSC 10586) GN=TRIVIDRAFT_182477 PE=4 SV=1	NA	NA	{utg19:2302467:2304068:-}	{YES}
WH_10002845	gi|908388447|gb|KND89132.1|/1.1528e-43/Papain inhibitor [Tolypocladium ophioglossoides CBS 100239]	gi|927413577|ref|XM_014097145.1|/2e-41/Trichoderma virens Gv29-8 expansin-like protein partial mRNA	D4B2H3/2e-10/ALL7_ARTBC Allergen Asp f 7 homolog OS=Arthroderma benhamiae (strain ATCC MYA-4681 / CBS 112371) GN=ARB_02701 PE=3 SV=1	cci:CC1G_01597/6e-19/DNA polymerase lambda; K03512 DNA polymerase lambda [EC:2.7.7.7 4.2.99.-]	NA	A0A0L0N4Y0/4e-43/A0A0L0N4Y0_9HYPO Papain inhibitor OS=Tolypocladium ophioglossoides CBS 100239 GN=TOPH_06198 PE=4 SV=1	PF03330/1.5E-6/Rare lipoprotein A (RlpA)-like double-psi beta-barrel	NA	{utg19:2326598:2326981:-}	{YES}
WH_10002868	gi|818159145|gb|KKO99651.1|/9.71072e-179/chitinase 3 [Trichoderma harzianum]	gi|927413687|ref|XM_014097200.1|/1e-175/Trichoderma virens Gv29-8 glycoside hydrolase family 18 protein partial mRNA	NA	mgr:MGG_04073/7e-89/class III chitinase; K01183 chitinase [EC:3.2.1.14]	NA	A0A0F9ZHA7/3e-178/A0A0F9ZHA7_TRIHA Chitinase 3 OS=Trichoderma harzianum GN=THAR02_08235 PE=3 SV=1	PF00704/2.9E-11/Glycosyl hydrolases family 18	biological_process:GO:0005975//carbohydrate metabolic process;molecular_function:GO:0016787//hydrolase activity;	{utg19:2531434:2532510:-}	{YES}
WH_10002881	gi|302917530|ref|XP_003052459.1|/2.05763e-95/predicted protein [Nectria haematococca mpVI 77-13-4] &gt;gi|256733399|gb|EEU46746.1| predicted protein [Nectria haematococca mpVI 77-13-4]	gi|517316688|emb|HF679027.1|/3e-09/Fusarium fujikuroi IMI 58289 draft genome, chromosome FFUJ_chr05	NA	NA	NA	A0A0C3H522/8e-18/A0A0C3H522_9PEZI Uncharacterized protein OS=Oidiodendron maius Zn GN=OIDMADRAFT_147962 PE=4 SV=1	PF15474/5.1E-22/Meiotically up-regulated gene family	NA	{utg19:2663237:2666130:-}	{YES}
WH_10002887	gi|927413210|ref|XP_013952436.1|/0/hypothetical protein TRIVIDRAFT_76620 [Trichoderma virens Gv29-8] &gt;gi|358380563|gb|EHK18241.1| hypothetical protein TRIVIDRAFT_76620 [Trichoderma virens Gv29-8]	gi|629687420|ref|XM_007810815.1|/0.0/Metarhizium acridum CQMa 102 endonuclease/exonuclease/phosphatase family protein partial mRNA	NA	NA	SPy0747/6e-60/---	G9N651/0.0/G9N651_HYPVG Uncharacterized protein OS=Hypocrea virens (strain Gv29-8 / FGSC 10586) GN=TRIVIDRAFT_76620 PE=4 SV=1	PF03372/8.0E-11/Endonuclease/Exonuclease/phosphatase family	molecular_function:GO:0004518//nuclease activity;	{utg19:2678136:2680134:+}	{YES}
WH_10002931	gi|729190796|emb|CEJ82139.1|/0/hypothetical protein VHEMI02224 [Torrubiella hemipterigena]	gi|675324087|gb|CP009075.1|/1e-150/Verticillium dahliae JR2 chromosome 1, complete sequence	NA	wic:J056_002522/6e-31/tRNA (adenine(58)-N(1))-methyltransferase non-catalytic subunit TRM6; K03256 tRNA (adenine-N(1)-)-methyltransferase non-catalytic subunit	BH1120/2e-11/---	A0A0A1T9Y9/0.0/A0A0A1T9Y9_9HYPO Uncharacterized protein OS=Torrubiella hemipterigena GN=VHEMI02224 PE=4 SV=1	PF12770/8.2E-31/CHAT domain	molecular_function:GO:0003824//catalytic activity;	{utg19:2969175:2975095:+}	{YES}
WH_10002950	NA	NA	NA	NA	NA	NA	NA	NA	{utg19:3115789:3116085:+}	{YES}
WH_10002952	gi|818158144|gb|KKO98871.1|/7.28569e-150/hypothetical protein THAR02_09013 [Trichoderma harzianum]	gi|589098704|ref|XM_006961313.1|/1e-124/Trichoderma reesei QM6a predicted protein (TRIREDRAFT_119857), mRNA	NA	NA	NA	A0A0F9ZEQ9/2e-149/A0A0F9ZEQ9_TRIHA Uncharacterized protein OS=Trichoderma harzianum GN=THAR02_09013 PE=4 SV=1	NA	NA	{utg19:3120989:3122060:-}	{YES}
WH_10002986	gi|953471769|ref|XP_014579359.1|/0/cellulase family protein, partial [Metarhizium majus ARSEF 297] &gt;gi|743673442|gb|KIE00366.1| cellulase family protein, partial [Metarhizium majus ARSEF 297]	gi|953471768|ref|XM_014723873.1|/0.0/Metarhizium majus ARSEF 297 cellulase family protein partial mRNA	NA	NA	NA	A0A0B4HLI0/0.0/A0A0B4HLI0_9HYPO Cellulase family protein (Fragment) OS=Metarhizium majus ARSEF 297 GN=MAJ_03604 PE=3 SV=1	PF00150/3.9E-17/Cellulase (glycosyl hydrolase family 5)	biological_process:GO:0008152//metabolic process;molecular_function:GO:0016798//hydrolase activity, acting on glycosyl bonds;	{utg19:3301885:3303132:-}	{YES}
WH_10002990	gi|818156218|gb|KKO97517.1|/0/acetylcholinesterase [Trichoderma harzianum]	gi|70997056|ref|XM_748190.1|/0.0/Aspergillus fumigatus Af293 carboxylesterase (AFUA_5G13710), partial mRNA	P32948/4e-36/LIP4_CANRU Lipase 4 OS=Candida rugosa GN=LIP4 PE=3 SV=1	cput:CONPUDRAFT_145475/2e-68/alpha beta-hydrolase; K02332 DNA polymerase gamma 1 [EC:2.7.7.7]	DR2626/6e-37/---	A0A0F9X9V0/0.0/A0A0F9X9V0_TRIHA Carboxylic ester hydrolase OS=Trichoderma harzianum GN=THAR02_10373 PE=3 SV=1	PF00135/1.1E-74/Carboxylesterase family	molecular_function:GO:0016787//hydrolase activity;	{utg19:3322853:3324961:-}	{YES}
WH_10002993	gi|818156221|gb|KKO97520.1|/0/hypothetical protein THAR02_10376 [Trichoderma harzianum]	gi|665509186|gb|KJ951033.1|/1e-109/Daldinia eschscholtzii clone cbe14 carboxylesterase mRNA, complete cds	P81908/2e-50/CHLE_HORSE Cholinesterase OS=Equus caballus GN=BCHE PE=1 SV=1	afm:AFUA_3G13880/2e-39/extracellular lipase (EC:3.1.1.3); K01046 triacylglycerol lipase [EC:3.1.1.3]	BS_pnbA/2e-48/---	A0A0F9WWI6/0.0/A0A0F9WWI6_TRIHA Carboxylic ester hydrolase OS=Trichoderma harzianum GN=THAR02_10376 PE=3 SV=1	PF00135/4.0E-93/Carboxylesterase family	NA	{utg19:3330873:3332797:-}	{YES}
WH_10003001	gi|751748380|gb|KIM96566.1|/6.53111e-140/carbohydrate-binding module family 1 protein [Oidiodendron maius Zn]	gi|927399410|ref|XM_014090076.1|/1e-136/Trichoderma atroviride IMI 206040 glycoside hydrolase family 18 protein partial mRNA	Q12713/8e-97/CHI33_TRIHA Endochitinase 33 OS=Trichoderma harzianum GN=chit33 PE=1 SV=1	tre:TRIREDRAFT_110317/7e-134/chi18-17; glycoside hydrolase family 18, chitinase; K01183 chitinase [EC:3.2.1.14]	NA	A0A0C3H219/2e-139/A0A0C3H219_9PEZI Carbohydrate-binding module family 1 protein OS=Oidiodendron maius Zn GN=OIDMADRAFT_170294 PE=4 SV=1	PF00734/1.4E-10/Fungal cellulose binding domain	molecular_function:GO:0016787//hydrolase activity;	{utg19:3357251:3358748:+}	{YES}
WH_10003004	gi|743664185|gb|KID91348.1|/2.10159e-77/LysM domain-containing protein [Metarhizium guizhouense ARSEF 977]	gi|629708968|ref|XM_007819647.1|/9e-75/Metarhizium robertsii ARSEF 23 LysM domain protein mRNA	D4B4P8/4e-25/LYSM2_ARTBC LysM domain-containing protein ARB_03438 OS=Arthroderma benhamiae (strain ATCC MYA-4681 / CBS 112371) GN=ARB_03438 PE=3 SV=1	afm:AFUA_5G01400/3e-12/class V chitinase (EC:3.2.1.14); K01183 chitinase [EC:3.2.1.14]	NA	A0A0B4H7L6/6e-77/A0A0B4H7L6_9HYPO LysM domain-containing protein OS=Metarhizium guizhouense ARSEF 977 GN=MGU_01318 PE=4 SV=1	NA	NA	{utg19:3365067:3365751:+}	{YES}
WH_10003005	gi|751754952|gb|KIN03129.1|/4.45937e-140/hypothetical protein OIDMADRAFT_102883 [Oidiodendron maius Zn]	gi|145236979|ref|XM_001391100.1|/1e-136/Aspergillus niger CBS 513.88 lipase 1 precursor, mRNA	D4AX63/1e-71/LIPA_ARTBC Lipase A OS=Arthroderma benhamiae (strain ATCC MYA-4681 / CBS 112371) GN=ARB_00790 PE=3 SV=1	afm:AFUA_5G14150/4e-43/lipase (EC:3.1.1.3); K01046 triacylglycerol lipase [EC:3.1.1.3]	NA	A0A0C3CVY3/1e-139/A0A0C3CVY3_9PEZI Uncharacterized protein OS=Oidiodendron maius Zn GN=OIDMADRAFT_102883 PE=4 SV=1	PF03583/9.7E-59/Secretory lipase	NA	{utg19:3367644:3368870:+}	{YES}
WH_10003018	gi|924821940|gb|KOS19894.1|/0/Chitinase A1 [Escovopsis weberi]	gi|953396417|ref|XM_014686965.1|/0.0/Metarhizium brunneum ARSEF 3297 chitinase 18-11 partial mRNA	P32470/3e-18/CHI1_APHAL Chitinase 1 OS=Aphanocladium album GN=CHI1 PE=1 SV=2	afm:AFUA_3G07160/5e-125/class V chitinase (EC:3.2.1.14); K01183 chitinase [EC:3.2.1.14]	lin0153_1/2e-19/---	A0A0M8N3J8/0.0/A0A0M8N3J8_9HYPO Chitinase A1 OS=Escovopsis weberi GN=ESCO_005822 PE=4 SV=1	PF00704/1.4E-58/Glycosyl hydrolases family 18	biological_process:GO:0006032//chitin catabolic process;GO:0005975//carbohydrate metabolic process;molecular_function:GO:0004568//chitinase activity;	{utg19:3457821:3459136:+}	{YES}
WH_10003041	gi|572273384|gb|ETR97028.1|/0/esterase [Trichoderma reesei RUT C-30]	gi|629695070|ref|XM_007814636.1|/0.0/Metarhizium acridum CQMa 102 esterase partial mRNA	O94397/9e-40/SGF73_SCHPO SAGA-associated factor 73 OS=Schizosaccharomyces pombe (strain 972 / ATCC 24843) GN=sgf73 PE=3 SV=1	maw:MAC_06487/0.0/esterase; K11365 SAGA-associated factor 73	NA	A0A024RVC5/0.0/A0A024RVC5_HYPJE Esterase OS=Trichoderma reesei RUT C-30 GN=M419DRAFT_134869 PE=4 SV=1	PF08313/1.3E-30/SCA7, zinc-binding domain	NA	{utg19:3593683:3597208:+}	{YES}
WH_10003062	gi|818158748|gb|KKO99340.1|/0/hypothetical protein THAR02_08550 [Trichoderma harzianum]	gi|953471850|ref|XM_014723914.1|/0.0/Metarhizium majus ARSEF 297 Sad1/UNC domain protein partial mRNA	Q12232/2e-54/SLP1_YEAST Uncharacterized protein SLP1 OS=Saccharomyces cerevisiae (strain ATCC 204508 / S288c) GN=SLP1 PE=1 SV=1	NA	NA	A0A0F9X284/0.0/A0A0F9X284_TRIHA Uncharacterized protein OS=Trichoderma harzianum GN=THAR02_08550 PE=4 SV=1	PF07738/2.2E-35/Sad1 / UNC-like C-terminal	NA	{utg19:3647043:3649565:+}	{YES}
WH_10001650	gi|927402187|ref|XP_013946939.1|/1.69037e-165/hypothetical protein TRIATDRAFT_83650 [Trichoderma atroviride IMI 206040] &gt;gi|358399437|gb|EHK48780.1| hypothetical protein TRIATDRAFT_83650 [Trichoderma atroviride IMI 206040]	gi|302422817|ref|XM_003009193.1|/1e-141/Verticillium albo-atrum VaMs.102 ABC transporter, mRNA	NA	NA	PA2377/1e-64/---	G9NLL8/5e-165/G9NLL8_HYPAI Uncharacterized protein OS=Hypocrea atroviridis (strain ATCC 20476 / IMI 206040) GN=TRIATDRAFT_83650 PE=4 SV=1	PF13343/4.7E-15/Bacterial extracellular solute-binding protein	NA	{utg16:101957:103126:+}	{YES}
WH_10001653	gi|302880678|ref|XP_003039275.1|/3.27598e-21/hypothetical protein NECHADRAFT_106617 [Nectria haematococca mpVI 77-13-4] &gt;gi|256720091|gb|EEU33562.1| hypothetical protein NECHADRAFT_106617 [Nectria haematococca mpVI 77-13-4]	gi|927428547|ref|XM_014104630.1|/2e-15/Trichoderma virens Gv29-8 hydrophobin partial mRNA	NA	NA	NA	N4UC21/3e-20/N4UC21_FUSC1 Uncharacterized protein OS=Fusarium oxysporum f. sp. cubense (strain race 1) GN=FOC1_g10013429 PE=4 SV=1	NA	NA	{utg16:137451:137810:-}	{YES}
WH_10001654	gi|302897212|ref|XP_003047485.1|/9.47713e-11/predicted protein [Nectria haematococca mpVI 77-13-4] &gt;gi|256728415|gb|EEU41772.1| predicted protein [Nectria haematococca mpVI 77-13-4]	gi|927389214|ref|XM_014084978.1|/7e-07/Trichoderma atroviride IMI 206040 hydrophobin mRNA	D4APE0/8e-07/A6108_ARTBC Uncharacterized secreted protein ARB_06108 OS=Arthroderma benhamiae (strain ATCC MYA-4681 / CBS 112371) GN=ARB_06108 PE=1 SV=1	NA	NA	W9Z1U4/1e-08/W9Z1U4_FUSOX Uncharacterized protein OS=Fusarium oxysporum f. sp. melonis 26406 GN=FOMG_17977 PE=4 SV=1	NA	NA	{utg16:138631:139030:+}	{YES}
WH_10001657	gi|927419100|ref|XP_013955381.1|/2.724e-95/hypothetical protein TRIVIDRAFT_78354 [Trichoderma virens Gv29-8] &gt;gi|358383523|gb|EHK21188.1| hypothetical protein TRIVIDRAFT_78354 [Trichoderma virens Gv29-8]	gi|302887307|ref|XM_003042496.1|/1e-81/Nectria haematococca mpVI 77-13-4 phospholipase A2, mRNA	D4B0M5/7e-30/A2001_ARTBC Uncharacterized secreted protein ARB_02001 OS=Arthroderma benhamiae (strain ATCC MYA-4681 / CBS 112371) GN=ARB_02001 PE=1 SV=1	pno:SNOG_14783/2e-35/hypothetical protein; K20475 protein transport protein SEC39	NA	G9MWM1/8e-95/G9MWM1_HYPVG Uncharacterized protein OS=Hypocrea virens (strain Gv29-8 / FGSC 10586) GN=TRIVIDRAFT_78354 PE=4 SV=1	PF09056/2.2E-42/Prokaryotic phospholipase A2	NA	{utg16:146721:147342:+}	{YES}
WH_10001660	gi|572278778|gb|ETS01948.1|/5.32668e-136/hypothetical protein M419DRAFT_35757 [Trichoderma reesei RUT C-30]	gi|589112624|ref|XM_006968273.1|/1e-136/Trichoderma reesei QM6a glycoside hydrolase (TRIREDRAFT_110848), partial mRNA	NA	afm:AFUA_2G00430/2e-17/exo-beta-1,3-glucanase (EC:3.2.1.58); K01210 glucan 1,3-beta-glucosidase [EC:3.2.1.58]	NA	A0A024SA75/2e-135/A0A024SA75_HYPJE Uncharacterized protein OS=Trichoderma reesei RUT C-30 GN=M419DRAFT_35757 PE=4 SV=1	NA	molecular_function:GO:0016787//hydrolase activity;	{utg16:151911:152741:-}	{YES}
WH_10001666	gi|927420006|ref|XP_013955834.1|/0/glycoside hydrolase family 18 protein [Trichoderma virens Gv29-8] &gt;gi|358383982|gb|EHK21641.1| glycoside hydrolase family 18 protein [Trichoderma virens Gv29-8]	gi|927420005|ref|XM_014100359.1|/0.0/Trichoderma virens Gv29-8 glycoside hydrolase family 18 protein (TVC13), partial mRNA	P09805/3e-55/KTXA_KLULA Killer toxin subunits alpha/beta OS=Kluyveromyces lactis (strain ATCC 8585 / CBS 2359 / DSM 70799 / NBRC 1267 / NRRL Y-1140 / WM37) PE=1 SV=1	afm:AFUA_6G13720/2e-130/class V chitinase (EC:3.2.1.14); K01183 chitinase [EC:3.2.1.14]	lin0153_1/5e-10/---	G9MVB3/0.0/G9MVB3_HYPVG Glycoside hydrolase family 18 protein OS=Hypocrea virens (strain Gv29-8 / FGSC 10586) GN=TVC13 PE=4 SV=1	PF01476/0.014/LysM domain	biological_process:GO:0008152//metabolic process;molecular_function:GO:0016798//hydrolase activity, acting on glycosyl bonds;	{utg16:287779:290059:+}	{YES}
WH_10001676	gi|927419072|ref|XP_013955367.1|/0/hypothetical protein TRIVIDRAFT_230947 [Trichoderma virens Gv29-8] &gt;gi|358383508|gb|EHK21173.1| hypothetical protein TRIVIDRAFT_230947 [Trichoderma virens Gv29-8]	gi|145583580|emb|AM294978.2|/0.0/Hypocrea lixii mRNA for serin endopeptidase (p8048 gene)	Q64K31/1e-10/SUB6_ARTBE Subtilisin-like protease 6 OS=Arthroderma benhamiae GN=SUB6 PE=3 SV=1	cne:CNH01120/2e-06/Kex protein; K01341 kexin [EC:3.4.21.61]	BS_vpr/5e-50/---	G9MWK6/0.0/G9MWK6_HYPVG Uncharacterized protein OS=Hypocrea virens (strain Gv29-8 / FGSC 10586) GN=TRIVIDRAFT_230947 PE=4 SV=1	PF00082/2.1E-47/Subtilase family	NA	{utg16:392071:394835:+}	{YES}
WH_10001691	gi|927419152|ref|XP_013955407.1|/4.5217e-91/hypothetical protein TRIVIDRAFT_51880 [Trichoderma virens Gv29-8] &gt;gi|358383549|gb|EHK21214.1| hypothetical protein TRIVIDRAFT_51880 [Trichoderma virens Gv29-8]	gi|629726539|ref|XM_007825185.1|/2e-86/Metarhizium robertsii ARSEF 23 expression library immunization antigen 1 mRNA	Q4WCX9/2e-09/YA280_ASPFU Uncharacterized protein AFUA_6G02800 OS=Neosartorya fumigata (strain ATCC MYA-4609 / Af293 / CBS 101355 / FGSC A1100) GN=AFUA_6G02800 PE=1 SV=1	tmn:UCRPA7_5299/2e-46/putative trafficking protein particle complex subunit 5 protein; K20280 trafficking protein particle complex subunit 5	NA	G9MWI3/1e-90/G9MWI3_HYPVG Uncharacterized protein OS=Hypocrea virens (strain Gv29-8 / FGSC 10586) GN=TRIVIDRAFT_51880 PE=4 SV=1	NA	NA	{utg16:446632:447445:-}	{YES}
WH_10001705	gi|818166364|gb|KKP05817.1|/0/hypothetical protein THAR02_02101 [Trichoderma harzianum]	gi|615435223|ref|XM_007589930.1|/0.0/Colletotrichum fioriniae PJ7 peptidase family M28 mRNA	D4D3D1/2e-69/LAP2_TRIVH Probable leucine aminopeptidase 2 OS=Trichophyton verrucosum (strain HKI 0517) GN=LAP2 PE=3 SV=1	yli:YALI0B21186g/8e-76/YALI0B21186p; K01264 aminopeptidase Y [EC:3.4.11.15]	PA2939/1e-67/---	A0A0G0A0I4/0.0/A0A0G0A0I4_TRIHA Peptide hydrolase OS=Trichoderma harzianum GN=THAR02_02101 PE=3 SV=1	PF04389/4.6E-42/Peptidase family M28	biological_process:GO:0006508//proteolysis;molecular_function:GO:0004177//aminopeptidase activity;GO:0046872//metal ion binding;	{utg16:484846:486541:+}	{YES}
WH_10001708	gi|302893194|ref|XP_003045478.1|/0/hypothetical protein NECHADRAFT_93052 [Nectria haematococca mpVI 77-13-4] &gt;gi|256726404|gb|EEU39765.1| hypothetical protein NECHADRAFT_93052 [Nectria haematococca mpVI 77-13-4]	gi|615438545|ref|XM_007590822.1|/0.0/Colletotrichum fioriniae PJ7 polysaccharide deacetylase mRNA	D4AM78/5e-52/CDA_ARTBC Chitin deacetylase ARB_04768 OS=Arthroderma benhamiae (strain ATCC MYA-4681 / CBS 112371) GN=ARB_04768 PE=3 SV=1	afm:AFUA_6G10430/6e-110/chitin deacetylase (EC:3.5.1.41); K01452 chitin deacetylase [EC:3.5.1.41]	lin0436/5e-26/---	X0FQ90/0.0/X0FQ90_FUSOX Uncharacterized protein OS=Fusarium oxysporum f. sp. radicis-lycopersici 26381 GN=FOCG_17387 PE=4 SV=1	PF01522/2.4E-27/Polysaccharide deacetylase	molecular_function:GO:0003824//catalytic activity;	{utg16:494324:496036:-}	{YES}
WH_10001722	gi|969883668|gb|KUF00855.1|/2.57561e-126/hypothetical protein TGAM01_04556 [Trichoderma gamsii]	gi|675324088|gb|CP009076.1|/2e-48/Verticillium dahliae JR2 chromosome 6, complete sequence	NA	NA	NA	A0A0L0MZR7/3e-92/A0A0L0MZR7_9HYPO Uncharacterized protein OS=Tolypocladium ophioglossoides CBS 100239 GN=TOPH_08372 PE=4 SV=1	PF05730/5.1E-10/CFEM domain	NA	{utg16:538319:540232:-}	{YES}
WH_10001740	gi|927388063|ref|XP_013939877.1|/1.53138e-71/hypothetical protein TRIATDRAFT_259391 [Trichoderma atroviride IMI 206040] &gt;gi|358392159|gb|EHK41563.1| hypothetical protein TRIATDRAFT_259391 [Trichoderma atroviride IMI 206040]	gi|827069188|ref|XM_008097887.1|/1e-40/Colletotrichum graminicola M1.001 biotrophy-associated secreted protein 2 partial mRNA	NA	NA	NA	G9P7B5/5e-71/G9P7B5_HYPAI Uncharacterized protein OS=Hypocrea atroviridis (strain ATCC 20476 / IMI 206040) GN=TRIATDRAFT_259391 PE=4 SV=1	NA	NA	{utg16:583972:584703:+}	{YES}
WH_10001743	gi|748500507|ref|XP_011121207.1|/1.58194e-43/hypothetical protein AOL_s00076g352 [Arthrobotrys oligospora ATCC 24927] &gt;gi|345567212|gb|EGX50147.1| hypothetical protein AOL_s00076g352 [Arthrobotrys oligospora ATCC 24927]	gi|748500506|ref|XM_011122905.1|/2e-43/Arthrobotrys oligospora ATCC 24927 hypothetical protein mRNA	NA	NA	NA	G1X9P5/5e-43/G1X9P5_ARTOA Uncharacterized protein OS=Arthrobotrys oligospora (strain ATCC 24927 / CBS 115.81 / DSM 1491) GN=AOL_s00076g352 PE=4 SV=1	NA	NA	{utg16:588044:589084:-}	{YES}
WH_10001756	gi|908386251|gb|KND87005.1|/1.08952e-13/Endothiapepsin [Tolypocladium ophioglossoides CBS 100239]	gi|589112638|ref|XM_006968280.1|/2e-10/Trichoderma reesei QM6a predicted protein (TRIREDRAFT_81004), partial mRNA	NA	NA	NA	A0A0L0MZU1/3e-13/A0A0L0MZU1_9HYPO Endothiapepsin OS=Tolypocladium ophioglossoides CBS 100239 GN=TOPH_08391 PE=3 SV=1	NA	NA	{utg16:634734:635057:+}	{YES}
WH_10001762	gi|924823820|gb|KOS21761.1|/0/hypothetical protein ESCO_001426 [Escovopsis weberi]	gi|629726442|ref|XM_007825153.1|/1e-157/Metarhizium robertsii ARSEF 23 catalytic protein mRNA	NA	NA	NA	A0A0M8N7U5/0.0/A0A0M8N7U5_9HYPO Uncharacterized protein OS=Escovopsis weberi GN=ESCO_001426 PE=4 SV=1	PF12695/8.2E-11/Alpha/beta hydrolase family	NA	{utg16:656562:657815:+}	{YES}
WH_10001770	gi|589106517|ref|XP_006965281.1|/0/glycoside hydrolase family 3 [Trichoderma reesei QM6a] &gt;gi|340518276|gb|EGR48517.1| glycoside hydrolase family 3 [Trichoderma reesei QM6a]	gi|589106516|ref|XM_006965219.1|/0.0/Trichoderma reesei QM6a glycoside hydrolase family 3 (TRIREDRAFT_121735), mRNA	Q2UUD6/0.0/BGLA_ASPOR Probable beta-glucosidase A OS=Aspergillus oryzae (strain ATCC 42149 / RIB 40) GN=bglA PE=3 SV=1	tre:TRIREDRAFT_121735/0.0/cel3b; glycoside hydrolase family 3; K05349 beta-glucosidase [EC:3.2.1.21]	TM0025/7e-66/---	A0A024S7P4/0.0/A0A024S7P4_HYPJE Uncharacterized protein OS=Trichoderma reesei RUT C-30 GN=M419DRAFT_25095 PE=4 SV=1	PF14310/2.8E-17/Fibronectin type III-like domain	biological_process:GO:0005975//carbohydrate metabolic process;molecular_function:GO:0004553//hydrolase activity, hydrolyzing O-glycosyl compounds;	{utg16:672167:674924:-}	{YES}
WH_10001779	gi|734662700|gb|KHN99748.1|/3.2163e-23/hypothetical protein MAM_02601 [Metarhizium album ARSEF 1941]	gi|615436994|ref|XM_007590377.1|/2e-15/Colletotrichum fioriniae PJ7 GPI anchored serine-threonine rich protein mRNA	NA	NA	NA	A0A0B2X0F8/1e-22/A0A0B2X0F8_9HYPO Uncharacterized protein OS=Metarhizium album ARSEF 1941 GN=MAM_02601 PE=4 SV=1	NA	NA	{utg16:698006:698659:-}	{YES}
WH_10001780	gi|818160337|gb|KKP00601.1|/1.26455e-32/hypothetical protein THAR02_07288 [Trichoderma harzianum]	gi|387910974|emb|HE651249.1|/1e-13/Colletotrichum higginsianum mRNA for EC86 protein, strain IMI349063A	NA	NA	NA	A0A0F9X5Z9/4e-32/A0A0F9X5Z9_TRIHA Uncharacterized protein OS=Trichoderma harzianum GN=THAR02_07288 PE=4 SV=1	NA	NA	{utg16:701012:701445:-}	{YES}
WH_10001790	gi|927406027|ref|XP_013949550.1|/4.72099e-107/hypothetical protein TRIVIDRAFT_64737 [Trichoderma virens Gv29-8] &gt;gi|358377665|gb|EHK15348.1| hypothetical protein TRIVIDRAFT_64737 [Trichoderma virens Gv29-8]	gi|629694772|ref|XM_007814487.1|/4e-57/Metarhizium acridum CQMa 102 twinfilin-1 partial mRNA	NA	maw:MAC_06338/3e-58/twinfilin-1; K08870 twinfilin	NA	G9NCC4/1e-106/G9NCC4_HYPVG Uncharacterized protein OS=Hypocrea virens (strain Gv29-8 / FGSC 10586) GN=TRIVIDRAFT_64737 PE=4 SV=1	NA	NA	{utg16:728215:729270:+}	{YES}
WH_10001795	gi|818163425|gb|KKP03210.1|/0/hypothetical protein THAR02_04684 [Trichoderma harzianum]	gi|927406078|ref|XM_014094088.1|/0.0/Trichoderma virens Gv29-8 glycoside hydrolase family 55 protein partial mRNA	P49426/0.0/EXG1_COCCA Glucan 1,3-beta-glucosidase OS=Cochliobolus carbonum GN=EXG1 PE=1 SV=1	ncr:NCU04850/0.0/exo-beta-1,3-glucanase; K01210 glucan 1,3-beta-glucosidase [EC:3.2.1.58]	NA	A0A0F9XF89/0.0/A0A0F9XF89_TRIHA Uncharacterized protein OS=Trichoderma harzianum GN=THAR02_04684 PE=4 SV=1	PF12708/9.1E-83/Pectate lyase superfamily protein	molecular_function:GO:0016787//hydrolase activity;	{utg16:744483:746819:-}	{YES}
WH_10001813	gi|743665641|gb|KID92790.1|/4.10453e-63/Acyl-CoA dehydrogenase/oxidase [Metarhizium guizhouense ARSEF 977]	gi|953477976|ref|XM_014726977.1|/4e-63/Metarhizium majus ARSEF 297 Acyl-CoA dehydrogenase/oxidase partial mRNA	NA	NA	NA	A0A0B4GYY6/1e-62/A0A0B4GYY6_9HYPO Acyl-CoA dehydrogenase/oxidase OS=Metarhizium guizhouense ARSEF 977 GN=MGU_00379 PE=4 SV=1	NA	biological_process:GO:0055114//oxidation-reduction process;molecular_function:GO:0016627//oxidoreductase activity, acting on the CH-CH group of donors;GO:0005488//binding;	{utg16:819415:820155:-}	{YES}
WH_10001814	gi|296813877|ref|XP_002847276.1|/1.3427e-19/conserved hypothetical protein [Arthroderma otae CBS 113480] &gt;gi|238842532|gb|EEQ32194.1| conserved hypothetical protein [Arthroderma otae CBS 113480]	gi|761841064|ref|XM_007819646.2|/7e-14/Metarhizium robertsii ARSEF 23 Metallopeptidase, catalytic domain protein mRNA	NA	NA	NA	W9C636/3e-16/W9C636_9HELO Uncharacterized protein OS=Sclerotinia borealis F-4157 GN=SBOR_8387 PE=4 SV=1	NA	NA	{utg16:821368:822303:-}	{YES}
WH_10001847	gi|992083808|ref|XP_015405456.1|/1.15176e-24/acetate-CoA ligase [Aspergillus nomius NRRL 13137] &gt;gi|910292814|gb|KNG84533.1| acetate-CoA ligase [Aspergillus nomius NRRL 13137]	gi|992083807|ref|XM_015553218.1|/6e-25/Aspergillus nomius NRRL 13137 acetate-CoA ligase mRNA	Q5REB8/4e-09/ACSS3_PONAB Acyl-CoA synthetase short-chain family member 3, mitochondrial OS=Pongo abelii GN=ACSS3 PE=2 SV=1	maj:MAA_08357/7e-24/propionyl-CoA synthase; K01908 propionyl-CoA synthetase [EC:6.2.1.17]	BMEI0307/7e-09/---	A0A0L1IZF7/3e-24/A0A0L1IZF7_ASPNO Acetate-CoA ligase OS=Aspergillus nomius NRRL 13137 GN=ANOM_007962 PE=4 SV=1	NA	NA	{utg16:1054245:1054523:+}	{YES}
WH_10001851	gi|530462955|gb|EQB45755.1|/3.14054e-135/hypothetical protein CGLO_15338 [Colletotrichum gloeosporioides Cg-14]	gi|953466928|ref|XM_014721453.1|/4e-95/Metarhizium majus ARSEF 297 Globin partial mRNA	NA	NA	NA	T0LBV1/1e-134/T0LBV1_COLGC Uncharacterized protein OS=Colletotrichum gloeosporioides (strain Cg-14) GN=CGLO_15338 PE=4 SV=1	NA	NA	{utg16:1071937:1072966:-}	{YES}
WH_10001880	gi|818163212|gb|KKP03024.1|/0/amidase [Trichoderma harzianum]	gi|589106744|ref|XM_006965333.1|/0.0/Trichoderma reesei QM6a amidase-like protein (TRIREDRAFT_78072), partial mRNA	B0WAE3/5e-37/GATA_CULQU Glutamyl-tRNA(Gln) amidotransferase subunit A, mitochondrial OS=Culex quinquefasciatus GN=gatA PE=3 SV=1	tre:TRIREDRAFT_78072/0.0/amidase-like protein; K01426 amidase [EC:3.5.1.4]	SPAC869.01/2e-67/---	A0A0G0ADE9/0.0/A0A0G0ADE9_TRIHA Amidase OS=Trichoderma harzianum GN=THAR02_04850 PE=4 SV=1	PF01425/3.2E-71/Amidase	NA	{utg16:1152597:1154273:+}	{YES}
WH_10001882	gi|748494158|ref|XP_011109305.1|/1.51393e-42/hypothetical protein H072_3325 [Dactylellina haptotyla CBS 200.50] &gt;gi|526202270|gb|EPS42682.1| hypothetical protein H072_3325 [Dactylellina haptotyla CBS 200.50]	gi|748494157|ref|XM_011111003.1|/2e-42/Dactylellina haptotyla CBS 200.50 hypothetical protein mRNA	NA	NA	NA	S8C4N5/5e-42/S8C4N5_DACHA Uncharacterized protein OS=Dactylellina haptotyla (strain CBS 200.50) GN=H072_3325 PE=4 SV=1	NA	NA	{utg16:1217256:1218284:+}	{YES}
WH_10001901	gi|927421942|ref|XP_013956802.1|/0/glycoside hydrolase family 71 protein [Trichoderma virens Gv29-8] &gt;gi|358384989|gb|EHK22586.1| glycoside hydrolase family 71 protein [Trichoderma virens Gv29-8]	gi|927421941|ref|XM_014101327.1|/0.0/Trichoderma virens Gv29-8 glycoside hydrolase family 71 protein partial mRNA	B6GX22/3e-165/MU71A_PENCW Mutanase Pc12g07500 OS=Penicillium chrysogenum (strain ATCC 28089 / DSM 1075 / Wisconsin 54-1255) GN=PCH_Pc12g07500 PE=1 SV=1	tre:TRIREDRAFT_73179/0.0/glycoside hydrolase family 95; K08254 glucan endo-1,3-alpha-glucosidase [EC:3.2.1.59]	NA	G9MR60/0.0/G9MR60_HYPVG Glycoside hydrolase family 71 protein OS=Hypocrea virens (strain Gv29-8 / FGSC 10586) GN=TRIVIDRAFT_27940 PE=4 SV=1	PF03659/1.3E-106/Glycosyl hydrolase family 71	molecular_function:GO:0016787//hydrolase activity;	{utg16:1276592:1278552:+}	{YES}
WH_10001906	gi|927421952|ref|XP_013956807.1|/0/hypothetical protein TRIVIDRAFT_71270 [Trichoderma virens Gv29-8] &gt;gi|358384994|gb|EHK22591.1| hypothetical protein TRIVIDRAFT_71270 [Trichoderma virens Gv29-8]	gi|118161443|gb|EF063645.1|/0.0/Hypocrea lixii secreted aspartic proteinase mRNA, complete cds	C4YMJ3/9e-47/CARP2_CANAW Candidapepsin-2 OS=Candida albicans (strain WO-1) GN=SAP2 PE=1 SV=1	cal:CaO19.3708/2e-44/SAP2; secretory aspartyl proteinase SAP2p; K06005 candidapepsin [EC:3.4.23.24]	NA	G9MR65/0.0/G9MR65_HYPVG Uncharacterized protein OS=Hypocrea virens (strain Gv29-8 / FGSC 10586) GN=TRIVIDRAFT_71270 PE=3 SV=1	PF00026/2.5E-56/Eukaryotic aspartyl protease	molecular_function:GO:0008233//peptidase activity;	{utg16:1292831:1294598:-}	{YES}
WH_10001920	gi|930137744|ref|XP_014169278.1|/5.94176e-25/hypothetical protein CMQ_181 [Grosmannia clavigera kw1407] &gt;gi|320587383|gb|EFW99863.1| hypothetical protein CMQ_181 [Grosmannia clavigera kw1407]	gi|930137743|ref|XM_014313803.1|/8e-25/Grosmannia clavigera kw1407 hypothetical protein partial mRNA	NA	NA	NA	X0JSW2/3e-18/X0JSW2_FUSOX Uncharacterized protein OS=Fusarium oxysporum f. sp. cubense tropical race 4 54006 GN=FOIG_08442 PE=4 SV=1	NA	NA	{utg16:1393341:1393724:-}	{YES}
WH_10001951	gi|748494158|ref|XP_011109305.1|/1.14941e-18/hypothetical protein H072_3325 [Dactylellina haptotyla CBS 200.50] &gt;gi|526202270|gb|EPS42682.1| hypothetical protein H072_3325 [Dactylellina haptotyla CBS 200.50]	gi|748494157|ref|XM_011111003.1|/1e-18/Dactylellina haptotyla CBS 200.50 hypothetical protein mRNA	NA	NA	NA	S8C4N5/3e-18/S8C4N5_DACHA Uncharacterized protein OS=Dactylellina haptotyla (strain CBS 200.50) GN=H072_3325 PE=4 SV=1	NA	NA	{utg16:1536557:1537579:-}	{YES}
WH_10001954	gi|859264865|emb|CEJ57290.1|/8.3788e-142/hypothetical protein PMG11_05988 [Penicillium brasilianum]	gi|357526533|emb|HE612869.1|/3e-09/Tetrapisispora phaffii CBS 4417 chromosome 14, complete genome	NA	NA	NA	A0A0F7TPD6/3e-141/A0A0F7TPD6_9EURO Uncharacterized protein OS=Penicillium brasilianum GN=PMG11_05988 PE=4 SV=1	NA	NA	{utg16:1573205:1574479:-}	{YES}
WH_10001975	gi|589112589|ref|XP_006968317.1|/1.01408e-134/predicted protein [Trichoderma reesei QM6a] &gt;gi|340515434|gb|EGR45688.1| predicted protein [Trichoderma reesei QM6a]	gi|681094748|emb|FO904937.1|/7e-80/Podospora anserina genomic DNA, chromosome 2	NA	NA	NA	A0A024S988/2e-130/A0A024S988_HYPJE Uncharacterized protein OS=Trichoderma reesei RUT C-30 GN=M419DRAFT_79666 PE=4 SV=1	NA	NA	{utg16:1750312:1752112:-}	{YES}
WH_10001980	gi|799247776|gb|KJZ76518.1|/2.72467e-148/hypothetical protein HIM_04247 [Hirsutella minnesotensis 3608]	gi|827070229|ref|XM_008098396.1|/3e-32/Colletotrichum graminicola M1.001 short chain dehydrogenase partial mRNA	Q9VLU5/6e-24/WWOX_DROME WW domain-containing oxidoreductase OS=Drosophila melanogaster GN=Wwox PE=2 SV=1	tre:TRIREDRAFT_74194/5e-11/lxr1; L-xylulose reductase; K17742 sorbose reductase [EC:1.1.1.289]	VNG0479G/6e-19/---	A0A0F7ZVF4/8e-148/A0A0F7ZVF4_9HYPO Uncharacterized protein OS=Hirsutella minnesotensis 3608 GN=HIM_04247 PE=4 SV=1	PF00106/6.4E-21/short chain dehydrogenase	NA	{utg16:1761785:1762908:-}	{YES}
WH_10002018	gi|751752433|gb|KIN00613.1|/8.92468e-73/hypothetical protein OIDMADRAFT_200281 [Oidiodendron maius Zn]	gi|953460496|ref|XM_014718237.1|/1e-25/Metarhizium majus ARSEF 297 Cytochrome P450 partial mRNA	P46634/1e-15/CP7A1_CRIGR Cholesterol 7-alpha-monooxygenase OS=Cricetulus griseus GN=CYP7A1 PE=3 SV=1	psq:PUNSTDRAFT_143304/6e-15/cytochrome P450; K07430 oxysterol 7-alpha-hydroxylase [EC:1.14.13.100]	DR1723/1e-08/---	A0A0C3DFA0/3e-72/A0A0C3DFA0_9PEZI Uncharacterized protein OS=Oidiodendron maius Zn GN=OIDMADRAFT_200281 PE=4 SV=1	PF00067/3.2E-28/Cytochrome P450	molecular_function:GO:0005488//binding;	{utg16:1895587:1896225:-}	{YES}
WH_10002026	NA	NA	NA	NA	NA	NA	NA	NA	{utg16:1957752:1959291:+}	{YES}
WH_10002028	gi|367032688|ref|XP_003665627.1|/2.6677e-36/hypothetical protein MYCTH_2112463 [Myceliophthora thermophila ATCC 42464] &gt;gi|347012898|gb|AEO60382.1| hypothetical protein MYCTH_2112463 [Myceliophthora thermophila ATCC 42464]	gi|347011998|gb|CP003006.1|/1e-35/Myceliophthora thermophila ATCC 42464 chromosome 5, complete sequence	NA	NA	NA	G2QIR0/8e-36/G2QIR0_MYCTT Uncharacterized protein OS=Myceliophthora thermophila (strain ATCC 42464 / BCRC 31852 / DSM 1799) GN=MYCTH_2112463 PE=4 SV=1	NA	NA	{utg16:2062811:2063290:+}	{YES}
WH_10002054	gi|572281741|gb|ETS04765.1|/2.12573e-25/hypothetical protein M419DRAFT_6589 [Trichoderma reesei RUT C-30]	gi|389627641|ref|XM_003711426.1|/3e-10/Magnaporthe oryzae 70-15 hypothetical protein (MGG_07558) mRNA, complete cds	NA	NA	NA	A0A024SGQ8/6e-25/A0A024SGQ8_HYPJE Uncharacterized protein OS=Trichoderma reesei RUT C-30 GN=M419DRAFT_6589 PE=4 SV=1	NA	NA	{utg16:2258325:2258822:+}	{YES}
WH_10002071	gi|927391857|ref|XP_013941774.1|/1.73677e-33/hypothetical protein TRIATDRAFT_86295 [Trichoderma atroviride IMI 206040] &gt;gi|358394218|gb|EHK43619.1| hypothetical protein TRIATDRAFT_86295 [Trichoderma atroviride IMI 206040]	gi|927391856|ref|XM_014086299.1|/2e-33/Trichoderma atroviride IMI 206040 hypothetical protein partial mRNA	NA	NA	NA	G9P378/5e-33/G9P378_HYPAI Uncharacterized protein OS=Hypocrea atroviridis (strain ATCC 20476 / IMI 206040) GN=TRIATDRAFT_86295 PE=4 SV=1	NA	NA	{utg16:2343245:2344117:-}	{YES}
WH_10002075	NA	NA	NA	NA	NA	NA	NA	NA	{utg16:2361848:2362264:-}	{YES}
WH_10002077	gi|927422014|ref|XP_013956838.1|/2.73258e-25/hydrophobin [Trichoderma virens Gv29-8] &gt;gi|154125595|gb|ABS59374.1| hydrophobin [Trichoderma virens] &gt;gi|358385027|gb|EHK22624.1| hydrophobin [Trichoderma virens Gv29-8]	gi|927422013|ref|XM_014101363.1|/4e-25/Trichoderma virens Gv29-8 hydrophobin partial mRNA	P52754/1e-22/HYP1_HYPJE Hydrophobin-1 OS=Hypocrea jecorina GN=hfb1 PE=1 SV=1	NA	NA	A7LNW8/8e-25/A7LNW8_HYPVI Hydrophobin OS=Hypocrea virens PE=4 SV=1	PF06766/1.2E-24/Fungal hydrophobin	NA	{utg16:2366862:2367282:+}	{YES}
WH_10002078	gi|927418462|ref|XP_013955062.1|/0/glycoside hydrolase family 64 protein [Trichoderma virens Gv29-8] &gt;gi|358383199|gb|EHK20867.1| glycoside hydrolase family 64 protein [Trichoderma virens Gv29-8]	gi|927418461|ref|XM_014099587.1|/0.0/Trichoderma virens Gv29-8 glycoside hydrolase family 64 protein partial mRNA	NA	NA	NA	G9MXG9/0.0/G9MXG9_HYPVG Glycoside hydrolase family 64 protein OS=Hypocrea virens (strain Gv29-8 / FGSC 10586) GN=TRIVIDRAFT_50439 PE=4 SV=1	PF16483/7.6E-125/Beta-1,3-glucanase	NA	{utg16:2372910:2374271:+}	{YES}
WH_10002090	gi|902745133|gb|KNB16700.1|/0/hypothetical protein FOXG_14808 [Fusarium oxysporum f. sp. lycopersici 4287]	gi|761844406|ref|XM_007826419.2|/0.0/Metarhizium robertsii ARSEF 23 FAD/NAD(P)-binding domain-containing protein mRNA	Q28505/5e-25/FMO2_MACMU Dimethylaniline monooxygenase [N-oxide-forming] 2 OS=Macaca mulatta GN=FMO2 PE=2 SV=2	maj:MAA_08421/0.0/FAD/NAD(P)-binding domain-containing protein; K00485 dimethylaniline monooxygenase (N-oxide forming) [EC:1.14.13.8]	CC0774/1e-11/---	A0A0J9W1M4/0.0/A0A0J9W1M4_FUSO4 Uncharacterized protein OS=Fusarium oxysporum f. sp. lycopersici (strain 4287 / CBS 123668 / FGSC 9935 / NRRL 34936) GN=FOXG_14808 PE=4 SV=1	PF00743/1.0E-21/Flavin-binding monooxygenase-like	NA	{utg16:2428193:2432332:-}	{YES}
WH_10002096	gi|927390563|ref|XP_013941127.1|/6.76299e-87/hypothetical protein TRIATDRAFT_185024, partial [Trichoderma atroviride IMI 206040] &gt;gi|358393458|gb|EHK42859.1| hypothetical protein TRIATDRAFT_185024, partial [Trichoderma atroviride IMI 206040]	gi|389634680|ref|XM_003714945.1|/2e-68/Magnaporthe oryzae 70-15 metalloprotease 1 (MGG_08041) mRNA, complete cds	A4RGT4/1e-69/MEP1_MAGO7 Extracellular metalloprotease MGG_08041 OS=Magnaporthe oryzae (strain 70-15 / ATCC MYA-4617 / FGSC 8958) GN=MGG_08041 PE=3 SV=1	ani:AN6426.2/1e-36/hypothetical protein; K07762 pappalysin-1 [EC:3.4.24.79]	NA	G9P397/2e-86/G9P397_HYPAI Uncharacterized protein (Fragment) OS=Hypocrea atroviridis (strain ATCC 20476 / IMI 206040) GN=TRIATDRAFT_185024 PE=4 SV=1	PF05572/4.8E-9/Pregnancy-associated plasma protein-A	biological_process:GO:0052051//interaction with host via protein secreted by type II secretion system;molecular_function:GO:0016787//hydrolase activity;	{utg16:2474403:2475243:-}	{YES}
WH_10002105	gi|927391855|ref|XP_013941773.1|/1.31787e-34/hypothetical protein TRIATDRAFT_86277 [Trichoderma atroviride IMI 206040] &gt;gi|358394217|gb|EHK43618.1| hypothetical protein TRIATDRAFT_86277 [Trichoderma atroviride IMI 206040]	gi|927391854|ref|XM_014086298.1|/1e-34/Trichoderma atroviride IMI 206040 hypothetical protein partial mRNA	NA	NA	NA	G9P398/4e-34/G9P398_HYPAI Uncharacterized protein OS=Hypocrea atroviridis (strain ATCC 20476 / IMI 206040) GN=TRIATDRAFT_86277 PE=4 SV=1	NA	NA	{utg16:2495625:2496485:+}	{YES}
WH_10002106	gi|927419072|ref|XP_013955367.1|/0/hypothetical protein TRIVIDRAFT_230947 [Trichoderma virens Gv29-8] &gt;gi|358383508|gb|EHK21173.1| hypothetical protein TRIVIDRAFT_230947 [Trichoderma virens Gv29-8]	gi|629705028|ref|XM_007818490.1|/0.0/Metarhizium robertsii ARSEF 23 subtilisin-like protease mRNA	Q64K31/9e-13/SUB6_ARTBE Subtilisin-like protease 6 OS=Arthroderma benhamiae GN=SUB6 PE=3 SV=1	cot:CORT_0G04100/6e-08/vacuolar protease; K01336 cerevisin [EC:3.4.21.48]	BS_vpr/9e-39/---	G9MWK6/0.0/G9MWK6_HYPVG Uncharacterized protein OS=Hypocrea virens (strain Gv29-8 / FGSC 10586) GN=TRIVIDRAFT_230947 PE=4 SV=1	PF06280/4.4E-17/Fn3-like domain	molecular_function:GO:0008236//serine-type peptidase activity;	{utg16:2500183:2503032:-}	{YES}
WH_10002114	gi|595781818|ref|XP_007269452.1|/4.26161e-127/family S53 protease [Fomitiporia mediterranea MF3/22] &gt;gi|393215187|gb|EJD00679.1| family S53 protease [Fomitiporia mediterranea MF3/22]	gi|595781817|ref|XM_007269390.1|/1e-127/Fomitiporia mediterranea MF3/22 family S53 protease (FOMMEDRAFT_159445), partial mRNA	C5FBW2/3e-75/SED2_ARTOC Tripeptidyl-peptidase SED2 OS=Arthroderma otae (strain ATCC MYA-4605 / CBS 113480) GN=SED2 PE=3 SV=1	fme:FOMMEDRAFT_159445/3e-128/family S53 protease; K01279 tripeptidyl-peptidase I [EC:3.4.14.9]	TVN1122/7e-13/---	A0A0H2SHB2/8e-126/A0A0H2SHB2_9HOMO Family S53 protease OS=Schizopora paradoxa GN=SCHPADRAFT_937911 PE=4 SV=1	PF00082/1.0E-5/Subtilase family	NA	{utg16:2538132:2539331:-}	{YES}
WH_10002129	gi|682471880|gb|KFZ24507.1|/1.78919e-129/hypothetical protein V502_01014 [Pseudogymnoascus sp. VKM F-4520 (FW-2644)]	gi|83766426|dbj|AP007154.1|/2e-78/Aspergillus oryzae RIB40 DNA, SC001	NA	NA	NA	A0A094IBQ1/5e-129/A0A094IBQ1_9PEZI Uncharacterized protein OS=Pseudogymnoascus pannorum VKM F-4520 GN=V502_01014 PE=4 SV=1	NA	NA	{utg16:2608425:2611196:-}	{YES}
WH_10002167	NA	NA	NA	NA	NA	NA	NA	NA	{utg16:2719861:2720232:-}	{YES}
WH_10002207	gi|927422342|ref|XP_013957002.1|/1.8717e-77/hypothetical protein TRIVIDRAFT_216106 [Trichoderma virens Gv29-8] &gt;gi|358385194|gb|EHK22791.1| hypothetical protein TRIVIDRAFT_216106 [Trichoderma virens Gv29-8]	gi|629699798|ref|XM_007817000.1|/2e-65/Metarhizium acridum CQMa 102 Bys1 family protein partial mRNA	NA	NA	NA	G9MRS2/6e-77/G9MRS2_HYPVG Uncharacterized protein OS=Hypocrea virens (strain Gv29-8 / FGSC 10586) GN=TRIVIDRAFT_216106 PE=4 SV=1	PF04681/5.0E-13/Blastomyces yeast-phase-specific protein	NA	{utg16:2824934:2825404:-}	{YES}
WH_10002226	gi|908389398|gb|KND90064.1|/0/Beta-hexosaminidase 1 [Tolypocladium ophioglossoides CBS 100239]	gi|573992544|ref|XM_006674130.1|/0.0/Cordyceps militaris CM01 beta-hexosaminidase precursor (CCM_08995), partial mRNA	E9DFH0/0.0/HEX1_COCPS Beta-hexosaminidase 1 OS=Coccidioides posadasii (strain RMSCC 757 / Silveira) GN=HEX1 PE=1 SV=1	cmt:CCM_08995/0.0/beta-hexosaminidase precursor; K12373 hexosaminidase [EC:3.2.1.52]	VC0613/9e-36/---	A0A0L0N7U2/0.0/A0A0L0N7U2_9HYPO Beta-hexosaminidase OS=Tolypocladium ophioglossoides CBS 100239 GN=TOPH_05271 PE=3 SV=1	PF00728/3.3E-97/Glycosyl hydrolase family 20, catalytic domain	biological_process:GO:0005975//carbohydrate metabolic process;molecular_function:GO:0004563//beta-N-acetylhexosaminidase activity;	{utg16:2890008:2891855:+}	{YES}
WH_10002247	NA	gi|927399294|ref|XM_014090018.1|/4e-09/Trichoderma atroviride IMI 206040 hypothetical protein partial mRNA	NA	NA	NA	NA	NA	NA	{utg16:3046512:3046721:+}	{YES}
WH_10002265	gi|927388557|ref|XP_013940124.1|/0/hypothetical protein TRIATDRAFT_165146, partial [Trichoderma atroviride IMI 206040] &gt;gi|358392466|gb|EHK41870.1| hypothetical protein TRIATDRAFT_165146, partial [Trichoderma atroviride IMI 206040]	gi|573988758|ref|XM_006672237.1|/0.0/Cordyceps militaris CM01 WSC domain-containing protein (CCM_07099), partial mRNA	NA	NA	NA	G9P952/0.0/G9P952_HYPAI Uncharacterized protein (Fragment) OS=Hypocrea atroviridis (strain ATCC 20476 / IMI 206040) GN=TRIATDRAFT_165146 PE=4 SV=1	PF09362/1.6E-73/Domain of unknown function (DUF1996)	NA	{utg16:3079666:3081521:-}	{YES}
WH_10002281	gi|927428826|ref|XP_013960244.1|/0/hypothetical protein TRIVIDRAFT_35692 [Trichoderma virens Gv29-8] &gt;gi|358388435|gb|EHK26028.1| hypothetical protein TRIVIDRAFT_35692 [Trichoderma virens Gv29-8]	gi|699034075|emb|HG970334.1|/1e-155/Fusarium graminearum chromosome 3, complete genome	NA	NA	NA	G9MH38/0.0/G9MH38_HYPVG Uncharacterized protein OS=Hypocrea virens (strain Gv29-8 / FGSC 10586) GN=TRIVIDRAFT_35692 PE=4 SV=1	NA	NA	{utg16:3123435:3124613:+}	{YES}
WH_10002311	gi|927428902|ref|XP_013960282.1|/0/glycoside hydrolase family 63 protein [Trichoderma virens Gv29-8] &gt;gi|358388474|gb|EHK26067.1| glycoside hydrolase family 63 protein [Trichoderma virens Gv29-8]	gi|927428901|ref|XM_014104807.1|/0.0/Trichoderma virens Gv29-8 glycoside hydrolase family 63 protein partial mRNA	O14255/0.0/GCS1_SCHPO Probable mannosyl-oligosaccharide glucosidase OS=Schizosaccharomyces pombe (strain 972 / ATCC 24843) GN=SPAC6G10.09 PE=3 SV=1	tre:TRIREDRAFT_22072/0.0/glycoside hydrolase family 63; K01228 mannosyl-oligosaccharide glucosidase [EC:3.2.1.106]	NA	G9MH78/0.0/G9MH78_HYPVG Glycoside hydrolase family 63 protein OS=Hypocrea virens (strain Gv29-8 / FGSC 10586) GN=TRIVIDRAFT_35537 PE=4 SV=1	PF03200/3.6E-170/Glycosyl hydrolase family 63 C-terminal domain	biological_process:GO:0009311//oligosaccharide metabolic process;GO:0009272//fungal-type cell wall biogenesis;GO:0006487//protein N-linked glycosylation;cellular_component:GO:0005789//endoplasmic reticulum membrane;molecular_function:GO:0004573//mannosyl-oligosaccharide glucosidase activity;	{utg16:3221888:3224621:-}	{YES}
WH_10002344	gi|589110843|ref|XP_006967444.1|/7.55682e-19/cell wall protein [Trichoderma reesei QM6a] &gt;gi|340516307|gb|EGR46556.1| cell wall protein [Trichoderma reesei QM6a]	gi|589110842|ref|XM_006967382.1|/6e-18/Trichoderma reesei QM6a cell wall protein (TRIREDRAFT_123039), mRNA	NA	NA	NA	A0A024S437/2e-18/A0A024S437_HYPJE Uncharacterized protein OS=Trichoderma reesei RUT C-30 GN=M419DRAFT_25723 PE=4 SV=1	PF05730/4.3E-13/CFEM domain	NA	{utg16:3309178:3309518:+}	{YES}
WH_10002345	gi|751746248|gb|KIM94440.1|/7.14794e-07/hypothetical protein OIDMADRAFT_60766 [Oidiodendron maius Zn]	gi|702066560|emb|FO905640.1|/2e-10/Leptosphaeria biglobosa brassicae b35_scaffold00024 complete sequence	NA	NA	NA	NA	NA	NA	{utg16:3311894:3313281:+}	{YES}
WH_10002348	gi|682358954|gb|KFY47844.1|/6.36012e-109/hypothetical protein V495_01789 [Pseudogymnoascus sp. VKM F-4514 (FW-929)] &gt;gi|682372984|gb|KFY57964.1| hypothetical protein V497_05141 [Pseudogymnoascus sp. VKM F-4516 (FW-969)]	gi|347002178|gb|CP003012.1|/2e-80/Thielavia terrestris NRRL 8126 chromosome 4, complete sequence	NA	NA	NA	A0A094C1R6/2e-108/A0A094C1R6_9PEZI Uncharacterized protein OS=Pseudogymnoascus pannorum VKM F-4514 GN=V495_01789 PE=4 SV=1	NA	NA	{utg16:3317935:3319118:+}	{YES}
WH_10002349	gi|530474819|gb|EQB54992.1|/0/hypothetical protein CGLO_05122 [Colletotrichum gloeosporioides Cg-14]	gi|596679247|ref|XM_007278429.1|/0.0/Colletotrichum gloeosporioides Nara gc5 esterase family protein (CGGC5_7455), partial mRNA	NA	maw:MAC_06487/8e-13/esterase; K11365 SAGA-associated factor 73	NA	T0KI52/0.0/T0KI52_COLGC Uncharacterized protein OS=Colletotrichum gloeosporioides (strain Cg-14) GN=CGLO_05122 PE=4 SV=1	PF13472/2.6E-10/GDSL-like Lipase/Acylhydrolase family	NA	{utg16:3319786:3321836:-}	{YES}
WH_10002350	gi|682285467|gb|KFY05480.1|/0/hypothetical protein V492_08509 [Pseudogymnoascus sp. VKM F-4246]	gi|117582118|gb|DQ886936.2|/0.0/Chaetomium cupreum chitinase mRNA, complete cds	P09805/5e-51/KTXA_KLULA Killer toxin subunits alpha/beta OS=Kluyveromyces lactis (strain ATCC 8585 / CBS 2359 / DSM 70799 / NBRC 1267 / NRRL Y-1140 / WM37) PE=1 SV=1	mrr:Moror_16165/0.0/class v; K01183 chitinase [EC:3.2.1.14]	lin0153_1/9e-29/---	A0A093Z2Z8/0.0/A0A093Z2Z8_9PEZI Uncharacterized protein OS=Pseudogymnoascus pannorum VKM F-4246 GN=V492_08509 PE=4 SV=1	PF00704/1.9E-60/Glycosyl hydrolases family 18	biological_process:GO:0006032//chitin catabolic process;GO:0005975//carbohydrate metabolic process;molecular_function:GO:0004568//chitinase activity;GO:0008061//chitin binding;	{utg16:3322645:3324428:+}	{YES}
WH_10002365	gi|969884269|gb|KUF01452.1|/0/hypothetical protein TGAM01_03992 [Trichoderma gamsii]	gi|953396793|ref|XM_014687153.1|/0.0/Metarhizium brunneum ARSEF 3297 secreted aspartic proteinase partial mRNA	Q8NKB6/1e-33/OPSB_ASPOR Probable aspartic-type endopeptidase opsB OS=Aspergillus oryzae (strain ATCC 42149 / RIB 40) GN=opsB PE=2 SV=1	pbn:PADG_12056/2e-37/PADG_06206, PADG_06207; replication factor C subunit 4; K10755 replication factor C subunit 2/4	NA	A0A0G0A871/0.0/A0A0G0A871_TRIHA Uncharacterized protein OS=Trichoderma harzianum GN=THAR02_06594 PE=4 SV=1	PF00026/7.4E-56/Eukaryotic aspartyl protease	NA	{utg16:3369828:3371929:+}	{YES}
WH_10002381	gi|953472229|ref|XP_014579589.1|/1.59718e-107/hypothetical protein MAJ_03371, partial [Metarhizium majus ARSEF 297] &gt;gi|743673673|gb|KIE00596.1| hypothetical protein MAJ_03371, partial [Metarhizium majus ARSEF 297]	gi|699034075|emb|HG970334.1|/9e-77/Fusarium graminearum chromosome 3, complete genome	NA	NA	NA	A0A0B4HM67/5e-107/A0A0B4HM67_9HYPO Uncharacterized protein (Fragment) OS=Metarhizium majus ARSEF 297 GN=MAJ_03371 PE=4 SV=1	NA	NA	{utg16:3434749:3435456:-}	{YES}
WH_10002419	NA	NA	NA	NA	NA	NA	NA	NA	{utg16:3651486:3651893:-}	{YES}
WH_10002420	gi|477517136|gb|ENH69385.1|/2.2611e-151/hypothetical protein FOC1_g10011736 [Fusarium oxysporum f. sp. cubense race 1]	gi|531988639|emb|HF679024.1|/1e-133/Fusarium fujikuroi IMI 58289 draft genome, chromosome FFUJ_chr02	NA	NA	NA	N4UH65/7e-151/N4UH65_FUSC1 Uncharacterized protein OS=Fusarium oxysporum f. sp. cubense (strain race 1) GN=FOC1_g10011736 PE=4 SV=1	NA	NA	{utg16:3659548:3660435:+}	{YES}
WH_10005685	gi|682449736|gb|KFZ09535.1|/0/hypothetical protein V502_08678 [Pseudogymnoascus sp. VKM F-4520 (FW-2644)]	gi|831340118|ref|XM_012884458.1|/0.0/Pseudogymnoascus destructans 20631-21 catalase/peroxidase HPI mRNA	A4QUT2/0.0/KATG2_MAGO7 Catalase-peroxidase 2 OS=Magnaporthe oryzae (strain 70-15 / ATCC MYA-4617 / FGSC 8958) GN=KATG2 PE=1 SV=1	cmt:CCM_01912/0.0/catalase/peroxidase HPI; K03782 catalase-peroxidase [EC:1.11.1.21]	XF2232/0.0/---	A0A094H2G8/0.0/A0A094H2G8_9PEZI Uncharacterized protein OS=Pseudogymnoascus pannorum VKM F-4520 GN=V502_08678 PE=3 SV=1	PF00141/1.6E-47/Peroxidase	NA	{utg81:14778:17593:+}	{YES}
WH_10005692	gi|572280675|gb|ETS03735.1|/0/FAD-binding domain-containing protein [Trichoderma reesei RUT C-30]	gi|396477300|ref|NW_003533868.1|/1e-140/Leptosphaeria maculans JN3 SuperContig_18_v2 >gi|312216445|emb|FP929129.1| Leptosphaeria maculans JN3 lm_SuperContig_18_v2 genomic supercontig, whole genome, isolate v23.1.3 >gi|702066950|emb|FO906090.1| Leptosphaeria maculans brassicae jn3_SuperContig_18 complete sequence	D4B1Z7/2e-60/A2478_ARTBC Uncharacterized FAD-linked oxidoreductase ARB_02478 OS=Arthroderma benhamiae (strain ATCC MYA-4681 / CBS 112371) GN=ARB_02478 PE=1 SV=1	ssl:SS1G_10951/7e-50/hypothetical protein; K01501 nitrilase [EC:3.5.5.1]	mlr6875/3e-15/---	A0A024SEE6/0.0/A0A024SEE6_HYPJE FAD-binding domain-containing protein OS=Trichoderma reesei RUT C-30 GN=M419DRAFT_33791 PE=4 SV=1	PF01565/1.1E-16/FAD binding domain	biological_process:GO:0055114//oxidation-reduction process;molecular_function:GO:0050660//flavin adenine dinucleotide binding;GO:0016614//oxidoreductase activity, acting on CH-OH group of donors;	{utg81:61939:63786:-}	{YES}
WH_10005698	gi|996623323|gb|KXH54090.1|/6.83525e-151/hypothetical protein CSAL01_08109 [Colletotrichum salicis]	gi|953470720|ref|XM_014723349.1|/1e-128/Metarhizium majus ARSEF 297 F5/8 type C domain protein partial mRNA	Q09788/4e-16/ASL1_SCHPO Alkali-sensitive linkage protein 1 OS=Schizosaccharomyces pombe (strain 972 / ATCC 24843) GN=asl1 PE=1 SV=1	NA	NA	N4V238/5e-150/N4V238_COLOR F5 8 type c domain protein OS=Colletotrichum orbiculare (strain 104-T / ATCC 96160 / CBS 514.97 / LARS 414 / MAFF 240422) GN=Cob_02549 PE=4 SV=1	PF11790/1.6E-69/Glycosyl hydrolase catalytic core	biological_process:GO:0005975//carbohydrate metabolic process;	{utg81:82063:83035:-}	{YES}
WH_10005699	gi|589109137|ref|XP_006966591.1|/0/predicted protein [Trichoderma reesei QM6a] &gt;gi|340517226|gb|EGR47471.1| predicted protein [Trichoderma reesei QM6a] &gt;gi|572277799|gb|ETS01034.1| hypothetical protein M419DRAFT_82405 [Trichoderma reesei RUT C-30]	gi|667645296|ref|XM_008596258.1|/1e-154/Beauveria bassiana ARSEF 2860 WSC domain-containing protein partial mRNA	NA	NA	NA	A0A024S6T1/0.0/A0A024S6T1_HYPJE Uncharacterized protein OS=Trichoderma reesei RUT C-30 GN=M419DRAFT_82405 PE=4 SV=1	PF09362/2.8E-65/Domain of unknown function (DUF1996)	NA	{utg81:86095:87275:+}	{YES}
WH_10005703	gi|927425256|ref|XP_013958459.1|/0/hypothetical protein TRIVIDRAFT_31141 [Trichoderma virens Gv29-8] &gt;gi|358386651|gb|EHK24246.1| hypothetical protein TRIVIDRAFT_31141 [Trichoderma virens Gv29-8]	gi|598014354|ref|XM_007337832.1|/1e-179/Auricularia subglabra TFB-10046 SS5 RmlC-like cupin mRNA	Q7SIC2/3e-71/QDOI_ASPJA Quercetin 2,3-dioxygenase OS=Aspergillus japonicus PE=1 SV=1	NA	BS_yxaG/1e-06/---	G9MLL9/0.0/G9MLL9_HYPVG Uncharacterized protein OS=Hypocrea virens (strain Gv29-8 / FGSC 10586) GN=TRIVIDRAFT_31141 PE=4 SV=1	NA	NA	{utg81:100688:101830:-}	{YES}
WH_10005710	gi|380254580|gb|AFD36225.1|/0/beta-N-acetylhexosaminidase [Trichoderma virens]	gi|1839392|gb|S80070.1|/0.0/exc2=exochitinase [Trichoderma harzianum, T 25-1, mRNA, 2239 nt]	D4AUH6/2e-136/HEX1_ARTBC Beta-hexosaminidase ARB_07893 OS=Arthroderma benhamiae (strain ATCC MYA-4681 / CBS 112371) GN=ARB_07893 PE=1 SV=1	tre:TRIREDRAFT_23346/0.0/nag2; glycoside hydrolase family 20, chitinase; K12373 hexosaminidase [EC:3.2.1.52]	VC0613/7e-35/---	H9BRT4/0.0/H9BRT4_HYPVI Beta-hexosaminidase OS=Hypocrea virens GN=nag2 PE=3 SV=1	PF14845/1.3E-27/beta-acetyl hexosaminidase like	biological_process:GO:0005975//carbohydrate metabolic process;molecular_function:GO:0004563//beta-N-acetylhexosaminidase activity;	{utg81:117636:119507:-}	{YES}
WH_10005717	gi|629698291|ref|XP_007814437.1|/1.27388e-125/putative chitosanase CSN1 [Metarhizium acridum CQMa 102] &gt;gi|322693996|gb|EFY85838.1| putative chitosanase CSN1 [Metarhizium acridum CQMa 102]	gi|953464144|ref|XM_014720061.1|/1e-124/Metarhizium majus ARSEF 297 Fungal chitosanase partial mRNA	Q4WB37/6e-106/CSN_ASPFU Endo-chitosanase OS=Neosartorya fumigata (strain ATCC MYA-4609 / Af293 / CBS 101355 / FGSC A1100) GN=csn PE=3 SV=1	afm:AFUA_8G00930/1e-105/chitosanase (EC:3.2.1.132); K01233 chitosanase [EC:3.2.1.132]	NA	E9EDZ9/4e-125/E9EDZ9_METAQ Endo-chitosanase OS=Metarhizium acridum (strain CQMa 102) GN=MAC_08097 PE=3 SV=1	PF07335/1.0E-65/Fungal chitosanase of glycosyl hydrolase group 75	biological_process:GO:0000272//polysaccharide catabolic process;cellular_component:GO:0005576//extracellular region;molecular_function:GO:0016977//chitosanase activity;	{utg81:140049:140890:+}	{YES}
WH_10005722	gi|667527000|gb|KFA55300.1|/6.68164e-179/hypothetical protein S40293_04987 [Stachybotrys chartarum IBT 40293] &gt;gi|667738243|gb|KFA77442.1| hypothetical protein S40288_03127 [Stachybotrys chartarum IBT 40288]	gi|615438539|ref|XM_007590820.1|/1e-176/Colletotrichum fioriniae PJ7 polysaccharide deacetylase mRNA	D4AM78/8e-42/CDA_ARTBC Chitin deacetylase ARB_04768 OS=Arthroderma benhamiae (strain ATCC MYA-4681 / CBS 112371) GN=ARB_04768 PE=3 SV=1	afm:AFUA_6G10430/2e-101/chitin deacetylase (EC:3.5.1.41); K01452 chitin deacetylase [EC:3.5.1.41]	lin0436/3e-28/---	A0A084RMK7/2e-178/A0A084RMK7_STACH Uncharacterized protein OS=Stachybotrys chartarum IBT 40288 GN=S40288_03127 PE=4 SV=1	PF00187/3.5E-8/Chitin recognition protein	molecular_function:GO:0003824//catalytic activity;	{utg81:156627:158064:+}	{YES}
WH_10005723	gi|969883162|gb|KUF00353.1|/1.17157e-24/hypothetical protein TGAM01_05151 [Trichoderma gamsii]	gi|827074740|ref|XM_008100597.1|/2e-21/Colletotrichum graminicola M1.001 infection structure specific protein partial mRNA	NA	NA	NA	G9NTQ6/8e-24/G9NTQ6_HYPAI Uncharacterized protein OS=Hypocrea atroviridis (strain ATCC 20476 / IMI 206040) GN=TRIATDRAFT_159166 PE=4 SV=1	NA	NA	{utg81:159796:160299:+}	{YES}
WH_10005728	gi|818164080|gb|KKP03779.1|/0/hypothetical protein THAR02_04109 [Trichoderma harzianum]	gi|699034075|emb|HG970334.1|/1e-132/Fusarium graminearum chromosome 3, complete genome	NA	NA	NA	A0A0G0AFJ7/0.0/A0A0G0AFJ7_TRIHA Uncharacterized protein OS=Trichoderma harzianum GN=THAR02_04109 PE=4 SV=1	PF14388/6.5E-94/Domain of unknown function (DUF4419)	NA	{utg81:177371:178690:+}	{YES}
WH_10005742	gi|589114359|ref|XP_006969202.1|/7.10383e-41/hydrophobin [Trichoderma reesei QM6a] &gt;gi|340514533|gb|EGR44794.1| hydrophobin [Trichoderma reesei QM6a]	gi|589114358|ref|XM_006969140.1|/2e-39/Trichoderma reesei QM6a hydrophobin (TRIREDRAFT_123967), mRNA	Q9UVI4/2e-16/THYD_CLAFS Trihydrophobin OS=Claviceps fusiformis GN=TH1 PE=1 SV=1	NA	NA	A0A024RXA3/2e-40/A0A024RXA3_HYPJE Uncharacterized protein OS=Trichoderma reesei RUT C-30 GN=M419DRAFT_125146 PE=4 SV=1	PF06766/6.7E-24/Fungal hydrophobin	NA	{utg81:223880:224309:-}	{YES}
WH_10005743	gi|969878008|gb|KUE95278.1|/1.57218e-124/hypothetical protein TGAM01_10220 [Trichoderma gamsii]	gi|145583576|emb|AM294976.1|/1e-120/Hypocrea lixii mRNA for metallo-endopeptidase (p7455 gene)	E3QWD3/4e-90/NPIIA_COLGM Neutral protease 2 homolog MGG_10927 OS=Colletotrichum graminicola (strain M1.001 / M2 / FGSC 10212) GN=GLRG_10315 PE=3 SV=1	maj:MAA_00445/1e-112/metallo-endopeptidase; K19305 deuterolysin [EC:3.4.24.39]	NA	C7YL54/3e-123/C7YL54_NECH7 Neutral protease 2 OS=Nectria haematococca (strain 77-13-4 / ATCC MYA-4622 / FGSC 9596 / MPVI) GN=NECHADRAFT_36693 PE=3 SV=1	PF02102/2.6E-77/Deuterolysin metalloprotease (M35) family	molecular_function:GO:0008233//peptidase activity;	{utg81:227693:228808:+}	{YES}
WH_10005746	gi|818167022|gb|KKP06410.1|/0/mutanase [Trichoderma harzianum]	gi|927418117|ref|XM_014099415.1|/0.0/Trichoderma virens Gv29-8 glycoside hydrolase family 71 protein partial mRNA	B6GX22/2e-89/MU71A_PENCW Mutanase Pc12g07500 OS=Penicillium chrysogenum (strain ATCC 28089 / DSM 1075 / Wisconsin 54-1255) GN=PCH_Pc12g07500 PE=1 SV=1	cput:CONPUDRAFT_126581/1e-93/glycoside hydrolase family 71 protein; K08254 glucan endo-1,3-alpha-glucosidase [EC:3.2.1.59]	NA	A0A0F9XPH0/0.0/A0A0F9XPH0_TRIHA Mutanase OS=Trichoderma harzianum GN=THAR02_01461 PE=4 SV=1	PF03659/4.4E-116/Glycosyl hydrolase family 71	molecular_function:GO:0016787//hydrolase activity;	{utg81:237318:238800:+}	{YES}
WH_10005758	gi|969883199|gb|KUF00390.1|/0/palmitoyl protein thioesterase [Trichoderma gamsii]	gi|827069268|ref|XM_008097925.1|/1e-160/Colletotrichum graminicola M1.001 palmitoyl protein thioesterase partial mRNA	P50897/3e-61/PPT1_HUMAN Palmitoyl-protein thioesterase 1 OS=Homo sapiens GN=PPT1 PE=1 SV=1	cmt:CCM_08776/4e-155/palmitoyl-protein thioesterase precursor; K01074 palmitoyl-protein thioesterase [EC:3.1.2.22]	SPBC530.12c_1/3e-46/---	G9NTL6/3e-178/G9NTL6_HYPAI Uncharacterized protein OS=Hypocrea atroviridis (strain ATCC 20476 / IMI 206040) GN=TRIATDRAFT_299536 PE=4 SV=1	PF02089/2.7E-56/Palmitoyl protein thioesterase	biological_process:GO:0002084//protein depalmitoylation;molecular_function:GO:0008474//palmitoyl-(protein) hydrolase activity;	{utg81:275389:276393:-}	{YES}
WH_10005761	gi|629698113|ref|XP_007814348.1|/0/carboxylesterase family protein [Metarhizium acridum CQMa 102] &gt;gi|322694086|gb|EFY85925.1| carboxylesterase family protein [Metarhizium acridum CQMa 102]	gi|629698112|ref|XM_007816157.1|/0.0/Metarhizium acridum CQMa 102 carboxylesterase family protein partial mRNA	D4AZ78/9e-83/LIP2_ARTBC Secreted lipase ARB_01498 OS=Arthroderma benhamiae (strain ATCC MYA-4681 / CBS 112371) GN=ARB_01498 PE=1 SV=1	afm:AFUA_8G04210/1e-31/triacylglycerol lipase (EC:3.1.1.8); K01050 cholinesterase [EC:3.1.1.8]	CAP0050/1e-22/---	E9EDR0/0.0/E9EDR0_METAQ Carboxylesterase family protein OS=Metarhizium acridum (strain CQMa 102) GN=MAC_08008 PE=4 SV=1	PF00135/2.6E-49/Carboxylesterase family	NA	{utg81:283053:284909:-}	{YES}
WH_10005780	gi|818168412|gb|KKP07688.1|/0/glycosyl hydrolase family 18 [Trichoderma harzianum]	gi|296803574|ref|XM_002842594.1|/0.0/Arthroderma otae CBS 113480 chitinase, mRNA	P09805/5e-66/KTXA_KLULA Killer toxin subunits alpha/beta OS=Kluyveromyces lactis (strain ATCC 8585 / CBS 2359 / DSM 70799 / NBRC 1267 / NRRL Y-1140 / WM37) PE=1 SV=1	nfi:NFIA_038160/6e-124/class V chitinase Chi100; K01183 chitinase [EC:3.2.1.14]	VC1073_2/4e-08/---	A0A0F9Y6K9/0.0/A0A0F9Y6K9_TRIHA Glycosyl hydrolase family 18 OS=Trichoderma harzianum GN=THAR02_00224 PE=4 SV=1	PF00704/8.8E-24/Glycosyl hydrolases family 18	biological_process:GO:0071704//organic substance metabolic process;molecular_function:GO:0016798//hydrolase activity, acting on glycosyl bonds;	{utg81:355979:360265:+}	{YES}
WH_10005781	gi|697082589|ref|XP_009654559.1|/3.09984e-53/hypothetical protein VDAG_07359 [Verticillium dahliae VdLs.17] &gt;gi|346972743|gb|EGY16195.1| hypothetical protein VDAG_07359 [Verticillium dahliae VdLs.17]	gi|761853493|ref|XM_007819584.2|/9e-46/Metarhizium robertsii ARSEF 23 transcription factor Zn, C2H2 mRNA	NA	NA	NA	A0A0G4NLN5/3e-51/A0A0G4NLN5_9PEZI Uncharacterized protein OS=Verticillium longisporum GN=BN1708_006967 PE=4 SV=1	NA	NA	{utg81:361307:362361:+}	{YES}
WH_10005789	NA	NA	NA	NA	NA	NA	NA	NA	{utg81:389872:390507:-}	{YES}
WH_10005800	gi|748481911|ref|XP_011106858.1|/1.50148e-15/hypothetical protein H072_866 [Dactylellina haptotyla CBS 200.50] &gt;gi|526204934|gb|EPS45105.1| hypothetical protein H072_866 [Dactylellina haptotyla CBS 200.50]	gi|748481910|ref|XM_011108556.1|/1e-15/Dactylellina haptotyla CBS 200.50 hypothetical protein mRNA	NA	NA	NA	S8AQ69/5e-15/S8AQ69_DACHA Uncharacterized protein OS=Dactylellina haptotyla (strain CBS 200.50) GN=H072_866 PE=4 SV=1	NA	NA	{utg81:486656:487252:+}	{YES}
WH_10005819	gi|759234885|gb|KIW11833.1|/3.85974e-07/hypothetical protein PV08_09106 [Exophiala spinifera]	NA	NA	NA	NA	A0A0D2AYN4/1e-06/A0A0D2AYN4_9EURO Uncharacterized protein OS=Exophiala spinifera GN=PV08_09106 PE=4 SV=1	NA	NA	{utg81:583116:583556:+}	{YES}
WH_10005860	gi|818160382|gb|KKP00639.1|/0/ATP-dependent RNA helicase DBP4 [Trichoderma harzianum]	gi|629719269|ref|XM_007822889.1|/0.0/Metarhizium robertsii ARSEF 23 ATP-dependent RNA helicase DBP4 mRNA	Q4IAS1/0.0/DBP4_GIBZE ATP-dependent RNA helicase DBP4 OS=Gibberella zeae (strain PH-1 / ATCC MYA-4620 / FGSC 9075 / NRRL 31084) GN=DBP4 PE=3 SV=1	maj:MAA_04793/0.0/ATP-dependent RNA helicase DBP4; K14776 ATP-dependent RNA helicase DDX10/DBP4 [EC:3.6.4.13]	SPAC1093.05/0.0/---	A0A0G0A683/0.0/A0A0G0A683_TRIHA ATP-dependent RNA helicase DBP4 OS=Trichoderma harzianum GN=THAR02_07267 PE=3 SV=1	PF13959/4.2E-21/Domain of unknown function (DUF4217)	biological_process:GO:0006364//rRNA processing;cellular_component:GO:0032040//small-subunit processome;molecular_function:GO:0003723//RNA binding;GO:0004004//ATP-dependent RNA helicase activity;GO:0005524//ATP binding;	{utg81:725801:728495:+}	{YES}
WH_10005883	gi|587667609|gb|EWY89950.1|/9.99522e-62/hypothetical protein FOYG_07594 [Fusarium oxysporum FOSC 3-a]	gi|599121035|ref|XM_007387636.1|/1e-57/Punctularia strigosozonata HHB-11173 SS5 cutinase-domain-containing protein (PUNSTDRAFT_107590), partial mRNA	O59893/5e-56/AXE2_PENPU Acetylxylan esterase 2 OS=Penicillium purpurogenum GN=axe-2 PE=1 SV=1	afm:AFUA_3G00420/4e-60/acetyl xylan esterase (Axe1) (EC:3.-.-.-); K05972 acetylxylan esterase [EC:3.1.1.72]	NA	W9I9K6/3e-61/W9I9K6_FUSOX Uncharacterized protein OS=Fusarium oxysporum FOSC 3-a GN=FOYG_07594 PE=4 SV=1	PF01083/4.2E-36/Cutinase	NA	{utg81:800339:801232:-}	{YES}
WH_10005887	gi|908387075|gb|KND87798.1|/7.44882e-94/hypothetical protein TOPH_07626 [Tolypocladium ophioglossoides CBS 100239]	gi|667653658|ref|XM_008600439.1|/2e-89/Beauveria bassiana ARSEF 2860 Alginate lyase 2 partial mRNA	NA	NA	NA	A0A0L0N0Z9/2e-93/A0A0L0N0Z9_9HYPO Uncharacterized protein OS=Tolypocladium ophioglossoides CBS 100239 GN=TOPH_07626 PE=4 SV=1	PF08787/3.2E-41/Alginate lyase	NA	{utg81:807423:808196:-}	{YES}
WH_10005898	NA	NA	NA	NA	NA	NA	NA	NA	{utg81:840445:840813:-}	{YES}
WH_10005915	gi|629683639|ref|XP_007807115.1|/2.32142e-100/putative chloroperoxidase [Metarhizium acridum CQMa 102] &gt;gi|322701242|gb|EFY92992.1| putative chloroperoxidase [Metarhizium acridum CQMa 102]	gi|953465512|ref|XM_014720745.1|/1e-95/Metarhizium majus ARSEF 297 Chloroperoxidase partial mRNA	P04963/4e-12/PRXC_LEPFU Chloroperoxidase OS=Leptoxyphium fumago GN=CPO PE=1 SV=3	NA	NA	A0A0B2WQ47/1e-98/A0A0B2WQ47_9HYPO Chloroperoxidase OS=Metarhizium album ARSEF 1941 GN=MAM_05996 PE=4 SV=1	PF01328/1.9E-11/Peroxidase, family 2	NA	{utg81:875132:876038:-}	{YES}
WH_10005927	gi|818164024|gb|KKP03732.1|/0/glycosyltransferase sugar-binding region containing DXD domain-containing protein [Trichoderma harzianum]	gi|927414659|ref|XM_014097686.1|/0.0/Trichoderma virens Gv29-8 glycosyltransferase family 32 protein partial mRNA	Q5A4E3/2e-92/OCH1_CANAL Initiation-specific alpha-1,6-mannosyltransferase OS=Candida albicans (strain SC5314 / ATCC MYA-2876) GN=OCH1 PE=3 SV=1	tre:TRIREDRAFT_65646/0.0/glycosyltransferase family 32; K05528 alpha 1,6-mannosyltransferase [EC:2.4.1.232]	SPAC1006.05c/4e-80/---	A0A0F9ZU49/0.0/A0A0F9ZU49_TRIHA Glycosyltransferase sugar-binding region containing DXD domain-containing protein OS=Trichoderma harzianum GN=THAR02_04184 PE=4 SV=1	PF04488/4.0E-13/Glycosyltransferase sugar-binding region containing DXD motif	molecular_function:GO:0016740//transferase activity;	{utg81:919229:920416:+}	{YES}
WH_10005958	gi|927763412|gb|KPA46332.1|/1.23268e-92/hypothetical protein FLAG1_00705 [Fusarium langsethiae]	gi|531988639|emb|HF679024.1|/3e-74/Fusarium fujikuroi IMI 58289 draft genome, chromosome FFUJ_chr02	D4B327/1e-37/PRY1_ARTBC Probable pathogenesis-related protein ARB_02861 OS=Arthroderma benhamiae (strain ATCC MYA-4681 / CBS 112371) GN=ARB_02861 PE=3 SV=2	ani:AN0358.2/1e-18/hypothetical protein; K15071 recyclin-1	YKR013w/2e-18/---	A0A0M9F5D4/4e-92/A0A0M9F5D4_9HYPO Uncharacterized protein OS=Fusarium langsethiae GN=FLAG1_00705 PE=4 SV=1	PF00188/3.8E-20/Cysteine-rich secretory protein family	NA	{utg81:1029922:1031007:+}	{YES}
WH_10006003	gi|748500507|ref|XP_011121207.1|/9.82562e-45/hypothetical protein AOL_s00076g352 [Arthrobotrys oligospora ATCC 24927] &gt;gi|345567212|gb|EGX50147.1| hypothetical protein AOL_s00076g352 [Arthrobotrys oligospora ATCC 24927]	gi|748500506|ref|XM_011122905.1|/1e-44/Arthrobotrys oligospora ATCC 24927 hypothetical protein mRNA	NA	NA	NA	G1X9P5/3e-44/G1X9P5_ARTOA Uncharacterized protein OS=Arthrobotrys oligospora (strain ATCC 24927 / CBS 115.81 / DSM 1491) GN=AOL_s00076g352 PE=4 SV=1	NA	NA	{utg81:1185308:1186345:+}	{YES}
WH_10006030	gi|629731960|ref|XP_007825127.1|/2.06053e-56/secreted protein NIS1 [Metarhizium robertsii ARSEF 23] &gt;gi|322704042|gb|EFY95642.1| secreted protein NIS1 [Metarhizium robertsii ARSEF 23]	gi|629731959|ref|XM_007826936.1|/2e-56/Metarhizium robertsii ARSEF 23 secreted protein NIS1 mRNA	NA	NA	NA	E9F9I9/6e-56/E9F9I9_METRA Secreted protein NIS1 OS=Metarhizium robertsii (strain ARSEF 23 / ATCC MYA-3075) GN=MAA_08938 PE=4 SV=1	NA	NA	{utg81:1286070:1286567:-}	{YES}
WH_10006054	gi|927412100|ref|XP_013951881.1|/0/hypothetical protein TRIVIDRAFT_88735, partial [Trichoderma virens Gv29-8] &gt;gi|358380004|gb|EHK17683.1| hypothetical protein TRIVIDRAFT_88735, partial [Trichoderma virens Gv29-8]	gi|629695488|ref|XM_007814845.1|/0.0/Metarhizium acridum CQMa 102 DDT domain-containing protein partial mRNA	P53125/6e-35/ITC1_YEAST Imitation switch two complex protein 1 OS=Saccharomyces cerevisiae (strain ATCC 204508 / S288c) GN=ITC1 PE=1 SV=1	bsc:COCSADRAFT_171710/1e-125/glycosyltransferase family 57 protein; K03849 alpha-1,3-glucosyltransferase [EC:2.4.1.265]	NA	G9N6C1/0.0/G9N6C1_HYPVG Uncharacterized protein (Fragment) OS=Hypocrea virens (strain Gv29-8 / FGSC 10586) GN=TRIVIDRAFT_88735 PE=4 SV=1	PF15612/4.2E-4/WSTF, HB1, Itc1p, MBD9 motif 1	NA	{utg81:1354810:1358674:+}	{YES}
WH_10006055	gi|18542429|gb|AAL75579.1|AF467983_1/1.1208e-155/serine protease prots [Tolypocladium inflatum]	gi|589111738|ref|XM_006967830.1|/1e-149/Trichoderma reesei QM6a proteinase T-like protein (TRIREDRAFT_123234), mRNA	P29138/1e-141/CUDP_METAN Cuticle-degrading protease OS=Metarhizium anisopliae GN=PR1 PE=1 SV=1	afv:AFLA_027810/1e-73/alkaline serine protease Alp1; K18549 oryzin [EC:3.4.21.63]	SPAC4A8.04/4e-67/---	Q8TGV6/3e-155/Q8TGV6_TOLIN Serine protease prots OS=Tolypocladium inflatum PE=3 SV=1	PF05922/1.0E-9/Peptidase inhibitor I9	molecular_function:GO:0008233//peptidase activity;	{utg81:1360001:1361355:+}	{YES}
WH_10006064	gi|969878507|gb|KUE95762.1|/0/hypothetical protein TGAM01_09762 [Trichoderma gamsii]	gi|629705072|ref|XM_007818504.1|/0.0/Metarhizium robertsii ARSEF 23 autophagy related lipase mRNA	Q7RYY1/0.0/ATG15_NEUCR Putative lipase atg15 OS=Neurospora crassa (strain ATCC 24698 / 74-OR23-1A / CBS 708.71 / DSM 1257 / FGSC 987) GN=atg15 PE=3 SV=3	maj:MAA_00506/0.0/autophagy related lipase; K17900 lipase ATG15 [EC:3.1.1.3]	YCR068w/9e-111/---	G9N6E6/0.0/G9N6E6_HYPVG Uncharacterized protein OS=Hypocrea virens (strain Gv29-8 / FGSC 10586) GN=TRIVIDRAFT_183117 PE=4 SV=1	PF01764/4.6E-8/Lipase (class 3)	biological_process:GO:0006629//lipid metabolic process;molecular_function:GO:0016787//hydrolase activity;	{utg81:1385050:1387011:-}	{YES}
WH_10006129	gi|908389747|gb|KND90401.1|/1.77083e-158/Secreted beta-glucosidase sun1 [Tolypocladium ophioglossoides CBS 100239]	gi|953469910|ref|XM_014722944.1|/1e-145/Metarhizium majus ARSEF 297 SUN domain-containing protein partial mRNA	Q4WGL5/5e-78/SUN1_ASPFU Secreted beta-glucosidase sun1 OS=Neosartorya fumigata (strain ATCC MYA-4609 / Af293 / CBS 101355 / FGSC A1100) GN=sun1 PE=1 SV=1	maj:MAA_00235/2e-145/sun; K01238 SUN family beta-glucosidase [EC:3.2.1.-]	NA	A0A0L0N8L9/5e-158/A0A0L0N8L9_9HYPO Secreted beta-glucosidase sun1 OS=Tolypocladium ophioglossoides CBS 100239 GN=TOPH_04948 PE=4 SV=1	PF03856/2.6E-80/Beta-glucosidase (SUN family)	NA	{utg81:1657080:1658425:-}	{YES}
WH_10006194	gi|18765883|gb|AAL78815.1|AF397022_1/0/family 20 chitobiase [Trichoderma virens] &gt;gi|19073007|gb|AAL84700.1|AF395761_1 chitobiase precursor [Trichoderma virens]	gi|589102080|ref|XM_006963001.1|/0.0/Trichoderma reesei QM6a glycoside hydrolase family 20 (TRIREDRAFT_21725), partial mRNA	D4AUH6/6e-147/HEX1_ARTBC Beta-hexosaminidase ARB_07893 OS=Arthroderma benhamiae (strain ATCC MYA-4681 / CBS 112371) GN=ARB_07893 PE=1 SV=1	tre:TRIREDRAFT_21725/0.0/nag1; glycoside hydrolase family 20; K12373 hexosaminidase [EC:3.2.1.52]	VC0613/7e-36/---	Q8TFA8/0.0/Q8TFA8_HYPVI Beta-hexosaminidase OS=Hypocrea virens GN=nag1 PE=2 SV=1	PF00728/7.9E-92/Glycosyl hydrolase family 20, catalytic domain	biological_process:GO:0005975//carbohydrate metabolic process;molecular_function:GO:0004563//beta-N-acetylhexosaminidase activity;	{utg81:1882049:1883844:-}	{YES}
WH_10006219	gi|818163909|gb|KKP03629.1|/2.54799e-52/mitochondrial import inner membrane translocase subunit TIM9 [Trichoderma harzianum]	gi|573989044|ref|XM_006672380.1|/1e-48/Cordyceps militaris CM01 mitochondrial import inner membrane translocase subunit tim9 (CCM_07242), partial mRNA	Q4IB65/3e-47/TIM9_GIBZE Mitochondrial import inner membrane translocase subunit TIM9 OS=Gibberella zeae (strain PH-1 / ATCC MYA-4620 / FGSC 9075 / NRRL 31084) GN=TIM9 PE=3 SV=1	cmt:CCM_07242/1e-49/mitochondrial import inner membrane translocase subunit tim9; K17777 mitochondrial import inner membrane translocase subunit TIM9	NA	A0A0G0AF11/8e-52/A0A0G0AF11_TRIHA Mitochondrial import inner membrane translocase subunit TIM9 OS=Trichoderma harzianum GN=THAR02_04259 PE=4 SV=1	PF02953/9.7E-18/Tim10/DDP family zinc finger	biological_process:GO:0015031//protein transport;cellular_component:GO:0005739//mitochondrion;molecular_function:GO:0046872//metal ion binding;	{utg81:1965561:1967957:+}	{YES}
WH_10006248	gi|927429736|ref|XP_013960699.1|/1.57016e-86/hypothetical protein TRIVIDRAFT_211744 [Trichoderma virens Gv29-8] &gt;gi|358388901|gb|EHK26494.1| hypothetical protein TRIVIDRAFT_211744 [Trichoderma virens Gv29-8]	gi|629716370|ref|XM_007822003.1|/1e-60/Metarhizium robertsii ARSEF 23 Endopolyphosphatase, Ppn1p-related protein mRNA	Q9P3S1/3e-51/PPN1_NEUCR Endopolyphosphatase OS=Neurospora crassa (strain ATCC 24698 / 74-OR23-1A / CBS 708.71 / DSM 1257 / FGSC 987) GN=epp-1 PE=3 SV=3	maj:MAA_04005/9e-62/Endopolyphosphatase, Ppn1p-related protein; K06018 endopolyphosphatase [EC:3.6.1.10]	NA	G9MG44/5e-86/G9MG44_HYPVG Endopolyphosphatase OS=Hypocrea virens (strain Gv29-8 / FGSC 10586) GN=TRIVIDRAFT_211744 PE=4 SV=1	NA	biological_process:GO:0006797//polyphosphate metabolic process;cellular_component:GO:0005774//vacuolar membrane;molecular_function:GO:0016462//pyrophosphatase activity;	{utg81:2073917:2076141:-}	{YES}
WH_10006251	gi|682398153|gb|KFY75672.1|/1.73895e-34/hypothetical protein V499_04346 [Pseudogymnoascus sp. VKM F-103]	gi|517321537|emb|HF679030.1|/9e-27/Fusarium fujikuroi IMI 58289 draft genome, chromosome FFUJ_chr08	NA	NA	NA	A0A094GUR2/5e-34/A0A094GUR2_9PEZI Uncharacterized protein OS=Pseudogymnoascus pannorum VKM F-103 GN=V499_04346 PE=4 SV=1	PF09044/1.0E-34/Kp4	NA	{utg81:2083433:2083864:-}	{YES}
WH_10006288	gi|927429650|ref|XP_013960656.1|/1.74054e-67/hypothetical protein TRIVIDRAFT_92091 [Trichoderma virens Gv29-8] &gt;gi|358388857|gb|EHK26450.1| hypothetical protein TRIVIDRAFT_92091 [Trichoderma virens Gv29-8]	gi|953407673|ref|XM_014690987.1|/2e-43/Metarhizium brunneum ARSEF 3297 PCI domain-containing protein partial mRNA	NA	mbe:MBM_03974/5e-15/CDP-alcohol phosphatidyltransferase; K00993 ethanolaminephosphotransferase [EC:2.7.8.1]	NA	G9MFZ9/5e-67/G9MFZ9_HYPVG Uncharacterized protein OS=Hypocrea virens (strain Gv29-8 / FGSC 10586) GN=TRIVIDRAFT_92091 PE=4 SV=1	NA	NA	{utg81:2196974:2197691:+}	{YES}
WH_10006360	gi|572277998|gb|ETS01214.1|/0/glycoside hydrolase [Trichoderma reesei RUT C-30]	gi|927428549|ref|XM_014104631.1|/0.0/Trichoderma virens Gv29-8 glycoside hydrolase family 17 protein partial mRNA	Q4WC60/2e-83/BTGE_ASPFU Probable beta-glucosidase btgE OS=Neosartorya fumigata (strain ATCC MYA-4609 / Af293 / CBS 101355 / FGSC A1100) GN=btgE PE=3 SV=2	pic:PICST_89695/4e-40/SCW4.1; Soluble Cell Wall protein (EC:3.2.1.58); K01210 glucan 1,3-beta-glucosidase [EC:3.2.1.58]	YGL028c/4e-44/---	A0A024S7A2/0.0/A0A024S7A2_HYPJE Glycoside hydrolase OS=Trichoderma reesei RUT C-30 GN=M419DRAFT_141702 PE=4 SV=1	NA	NA	{utg81:2433542:2435435:+}	{YES}
WH_10006365	gi|751356820|gb|KIL94542.1|/0/hypothetical protein FAVG1_01473 [Fusarium avenaceum]	gi|596702795|ref|XM_007282819.1|/0.0/Colletotrichum gloeosporioides Nara gc5 protein disulfide isomerase (CGGC5_11244), partial mRNA	P55059/0.0/PDI_HUMIN Protein disulfide-isomerase OS=Humicola insolens PE=1 SV=1	vda:VDAG_03047/0.0/disulfide-isomerase; K09580 protein disulfide-isomerase A1 [EC:5.3.4.1]	SPAC1F5.02/2e-130/---	A0A0B7JS29/0.0/A0A0B7JS29_BIOOC Protein disulfide-isomerase OS=Bionectria ochroleuca GN=BN869_000001560_1 PE=3 SV=1	PF00085/1.5E-31/Thioredoxin	biological_process:GO:0045454//cell redox homeostasis;cellular_component:GO:0005783//endoplasmic reticulum;molecular_function:GO:0003756//protein disulfide isomerase activity;	{utg81:2458623:2460263:-}	{YES}
WH_10006367	gi|748481911|ref|XP_011106858.1|/9.84532e-21/hypothetical protein H072_866 [Dactylellina haptotyla CBS 200.50] &gt;gi|526204934|gb|EPS45105.1| hypothetical protein H072_866 [Dactylellina haptotyla CBS 200.50]	gi|748481910|ref|XM_011108556.1|/2e-19/Dactylellina haptotyla CBS 200.50 hypothetical protein mRNA	NA	NA	NA	S8AQ69/3e-20/S8AQ69_DACHA Uncharacterized protein OS=Dactylellina haptotyla (strain CBS 200.50) GN=H072_866 PE=4 SV=1	NA	NA	{utg81:2466695:2467282:+}	{YES}
WH_10006374	gi|927395079|ref|XP_013943385.1|/0/triacylglycerol lipase [Trichoderma atroviride IMI 206040] &gt;gi|358395806|gb|EHK45193.1| triacylglycerol lipase [Trichoderma atroviride IMI 206040]	gi|927395078|ref|XM_014087910.1|/0.0/Trichoderma atroviride IMI 206040 triacylglycerol lipase partial mRNA	A2QSY5/2e-27/FAEA_ASPNC Probable feruloyl esterase A OS=Aspergillus niger (strain CBS 513.88 / FGSC A1513) GN=faeA PE=3 SV=1	afm:AFUA_6G06510/1e-113/extracellular triacylglycerol lipase (EC:3.1.1.3); K01046 triacylglycerol lipase [EC:3.1.1.3]	YJR107w/1e-22/---	G9NW28/0.0/G9NW28_HYPAI Triacylglycerol lipase OS=Hypocrea atroviridis (strain ATCC 20476 / IMI 206040) GN=TRIATDRAFT_131743 PE=4 SV=1	PF01764/2.0E-30/Lipase (class 3)	biological_process:GO:0006629//lipid metabolic process;molecular_function:GO:0016787//hydrolase activity;	{utg81:2486170:2487402:-}	{YES}
WH_10006395	gi|969884439|gb|KUF01621.1|/9.15694e-19/hypothetical protein TGAM01_03852 [Trichoderma gamsii]	gi|927400844|ref|XM_014090793.1|/2e-18/Trichoderma atroviride IMI 206040 hypothetical protein partial mRNA	NA	NA	NA	G9NMF7/7e-18/G9NMF7_HYPAI Uncharacterized protein OS=Hypocrea atroviridis (strain ATCC 20476 / IMI 206040) GN=TRIATDRAFT_316211 PE=4 SV=1	NA	NA	{utg81:2567734:2568096:-}	{YES}
WH_10006402	gi|927414266|ref|XP_013952964.1|/0/hypothetical protein TRIVIDRAFT_193863 [Trichoderma virens Gv29-8] &gt;gi|358381088|gb|EHK18764.1| hypothetical protein TRIVIDRAFT_193863 [Trichoderma virens Gv29-8]	gi|953472846|ref|XM_014724412.1|/0.0/Metarhizium majus ARSEF 297 negative regulation of gluconeogenesis partial mRNA	Q7S2X0/3e-157/FYV10_NEUCR Protein fyv-10 OS=Neurospora crassa (strain ATCC 24698 / 74-OR23-1A / CBS 708.71 / DSM 1257 / FGSC 987) GN=fyv-10 PE=3 SV=1	maj:MAA_03422/0.0/LisH dimerization motif protein; K18624 macrophage erythroblast attacher	CAC1961/2e-20/---	G9N380/0.0/G9N380_HYPVG Uncharacterized protein OS=Hypocrea virens (strain Gv29-8 / FGSC 10586) GN=TRIVIDRAFT_193863 PE=4 SV=1	PF10607/2.7E-33/CTLH/CRA C-terminal to LisH motif domain	molecular_function:GO:0016787//hydrolase activity;	{utg81:2627075:2630231:-}	{YES}
WH_10006406	gi|748481911|ref|XP_011106858.1|/2.92953e-17/hypothetical protein H072_866 [Dactylellina haptotyla CBS 200.50] &gt;gi|526204934|gb|EPS45105.1| hypothetical protein H072_866 [Dactylellina haptotyla CBS 200.50]	gi|748481910|ref|XM_011108556.1|/2e-17/Dactylellina haptotyla CBS 200.50 hypothetical protein mRNA	NA	NA	NA	S8AQ69/9e-17/S8AQ69_DACHA Uncharacterized protein OS=Dactylellina haptotyla (strain CBS 200.50) GN=H072_866 PE=4 SV=1	NA	NA	{utg81:2653425:2654015:+}	{YES}
WH_10006409	gi|1345373|dbj|BAA12799.1|/7.61541e-116/chitosanase precursor [Fusarium phaseoli]	gi|302892344|ref|XM_003045008.1|/1e-115/Nectria haematococca mpVI 77-13-4 glycoside hydrolase family 75, mRNA	Q875I9/4e-61/CSN_ASPFM Endo-chitosanase OS=Neosartorya fumigata GN=csn PE=1 SV=1	afm:AFUA_6G00500/7e-68/chitosanase (EC:3.2.1.132); K01233 chitosanase [EC:3.2.1.132]	NA	Q00867/2e-115/Q00867_FUSSH Endo-chitosanase OS=Fusarium solani subsp. phaseoli GN=csn PE=3 SV=1	PF07335/2.3E-61/Fungal chitosanase of glycosyl hydrolase group 75	biological_process:GO:0008152//metabolic process;molecular_function:GO:0016798//hydrolase activity, acting on glycosyl bonds;	{utg81:2668315:2669338:+}	{YES}
WH_10006418	gi|367018754|ref|XP_003658662.1|/1.16266e-10/hypothetical protein MYCTH_2313370 [Myceliophthora thermophila ATCC 42464] &gt;gi|347005929|gb|AEO53417.1| hypothetical protein MYCTH_2313370 [Myceliophthora thermophila ATCC 42464]	gi|347005580|gb|CP003002.1|/1e-09/Myceliophthora thermophila ATCC 42464 chromosome 1, complete sequence	NA	NA	NA	G2Q290/4e-10/G2Q290_MYCTT Uncharacterized protein OS=Myceliophthora thermophila (strain ATCC 42464 / BCRC 31852 / DSM 1799) GN=MYCTH_2313370 PE=4 SV=1	NA	NA	{utg81:2704697:2705140:-}	{YES}
WH_10006435	gi|121708841|ref|XP_001272264.1|/7.87433e-12/conserved hypothetical protein [Aspergillus clavatus NRRL 1] &gt;gi|119400412|gb|EAW10838.1| conserved hypothetical protein [Aspergillus clavatus NRRL 1]	gi|517321537|emb|HF679030.1|/2e-10/Fusarium fujikuroi IMI 58289 draft genome, chromosome FFUJ_chr08	NA	NA	NA	S0ECJ6/5e-11/S0ECJ6_GIBF5 Related to KP4 killer toxin OS=Gibberella fujikuroi (strain CBS 195.34 / IMI 58289 / NRRL A-6831) GN=FFUJ_12567 PE=4 SV=1	PF09044/1.0E-17/Kp4	NA	{utg81:2780592:2780867:+}	{YES}
WH_10006442	gi|119500676|ref|XP_001267095.1|/1.34666e-117/WSC domain protein [Neosartorya fischeri NRRL 181] &gt;gi|119415260|gb|EAW25198.1| WSC domain protein [Neosartorya fischeri NRRL 181]	gi|119500675|ref|XM_001267094.1|/1e-117/Neosartorya fischeri NRRL 181 WSC domain protein (NFIA_106870) partial mRNA	D4AUF1/2e-12/WSCD1_ARTBC WSC domain-containing protein ARB_07867 OS=Arthroderma benhamiae (strain ATCC MYA-4681 / CBS 112371) GN=ARB_07867 PE=1 SV=1	lbc:LACBIDRAFT_318804/2e-10/glycoside hydrolase family 71 protein; K08254 glucan endo-1,3-alpha-glucosidase [EC:3.2.1.59]	NA	A1CX46/4e-117/A1CX46_NEOFI WSC domain protein OS=Neosartorya fischeri (strain ATCC 1020 / DSM 3700 / FGSC A1164 / NRRL 181) GN=NFIA_106870 PE=4 SV=1	PF01822/3.0E-15/WSC domain	NA	{utg81:2882373:2883125:-}	{YES}
WH_10006444	gi|119500672|ref|XP_001267093.1|/2.41258e-150/hypothetical protein NFIA_106850 [Neosartorya fischeri NRRL 181] &gt;gi|119415258|gb|EAW25196.1| hypothetical protein NFIA_106850 [Neosartorya fischeri NRRL 181]	gi|170940748|emb|CU633895.1|/1e-41/Podospora anserina S mat+ genomic DNA chromosome 4, supercontig 4	NA	NA	NA	A0A0K8L5S4/5e-134/A0A0K8L5S4_9EURO Uncharacterized protein OS=Neosartorya udagawae GN=AUD_2580 PE=4 SV=1	NA	NA	{utg81:2884613:2885482:-}	{YES}
WH_10006464	gi|818165232|gb|KKP04803.1|/2.98571e-37/60S acidic ribosomal protein P2 [Trichoderma harzianum]	gi|16904072|gb|AF434667.1|/1e-35/Rhodotorula glutinis acyl carrier protein mRNA, complete cds	Q96UQ7/6e-38/RLA2_RHOGU 60S acidic ribosomal protein P2 OS=Rhodotorula glutinis PE=1 SV=1	smp:SMAC_00256/4e-36/60S acidic ribosomal protein P2; K02943 large subunit ribosomal protein LP2	SPAC1071.08/5e-30/---	A0A061BFD0/5e-37/A0A061BFD0_RHOTO RHTO0S16e00518g1_1 OS=Rhodosporidium toruloides GN=RHTO0S_16e00518g PE=3 SV=1	PF00428/7.5E-27/60s Acidic ribosomal protein	biological_process:GO:0006414//translational elongation;cellular_component:GO:0005840//ribosome;molecular_function:GO:0003735//structural constituent of ribosome;	{utg81:2956205:2956667:+}	{YES}
WH_10006481	gi|631240012|ref|XP_007914928.1|/2.08795e-108/putative metalloprotease protein [Phaeoacremonium minimum UCRPA7] &gt;gi|500257067|gb|EOO00261.1| putative metalloprotease protein [Phaeoacremonium minimum UCRPA7]	gi|576045677|ref|XM_006696649.1|/1e-107/Chaetomium thermophilum var. thermophilum DSM 1495 metalloprotease MEP1-like protein (CTHT_0064060), partial mRNA	D1ZSU8/5e-105/MEP1_SORMK Extracellular metalloprotease SMAC_06893 OS=Sordaria macrospora (strain ATCC MYA-333 / DSM 997 / K(L3346) / K-hell) GN=SMAC_06893 PE=3 SV=1	ani:AN6426.2/5e-49/hypothetical protein; K07762 pappalysin-1 [EC:3.4.24.79]	NA	G0SEK4/1e-106/G0SEK4_CHATD Metalloprotease MEP1-like protein OS=Chaetomium thermophilum (strain DSM 1495 / CBS 144.50 / IMI 039719) GN=CTHT_0064060 PE=4 SV=1	PF05572/1.8E-17/Pregnancy-associated plasma protein-A	NA	{utg81:2997226:2998175:+}	{YES}
WH_10006486	gi|927411140|ref|XP_013951401.1|/0/glycoside hydrolase family 37 protein [Trichoderma virens Gv29-8] &gt;gi|358379522|gb|EHK17202.1| glycoside hydrolase family 37 protein [Trichoderma virens Gv29-8]	gi|927411139|ref|XM_014095926.1|/0.0/Trichoderma virens Gv29-8 glycoside hydrolase family 37 protein partial mRNA	Q54QZ5/1e-111/TREA_DICDI Trehalase OS=Dictyostelium discoideum GN=treh PE=3 SV=1	cmt:CCM_08782/0.0/trehalase precursor; K01194 alpha,alpha-trehalase [EC:3.2.1.28]	ECU02g1370/4e-67/---	G9N893/0.0/G9N893_HYPVG Trehalase OS=Hypocrea virens (strain Gv29-8 / FGSC 10586) GN=TRIVIDRAFT_42275 PE=3 SV=1	PF01204/5.8E-115/Trehalase	biological_process:GO:0005991//trehalose metabolic process;molecular_function:GO:0004555//alpha,alpha-trehalase activity;	{utg81:3015345:3017444:-}	{YES}
WH_10006491	gi|969877823|gb|KUE95102.1|/0/hypothetical protein TGAM01_10429 [Trichoderma gamsii]	gi|667658144|ref|XM_008602682.1|/0.0/Beauveria bassiana ARSEF 2860 tyrosinase precursor partial mRNA	Q92396/1e-65/TYRO_PODAS Tyrosinase OS=Podospora anserina GN=TYR PE=2 SV=1	cmt:CCM_08750/0.0/tyrosinase precursor; K00505 tyrosinase [EC:1.14.18.1]	NA	A0A0F9X0I7/0.0/A0A0F9X0I7_TRIHA Uncharacterized protein OS=Trichoderma harzianum GN=THAR02_09730 PE=4 SV=1	PF00264/1.4E-37/Common central domain of tyrosinase	biological_process:GO:0008152//metabolic process;	{utg81:3035984:3038049:+}	{YES}
WH_10006518	gi|908388533|gb|KND89218.1|/0/Uncharacterized protein TOPH_06205 [Tolypocladium ophioglossoides CBS 100239]	gi|629690904|ref|XM_007812553.1|/0.0/Metarhizium acridum CQMa 102 ser/Thr protein phosphatase partial mRNA	D4B093/3e-134/A1864_ARTBC Secreted protein ARB_01864 OS=Arthroderma benhamiae (strain ATCC MYA-4681 / CBS 112371) GN=ARB_01864 PE=1 SV=1	NA	SPAC1039.02/4e-127/---	A0A0L0N519/0.0/A0A0L0N519_9HYPO Uncharacterized protein OS=Tolypocladium ophioglossoides CBS 100239 GN=TOPH_06205 PE=4 SV=1	PF00149/1.1E-8/Calcineurin-like phosphoesterase	biological_process:GO:0009166//nucleotide catabolic process;cellular_component:GO:0005829//cytosol;GO:0000324//fungal-type vacuole;molecular_function:GO:0016787//hydrolase activity;	{utg81:3178975:3180867:-}	{YES}
WH_10006542	gi|584133335|gb|EWG42708.1|/4.15654e-21/hypothetical protein FVEG_04456 [Fusarium verticillioides 7600]	gi|517314787|emb|HF679026.1|/2e-19/Fusarium fujikuroi IMI 58289 draft genome, chromosome FFUJ_chr04	NA	NA	NA	W7LU08/1e-20/W7LU08_GIBM7 Uncharacterized protein OS=Gibberella moniliformis (strain M3125 / FGSC 7600) GN=FVEG_04456 PE=4 SV=1	NA	NA	{utg81:3327839:3328294:+}	{YES}
WH_10006559	NA	NA	NA	NA	NA	NA	NA	NA	{utg81:3470773:3471380:+}	{YES}
WH_10006568	gi|927411162|ref|XP_013951412.1|/0/hypothetical protein TRIVIDRAFT_88460 [Trichoderma virens Gv29-8] &gt;gi|358379534|gb|EHK17214.1| hypothetical protein TRIVIDRAFT_88460 [Trichoderma virens Gv29-8]	gi|589111738|ref|XM_006967830.1|/0.0/Trichoderma reesei QM6a proteinase T-like protein (TRIREDRAFT_123234), mRNA	P29138/0.0/CUDP_METAN Cuticle-degrading protease OS=Metarhizium anisopliae GN=PR1 PE=1 SV=1	ani:AN5558.2/6e-104/similar to alkaline protease; K18549 oryzin [EC:3.4.21.63]	SPAC4A8.04/2e-88/---	G9N8A5/0.0/G9N8A5_HYPVG Uncharacterized protein OS=Hypocrea virens (strain Gv29-8 / FGSC 10586) GN=TRIVIDRAFT_88460 PE=3 SV=1	PF05922/6.9E-13/Peptidase inhibitor I9	biological_process:GO:0006508//proteolysis;molecular_function:GO:0004252//serine-type endopeptidase activity;	{utg81:3499680:3501048:-}	{YES}
WH_10006573	gi|927411506|ref|XP_013951584.1|/0/glycoside hydrolase family 17 protein [Trichoderma virens Gv29-8] &gt;gi|358379711|gb|EHK17391.1| glycoside hydrolase family 17 protein [Trichoderma virens Gv29-8]	gi|927411505|ref|XM_014096109.1|/0.0/Trichoderma virens Gv29-8 glycoside hydrolase family 17 protein mRNA	Q2UUZ1/1e-93/EGLC_ASPOR Probable glucan endo-1,3-beta-glucosidase eglC OS=Aspergillus oryzae (strain ATCC 42149 / RIB 40) GN=eglC PE=3 SV=1	tre:TRIREDRAFT_66792/4e-177/glycoside hydrolase family 17; K01199 glucan endo-1,3-beta-D-glucosidase [EC:3.2.1.39]	SPAC26H5.08c/2e-18/---	G9N8G8/0.0/G9N8G8_HYPVG Glycoside hydrolase family 17 protein OS=Hypocrea virens (strain Gv29-8 / FGSC 10586) GN=TRIVIDRAFT_111476 PE=4 SV=1	NA	NA	{utg81:3511427:3512632:-}	{YES}
WH_10006583	gi|818155561|gb|KKO97128.1|/3.15218e-132/hypothetical protein THAR02_10772 [Trichoderma harzianum]	gi|927400142|ref|XM_014090442.1|/1e-130/Trichoderma atroviride IMI 206040 polysaccharide lyase family 7 protein partial mRNA	NA	NA	NA	A0A0F9ZVK3/1e-131/A0A0F9ZVK3_TRIHA Uncharacterized protein OS=Trichoderma harzianum GN=THAR02_10772 PE=4 SV=1	PF08787/1.8E-42/Alginate lyase	molecular_function:GO:0016829//lyase activity;	{utg81:3541762:3542514:+}	{YES}
WH_10006584	gi|924818753|gb|KOS16717.1|/2.06072e-119/hypothetical protein ESCO_004946 [Escovopsis weberi]	gi|927400378|ref|XM_014090560.1|/1e-116/Trichoderma atroviride IMI 206040 glycoside hydrolase family 75 protein partial mRNA	Q4WB37/3e-64/CSN_ASPFU Endo-chitosanase OS=Neosartorya fumigata (strain ATCC MYA-4609 / Af293 / CBS 101355 / FGSC A1100) GN=csn PE=3 SV=1	afm:AFUA_6G00500/2e-64/chitosanase (EC:3.2.1.132); K01233 chitosanase [EC:3.2.1.132]	NA	A0A0M8MTY5/6e-119/A0A0M8MTY5_9HYPO Uncharacterized protein OS=Escovopsis weberi GN=ESCO_004946 PE=4 SV=1	PF07335/4.4E-60/Fungal chitosanase of glycosyl hydrolase group 75	biological_process:GO:0000272//polysaccharide catabolic process;cellular_component:GO:0005576//extracellular region;molecular_function:GO:0016977//chitosanase activity;	{utg81:3544153:3545049:+}	{YES}
WH_10006585	gi|818162911|gb|KKP02770.1|/6.44355e-11/hypothetical protein THAR02_05159 [Trichoderma harzianum]	gi|927411325|ref|XM_014096019.1|/5e-08/Trichoderma virens Gv29-8 hypothetical protein mRNA	NA	NA	NA	A0A0F9XDW7/2e-10/A0A0F9XDW7_TRIHA Uncharacterized protein OS=Trichoderma harzianum GN=THAR02_05159 PE=4 SV=1	NA	NA	{utg81:3545705:3546088:-}	{YES}
WH_10006589	gi|729189211|emb|CEJ80554.1|/1.81393e-178/hypothetical protein VHEMI00730 [Torrubiella hemipterigena]	gi|953471506|ref|XM_014723742.1|/1e-168/Metarhizium majus ARSEF 297 B-(1-6) glucan synthase partial mRNA	NA	NA	NA	A0A0A1T5E5/6e-178/A0A0A1T5E5_9HYPO Uncharacterized protein OS=Torrubiella hemipterigena GN=VHEMI00730 PE=4 SV=1	NA	NA	{utg81:3551560:3552649:-}	{YES}
WH_10006590	gi|818158364|gb|KKO99042.1|/0/FAD binding domain-containing protein [Trichoderma harzianum]	gi|667659088|ref|XM_008603154.1|/0.0/Beauveria bassiana ARSEF 2860 6-hydroxy-D-nicotine oxidase partial mRNA	D7UQ40/2e-45/SOL5_ALTSO Bifunctional solanapyrone synthase OS=Alternaria solani GN=sol5 PE=1 SV=1	maj:MAA_04098/7e-11/D-lactate dehydrogenase (cytochrome); K00102 D-lactate dehydrogenase (cytochrome) [EC:1.1.2.4]	mlr6875/3e-23/---	A0A0F9XEI9/0.0/A0A0F9XEI9_TRIHA FAD binding domain-containing protein OS=Trichoderma harzianum GN=THAR02_08848 PE=4 SV=1	PF01565/1.3E-24/FAD binding domain	biological_process:GO:0055114//oxidation-reduction process;molecular_function:GO:0016614//oxidoreductase activity, acting on CH-OH group of donors;GO:0050660//flavin adenine dinucleotide binding;	{utg81:3557749:3559450:-}	{YES}
WH_10006604	gi|927417138|ref|XP_013954400.1|/0/hypothetical protein TRIVIDRAFT_47972 [Trichoderma virens Gv29-8] &gt;gi|358382535|gb|EHK20207.1| hypothetical protein TRIVIDRAFT_47972 [Trichoderma virens Gv29-8]	gi|347008289|gb|CP003003.1|/1e-53/Myceliophthora thermophila ATCC 42464 chromosome 2, complete sequence	NA	NA	NA	G9N003/0.0/G9N003_HYPVG Uncharacterized protein OS=Hypocrea virens (strain Gv29-8 / FGSC 10586) GN=TRIVIDRAFT_47972 PE=4 SV=1	NA	NA	{utg81:3608187:3609446:+}	{YES}
WH_10006605	gi|927417140|ref|XP_013954401.1|/0/hypothetical protein TRIVIDRAFT_155466 [Trichoderma virens Gv29-8] &gt;gi|358382536|gb|EHK20208.1| hypothetical protein TRIVIDRAFT_155466 [Trichoderma virens Gv29-8]	gi|317149731|ref|XM_001823580.2|/1e-149/Aspergillus oryzae RIB40 FAD binding domain protein, mRNA	D4B1Z7/4e-51/A2478_ARTBC Uncharacterized FAD-linked oxidoreductase ARB_02478 OS=Arthroderma benhamiae (strain ATCC MYA-4681 / CBS 112371) GN=ARB_02478 PE=1 SV=1	pbn:PADG_12043/2e-07/PADG_06140, PADG_06141; cysteine desulfurase, mitochondrial; K04487 cysteine desulfurase [EC:2.8.1.7]	mlr6875/6e-11/---	G9N004/0.0/G9N004_HYPVG Uncharacterized protein OS=Hypocrea virens (strain Gv29-8 / FGSC 10586) GN=TRIVIDRAFT_155466 PE=4 SV=1	PF08031/3.0E-8/Berberine and berberine like	biological_process:GO:0055114//oxidation-reduction process;cellular_component:GO:0016021//integral component of membrane;GO:0044424//intracellular part;molecular_function:GO:0016614//oxidoreductase activity, acting on CH-OH group of donors;GO:0016705//oxidoreductase activity, acting on paired donors, with incorporation or reduction of molecular oxygen;GO:0005506//iron ion binding;GO:0004497//mono…	{utg81:3610638:3612377:-}	{YES}
WH_10006616	gi|768692077|gb|KJJ21433.1|/3.96017e-47/hypothetical protein U727_0043274161 [Penicillium solitum]	NA	NA	NA	NA	A0A0D9M3W7/1e-46/A0A0D9M3W7_9EURO Uncharacterized protein OS=Penicillium solitum GN=U727_0043274161 PE=4 SV=1	NA	NA	{utg81:3645454:3646463:+}	{YES}
WH_10006618	gi|751760727|gb|KIN08900.1|/0/glycoside hydrolase family 81 protein [Oidiodendron maius Zn]	gi|589105412|ref|XM_006964667.1|/0.0/Trichoderma reesei QM6a glycoside hydrolase family 81 (TRIREDRAFT_73256), partial mRNA	D4AZ24/2e-39/ENG1_ARTBC Probable endo-1,3(4)-beta-glucanase ARB_01444 OS=Arthroderma benhamiae (strain ATCC MYA-4681 / CBS 112371) GN=ARB_01444 PE=1 SV=1	tre:TRIREDRAFT_73256/0.0/glycoside hydrolase family 81; K01180 endo-1,3(4)-beta-glucanase [EC:3.2.1.6]	SPAC23D3.10c/3e-41/---	A0A0C3I1C7/0.0/A0A0C3I1C7_9PEZI Glycoside hydrolase family 81 protein OS=Oidiodendron maius Zn GN=OIDMADRAFT_37889 PE=4 SV=1	PF03639/9.4E-113/Glycosyl hydrolase family 81	molecular_function:GO:0052861//glucan endo-1,3-beta-glucanase activity, C-3 substituted reducing group;	{utg81:3649819:3653061:-}	{YES}
WH_10006625	gi|631248707|ref|XP_007919275.1|/3.72036e-39/hypothetical protein UCRPA7_8572 [Phaeoacremonium minimum UCRPA7] &gt;gi|500252076|gb|EON95929.1| hypothetical protein UCRPA7_8572 [Phaeoacremonium minimum UCRPA7]	gi|631248706|ref|XM_007921084.1|/6e-37/Togninia minima UCRPA7 hypothetical protein mRNA	NA	NA	NA	R8B9E9/1e-38/R8B9E9_TOGMI Uncharacterized protein OS=Togninia minima (strain UCR-PA7) GN=UCRPA7_8572 PE=4 SV=1	NA	cellular_component:GO:0016021//integral component of membrane;	{utg81:3848734:3849063:-}	{YES}
WH_10006628	gi|615438476|ref|XP_007590862.1|/1.3345e-58/hypothetical protein CFIO01_10803 [Colletotrichum fioriniae PJ7] &gt;gi|588905823|gb|EXF85508.1| hypothetical protein CFIO01_10803 [Colletotrichum fioriniae PJ7]	gi|699040812|emb|HG970332.1|/3e-36/Fusarium graminearum chromosome 1, complete genome	NA	NA	NA	A0A010SKW2/4e-58/A0A010SKW2_9PEZI Uncharacterized protein OS=Colletotrichum fioriniae PJ7 GN=CFIO01_10803 PE=4 SV=1	NA	NA	{utg81:3988290:3988961:-}	{YES}
WH_10006630	gi|477517136|gb|ENH69385.1|/2.62167e-134/hypothetical protein FOC1_g10011736 [Fusarium oxysporum f. sp. cubense race 1]	gi|531988639|emb|HF679024.1|/1e-119/Fusarium fujikuroi IMI 58289 draft genome, chromosome FFUJ_chr02	NA	NA	NA	N4UH65/8e-134/N4UH65_FUSC1 Uncharacterized protein OS=Fusarium oxysporum f. sp. cubense (strain race 1) GN=FOC1_g10011736 PE=4 SV=1	NA	NA	{utg81:4005848:4006738:+}	{YES}
WH_10006631	gi|748500507|ref|XP_011121207.1|/8.83443e-55/hypothetical protein AOL_s00076g352 [Arthrobotrys oligospora ATCC 24927] &gt;gi|345567212|gb|EGX50147.1| hypothetical protein AOL_s00076g352 [Arthrobotrys oligospora ATCC 24927]	gi|748500506|ref|XM_011122905.1|/9e-55/Arthrobotrys oligospora ATCC 24927 hypothetical protein mRNA	NA	NA	NA	G1X9P5/3e-54/G1X9P5_ARTOA Uncharacterized protein OS=Arthrobotrys oligospora (strain ATCC 24927 / CBS 115.81 / DSM 1491) GN=AOL_s00076g352 PE=4 SV=1	NA	NA	{utg81:4020307:4021344:+}	{YES}
WH_10006644	gi|380490787|emb|CCF35771.1|/0/polysaccharide deacetylase [Colletotrichum higginsianum]	gi|827064225|ref|XM_008095461.1|/0.0/Colletotrichum graminicola M1.001 polysaccharide deacetylase partial mRNA	D4AM78/3e-16/CDA_ARTBC Chitin deacetylase ARB_04768 OS=Arthroderma benhamiae (strain ATCC MYA-4681 / CBS 112371) GN=ARB_04768 PE=3 SV=1	afm:AFUA_6G10430/9e-11/chitin deacetylase (EC:3.5.1.41); K01452 chitin deacetylase [EC:3.5.1.41]	ML1950/4e-15/---	H1V6B9/0.0/H1V6B9_COLHI Polysaccharide deacetylase OS=Colletotrichum higginsianum (strain IMI 349063) GN=CH063_07481 PE=4 SV=1	PF01522/1.4E-14/Polysaccharide deacetylase	biological_process:GO:0005975//carbohydrate metabolic process;molecular_function:GO:0016810//hydrolase activity, acting on carbon-nitrogen (but not peptide) bonds;	{utg81:4118874:4121258:+}	{YES}
WH_10006658	gi|969886722|gb|KUF03892.1|/0/sulphydryl oxidase [Trichoderma gamsii]	gi|367033138|ref|XM_003665804.1|/0.0/Myceliophthora thermophila ATCC 42464 pyridine nucleotide-disulfide oxidoreductase-like protein (MYCTH_112714) mRNA, complete cds	D4APQ6/1e-101/TRXR_ARTBC Probable thioredoxin reductase ARB_06224 OS=Arthroderma benhamiae (strain ATCC MYA-4681 / CBS 112371) GN=ARB_06224 PE=1 SV=1	fgr:FGSG_02917/8e-06/hypothetical protein; K19069 cellobiose dehydrogenase (acceptor) [EC:1.1.99.18]	DR0412/2e-31/---	A0A0M9VRV2/0.0/A0A0M9VRV2_9HYPO Alkyl hydroperoxide reductase subunit F OS=Escovopsis weberi GN=ESCO_005841 PE=4 SV=1	PF07992/3.8E-12/Pyridine nucleotide-disulphide oxidoreductase	biological_process:GO:0055114//oxidation-reduction process;molecular_function:GO:0016491//oxidoreductase activity;	{utg81:4403786:4405121:-}	{YES}
WH_10006659	gi|927389091|ref|XP_013940391.1|/4.90951e-124/hypothetical protein TRIATDRAFT_229748 [Trichoderma atroviride IMI 206040] &gt;gi|358392798|gb|EHK42202.1| hypothetical protein TRIATDRAFT_229748 [Trichoderma atroviride IMI 206040]	gi|341599477|emb|FR718886.1|/1e-107/Botryotinia fuckeliana B05.10 bcboa17 gene	O74628/2e-48/YQ53_SCHPO Uncharacterized oxidoreductase C162.03 OS=Schizosaccharomyces pombe (strain 972 / ATCC 24843) GN=SPCC162.03 PE=3 SV=1	dha:DEHA2G02684g/9e-26/DEHA2G02684p; K16066 3-hydroxy acid dehydrogenase / malonic semialdehyde reductase [EC:1.1.1.381 1.1.1.-]	L172964/5e-52/---	G9P5X8/1e-123/G9P5X8_HYPAI Uncharacterized protein OS=Hypocrea atroviridis (strain ATCC 20476 / IMI 206040) GN=TRIATDRAFT_229748 PE=3 SV=1	PF00106/5.7E-52/short chain dehydrogenase	NA	{utg81:4406140:4406961:-}	{YES}
WH_10006662	gi|927417012|ref|XP_013954337.1|/0/hypothetical protein TRIVIDRAFT_209784 [Trichoderma virens Gv29-8] &gt;gi|358382472|gb|EHK20144.1| hypothetical protein TRIVIDRAFT_209784 [Trichoderma virens Gv29-8]	gi|629717924|ref|XM_007822485.1|/0.0/Metarhizium robertsii ARSEF 23 duf1680 domain containing protein mRNA	NA	NA	NA	G9MZT8/0.0/G9MZT8_HYPVG Uncharacterized protein OS=Hypocrea virens (strain Gv29-8 / FGSC 10586) GN=TRIVIDRAFT_209784 PE=4 SV=1	PF07944/2.9E-21/Beta-L-arabinofuranosidase, GH127	molecular_function:GO:0003824//catalytic activity;	{utg81:4413605:4415772:-}	{YES}
WH_10006672	gi|818164708|gb|KKP04340.1|/0/hypothetical protein THAR02_03543 [Trichoderma harzianum]	gi|927417039|ref|XM_014098876.1|/0.0/Trichoderma virens Gv29-8 glycoside hydrolase family 2 protein partial mRNA	C0LRA7/0.0/EBDG_HYPVI Exo-beta-D-glucosaminidase OS=Hypocrea virens GN=gls1 PE=2 SV=1	tre:TRIREDRAFT_77299/0.0/glycoside hydrolase family 2; K15855 exo-1,4-beta-D-glucosaminidase [EC:3.2.1.165]	XF0846/4e-09/---	A0A0F9XII5/0.0/A0A0F9XII5_TRIHA Uncharacterized protein OS=Trichoderma harzianum GN=THAR02_03543 PE=4 SV=1	PF00703/2.9E-13/Glycosyl hydrolases family 2	biological_process:GO:0000272//polysaccharide catabolic process;cellular_component:GO:0005576//extracellular region;molecular_function:GO:0004553//hydrolase activity, hydrolyzing O-glycosyl compounds;	{utg81:4445580:4448282:+}	{YES}
WH_10006685	gi|587708422|gb|EWZ79759.1|/7.73946e-51/hypothetical protein FOWG_16087 [Fusarium oxysporum f. sp. lycopersici MN25]	gi|768856036|gb|CP006453.1|/8e-15/Saccharomyces cerevisiae YJM627 chromosome XII sequence	NA	NA	NA	W9LE05/2e-50/W9LE05_FUSOX Uncharacterized protein OS=Fusarium oxysporum f. sp. lycopersici MN25 GN=FOWG_16087 PE=4 SV=1	NA	NA	{utg81:4482470:4483448:-}	{YES}
WH_10006701	gi|927418698|ref|XP_013955180.1|/7.38623e-67/hypothetical protein TRIVIDRAFT_51237 [Trichoderma virens Gv29-8] &gt;gi|358383320|gb|EHK20987.1| hypothetical protein TRIVIDRAFT_51237 [Trichoderma virens Gv29-8]	gi|126012630|gb|AC198472.1|/3e-45/Trichoderma reesei clone JGIBOIT-21C10, complete sequence	NA	NA	NA	G9MX54/2e-66/G9MX54_HYPVG Uncharacterized protein OS=Hypocrea virens (strain Gv29-8 / FGSC 10586) GN=TRIVIDRAFT_51237 PE=4 SV=1	NA	NA	{utg81:4539981:4540511:+}	{YES}
WH_10006705	gi|818164880|gb|KKP04492.1|/1.66162e-74/hypothetical protein THAR02_03436 [Trichoderma harzianum]	gi|589099082|ref|XM_006961502.1|/2e-73/Trichoderma reesei QM6a predicted protein (TRIREDRAFT_102500), partial mRNA	NA	NA	NA	A0A0F9ZWR8/5e-74/A0A0F9ZWR8_TRIHA Uncharacterized protein OS=Trichoderma harzianum GN=THAR02_03436 PE=4 SV=1	NA	NA	{utg81:4547472:4548008:-}	{YES}
WH_10006709	gi|589105117|ref|XP_006964581.1|/9.40574e-69/predicted protein [Trichoderma reesei QM6a] &gt;gi|340519191|gb|EGR49430.1| predicted protein [Trichoderma reesei QM6a] &gt;gi|572279678|gb|ETS02797.1| hypothetical protein M419DRAFT_34512 [Trichoderma reesei RUT C-30]	gi|699031042|emb|HG970335.1|/1e-33/Fusarium graminearum chromosome 4, complete genome	NA	NA	NA	A0A024SF27/3e-68/A0A024SF27_HYPJE Uncharacterized protein OS=Trichoderma reesei RUT C-30 GN=M419DRAFT_34512 PE=4 SV=1	NA	NA	{utg81:4561200:4561764:-}	{YES}
WH_10006748	gi|572279795|gb|ETS02914.1|/2.67763e-107/putative cutinase [Trichoderma reesei RUT C-30]	gi|927428609|ref|XM_014104661.1|/1e-101/Trichoderma virens Gv29-8 carbohydrate esterase family 5 protein mRNA	Q9Y7G8/1e-48/CUTI_PYRBR Cutinase OS=Pyrenopeziza brassicae PE=3 SV=1	mbe:MBM_03198/3e-44/cutinase; K08095 cutinase [EC:3.1.1.74]	NA	A0A024SC78/8e-107/A0A024SC78_HYPJE Cutinase OS=Trichoderma reesei RUT C-30 GN=M419DRAFT_76732 PE=3 SV=1	PF01083/2.2E-44/Cutinase	molecular_function:GO:0052689//carboxylic ester hydrolase activity;	{utg81:4740615:4741437:-}	{YES}
WH_10006765	gi|969887930|gb|KUF05096.1|/8.59859e-21/cerato-ulmin [Trichoderma gamsii]	gi|927418147|ref|XM_014099430.1|/5e-20/Trichoderma virens Gv29-8 hydrophobin partial mRNA	Q9UVI4/9e-19/THYD_CLAFS Trihydrophobin OS=Claviceps fusiformis GN=TH1 PE=1 SV=1	NA	NA	A7LNX4/1e-19/A7LNX4_HYPVI Hydrophobin OS=Hypocrea virens PE=4 SV=1	PF06766/1.5E-20/Fungal hydrophobin	NA	{utg81:4901010:4901424:+}	{YES}
WH_10006777	gi|734657897|gb|KHN94969.1|/1.48349e-16/hypothetical protein MAM_07196 [Metarhizium album ARSEF 1941]	gi|953462132|ref|XM_014719055.1|/1e-12/Metarhizium majus ARSEF 297 hypothetical protein partial mRNA	NA	NA	NA	A0A0B2WMN9/5e-16/A0A0B2WMN9_9HYPO Uncharacterized protein OS=Metarhizium album ARSEF 1941 GN=MAM_07196 PE=4 SV=1	NA	NA	{utg81:4934541:4935176:+}	{YES}
WH_10006809	gi|969879854|gb|KUE97081.1|/2.29099e-21/hypothetical protein TGAM01_08395 [Trichoderma gamsii]	gi|927388814|ref|XM_014084778.1|/3e-21/Trichoderma atroviride IMI 206040 hypothetical protein partial mRNA	NA	NA	NA	G9P4T6/8e-21/G9P4T6_HYPAI Uncharacterized protein OS=Hypocrea atroviridis (strain ATCC 20476 / IMI 206040) GN=TRIATDRAFT_84221 PE=4 SV=1	NA	NA	{utg81:5020317:5021001:+}	{YES}
WH_10006816	gi|302912013|ref|XP_003050619.1|/1.17002e-150/predicted protein [Nectria haematococca mpVI 77-13-4] &gt;gi|256731556|gb|EEU44906.1| predicted protein [Nectria haematococca mpVI 77-13-4]	gi|367026361|ref|XM_003662417.1|/1e-141/Myceliophthora thermophila ATCC 42464 survival protein sure-likephosphatase/nucleotidase-like protein (MYCTH_94504) mRNA, complete cds	P30887/5e-22/PHO2_YARLI Acid phosphatase OS=Yarrowia lipolytica (strain CLIB 122 / E 150) GN=PHO2 PE=3 SV=2	cot:CORT_0A07810/1e-31/Pho100 inducible acid phosphatase; K03787 5'-nucleotidase [EC:3.1.3.5]	alr4846/3e-10/---	G9P4M1/2e-145/G9P4M1_HYPAI Uncharacterized protein OS=Hypocrea atroviridis (strain ATCC 20476 / IMI 206040) GN=TRIATDRAFT_28964 PE=4 SV=1	PF01975/2.9E-21/Survival protein SurE	molecular_function:GO:0016787//hydrolase activity;	{utg81:5041270:5042236:-}	{YES}
WH_10006817	gi|818159143|gb|KKO99649.1|/0/hypothetical protein THAR02_08233 [Trichoderma harzianum]	gi|761842220|ref|XM_011412389.1|/0.0/Metarhizium robertsii ARSEF 23 prefoldin subunit mRNA	P24504/8e-147/NUP3_PENSQ Nuclease PA3 OS=Penicillium sp. PE=1 SV=1	aor:AOR_1_1366164/8e-94/AO090001000075; nuclease S1; K05986 nuclease S1 [EC:3.1.30.1]	NA	A0A0F9X4X2/0.0/A0A0F9X4X2_TRIHA Uncharacterized protein OS=Trichoderma harzianum GN=THAR02_08233 PE=4 SV=1	PF02265/1.3E-66/S1/P1 Nuclease	biological_process:GO:0006308//DNA catabolic process;GO:0090305//nucleic acid phosphodiester bond hydrolysis;molecular_function:GO:0004519//endonuclease activity;GO:0003676//nucleic acid binding;	{utg81:5044688:5045778:+}	{YES}
WH_10006822	gi|924819062|gb|KOS17025.1|/5.11103e-18/hypothetical protein ESCO_005953 [Escovopsis weberi]	gi|302510622|ref|XM_003017217.1|/1e-15/Arthroderma benhamiae CBS 112371 hypothetical protein, mRNA	NA	NA	NA	A0A0M9VRW6/2e-17/A0A0M9VRW6_9HYPO Uncharacterized protein OS=Escovopsis weberi GN=ESCO_005953 PE=4 SV=1	NA	NA	{utg81:5058890:5059201:+}	{YES}
WH_10006850	gi|927389279|ref|XP_013940485.1|/0/glycoside hydrolase family 3 protein [Trichoderma atroviride IMI 206040] &gt;gi|358392926|gb|EHK42330.1| glycoside hydrolase family 3 protein [Trichoderma atroviride IMI 206040]	gi|927389278|ref|XM_014085010.1|/0.0/Trichoderma atroviride IMI 206040 glycoside hydrolase family 3 protein partial mRNA	Q4WMU3/0.0/BGLF_ASPFU Probable beta-glucosidase F OS=Neosartorya fumigata (strain ATCC MYA-4609 / Af293 / CBS 101355 / FGSC A1100) GN=bglF PE=3 SV=2	afm:AFUA_6G08700/0.0/beta glucosidase (EC:3.2.1.21); K01188 beta-glucosidase [EC:3.2.1.21]	CC0968/5e-61/---	G9P989/0.0/G9P989_HYPAI Glycoside hydrolase family 3 protein OS=Hypocrea atroviridis (strain ATCC 20476 / IMI 206040) GN=TRIATDRAFT_161122 PE=4 SV=1	PF00933/1.9E-45/Glycosyl hydrolase family 3 N terminal domain	biological_process:GO:0030245//cellulose catabolic process;molecular_function:GO:0008422//beta-glucosidase activity;	{utg81:5120194:5123133:-}	{YES}
WH_10006851	gi|927428746|ref|XP_013960204.1|/1.47927e-136/hypothetical protein TRIVIDRAFT_36225 [Trichoderma virens Gv29-8] &gt;gi|358388395|gb|EHK25988.1| hypothetical protein TRIVIDRAFT_36225 [Trichoderma virens Gv29-8]	gi|629694144|ref|XM_007814173.1|/1e-122/Metarhizium acridum CQMa 102 lipase partial mRNA	O59952/4e-56/LIP_THELA Lipase OS=Thermomyces lanuginosus GN=LIP PE=1 SV=1	afm:AFUA_5G02040/5e-45/extracellular lipase (EC:3.1.1.3); K01046 triacylglycerol lipase [EC:3.1.1.3]	YJR107w/1e-12/---	G9MGZ5/4e-136/G9MGZ5_HYPVG Uncharacterized protein OS=Hypocrea virens (strain Gv29-8 / FGSC 10586) GN=TRIVIDRAFT_36225 PE=4 SV=1	PF01764/2.8E-32/Lipase (class 3)	biological_process:GO:0006629//lipid metabolic process;	{utg81:5126349:5127557:+}	{YES}
WH_10006891	gi|953391746|ref|XP_014540115.1|/0/cholinesterase, partial [Metarhizium brunneum ARSEF 3297] &gt;gi|743632244|gb|KID63646.1| cholinesterase, partial [Metarhizium brunneum ARSEF 3297]	gi|953391745|ref|XM_014684629.1|/0.0/Metarhizium brunneum ARSEF 3297 cholinesterase partial mRNA	Q8NFZ3/3e-44/NLGNY_HUMAN Neuroligin-4, Y-linked OS=Homo sapiens GN=NLGN4Y PE=2 SV=1	wic:J056_001016/1e-51/Carboxylesterase 5A; K01050 cholinesterase [EC:3.1.1.8]	BS_pnbA/2e-41/---	A0A0B4FCN7/0.0/A0A0B4FCN7_9HYPO Carboxylic ester hydrolase (Fragment) OS=Metarhizium brunneum ARSEF 3297 GN=MBR_09881 PE=3 SV=1	PF00135/2.0E-83/Carboxylesterase family	NA	{utg81:5265971:5267808:+}	{YES}
WH_10006901	gi|927388743|ref|XP_013940217.1|/1.00766e-65/hypothetical protein TRIATDRAFT_77588 [Trichoderma atroviride IMI 206040] &gt;gi|358392570|gb|EHK41974.1| hypothetical protein TRIATDRAFT_77588 [Trichoderma atroviride IMI 206040]	gi|517320210|emb|HF679029.1|/1e-47/Fusarium fujikuroi IMI 58289 draft genome, chromosome FFUJ_chr07	C7Z403/3e-52/LCL2_NECH7 Long chronological lifespan protein 2 OS=Nectria haematococca (strain 77-13-4 / ATCC MYA-4622 / FGSC 9596 / MPVI) GN=LCL2 PE=3 SV=1	NA	NA	G9P4I6/3e-65/G9P4I6_HYPAI Uncharacterized protein OS=Hypocrea atroviridis (strain ATCC 20476 / IMI 206040) GN=TRIATDRAFT_77588 PE=4 SV=1	NA	NA	{utg81:5299222:5299713:-}	{YES}
WH_10008234	gi|859264865|emb|CEJ57290.1|/4.77587e-142/hypothetical protein PMG11_05988 [Penicillium brasilianum]	gi|357526533|emb|HE612869.1|/7e-12/Tetrapisispora phaffii CBS 4417 chromosome 14, complete genome	NA	NA	NA	A0A0F7TPD6/1e-141/A0A0F7TPD6_9EURO Uncharacterized protein OS=Penicillium brasilianum GN=PMG11_05988 PE=4 SV=1	NA	NA	{utg140:1750:3027:-}	{YES}
WH_10008249	gi|666864137|gb|KEZ40821.1|/0/hypothetical protein SAPIO_CDS8015 [Scedosporium apiospermum]	gi|589114428|ref|XM_006969175.1|/0.0/Trichoderma reesei QM6a Hypothetical protein (TRIREDRAFT_69650), partial mRNA	D7UQ40/7e-62/SOL5_ALTSO Bifunctional solanapyrone synthase OS=Alternaria solani GN=sol5 PE=1 SV=1	aje:HCAG_01147/3e-16/cysteine desulfurase, mitochondrial precursor; K04487 cysteine desulfurase [EC:2.8.1.7]	SMb21415/3e-22/---	A0A084G0F9/0.0/A0A084G0F9_9PEZI Uncharacterized protein OS=Scedosporium apiospermum GN=SAPIO_CDS8015 PE=4 SV=1	PF01565/2.6E-23/FAD binding domain	molecular_function:GO:0003824//catalytic activity;	{utg140:175682:177282:+}	{YES}
WH_10008253	gi|582957278|gb|EWC45497.1|/4.1846e-96/hypothetical protein DRE_00896 [Drechslerella stenobrocha 248]	gi|915192084|ref|XM_013465783.1|/5e-73/Exophiala xenobiotica hypothetical protein partial mRNA	NA	NA	NA	W7HZ79/1e-95/W7HZ79_9PEZI Uncharacterized protein OS=Drechslerella stenobrocha 248 GN=DRE_00896 PE=4 SV=1	NA	NA	{utg140:253540:254388:+}	{YES}
WH_10008281	gi|590030866|gb|EXK32724.1|/8.19152e-136/hypothetical protein FOMG_11585 [Fusarium oxysporum f. sp. melonis 26406]	gi|531988639|emb|HF679024.1|/1e-121/Fusarium fujikuroi IMI 58289 draft genome, chromosome FFUJ_chr02	NA	NA	NA	W9ZLM6/2e-135/W9ZLM6_FUSOX Uncharacterized protein OS=Fusarium oxysporum f. sp. melonis 26406 GN=FOMG_11585 PE=4 SV=1	NA	NA	{utg140:567058:567948:-}	{YES}
WH_10008337	gi|969879146|gb|KUE96386.1|/0/glycosyl hydrolase family 31 [Trichoderma gamsii]	gi|927425003|ref|XM_014102858.1|/0.0/Trichoderma virens Gv29-8 glycoside hydrolase family 31 protein partial mRNA	Q4WRH9/0.0/AGDC_ASPFU Probable alpha/beta-glucosidase agdC OS=Neosartorya fumigata (strain ATCC MYA-4609 / Af293 / CBS 101355 / FGSC A1100) GN=agdC PE=3 SV=1	tre:TRIREDRAFT_82235/0.0/glycoside hydrolase family 31; K01187 alpha-glucosidase [EC:3.2.1.20]	SPAPB24D3.10c/0.0/---	G9NYY9/0.0/G9NYY9_HYPAI Uncharacterized protein OS=Hypocrea atroviridis (strain ATCC 20476 / IMI 206040) GN=TRIATDRAFT_223991 PE=3 SV=1	PF16863/2.1E-33/N-terminal barrel of NtMGAM and CtMGAM, maltase-glucoamylase	biological_process:GO:0005975//carbohydrate metabolic process;molecular_function:GO:0004553//hydrolase activity, hydrolyzing O-glycosyl compounds;GO:0030246//carbohydrate binding;	{utg140:864935:867839:-}	{YES}
WH_10008364	gi|818163136|gb|KKP02961.1|/0/hypothetical protein THAR02_04938 [Trichoderma harzianum]	gi|953412665|ref|XM_014693254.1|/0.0/Metarhizium brunneum ARSEF 3297 Peptidase S33 tripeptidyl aminopeptidase-like protein partial mRNA	NA	maj:MAA_07124/0.0/Peptidase S33 tripeptidyl aminopeptidase-like protein; K08329 autophagy-related protein 17	ML1632/9e-25/---	A0A0F9XCX9/0.0/A0A0F9XCX9_TRIHA Uncharacterized protein OS=Trichoderma harzianum GN=THAR02_04938 PE=4 SV=1	PF00561/5.1E-6/alpha/beta hydrolase fold	NA	{utg140:940813:942734:+}	{YES}
WH_10008380	gi|927424666|ref|XP_013958164.1|/1.05239e-131/hypothetical protein TRIVIDRAFT_117265, partial [Trichoderma virens Gv29-8] &gt;gi|358386367|gb|EHK23963.1| hypothetical protein TRIVIDRAFT_117265, partial [Trichoderma virens Gv29-8]	gi|761845085|ref|XM_007825390.2|/1e-112/Metarhizium robertsii ARSEF 23 ribosomal protein s17 mRNA	P27393/5e-24/CO4A2_ASCSU Collagen alpha-2(IV) chain OS=Ascaris suum PE=2 SV=1	wic:J056_004040/2e-50/Coiled-coil domain-containing protein; K13115 coiled-coil domain-containing protein 130	NA	G9MQ14/3e-131/G9MQ14_HYPVG Uncharacterized protein (Fragment) OS=Hypocrea virens (strain Gv29-8 / FGSC 10586) GN=TRIVIDRAFT_117265 PE=4 SV=1	NA	NA	{utg140:996595:998436:+}	{YES}
WH_10008425	gi|972228864|emb|CEL10999.1|/6.03608e-19/hypothetical protein ASPCAL14106 [Aspergillus calidoustus]	gi|517316688|emb|HF679027.1|/4e-10/Fusarium fujikuroi IMI 58289 draft genome, chromosome FFUJ_chr05	NA	NA	NA	G9MWP7/4e-15/G9MWP7_HYPVG Uncharacterized protein OS=Hypocrea virens (strain Gv29-8 / FGSC 10586) GN=TRIVIDRAFT_153055 PE=4 SV=1	NA	NA	{utg140:1179221:1179568:+}	{YES}
WH_10008472	gi|969883384|gb|KUF00573.1|/0/hypothetical protein TGAM01_04818 [Trichoderma gamsii]	gi|699037166|emb|HG970333.1|/1e-152/Fusarium graminearum chromosome 2, complete genome	NA	NA	NA	A0A024S5Z7/0.0/A0A024S5Z7_HYPJE Uncharacterized protein OS=Trichoderma reesei RUT C-30 GN=M419DRAFT_82880 PE=4 SV=1	NA	cellular_component:GO:0016020//membrane;	{utg140:1321375:1322922:-}	{YES}
WH_10008481	gi|734664695|gb|KHO01741.1|/0/Six-hairpin glycosidase [Metarhizium album ARSEF 1941]	gi|629710773|ref|XM_007820222.1|/0.0/Metarhizium robertsii ARSEF 23 Six-hairpin glycosidase mRNA	Q10449/6e-150/MU157_SCHPO Meiotically up-regulated gene 157 protein OS=Schizosaccharomyces pombe (strain 972 / ATCC 24843) GN=mug157 PE=1 SV=1	maj:MAA_02224/0.0/Six-hairpin glycosidase; K09704 uncharacterized protein	SPAC12B10.16c/3e-150/---	A0A0B2X8Y9/0.0/A0A0B2X8Y9_9HYPO Six-hairpin glycosidase OS=Metarhizium album ARSEF 1941 GN=MAM_00742 PE=4 SV=1	PF06824/1.7E-172/Protein of unknown function (DUF1237)	biological_process:GO:0008152//metabolic process;molecular_function:GO:0016798//hydrolase activity, acting on glycosyl bonds;	{utg140:1369810:1371560:-}	{YES}
WH_10008517	gi|927424228|ref|XP_013957945.1|/0/hypothetical protein TRIVIDRAFT_147401, partial [Trichoderma virens Gv29-8] &gt;gi|358386142|gb|EHK23738.1| hypothetical protein TRIVIDRAFT_147401, partial [Trichoderma virens Gv29-8]	gi|953409717|ref|XM_014691780.1|/0.0/Metarhizium brunneum ARSEF 3297 formamidopyrimidine-DNA glycosylase partial mRNA	O80358/4e-59/FPG_ARATH Formamidopyrimidine-DNA glycosylase OS=Arabidopsis thaliana GN=FPG1 PE=1 SV=1	maj:MAA_02249/0.0/DNA glycosylase/AP lyase, catalytic domain protein; K10563 formamidopyrimidine-DNA glycosylase [EC:3.2.2.23 4.2.99.18]	BS_mutM/4e-20/---	G9MPD6/0.0/G9MPD6_HYPVG Uncharacterized protein (Fragment) OS=Hypocrea virens (strain Gv29-8 / FGSC 10586) GN=TRIVIDRAFT_147401 PE=4 SV=1	PF06831/3.1E-22/Formamidopyrimidine-DNA glycosylase H2TH domain	biological_process:GO:0006289//nucleotide-excision repair;GO:0006284//base-excision repair;molecular_function:GO:0016799//hydrolase activity, hydrolyzing N-glycosyl compounds;GO:0003684//damaged DNA binding;GO:0008270//zinc ion binding;GO:0003906//DNA-(apurinic or apyrimidinic site) lyase activity;	{utg140:1488292:1489836:-}	{YES}
WH_10008530	gi|818156838|gb|KKO97931.1|/5.51959e-174/hypothetical protein THAR02_09958 [Trichoderma harzianum]	gi|629682622|ref|XM_007808416.1|/1e-145/Metarhizium acridum CQMa 102 ABC-type Fe3+ transport system partial mRNA	NA	NA	PA2377/3e-71/---	A0A0F9ZBP5/2e-173/A0A0F9ZBP5_TRIHA Uncharacterized protein OS=Trichoderma harzianum GN=THAR02_09958 PE=4 SV=1	PF13343/1.1E-16/Bacterial extracellular solute-binding protein	NA	{utg140:1538829:1539993:-}	{YES}
WH_10008605	gi|927423996|ref|XP_013957829.1|/7.77248e-172/hypothetical protein TRIVIDRAFT_63956 [Trichoderma virens Gv29-8] &gt;gi|358386019|gb|EHK23615.1| hypothetical protein TRIVIDRAFT_63956 [Trichoderma virens Gv29-8]	gi|145583576|emb|AM294976.1|/1e-168/Hypocrea lixii mRNA for metallo-endopeptidase (p7455 gene)	E3QWD3/6e-134/NPIIA_COLGM Neutral protease 2 homolog MGG_10927 OS=Colletotrichum graminicola (strain M1.001 / M2 / FGSC 10212) GN=GLRG_10315 PE=3 SV=1	ncr:NCU05071/1e-141/metallo-endopeptidase; K19305 deuterolysin [EC:3.4.24.39]	NA	G9MP13/2e-171/G9MP13_HYPVG Neutral protease 2 OS=Hypocrea virens (strain Gv29-8 / FGSC 10586) GN=TRIVIDRAFT_63956 PE=3 SV=1	PF02102/4.3E-87/Deuterolysin metalloprotease (M35) family	biological_process:GO:0006508//proteolysis;cellular_component:GO:0005576//extracellular region;molecular_function:GO:0004222//metalloendopeptidase activity;GO:0046872//metal ion binding;	{utg140:1788891:1789995:+}	{YES}
WH_10008631	gi|908386162|gb|KND86918.1|/1.45551e-81/hypothetical protein TOPH_08435 [Tolypocladium ophioglossoides CBS 100239]	gi|629708746|ref|XM_007819577.1|/2e-58/Metarhizium robertsii ARSEF 23 Carbohydrate-binding WSC mRNA	NA	NA	NA	A0A024SDT2/4e-81/A0A024SDT2_HYPJE Uncharacterized protein OS=Trichoderma reesei RUT C-30 GN=M419DRAFT_98215 PE=4 SV=1	PF01822/1.4E-10/WSC domain	NA	{utg140:1876162:1877661:-}	{YES}
WH_10008644	gi|629729011|ref|XP_007824179.1|/2.95254e-91/Intradiol ring-cleavage dioxygenase, core [Metarhizium robertsii ARSEF 23] &gt;gi|322704903|gb|EFY96493.1| Intradiol ring-cleavage dioxygenase, core [Metarhizium robertsii ARSEF 23] &gt;gi|594715201|gb|EXU98114.1| dioxygenase [Metarhizium robertsii]	gi|629729010|ref|XM_007825988.1|/3e-91/Metarhizium robertsii ARSEF 23 Intradiol ring-cleavage dioxygenase, core mRNA	NA	pbn:PADG_11722/7e-38/PADG_04194, PADG_04195; hypothetical protein; K15378 solute carrier family 45, member 1/2/4	YPO0987/3e-29/---	E9F6U1/9e-91/E9F6U1_METRA Intradiol ring-cleavage dioxygenase, core OS=Metarhizium robertsii (strain ARSEF 23 / ATCC MYA-3075) GN=MAA_07990 PE=4 SV=1	NA	NA	{utg140:1909376:1910569:-}	{YES}
WH_10008661	gi|953409896|ref|XP_014547355.1|/0/hypothetical protein MBR_02648, partial [Metarhizium brunneum ARSEF 3297] &gt;gi|743647134|gb|KID78200.1| hypothetical protein MBR_02648, partial [Metarhizium brunneum ARSEF 3297]	gi|70996505|ref|XM_747915.1|/0.0/Aspergillus fumigatus Af293 GPI anchored protein (AFUA_1G16420), partial mRNA	NA	NA	NA	A0A0B4FVL3/0.0/A0A0B4FVL3_9HYPO Uncharacterized protein (Fragment) OS=Metarhizium brunneum ARSEF 3297 GN=MBR_02648 PE=4 SV=1	NA	NA	{utg140:1957252:1959291:+}	{YES}
WH_10008672	gi|969886581|gb|KUF03752.1|/4.7176e-08/hypothetical protein TGAM01_01895 [Trichoderma gamsii]	NA	NA	NA	NA	NA	NA	NA	{utg140:1986891:1987100:-}	{YES}
WH_10008685	gi|927392501|ref|XP_013942096.1|/0/hypothetical protein TRIATDRAFT_300237 [Trichoderma atroviride IMI 206040] &gt;gi|358394427|gb|EHK43820.1| hypothetical protein TRIATDRAFT_300237 [Trichoderma atroviride IMI 206040]	gi|629685194|ref|XM_007809702.1|/0.0/Metarhizium acridum CQMa 102 glucosidase 2 subunit beta precursor partial mRNA	P0CT24/1e-49/GLU2B_USTMA Glucosidase 2 subunit beta OS=Ustilago maydis (strain 521 / FGSC 9021) GN=UMAG_12045 PE=3 SV=1	maw:MAC_01553/0.0/glucosidase 2 subunit beta precursor; K08288 protein kinase C substrate 80K-H	NA	G9NZB0/0.0/G9NZB0_HYPAI Uncharacterized protein OS=Hypocrea atroviridis (strain ATCC 20476 / IMI 206040) GN=TRIATDRAFT_300237 PE=4 SV=1	PF12999/2.2E-16/Glucosidase II beta subunit-like	biological_process:GO:0000271//polysaccharide biosynthetic process;GO:0006491//N-glycan processing;cellular_component:GO:0005788//endoplasmic reticulum lumen;GO:0017177//glucosidase II complex;molecular_function:GO:0004558//alpha-1,4-glucosidase activity;	{utg140:2022071:2023917:-}	{YES}
WH_10008693	gi|572279398|gb|ETS02520.1|/0/FAD-binding domain-containing protein [Trichoderma reesei RUT C-30]	gi|596664661|ref|XM_007275715.1|/0.0/Colletotrichum gloeosporioides Nara gc5 FAD binding domain-containing protein (CGGC5_5055), partial mRNA	D4AS41/1e-91/A7056_ARTBC Uncharacterized FAD-linked oxidoreductase ARB_02478 OS=Arthroderma benhamiae (strain ATCC MYA-4681 / CBS 112371) GN=ARB_07056 PE=1 SV=2	aje:HCAG_01147/7e-07/cysteine desulfurase, mitochondrial precursor; K04487 cysteine desulfurase [EC:2.8.1.7]	SMb21415/2e-19/---	A0A024SAZ9/0.0/A0A024SAZ9_HYPJE FAD-binding domain-containing protein OS=Trichoderma reesei RUT C-30 GN=M419DRAFT_77932 PE=4 SV=1	PF01565/7.3E-22/FAD binding domain	biological_process:GO:0055114//oxidation-reduction process;molecular_function:GO:0050660//flavin adenine dinucleotide binding;GO:0016614//oxidoreductase activity, acting on CH-OH group of donors;	{utg140:2042110:2043897:-}	{YES}
WH_10008705	gi|818162467|gb|KKP02384.1|/0/hypothetical protein THAR02_05496 [Trichoderma harzianum]	gi|596648781|ref|XM_007272756.1|/0.0/Colletotrichum gloeosporioides Nara gc5 carboxylesterase (CGGC5_2750), partial mRNA	P04058/1e-41/ACES_TORCA Acetylcholinesterase OS=Torpedo californica GN=ache PE=1 SV=2	wic:J056_001016/4e-43/Carboxylesterase 5A; K01050 cholinesterase [EC:3.1.1.8]	BS_pnbA/2e-42/---	A0A0G0ABI7/0.0/A0A0G0ABI7_TRIHA Carboxylic ester hydrolase OS=Trichoderma harzianum GN=THAR02_05496 PE=3 SV=1	PF00135/2.9E-80/Carboxylesterase family	molecular_function:GO:0016787//hydrolase activity;	{utg140:2088484:2090109:+}	{YES}
WH_10008707	gi|927423614|ref|XP_013957638.1|/0/hypothetical protein TRIVIDRAFT_86763 [Trichoderma virens Gv29-8] &gt;gi|358385813|gb|EHK23409.1| hypothetical protein TRIVIDRAFT_86763 [Trichoderma virens Gv29-8]	gi|596704379|ref|XM_007283119.1|/0.0/Colletotrichum gloeosporioides Nara gc5 carboxypeptidase a1 precursor (CGGC5_1513), partial mRNA	C5FH26/1e-147/MCPAL_ARTOC Metallocarboxypeptidase A-like protein MCYG_01475 OS=Arthroderma otae (strain ATCC MYA-4605 / CBS 113480) GN=MCYG_01475 PE=3 SV=1	yli:YALI0B13310g/4e-64/YALI0B13310p; K08783 extracellular matrix protein 14 [EC:3.4.17.-]	YHR132c/3e-57/---	G9MNF3/0.0/G9MNF3_HYPVG Uncharacterized protein OS=Hypocrea virens (strain Gv29-8 / FGSC 10586) GN=TRIVIDRAFT_86763 PE=4 SV=1	PF00246/1.0E-82/Zinc carboxypeptidase	biological_process:GO:0006508//proteolysis;molecular_function:GO:0008270//zinc ion binding;GO:0004181//metallocarboxypeptidase activity;	{utg140:2092909:2094367:+}	{YES}
WH_10008709	gi|818162472|gb|KKP02389.1|/0/alpha-1,2-mannosidase [Trichoderma harzianum]	gi|927423619|ref|XM_014102166.1|/0.0/Trichoderma virens Gv29-8 glycoside hydrolase family 92 protein partial mRNA	D4ATR3/0.0/A7629_ARTBC Uncharacterized secreted glycosidase ARB_07629 OS=Arthroderma benhamiae (strain ATCC MYA-4681 / CBS 112371) GN=ARB_07629 PE=1 SV=1	NA	CC0533/9e-107/---	A0A0G0ABI9/0.0/A0A0G0ABI9_TRIHA Alpha-1,2-mannosidase OS=Trichoderma harzianum GN=THAR02_05501 PE=4 SV=1	PF07971/1.2E-151/Glycosyl hydrolase family 92	biological_process:GO:0005975//carbohydrate metabolic process;molecular_function:GO:0030246//carbohydrate binding;GO:0016787//hydrolase activity;	{utg140:2096981:2099544:-}	{YES}
WH_10008720	gi|589106205|ref|XP_006965125.1|/0/predicted protein [Trichoderma reesei QM6a] &gt;gi|340518904|gb|EGR49144.1| predicted protein [Trichoderma reesei QM6a] &gt;gi|572279376|gb|ETS02498.1| putative triacylglycerol lipase [Trichoderma reesei RUT C-30]	gi|761841242|ref|XM_007822472.2|/0.0/Metarhizium robertsii ARSEF 23 vacuolar triacylglycerol lipase mRNA	P17573/4e-46/LIP1_GEOCN Lipase 1 OS=Geotrichum candidum GN=LIP1 PE=1 SV=2	afm:AFUA_8G04210/2e-156/triacylglycerol lipase (EC:3.1.1.8); K01050 cholinesterase [EC:3.1.1.8]	DR2626/2e-44/---	A0A024SBR6/0.0/A0A024SBR6_HYPJE Carboxylic ester hydrolase OS=Trichoderma reesei RUT C-30 GN=M419DRAFT_129558 PE=3 SV=1	PF00135/9.7E-86/Carboxylesterase family	molecular_function:GO:0016787//hydrolase activity;	{utg140:2130114:2131772:-}	{YES}
WH_10008723	gi|927392555|ref|XP_013942123.1|/2.43434e-107/hypothetical protein TRIATDRAFT_300255 [Trichoderma atroviride IMI 206040] &gt;gi|358394458|gb|EHK43851.1| hypothetical protein TRIATDRAFT_300255 [Trichoderma atroviride IMI 206040]	gi|517320210|emb|HF679029.1|/5e-58/Fusarium fujikuroi IMI 58289 draft genome, chromosome FFUJ_chr07	NA	NA	NA	G9NZE4/7e-107/G9NZE4_HYPAI Uncharacterized protein OS=Hypocrea atroviridis (strain ATCC 20476 / IMI 206040) GN=TRIATDRAFT_300255 PE=4 SV=1	NA	NA	{utg140:2137246:2137857:-}	{YES}
WH_10008724	gi|936409292|gb|KPM38049.1|/6.3557e-75/hypothetical protein AK830_g8546 [Neonectria ditissima]	gi|697087797|ref|XM_009658515.1|/3e-69/Verticillium dahliae VdLs.17 lysozyme partial mRNA	NA	ttt:THITE_2124654/2e-70/glycoside hydrolase family 24 protein; K01185 lysozyme [EC:3.2.1.17]	STM1028/2e-16/---	A0A0A1TNV6/6e-74/A0A0A1TNV6_9HYPO Uncharacterized protein OS=Torrubiella hemipterigena GN=VHEMI07972 PE=4 SV=1	PF00959/3.3E-10/Phage lysozyme	NA	{utg140:2139037:2139711:-}	{YES}
WH_10008748	NA	NA	NA	NA	NA	NA	NA	NA	{utg140:2203380:2203712:+}	{YES}
WH_10008773	gi|927424328|ref|XP_013957995.1|/0/hypothetical protein TRIVIDRAFT_133587, partial [Trichoderma virens Gv29-8] &gt;gi|358386196|gb|EHK23792.1| hypothetical protein TRIVIDRAFT_133587, partial [Trichoderma virens Gv29-8]	gi|517316688|emb|HF679027.1|/0.0/Fusarium fujikuroi IMI 58289 draft genome, chromosome FFUJ_chr05	P52958/5e-07/CTF1A_FUSSO Cutinase transcription factor 1 alpha OS=Fusarium solani subsp. pisi GN=CTF1-ALPHA PE=2 SV=1	val:VDBG_05433/3e-07/lactose regulatory protein LAC9; K09241 transcriptional regulatory protein GAL4	NA	G9MPJ1/0.0/G9MPJ1_HYPVG Uncharacterized protein (Fragment) OS=Hypocrea virens (strain Gv29-8 / FGSC 10586) GN=TRIVIDRAFT_133587 PE=4 SV=1	PF04082/4.2E-17/Fungal specific transcription factor domain	biological_process:GO:0006357//regulation of transcription from RNA polymerase II promoter;cellular_component:GO:0005634//nucleus;molecular_function:GO:0000981//sequence-specific DNA binding RNA polymerase II transcription factor activity;GO:0003677//DNA binding;GO:0008270//zinc ion binding;	{utg140:2274558:2276524:+}	{YES}
WH_10008823	gi|729181825|emb|CEJ92986.1|/2.01203e-13/hypothetical protein VHEMI08607 [Torrubiella hemipterigena]	gi|927391856|ref|XM_014086299.1|/5e-10/Trichoderma atroviride IMI 206040 hypothetical protein partial mRNA	NA	NA	NA	A0A0A1T758/6e-13/A0A0A1T758_9HYPO Uncharacterized protein OS=Torrubiella hemipterigena GN=VHEMI08607 PE=4 SV=1	NA	NA	{utg140:2455638:2456348:-}	{YES}
WH_10008850	gi|818159356|gb|KKO99817.1|/6.86007e-107/hypothetical protein THAR02_08067 [Trichoderma harzianum]	gi|953467412|ref|XM_014721695.1|/7e-92/Metarhizium majus ARSEF 297 Heat shock protein DnaJ partial mRNA	Q75BG6/2e-20/JID1_ASHGO J domain-containing protein 1 OS=Ashbya gossypii (strain ATCC 10895 / CBS 109.51 / FGSC 9923 / NRRL Y-1056) GN=JID1 PE=3 SV=1	mgr:MGG_11144/2e-06/chaperone dnaJ; K03686 molecular chaperone DnaJ	SPAC4G9.19/7e-08/---	A0A0F9XGW1/2e-106/A0A0F9XGW1_TRIHA Uncharacterized protein OS=Trichoderma harzianum GN=THAR02_08067 PE=4 SV=1	PF00226/8.9E-10/DnaJ domain	NA	{utg140:2538665:2539555:+}	{YES}
WH_10008855	gi|818159362|gb|KKO99823.1|/2.48703e-93/hypothetical protein THAR02_08073 [Trichoderma harzianum]	gi|629696968|ref|XM_007815585.1|/2e-92/Metarhizium acridum CQMa 102 secreted protein partial mRNA	NA	ure:UREG_06688/2e-44/similar to secreted protein; K01057 6-phosphogluconolactonase [EC:3.1.1.31]	NA	A0A0G0A3H9/8e-93/A0A0G0A3H9_TRIHA Uncharacterized protein OS=Trichoderma harzianum GN=THAR02_08073 PE=4 SV=1	PF07510/1.1E-6/Protein of unknown function (DUF1524)	NA	{utg140:2554453:2555287:+}	{YES}
WH_10008856	gi|969879081|gb|KUE96323.1|/4.44634e-149/extracellular cell wall glucanase Crf1 [Trichoderma gamsii]	gi|927425097|ref|XM_014102905.1|/1e-148/Trichoderma virens Gv29-8 glycoside hydrolase family 16 protein partial mRNA	Q8J0P4/4e-36/CRF1_ASPFU Probable glycosidase crf1 OS=Neosartorya fumigata (strain ATCC MYA-4609 / Af293 / CBS 101355 / FGSC A1100) GN=crf1 PE=1 SV=2	pic:PICST_25832/2e-28/CRH1; cell wall protein in family of putative glycosidases Probable xyloglucan endotransglucosylase/hydrolase (EC:3.2.1.73); K01216 licheninase [EC:3.2.1.73]	YGR189c/2e-19/---	G9MNM7/3e-147/G9MNM7_HYPVG Glycoside hydrolase family 16 protein OS=Hypocrea virens (strain Gv29-8 / FGSC 10586) GN=TRIVIDRAFT_112093 PE=4 SV=1	PF00722/1.4E-28/Glycosyl hydrolases family 16	NA	{utg140:2556062:2557352:+}	{YES}
WH_10008875	gi|969877860|gb|KUE95137.1|/0/sulfatase [Trichoderma gamsii]	gi|815885853|ref|XM_012358609.1|/0.0/Coccidioides immitis RS arylsulfatase partial mRNA	Q10723/9e-93/ARS_VOLCA Arylsulfatase OS=Volvox carteri PE=1 SV=1	afm:AFUA_8G02520/1e-176/arylsulfatase (EC:3.1.6.1); K01130 arylsulfatase [EC:3.1.6.1]	PM1682/3e-09/---	A0A024SAI6/0.0/A0A024SAI6_HYPJE Arylsulfatase OS=Trichoderma reesei RUT C-30 GN=M419DRAFT_78507 PE=4 SV=1	PF00884/3.5E-48/Sulfatase	biological_process:GO:0008152//metabolic process;molecular_function:GO:0008484//sulfuric ester hydrolase activity;	{utg140:2659268:2661228:+}	{YES}
WH_10008880	gi|818165548|gb|KKP05087.1|/3.88875e-54/hypothetical protein THAR02_02798 [Trichoderma harzianum]	gi|629691358|ref|XM_007812780.1|/5e-31/Metarhizium acridum CQMa 102 carbohydrate-binding module family 19 protein partial mRNA	NA	NA	NA	A0A0F9ZYP6/1e-53/A0A0F9ZYP6_TRIHA Uncharacterized protein OS=Trichoderma harzianum GN=THAR02_02798 PE=4 SV=1	NA	NA	{utg140:2671721:2674302:-}	{YES}
WH_10008919	gi|927423812|ref|XP_013957737.1|/0/hypothetical protein TRIVIDRAFT_37774 [Trichoderma virens Gv29-8] &gt;gi|358385923|gb|EHK23519.1| hypothetical protein TRIVIDRAFT_37774 [Trichoderma virens Gv29-8]	gi|918816191|ref|XM_013572641.1|/1e-171/Aureobasidium namibiae CBS 147.97 alpha/beta-hydrolase partial mRNA	D4AV38/1e-138/LIP4_ARTBC Probable secreted lipase ARB_00047 OS=Arthroderma benhamiae (strain ATCC MYA-4681 / CBS 112371) GN=ARB_00047 PE=1 SV=1	NA	NA	G9MNR4/0.0/G9MNR4_HYPVG Uncharacterized protein OS=Hypocrea virens (strain Gv29-8 / FGSC 10586) GN=TRIVIDRAFT_37774 PE=4 SV=1	PF12697/5.1E-13/Alpha/beta hydrolase family	NA	{utg140:2806134:2807524:-}	{YES}
WH_10008925	gi|924820323|gb|KOS18280.1|/1.05046e-63/hypothetical protein ESCO_002700 [Escovopsis weberi]	gi|615470636|ref|XM_007600860.1|/5e-12/Colletotrichum fioriniae PJ7 hypothetical protein mRNA	NA	NA	NA	A0A0M8N1Y8/3e-63/A0A0M8N1Y8_9HYPO Uncharacterized protein OS=Escovopsis weberi GN=ESCO_002700 PE=4 SV=1	NA	NA	{utg140:2818023:2818935:-}	{YES}
WH_10008928	gi|818161242|gb|KKP01353.1|/0/prenylcysteine oxidase/farnesylcysteine lyase [Trichoderma harzianum]	gi|629718874|ref|XM_007822770.1|/0.0/Metarhizium robertsii ARSEF 23 Prenylcysteine oxidase mRNA	P57681/7e-30/PCYOX_ARATH Farnesylcysteine lyase OS=Arabidopsis thaliana GN=FLCY PE=1 SV=1	maj:MAA_04674/0.0/Prenylcysteine oxidase; K05906 prenylcysteine oxidase / farnesylcysteine lyase [EC:1.8.3.5 1.8.3.6]	NA	A0A0F9XLY6/0.0/A0A0F9XLY6_TRIHA Prenylcysteine oxidase/farnesylcysteine lyase OS=Trichoderma harzianum GN=THAR02_06553 PE=4 SV=1	PF13450/8.9E-12/NAD(P)-binding Rossmann-like domain	biological_process:GO:0030328//prenylcysteine catabolic process;GO:0055114//oxidation-reduction process;molecular_function:GO:0001735//prenylcysteine oxidase activity;	{utg140:2826260:2828145:-}	{YES}
WH_10008973	gi|969886509|gb|KUF03680.1|/0/hypothetical protein TGAM01_01823 [Trichoderma gamsii]	gi|761841436|ref|XM_007822653.2|/0.0/Metarhizium robertsii ARSEF 23 Peptidase S8/S53, subtilisin/kexin/sedolisin mRNA	E4UPZ4/2e-15/SUB1_ARTGP Subtilisin-like protease 1 OS=Arthroderma gypseum (strain ATCC MYA-4604 / CBS 118893) GN=SUB1 PE=3 SV=1	ein:Eint_011060/5e-11/subtilisin-like serine protease precursor; K01336 cerevisin [EC:3.4.21.48]	BS_aprE/2e-24/---	G9NYY0/0.0/G9NYY0_HYPAI Uncharacterized protein OS=Hypocrea atroviridis (strain ATCC 20476 / IMI 206040) GN=TRIATDRAFT_35490 PE=3 SV=1	PF00082/1.0E-44/Subtilase family	biological_process:GO:0006508//proteolysis;molecular_function:GO:0004252//serine-type endopeptidase activity;	{utg140:2944410:2947340:+}	{YES}
WH_10009008	gi|531866400|gb|EQL03209.1|/3.07401e-08/Hydrophobin 2 [Ophiocordyceps sinensis CO18]	gi|596678359|ref|XM_007278298.1|/4e-08/Colletotrichum gloeosporioides Nara gc5 cerato-ulmin (CGGC5_7323), partial mRNA	Q9UVI4/4e-08/THYD_CLAFS Trihydrophobin OS=Claviceps fusiformis GN=TH1 PE=1 SV=1	NA	NA	T5AKV1/9e-08/T5AKV1_OPHSC Hydrophobin 2 OS=Ophiocordyceps sinensis (strain Co18 / CGMCC 3.14243) GN=OCS_01077 PE=4 SV=1	PF06766/2.5E-10/Fungal hydrophobin	NA	{utg140:3054025:3054403:-}	{YES}
WH_10009043	gi|908392424|gb|KND93042.1|/0/DnaJ subfamily C member 3 [Tolypocladium ophioglossoides CBS 100239]	gi|953410369|ref|XM_014692106.1|/0.0/Metarhizium brunneum ARSEF 3297 DnaJ and TPR domain protein partial mRNA	Q27968/4e-62/DNJC3_BOVIN DnaJ homolog subfamily C member 3 OS=Bos taurus GN=DNAJC3 PE=1 SV=1	maj:MAA_04486/0.0/heat shock protein, Hsp40, DnaJ; K09523 DnaJ homolog subfamily C member 3	mlr7456/1e-17/---	A0A0L0NFZ5/0.0/A0A0L0NFZ5_9HYPO DnaJ subfamily C member 3 OS=Tolypocladium ophioglossoides CBS 100239 GN=TOPH_02154 PE=4 SV=1	PF13414/9.5E-8/TPR repeat	biological_process:GO:0008152//metabolic process;molecular_function:GO:0031177//phosphopantetheine binding;GO:0003824//catalytic activity;	{utg140:3154978:3156654:+}	{YES}
WH_10009086	gi|908390253|gb|KND90898.1|/0/UDP-glucose:glycoprotein glucosyltransferase [Tolypocladium ophioglossoides CBS 100239]	gi|927414851|ref|XM_014097782.1|/0.0/Trichoderma virens Gv29-8 glycosyltransferase family 24 protein partial mRNA	Q09140/0.0/UGGG_SCHPO UDP-glucose:glycoprotein glucosyltransferase OS=Schizosaccharomyces pombe (strain 972 / ATCC 24843) GN=gpt1 PE=1 SV=2	tre:TRIREDRAFT_62305/0.0/glycosyltransferase family 24; K11718 UDP-glucose:glycoprotein glucosyltransferase [EC:2.4.1.-]	NA	A0A0L0N9S4/0.0/A0A0L0N9S4_9HYPO UDP-glucose:glycoprotein glucosyltransferase OS=Tolypocladium ophioglossoides CBS 100239 GN=TOPH_04474 PE=4 SV=1	PF06427/0.0/UDP-glucose:Glycoprotein Glucosyltransferase	biological_process:GO:0006486//protein glycosylation;GO:0097359//UDP-glucosylation;molecular_function:GO:0003980//UDP-glucose:glycoprotein glucosyltransferase activity;	{utg140:3358819:3363427:-}	{YES}
WH_10009091	gi|589107467|ref|XP_006965756.1|/0/predicted protein [Trichoderma reesei QM6a] &gt;gi|340518104|gb|EGR48346.1| predicted protein [Trichoderma reesei QM6a]	gi|761843618|ref|XM_007825122.2|/0.0/Metarhizium robertsii ARSEF 23 Peptidase S33 tripeptidyl aminopeptidase-like protein mRNA	NA	maj:MAA_07124/0.0/Peptidase S33 tripeptidyl aminopeptidase-like protein; K08329 autophagy-related protein 17	ML1632/3e-21/---	A0A024SM54/0.0/A0A024SM54_HYPJE Uncharacterized protein OS=Trichoderma reesei RUT C-30 GN=M419DRAFT_94624 PE=4 SV=1	PF08386/5.1E-21/TAP-like protein	NA	{utg140:3378193:3380172:+}	{YES}
WH_10009131	gi|908385590|gb|KND86380.1|/3.61827e-161/Carboxypeptidase A1 [Tolypocladium ophioglossoides CBS 100239]	gi|667644276|ref|XM_008595748.1|/1e-153/Beauveria bassiana ARSEF 2860 zinc carboxypeptidase partial mRNA	P04069/2e-16/CBPB_ASTAS Carboxypeptidase B OS=Astacus astacus PE=1 SV=1	lth:KLTH0B06072g/1e-10/KLTH0B06072p; K08783 extracellular matrix protein 14 [EC:3.4.17.-]	MA3604/4e-45/---	A0A0L0MY29/1e-160/A0A0L0MY29_9HYPO Carboxypeptidase A1 OS=Tolypocladium ophioglossoides CBS 100239 GN=TOPH_08983 PE=4 SV=1	PF00246/2.7E-28/Zinc carboxypeptidase	NA	{utg140:3495292:3496633:+}	{YES}
WH_10009134	gi|969885370|gb|KUF02547.1|/1.5404e-61/hypothetical protein TGAM01_03110 [Trichoderma gamsii]	gi|953462634|ref|XM_014719306.1|/9e-26/Metarhizium majus ARSEF 297 Carbohydrate-binding WSC partial mRNA	NA	NA	NA	G9PAY6/1e-56/G9PAY6_HYPAI Uncharacterized protein OS=Hypocrea atroviridis (strain ATCC 20476 / IMI 206040) GN=TRIATDRAFT_322642 PE=4 SV=1	NA	NA	{utg140:3512370:3513290:+}	{YES}
WH_10009141	gi|589107701|ref|XP_006965873.1|/4.52943e-63/predicted protein [Trichoderma reesei QM6a] &gt;gi|340518236|gb|EGR48478.1| predicted protein [Trichoderma reesei QM6a]	gi|296822351|ref|XM_002850225.1|/3e-45/Arthroderma otae CBS 113480 cell wall protein PhiA, mRNA	Q5ATP7/3e-46/PHIA_EMENI Cell wall protein phiA OS=Emericella nidulans (strain FGSC A4 / ATCC 38163 / CBS 112.46 / NRRL 194 / M139) GN=phiA PE=2 SV=1	NA	NA	G9PAY0/4e-60/G9PAY0_HYPAI Uncharacterized protein OS=Hypocrea atroviridis (strain ATCC 20476 / IMI 206040) GN=TRIATDRAFT_322636 PE=4 SV=1	NA	NA	{utg140:3525783:3526404:+}	{YES}
WH_10009177	gi|936412869|gb|KPM41355.1|/0/hypothetical protein AK830_g5170 [Neonectria ditissima]	gi|675324087|gb|CP009075.1|/0.0/Verticillium dahliae JR2 chromosome 1, complete sequence	NA	wic:J056_002522/1e-30/tRNA (adenine(58)-N(1))-methyltransferase non-catalytic subunit TRM6; K03256 tRNA (adenine-N(1)-)-methyltransferase non-catalytic subunit	BH1120/9e-10/---	A0A0A1T9Y9/0.0/A0A0A1T9Y9_9HYPO Uncharacterized protein OS=Torrubiella hemipterigena GN=VHEMI02224 PE=4 SV=1	PF07470/7.2E-12/Glycosyl Hydrolase Family 88	NA	{utg140:3628290:3630907:+}	{YES}
WH_10009192	gi|927415354|ref|XP_013953508.1|/0/hypothetical protein TRIVIDRAFT_69306 [Trichoderma virens Gv29-8] &gt;gi|358381636|gb|EHK19311.1| hypothetical protein TRIVIDRAFT_69306 [Trichoderma virens Gv29-8]	gi|927384814|ref|XM_014082778.1|/0.0/Trichoderma atroviride IMI 206040 PAF acetylhydrolase family protein partial mRNA	D4AZY1/5e-34/A1751_ARTBC Probable 1-alkyl-2-acetylglycerophosphocholine esterase OS=Arthroderma benhamiae (strain ATCC MYA-4681 / CBS 112371) GN=ARB_01751 PE=1 SV=1	wic:J056_003290/1e-06/Platelet-activating factor acetylhydrolase 2, cytoplasmic; K01062 platelet-activating factor acetylhydrolase [EC:3.1.1.47]	BH0727/2e-29/---	G9N2K1/0.0/G9N2K1_HYPVG Uncharacterized protein OS=Hypocrea virens (strain Gv29-8 / FGSC 10586) GN=TRIVIDRAFT_69306 PE=4 SV=1	PF12695/2.1E-11/Alpha/beta hydrolase family	biological_process:GO:0016042//lipid catabolic process;molecular_function:GO:0003847//1-alkyl-2-acetylglycerophosphocholine esterase activity;	{utg140:3751610:3752818:+}	{YES}
WH_10009193	gi|927415352|ref|XP_013953507.1|/0/hypothetical protein TRIVIDRAFT_216605 [Trichoderma virens Gv29-8] &gt;gi|358381635|gb|EHK19310.1| hypothetical protein TRIVIDRAFT_216605 [Trichoderma virens Gv29-8]	gi|667658860|ref|XM_008603040.1|/0.0/Beauveria bassiana ARSEF 2860 glycerophosphoryl diester phosphodiesterase partial mRNA	D4AIS9/4e-89/A4177_ARTBC Extracellular protein ARB_04177 OS=Arthroderma benhamiae (strain ATCC MYA-4681 / CBS 112371) GN=ARB_04177 PE=1 SV=1	maw:MAC_02366/0.0/glycerophosphoryl diester phosphodiesterase family protein; K01126 glycerophosphoryl diester phosphodiesterase [EC:3.1.4.46]	VCA0136/2e-09/---	G9N2K0/0.0/G9N2K0_HYPVG Uncharacterized protein OS=Hypocrea virens (strain Gv29-8 / FGSC 10586) GN=TRIVIDRAFT_216605 PE=4 SV=1	PF03009/3.3E-12/Glycerophosphoryl diester phosphodiesterase family	biological_process:GO:0006629//lipid metabolic process;molecular_function:GO:0008889//glycerophosphodiester phosphodiesterase activity;	{utg140:3753173:3754426:-}	{YES}
WH_10009194	gi|927415350|ref|XP_013953506.1|/0/glycoside hydrolase family 18 protein [Trichoderma virens Gv29-8] &gt;gi|358381634|gb|EHK19309.1| glycoside hydrolase family 18 protein [Trichoderma virens Gv29-8]	gi|927415349|ref|XM_014098031.1|/0.0/Trichoderma virens Gv29-8 glycoside hydrolase family 18 protein partial mRNA	Q9W5U2/1e-21/CHIT3_DROME Probable chitinase 3 OS=Drosophila melanogaster GN=Cht3 PE=2 SV=2	afm:AFUA_3G07160/2e-94/class V chitinase (EC:3.2.1.14); K01183 chitinase [EC:3.2.1.14]	lin0153_1/5e-20/---	G9N2J9/0.0/G9N2J9_HYPVG Glycoside hydrolase family 18 protein OS=Hypocrea virens (strain Gv29-8 / FGSC 10586) GN=TRIVIDRAFT_58971 PE=3 SV=1	PF00704/1.0E-53/Glycosyl hydrolases family 18	biological_process:GO:0006032//chitin catabolic process;GO:0005975//carbohydrate metabolic process;molecular_function:GO:0004568//chitinase activity;	{utg140:3755612:3756901:-}	{YES}
WH_10009215	gi|908393201|gb|KND93812.1|/0/Purine nucleoside permease [Tolypocladium ophioglossoides CBS 100239]	gi|699031042|emb|HG970335.1|/1e-169/Fusarium graminearum chromosome 4, complete genome	O93844/2e-97/NUP_CANAX Purine nucleoside permease OS=Candida albicans GN=NUP PE=3 SV=1	NA	RSc0798/1e-79/---	A0A0L0NI51/0.0/A0A0L0NI51_9HYPO Purine nucleoside permease OS=Tolypocladium ophioglossoides CBS 100239 GN=TOPH_01907 PE=4 SV=1	PF06516/1.7E-134/Purine nucleoside permease (NUP)	biological_process:GO:0055085//transmembrane transport;	{utg140:3814154:3815516:+}	{YES}
WH_10009231	gi|818155776|gb|KKO97246.1|/2.87117e-171/hypothetical protein THAR02_10653 [Trichoderma harzianum]	gi|953409093|ref|XM_014691468.1|/1e-144/Metarhizium brunneum ARSEF 3297 GPI anchored cell wall protein partial mRNA	NA	pfj:MYCFIDRAFT_216204/6e-49/glycoside hydrolase family 17 protein; K01199 glucan endo-1,3-beta-D-glucosidase [EC:3.2.1.39]	NA	A0A0F9Z9G4/9e-171/A0A0F9Z9G4_TRIHA Uncharacterized protein OS=Trichoderma harzianum GN=THAR02_10653 PE=4 SV=1	PF09792/1.7E-59/Ubiquitin 3 binding protein But2 C-terminal domain	NA	{utg140:3865778:3866835:-}	{YES}
WH_10009245	gi|969885246|gb|KUF02423.1|/0/proclavaminate amidinohydrolase [Trichoderma gamsii]	gi|589107064|ref|XM_006965493.1|/1e-180/Trichoderma reesei QM6a Arginase/agmatinase/formimionoglutamate hydrolase (TRIREDRAFT_4104), partial mRNA	Q6CIB4/1e-86/GBU1_KLULA Guanidinobutyrase OS=Kluyveromyces lactis (strain ATCC 8585 / CBS 2359 / DSM 70799 / NBRC 1267 / NRRL Y-1140 / WM37) GN=GBU1 PE=1 SV=1	tre:TRIREDRAFT_4104/0.0/Arginase/agmatinase/formimionoglutamate hydrolase; K01480 agmatinase [EC:3.5.3.11]	SPAC11D3.09/4e-114/---	G9PAK6/0.0/G9PAK6_HYPAI Uncharacterized protein OS=Hypocrea atroviridis (strain ATCC 20476 / IMI 206040) GN=TRIATDRAFT_302534 PE=4 SV=1	PF00491/9.9E-83/Arginase family	molecular_function:GO:0016813//hydrolase activity, acting on carbon-nitrogen (but not peptide) bonds, in linear amidines;GO:0046872//metal ion binding;	{utg140:3900026:3901563:-}	{YES}
WH_10009255	gi|818161975|gb|KKP01968.1|/2.13028e-87/FKBP-type peptidyl-prolyl cis-trans isomerase [Trichoderma harzianum]	gi|827068807|ref|XM_008097700.1|/5e-77/Colletotrichum graminicola M1.001 FKBP-type peptidyl-prolyl cis-trans isomerase partial mRNA	O60046/1e-74/FKBP2_NEUCR FK506-binding protein 2 OS=Neurospora crassa (strain ATCC 24698 / 74-OR23-1A / CBS 708.71 / DSM 1257 / FGSC 987) GN=fkr-5 PE=1 SV=1	fgr:FGSG_01408/1e-70/FK506-binding protein; K09569 FK506-binding protein 2 [EC:5.2.1.8]	alr0577/2e-30/---	A0A0F9XNY6/6e-87/A0A0F9XNY6_TRIHA Peptidyl-prolyl cis-trans isomerase OS=Trichoderma harzianum GN=THAR02_05945 PE=4 SV=1	PF00254/8.6E-33/FKBP-type peptidyl-prolyl cis-trans isomerase	biological_process:GO:0000413//protein peptidyl-prolyl isomerization;GO:0006457//protein folding;molecular_function:GO:0003755//peptidyl-prolyl cis-trans isomerase activity;	{utg140:3923668:3924482:-}	{YES}
WH_10009283	gi|927415110|ref|XP_013953386.1|/9.68278e-22/hypothetical protein TRIVIDRAFT_225056 [Trichoderma virens Gv29-8] &gt;gi|358381510|gb|EHK19185.1| hypothetical protein TRIVIDRAFT_225056 [Trichoderma virens Gv29-8]	gi|589107248|ref|XM_006965585.1|/1e-11/Trichoderma reesei QM6a cell wall protein (TRIREDRAFT_122047), mRNA	Q8C1D8/6e-06/IWS1_MOUSE Protein IWS1 homolog OS=Mus musculus GN=Iws1 PE=1 SV=1	NA	NA	G9N269/3e-21/G9N269_HYPVG Uncharacterized protein OS=Hypocrea virens (strain Gv29-8 / FGSC 10586) GN=TRIVIDRAFT_225056 PE=4 SV=1	NA	NA	{utg140:4007726:4009214:-}	{YES}
WH_10009315	gi|572284002|gb|ETS06976.1|/0/hypothetical protein M419DRAFT_135602 [Trichoderma reesei RUT C-30]	gi|389645894|ref|XM_003720531.1|/2e-20/Magnaporthe oryzae 70-15 triosephosphate isomerase (MGG_03094) mRNA, complete cds	NA	NA	NA	A0A024SNJ2/0.0/A0A024SNJ2_HYPJE Uncharacterized protein OS=Trichoderma reesei RUT C-30 GN=M419DRAFT_135602 PE=4 SV=1	PF13810/7.6E-9/Domain of unknown function (DUF4185)	NA	{utg140:4114094:4115314:-}	{YES}
WH_10009361	gi|936409916|gb|KPM38622.1|/0/hypothetical protein AK830_g7950 [Neonectria ditissima]	gi|953473530|ref|XM_014724754.1|/1e-180/Metarhizium majus ARSEF 297 TOS1 protein partial mRNA	D4AQ83/2e-82/PGA52_ARTBC PGA52-like protein ARB_06390 OS=Arthroderma benhamiae (strain ATCC MYA-4681 / CBS 112371) GN=ARB_06390 PE=3 SV=1	NA	NA	A0A0L0NBN5/0.0/A0A0L0NBN5_9HYPO Protein TOS1 OS=Tolypocladium ophioglossoides CBS 100239 GN=TOPH_04025 PE=4 SV=1	PF10290/2.0E-21/Glycine-rich protein domain (DUF2403)	NA	{utg140:4281146:4282706:+}	{YES}
WH_10009375	gi|818165454|gb|KKP05001.1|/0/hypothetical protein THAR02_02865 [Trichoderma harzianum]	gi|517309970|emb|HF679023.1|/1e-147/Fusarium fujikuroi IMI 58289 draft genome, chromosome FFUJ_chr01	NA	NA	NA	A0A0F9XJD3/0.0/A0A0F9XJD3_TRIHA Uncharacterized protein OS=Trichoderma harzianum GN=THAR02_02865 PE=4 SV=1	NA	NA	{utg140:4321828:4323180:-}	{YES}
WH_10009385	gi|927427292|ref|XP_013959477.1|/0/glycoside hydrolase family 55 protein [Trichoderma virens Gv29-8] &gt;gi|358387672|gb|EHK25266.1| glycoside hydrolase family 55 protein [Trichoderma virens Gv29-8]	gi|927427291|ref|XM_014104002.1|/0.0/Trichoderma virens Gv29-8 glycoside hydrolase family 55 protein (BGN2), partial mRNA	P53626/0.0/E13B_TRIHA Glucan endo-1,3-beta-glucosidase BGN13.1 OS=Trichoderma harzianum GN=bgn13.1 PE=1 SV=1	afm:AFUA_3G07520/2e-116/exo-beta-1,3-glucanase (EC:3.2.1.58); K01210 glucan 1,3-beta-glucosidase [EC:3.2.1.58]	NA	G9MIE9/0.0/G9MIE9_HYPVG Glycoside hydrolase family 55 protein OS=Hypocrea virens (strain Gv29-8 / FGSC 10586) GN=BGN2 PE=4 SV=1	PF12708/6.3E-30/Pectate lyase superfamily protein	molecular_function:GO:0016787//hydrolase activity;	{utg140:4366675:4369314:+}	{YES}
WH_10009484	gi|589109105|ref|XP_006966575.1|/0/glycoside hydrolase family 47, alpha-1,2-mannosidase [Trichoderma reesei QM6a] &gt;gi|340517207|gb|EGR47452.1| glycoside hydrolase family 47, alpha-1,2-mannosidase [Trichoderma reesei QM6a] &gt;gi|572277601|gb|ETS00836.1| family 47 glycosyl hydrolase [Trichoderma reesei RUT C-30]	gi|589109104|ref|XM_006966513.1|/0.0/Trichoderma reesei QM6a glycoside hydrolase family 47, alpha-1,2-mannosidase (TRIREDRAFT_64285), partial mRNA	O94726/2e-125/MNL1_SCHPO ER degradation-enhancing alpha-mannosidase-like protein 1 OS=Schizosaccharomyces pombe (strain 972 / ATCC 24843) GN=mnl1 PE=3 SV=2	pcs:Pc21g11800/2e-123/Pc21g11800; K10084 ER degradation enhancer, mannosidase alpha-like 1	NA	A0A024S8L4/0.0/A0A024S8L4_HYPJE alpha-1,2-Mannosidase OS=Trichoderma reesei RUT C-30 GN=M419DRAFT_82309 PE=3 SV=1	PF01532/3.6E-112/Glycosyl hydrolase family 47	biological_process:GO:0008152//metabolic process;cellular_component:GO:0016020//membrane;molecular_function:GO:0005509//calcium ion binding;GO:0004571//mannosyl-oligosaccharide 1,2-alpha-mannosidase activity;	{utg140:4693680:4696900:-}	{YES}
WH_10009499	gi|927409647|ref|XP_013950669.1|/5.47977e-45/hypothetical protein TRIVIDRAFT_227326 [Trichoderma virens Gv29-8] &gt;gi|358378780|gb|EHK16461.1| hypothetical protein TRIVIDRAFT_227326 [Trichoderma virens Gv29-8]	gi|596714713|ref|XM_007285024.1|/3e-37/Colletotrichum gloeosporioides Nara gc5 domon domain-containing protein cg14681 (CGGC5_13062), partial mRNA	NA	NA	NA	G9N939/2e-44/G9N939_HYPVG Uncharacterized protein OS=Hypocrea virens (strain Gv29-8 / FGSC 10586) GN=TRIVIDRAFT_227326 PE=4 SV=1	PF10517/2.9E-11/Electron transfer DM13	NA	{utg140:4765009:4765533:-}	{YES}
WH_10009534	gi|927414914|ref|XP_013953288.1|/0/hypothetical protein TRIVIDRAFT_50666 [Trichoderma virens Gv29-8] &gt;gi|358381406|gb|EHK19081.1| hypothetical protein TRIVIDRAFT_50666 [Trichoderma virens Gv29-8]	gi|589107170|ref|XM_006965546.1|/0.0/Trichoderma reesei QM6a oxalate decarboxylase (TRIREDRAFT_121989), partial mRNA	D4AKL6/3e-92/OXDD_ARTBC Probable oxalate decarboxylase ARB_04859 OS=Arthroderma benhamiae (strain ATCC MYA-4681 / CBS 112371) GN=ARB_04859 PE=1 SV=1	NA	BS_yvrK/2e-149/---	G9N1W4/0.0/G9N1W4_HYPVG Uncharacterized protein OS=Hypocrea virens (strain Gv29-8 / FGSC 10586) GN=TRIVIDRAFT_50666 PE=4 SV=1	PF00190/7.0E-21/Cupin	biological_process:GO:0033609//oxalate metabolic process;molecular_function:GO:0045735//nutrient reservoir activity;	{utg140:4846952:4848419:+}	{YES}
WH_10009540	gi|908390422|gb|KND91060.1|/0/Alkaline proteinase [Tolypocladium ophioglossoides CBS 100239]	gi|451810078|dbj|AB781598.1|/1e-166/Fusarium oxysporum krtA gene for alkaline protease, complete cds, strain: 26-1	P29118/9e-145/ALP_ACRCH Alkaline proteinase OS=Acremonium chrysogenum GN=ALP PE=3 SV=1	ani:AN5558.2/5e-141/similar to alkaline protease; K18549 oryzin [EC:3.4.21.63]	SPAC1006.01/3e-76/---	A0A0L0NBE7/0.0/A0A0L0NBE7_9HYPO Alkaline proteinase OS=Tolypocladium ophioglossoides CBS 100239 GN=TOPH_04225 PE=3 SV=1	PF00082/1.4E-36/Subtilase family	biological_process:GO:0006508//proteolysis;molecular_function:GO:0004252//serine-type endopeptidase activity;	{utg140:4873507:4874830:-}	{YES}
WH_10009556	gi|927414934|ref|XP_013953298.1|/4.81499e-108/hypothetical protein TRIVIDRAFT_50670 [Trichoderma virens Gv29-8] &gt;gi|358381418|gb|EHK19093.1| hypothetical protein TRIVIDRAFT_50670 [Trichoderma virens Gv29-8]	gi|953411139|ref|XM_014692491.1|/4e-91/Metarhizium brunneum ARSEF 3297 expression library immunization antigen 1 partial mRNA	Q4WCX9/1e-11/YA280_ASPFU Uncharacterized protein AFUA_6G02800 OS=Neosartorya fumigata (strain ATCC MYA-4609 / Af293 / CBS 101355 / FGSC A1100) GN=AFUA_6G02800 PE=1 SV=1	pte:PTT_12812/9e-18/hypothetical protein; K01527 nascent polypeptide-associated complex subunit beta	NA	G9N1X6/1e-107/G9N1X6_HYPVG Uncharacterized protein OS=Hypocrea virens (strain Gv29-8 / FGSC 10586) GN=TRIVIDRAFT_50670 PE=4 SV=1	NA	NA	{utg140:4921807:4922544:+}	{YES}
WH_10009563	gi|927384521|ref|XP_013938106.1|/8.70961e-166/hypothetical protein TRIATDRAFT_302472 [Trichoderma atroviride IMI 206040] &gt;gi|358390537|gb|EHK39942.1| hypothetical protein TRIATDRAFT_302472 [Trichoderma atroviride IMI 206040]	gi|953467202|ref|XM_014721590.1|/1e-148/Metarhizium majus ARSEF 297 UPF0047 domain protein partial mRNA	NA	NA	NA	G9PAA5/3e-165/G9PAA5_HYPAI Uncharacterized protein OS=Hypocrea atroviridis (strain ATCC 20476 / IMI 206040) GN=TRIATDRAFT_302472 PE=4 SV=1	PF05630/3.3E-5/Necrosis inducing protein (NPP1)	NA	{utg140:4938699:4939745:+}	{YES}
WH_10009577	NA	NA	NA	NA	NA	NA	NA	NA	{utg140:4982459:4983010:-}	{YES}
WH_10009597	gi|818158342|gb|KKO99026.1|/0/histone acetyltransferase [Trichoderma harzianum]	gi|589109674|ref|XM_006966798.1|/0.0/Trichoderma reesei QM6a histone acetyltransferase (TRIREDRAFT_64680), partial mRNA	Q8WZM0/0.0/GCN5_YARLI Histone acetyltransferase GCN5 OS=Yarrowia lipolytica (strain CLIB 122 / E 150) GN=GCN5 PE=3 SV=1	tre:TRIREDRAFT_64680/0.0/histone acetyltransferase; K06062 histone acetyltransferase [EC:2.3.1.48]	YGR252w/1e-174/---	A0A0F9ZF90/0.0/A0A0F9ZF90_TRIHA Histone acetyltransferase OS=Trichoderma harzianum GN=THAR02_08873 PE=4 SV=1	PF13508/1.6E-8/Acetyltransferase (GNAT) domain	biological_process:GO:0007131//reciprocal meiotic recombination;GO:0060358//negative regulation of leucine import;GO:0032968//positive regulation of transcription elongation from RNA polymerase II promoter;GO:0043966//histone H3 acetylation;GO:0006338//chromatin remodeling;GO:0000122//negative regulation of transcription from RNA polymerase II promoter;GO:0034401//chromatin organization involved …	{utg140:5038598:5041779:+}	{YES}
WH_10009616	gi|663081763|gb|AIE88191.1|/0/subtilisin-like serine protease [Trichoderma atroviride]	gi|663081762|gb|KJ740359.1|/0.0/Trichoderma atroviride strain SS42 subtilisin-like serine protease gene, complete cds	Q00208/1e-101/ORYZ_EMENI Alkaline protease 1 OS=Emericella nidulans (strain FGSC A4 / ATCC 38163 / CBS 112.46 / NRRL 194 / M139) GN=alp1 PE=2 SV=1	ani:AN5558.2/2e-101/similar to alkaline protease; K18549 oryzin [EC:3.4.21.63]	SPAC1006.01/2e-67/---	A0A075FC21/0.0/A0A075FC21_HYPAT Subtilisin-like serine protease OS=Hypocrea atroviridis PE=3 SV=1	PF05922/1.4E-4/Peptidase inhibitor I9	biological_process:GO:0006508//proteolysis;molecular_function:GO:0004252//serine-type endopeptidase activity;	{utg140:5093469:5094922:-}	{YES}
WH_10009631	gi|589109371|ref|XP_006966708.1|/0/predicted protein [Trichoderma reesei QM6a] &gt;gi|340516905|gb|EGR47151.1| predicted protein [Trichoderma reesei QM6a] &gt;gi|572277312|gb|ETS00570.1| hypothetical protein M419DRAFT_25477 [Trichoderma reesei RUT C-30]	gi|573989866|ref|XM_006672791.1|/0.0/Cordyceps militaris CM01 glutaminyl cyclase (CCM_07651), partial mRNA	Q90YA8/3e-65/QPCT_GLOBL Glutaminyl-peptide cyclotransferase OS=Gloydius blomhoffii GN=QPCT PE=2 SV=1	aor:AOR_1_1504114/4e-85/AO090701000860; glutaminyl cyclase; K00683 glutaminyl-peptide cyclotransferase [EC:2.3.2.5]	NA	A0A024S5C7/0.0/A0A024S5C7_HYPJE Peptide hydrolase OS=Trichoderma reesei RUT C-30 GN=M419DRAFT_25477 PE=3 SV=1	PF04389/1.3E-33/Peptidase family M28	biological_process:GO:0006508//proteolysis;molecular_function:GO:0046872//metal ion binding;GO:0008233//peptidase activity;	{utg140:5134981:5136181:-}	{YES}
WH_10009633	gi|799248261|gb|KJZ76989.1|/2.61881e-75/hypothetical protein HIM_03866 [Hirsutella minnesotensis 3608]	gi|699031042|emb|HG970335.1|/5e-44/Fusarium graminearum chromosome 4, complete genome	NA	mbe:MBM_03974/5e-31/CDP-alcohol phosphatidyltransferase; K00993 ethanolaminephosphotransferase [EC:2.7.8.1]	NA	A0A0F8A6F5/8e-75/A0A0F8A6F5_9HYPO Uncharacterized protein OS=Hirsutella minnesotensis 3608 GN=HIM_03866 PE=4 SV=1	NA	NA	{utg140:5139461:5140149:-}	{YES}
WH_10009658	gi|818157484|gb|KKO98381.1|/3.36816e-64/FAS1 domain-containing protein precursor [Trichoderma harzianum]	gi|629697400|ref|XM_007815801.1|/7e-56/Metarhizium acridum CQMa 102 FAS1 domain-containing protein partial mRNA	Q6MV78/1e-41/YFAS1_NEUCR FAS1 domain-containing protein NCU02579 OS=Neurospora crassa (strain ATCC 24698 / 74-OR23-1A / CBS 708.71 / DSM 1257 / FGSC 987) GN=B5K2.060 PE=3 SV=1	ttt:THITE_122696/1e-35/SIN3-like protein; K11644 paired amphipathic helix protein Sin3a	NA	A0A0F9ZD80/1e-63/A0A0F9ZD80_TRIHA FAS1 domain-containing protein OS=Trichoderma harzianum GN=THAR02_09522 PE=4 SV=1	NA	NA	{utg140:5231360:5232145:+}	{YES}
WH_10009671	gi|818155022|gb|KKO96837.1|/0/hypothetical protein THAR02_11059 [Trichoderma harzianum]	gi|758202039|ref|XM_011325078.1|/0.0/Fusarium graminearum PH-1 endoplasmic oxidoreductin-1 precursor mRNA	Q7SEY9/0.0/ERO1_NEUCR Endoplasmic reticulum oxidoreductin-1 OS=Neurospora crassa (strain ATCC 24698 / 74-OR23-1A / CBS 708.71 / DSM 1257 / FGSC 987) GN=ero-1 PE=3 SV=1	NA	SPCC1450.14c/9e-99/---	A0A0F9X7N4/0.0/A0A0F9X7N4_TRIHA Uncharacterized protein OS=Trichoderma harzianum GN=THAR02_11059 PE=4 SV=1	PF04137/1.1E-130/Endoplasmic Reticulum Oxidoreductin 1 (ERO1)	biological_process:GO:0055114//oxidation-reduction process;cellular_component:GO:0005783//endoplasmic reticulum;molecular_function:GO:0003756//protein disulfide isomerase activity;GO:0016671//oxidoreductase activity, acting on a sulfur group of donors, disulfide as acceptor;	{utg140:5275131:5277031:+}	{YES}
WH_10009683	gi|701774982|gb|KGQ09145.1|/1.97729e-87/hypothetical protein BBAD15_g5520 [Beauveria bassiana D1-5]	gi|768311758|gb|CP010986.1|/1e-59/Verticillium dahliae VdLs.17 chromosome 7, complete sequence	O13368/6e-08/ALS5_CANAX Agglutinin-like protein 5 OS=Candida albicans GN=ALS5 PE=3 SV=1	NA	NA	A0A0A2VSN7/6e-87/A0A0A2VSN7_BEABA Uncharacterized protein OS=Beauveria bassiana D1-5 GN=BBAD15_g5520 PE=4 SV=1	PF05792/0.015/Candida agglutinin-like (ALS)	NA	{utg140:5304373:5307867:-}	{YES}
WH_10009735	gi|572275347|gb|ETR98782.1|/0/ECM33-like protein [Trichoderma reesei RUT C-30]	gi|589113014|ref|XM_006968468.1|/1e-173/Trichoderma reesei QM6a cell wall protein (TRIREDRAFT_68067), partial mRNA	D4AZK9/5e-47/ECM33_ARTBC Cell surface GPI-anchored protein ARB_01627 OS=Arthroderma benhamiae (strain ATCC MYA-4681 / CBS 112371) GN=ARB_01627 PE=1 SV=1	NA	NA	A0A024S109/0.0/A0A024S109_HYPJE ECM33-like protein OS=Trichoderma reesei RUT C-30 GN=M419DRAFT_38236 PE=4 SV=1	NA	biological_process:GO:0035556//intracellular signal transduction;cellular_component:GO:0009986//cell surface;GO:0009277//fungal-type cell wall;GO:0005829//cytosol;	{utg140:5471050:5472340:+}	{YES}
WH_10009745	gi|818167435|gb|KKP06787.1|/0/1,3-beta-glucanosyltransferase gel1 precursor [Trichoderma harzianum]	gi|589112886|ref|XM_006968404.1|/0.0/Trichoderma reesei QM6a glycoside hydrolase family 72 (TRIREDRAFT_123538), mRNA	P0C7S9/9e-166/GEL1_ASPFU 1,3-beta-glucanosyltransferase gel1 OS=Neosartorya fumigata (strain ATCC MYA-4609 / Af293 / CBS 101355 / FGSC A1100) GN=gel1 PE=3 SV=1	NA	NA	A0A0G0A377/0.0/A0A0G0A377_TRIHA 1,3-beta-glucanosyltransferase OS=Trichoderma harzianum GN=THAR02_01079 PE=3 SV=1	PF03198/1.8E-123/Glucanosyltransferase	biological_process:GO:0005975//carbohydrate metabolic process;cellular_component:GO:0031225//anchored component of membrane;GO:0005886//plasma membrane;GO:0009277//fungal-type cell wall;molecular_function:GO:0042124//1,3-beta-glucanosyltransferase activity;GO:0016787//hydrolase activity;	{utg140:5503825:5505304:-}	{YES}
WH_10009767	gi|667725191|gb|KFA66999.1|/1.32471e-63/hypothetical protein S40285_06262 [Stachybotrys chlorohalonata IBT 40285]	gi|589112796|ref|XM_006968359.1|/6e-56/Trichoderma reesei QM6a Non-Catalytic module family expansin (TRIREDRAFT_23115), partial mRNA	D4B2H3/3e-19/ALL7_ARTBC Allergen Asp f 7 homolog OS=Arthroderma benhamiae (strain ATCC MYA-4681 / CBS 112371) GN=ARB_02701 PE=3 SV=1	cci:CC1G_01597/2e-11/DNA polymerase lambda; K03512 DNA polymerase lambda [EC:2.7.7.7 4.2.99.-]	NA	A0A084QSR4/4e-63/A0A084QSR4_9HYPO Uncharacterized protein OS=Stachybotrys chlorohalonata IBT 40285 GN=S40285_06262 PE=4 SV=1	NA	NA	{utg140:5569504:5570400:+}	{YES}
WH_10009778	gi|927427824|ref|XP_013959743.1|/3.17852e-37/hypothetical protein TRIVIDRAFT_219305 [Trichoderma virens Gv29-8] &gt;gi|358387944|gb|EHK25538.1| hypothetical protein TRIVIDRAFT_219305 [Trichoderma virens Gv29-8]	gi|927427823|ref|XM_014104268.1|/4e-37/Trichoderma virens Gv29-8 hypothetical protein partial mRNA	NA	NA	NA	G9MJ75/1e-36/G9MJ75_HYPVG Uncharacterized protein OS=Hypocrea virens (strain Gv29-8 / FGSC 10586) GN=TRIVIDRAFT_219305 PE=4 SV=1	NA	NA	{utg140:5601375:5601832:-}	{YES}
WH_10009779	gi|927427822|ref|XP_013959742.1|/0/glycoside hydrolase family 43 protein [Trichoderma virens Gv29-8] &gt;gi|358387943|gb|EHK25537.1| glycoside hydrolase family 43 protein [Trichoderma virens Gv29-8]	gi|927427821|ref|XM_014104267.1|/0.0/Trichoderma virens Gv29-8 glycoside hydrolase family 43 protein partial mRNA	NA	NA	BS_sacC/4e-09/---	G9MJ74/0.0/G9MJ74_HYPVG Glycoside hydrolase family 43 protein OS=Hypocrea virens (strain Gv29-8 / FGSC 10586) GN=TRIVIDRAFT_62213 PE=3 SV=1	PF06439/4.5E-9/Domain of Unknown Function (DUF1080)	biological_process:GO:0005975//carbohydrate metabolic process;molecular_function:GO:0004553//hydrolase activity, hydrolyzing O-glycosyl compounds;	{utg140:5603136:5604611:-}	{YES}
WH_10009784	gi|969879274|gb|KUE96512.1|/0/FAD binding domain-containing protein [Trichoderma gamsii]	gi|827076917|ref|XM_008101666.1|/0.0/Colletotrichum graminicola M1.001 FAD binding domain-containing protein partial mRNA	D4AS41/1e-84/A7056_ARTBC Uncharacterized FAD-linked oxidoreductase ARB_02478 OS=Arthroderma benhamiae (strain ATCC MYA-4681 / CBS 112371) GN=ARB_07056 PE=1 SV=2	ssl:SS1G_10951/2e-40/hypothetical protein; K01501 nitrilase [EC:3.5.5.1]	mlr6875/2e-18/---	G9N456/0.0/G9N456_HYPVG Uncharacterized protein OS=Hypocrea virens (strain Gv29-8 / FGSC 10586) GN=TRIVIDRAFT_58448 PE=4 SV=1	PF01565/5.4E-20/FAD binding domain	biological_process:GO:0055114//oxidation-reduction process;molecular_function:GO:0016614//oxidoreductase activity, acting on CH-OH group of donors;GO:0050660//flavin adenine dinucleotide binding;	{utg140:5625432:5627275:-}	{YES}
WH_10009807	gi|629645272|ref|XP_007801079.1|/0/hypothetical protein EPUS_03139 [Endocarpon pusillum Z07020] &gt;gi|539437418|gb|ERF73306.1| hypothetical protein EPUS_03139 [Endocarpon pusillum Z07020]	gi|629697744|ref|XM_007815973.1|/8e-11/Metarhizium acridum CQMa 102 metalloprotease MEP1 partial mRNA	E3QJV4/7e-12/MEP1_COLGM Extracellular metalloprotease GLRG_06286 OS=Colletotrichum graminicola (strain M1.001 / M2 / FGSC 10212) GN=GLRG_06286 PE=3 SV=1	NA	NA	U1GN10/0.0/U1GN10_ENDPU Uncharacterized protein OS=Endocarpon pusillum (strain Z07020 / HMAS-L-300199) GN=EPUS_03139 PE=4 SV=1	PF05572/6.4E-7/Pregnancy-associated plasma protein-A	molecular_function:GO:0016787//hydrolase activity;	{utg140:5715249:5717531:-}	{YES}
WH_10009812	gi|682461024|gb|KFZ17336.1|/1.91202e-35/hypothetical protein V501_01788 [Pseudogymnoascus sp. VKM F-4519 (FW-2642)]	gi|259486486|tpe|BN001307.1|/3e-19/TPA_asm: Aspergillus nidulans FGSC A4 chromosome VII	NA	ttt:THITE_2124654/1e-09/glycoside hydrolase family 24 protein; K01185 lysozyme [EC:3.2.1.17]	NA	A0A094IAA0/6e-35/A0A094IAA0_9PEZI Uncharacterized protein OS=Pseudogymnoascus pannorum VKM F-4519 GN=V501_01788 PE=4 SV=1	NA	NA	{utg140:5728641:5729100:+}	{YES}
WH_10009813	gi|743657701|gb|KID85039.1|/1.04176e-77/hypothetical protein MGU_07832 [Metarhizium guizhouense ARSEF 977]	gi|317156436|ref|XM_001825692.2|/6e-73/Aspergillus oryzae RIB40 phosphoglycerate mutase family protein, mRNA	NA	NA	NA	A0A0B4HZ52/3e-77/A0A0B4HZ52_9HYPO Uncharacterized protein OS=Metarhizium guizhouense ARSEF 977 GN=MGU_07832 PE=4 SV=1	NA	NA	{utg140:5729471:5730121:-}	{YES}
WH_10009819	gi|629693257|ref|XP_007811920.1|/1.1254e-17/hypothetical protein MAC_05580 [Metarhizium acridum CQMa 102] &gt;gi|322696581|gb|EFY88371.1| hypothetical protein MAC_05580 [Metarhizium acridum CQMa 102]	gi|953465320|ref|XM_014720649.1|/4e-15/Metarhizium majus ARSEF 297 Extracellular membrane protein, CFEM domain protein partial mRNA	Q4WNE1/6e-06/CFMC_ASPFU GPI anchored CFEM domain protein C OS=Neosartorya fumigata (strain ATCC MYA-4609 / Af293 / CBS 101355 / FGSC A1100) GN=cfmC PE=3 SV=1	NA	NA	A0A086NCS3/2e-15/A0A086NCS3_METAN Uncharacterized protein OS=Metarhizium anisopliae GN=MANI_012030 PE=4 SV=1	PF05730/1.1E-13/CFEM domain	NA	{utg140:5742203:5742448:-}	{YES}
WH_10009853	gi|927383775|ref|XP_013937733.1|/3.47756e-113/hypothetical protein TRIATDRAFT_143303 [Trichoderma atroviride IMI 206040] &gt;gi|358390166|gb|EHK39572.1| hypothetical protein TRIATDRAFT_143303 [Trichoderma atroviride IMI 206040]	gi|953403019|ref|XM_014689799.1|/4e-88/Metarhizium brunneum ARSEF 3297 malate dehydrogenase partial mRNA	NA	NA	NA	G9PCJ8/1e-112/G9PCJ8_HYPAI Uncharacterized protein OS=Hypocrea atroviridis (strain ATCC 20476 / IMI 206040) GN=TRIATDRAFT_143303 PE=4 SV=1	PF11937/2.0E-28/Protein of unknown function (DUF3455)	NA	{utg140:5836627:5837477:-}	{YES}
WH_10009855	gi|799244179|gb|KJZ73109.1|/1.96971e-48/hypothetical protein HIM_07493 [Hirsutella minnesotensis 3608]	gi|531988639|emb|HF679024.1|/6e-22/Fusarium fujikuroi IMI 58289 draft genome, chromosome FFUJ_chr02	NA	fpu:FPSE_06468/7e-20/hypothetical protein; K01183 chitinase [EC:3.2.1.14]	NA	A0A0F8A479/6e-48/A0A0F8A479_9HYPO Uncharacterized protein OS=Hirsutella minnesotensis 3608 GN=HIM_07493 PE=4 SV=1	NA	NA	{utg140:5843371:5845440:-}	{YES}
WH_10009864	gi|818157399|gb|KKO98320.1|/0/triacylglycerol lipase [Trichoderma harzianum]	gi|918027606|gb|KR914668.1|/0.0/Nectria haematococca rugosa-like lipase gene, partial cds	D4B1N9/0.0/LIP3_ARTBC Probable secreted lipase ARB_02369 OS=Arthroderma benhamiae (strain ATCC MYA-4681 / CBS 112371) GN=ARB_02369 PE=1 SV=1	afm:AFUA_8G02530/0.0/extracellular lipase (EC:3.1.1.3); K01046 triacylglycerol lipase [EC:3.1.1.3]	DR2626/1e-47/---	A0A0F9WYW1/0.0/A0A0F9WYW1_TRIHA Carboxylic ester hydrolase OS=Trichoderma harzianum GN=THAR02_09584 PE=3 SV=1	PF00135/1.0E-82/Carboxylesterase family	molecular_function:GO:0016787//hydrolase activity;	{utg140:5878213:5879916:+}	{YES}
WH_10009866	gi|859264865|emb|CEJ57290.1|/7.93401e-130/hypothetical protein PMG11_05988 [Penicillium brasilianum]	gi|357526533|emb|HE612869.1|/3e-10/Tetrapisispora phaffii CBS 4417 chromosome 14, complete genome	NA	NA	NA	A0A0F7TPD6/2e-129/A0A0F7TPD6_9EURO Uncharacterized protein OS=Penicillium brasilianum GN=PMG11_05988 PE=4 SV=1	NA	NA	{utg140:5885539:5886837:-}	{YES}
WH_10009877	gi|908386946|gb|KND87671.1|/1.0204e-134/Protein MNN4 [Tolypocladium ophioglossoides CBS 100239]	gi|667652808|ref|XM_008600014.1|/1e-102/Beauveria bassiana ARSEF 2860 mannosylphosphorylation protein MNN4 partial mRNA	P36044/7e-21/MNN4_YEAST Protein MNN4 OS=Saccharomyces cerevisiae (strain ATCC 204508 / S288c) GN=MNN4 PE=4 SV=2	NA	NA	A0A0L0N0W8/3e-134/A0A0L0N0W8_9HYPO Protein MNN4 OS=Tolypocladium ophioglossoides CBS 100239 GN=TOPH_07676 PE=4 SV=1	PF04991/1.1E-16/LicD family	NA	{utg140:5928991:5930033:-}	{YES}
WH_10009880	gi|927411376|ref|XP_013951519.1|/1.97654e-156/hypothetical protein TRIVIDRAFT_227161 [Trichoderma virens Gv29-8] &gt;gi|358379644|gb|EHK17324.1| hypothetical protein TRIVIDRAFT_227161 [Trichoderma virens Gv29-8]	gi|927411375|ref|XM_014096044.1|/1e-156/Trichoderma virens Gv29-8 hypothetical protein partial mRNA	NA	NA	NA	G9N8L8/6e-156/G9N8L8_HYPVG Uncharacterized protein OS=Hypocrea virens (strain Gv29-8 / FGSC 10586) GN=TRIVIDRAFT_227161 PE=4 SV=1	NA	NA	{utg140:5938806:5940428:-}	{YES}
WH_10009884	gi|920634261|gb|KOM16978.1|/2.2259e-73/hypothetical protein XA68_610 [Ophiocordyceps unilateralis]	gi|347013775|gb|CP003008.1|/3e-42/Myceliophthora thermophila ATCC 42464 chromosome 7, complete sequence	NA	NA	NA	A0A0L9SGA5/7e-73/A0A0L9SGA5_9HYPO Uncharacterized protein OS=Ophiocordyceps unilateralis GN=XA68_610 PE=4 SV=1	NA	NA	{utg140:5950665:5951339:-}	{YES}
WH_10009887	gi|530478463|gb|EQB57822.1|/1.87889e-178/hypothetical protein CGLO_02005 [Colletotrichum gloeosporioides Cg-14]	gi|918816191|ref|XM_013572641.1|/1e-162/Aureobasidium namibiae CBS 147.97 alpha/beta-hydrolase partial mRNA	D4AV38/2e-134/LIP4_ARTBC Probable secreted lipase ARB_00047 OS=Arthroderma benhamiae (strain ATCC MYA-4681 / CBS 112371) GN=ARB_00047 PE=1 SV=1	NA	NA	T0KPQ3/6e-178/T0KPQ3_COLGC Uncharacterized protein OS=Colletotrichum gloeosporioides (strain Cg-14) GN=CGLO_02005 PE=4 SV=1	PF12695/8.3E-12/Alpha/beta hydrolase family	NA	{utg140:5957979:5959215:+}	{YES}
WH_10009911	gi|953460401|ref|XP_014573675.1|/0/Glycoside hydrolase, subgroup, catalytic core, partial [Metarhizium majus ARSEF 297] &gt;gi|743667664|gb|KID94681.1| Glycoside hydrolase, subgroup, catalytic core, partial [Metarhizium majus ARSEF 297]	gi|953460400|ref|XM_014718189.1|/0.0/Metarhizium majus ARSEF 297 Glycoside hydrolase, subgroup, catalytic core partial mRNA	P09805/3e-43/KTXA_KLULA Killer toxin subunits alpha/beta OS=Kluyveromyces lactis (strain ATCC 8585 / CBS 2359 / DSM 70799 / NBRC 1267 / NRRL Y-1140 / WM37) PE=1 SV=1	mrr:Moror_16165/4e-180/class v; K01183 chitinase [EC:3.2.1.14]	BH0916_1/1e-31/---	A0A0B4HX56/0.0/A0A0B4HX56_9HYPO Glycoside hydrolase, subgroup, catalytic core (Fragment) OS=Metarhizium majus ARSEF 297 GN=MAJ_09370 PE=4 SV=1	PF00187/2.6E-9/Chitin recognition protein	biological_process:GO:0005975//carbohydrate metabolic process;GO:0006032//chitin catabolic process;molecular_function:GO:0008061//chitin binding;GO:0004568//chitinase activity;	{utg140:6014677:6019121:-}	{YES}
WH_10009912	gi|953460399|ref|XP_014573674.1|/0/LysM domain protein, partial [Metarhizium majus ARSEF 297] &gt;gi|743667663|gb|KID94680.1| LysM domain protein, partial [Metarhizium majus ARSEF 297]	gi|953460398|ref|XM_014718188.1|/0.0/Metarhizium majus ARSEF 297 LysM domain protein partial mRNA	P49426/2e-161/EXG1_COCCA Glucan 1,3-beta-glucosidase OS=Cochliobolus carbonum GN=EXG1 PE=1 SV=1	pcs:Pc22g01380/3e-175/Pc22g01380; K01210 glucan 1,3-beta-glucosidase [EC:3.2.1.58]	NA	A0A0B4H4N6/0.0/A0A0B4H4N6_9HYPO LysM domain protein (Fragment) OS=Metarhizium majus ARSEF 297 GN=MAJ_09369 PE=4 SV=1	PF12708/2.5E-68/Pectate lyase superfamily protein	NA	{utg140:6020692:6028829:+}	{YES}
WH_10009946	gi|996635991|gb|KXH60551.1|/3.74001e-70/hypothetical protein CNYM01_00028 [Colletotrichum nymphaeae SA-01]	gi|238033210|emb|FN392322.1|/1e-47/Pichia pastoris GS115 chromosome 4, complete sequence	Q9HDY9/8e-15/MAM3_SCHPO M cell-type agglutination protein mam3 OS=Schizosaccharomyces pombe (strain 972 / ATCC 24843) GN=mam3 PE=3 SV=2	NA	NA	A0A063C682/7e-69/A0A063C682_9HYPO Agglutinin ALS4-like protein OS=Ustilaginoidea virens GN=UV8b_3301 PE=4 SV=1	PF10528/8.3E-17/GLEYA domain	NA	{utg140:6202930:6206120:+}	{YES}
WH_10009967	gi|629730947|ref|XP_007824797.1|/2.61872e-55/hypothetical protein MAA_08608 [Metarhizium robertsii ARSEF 23] &gt;gi|953397820|ref|XP_014543152.1| hypothetical protein MBR_06683, partial [Metarhizium brunneum ARSEF 3297] &gt;gi|322704359|gb|EFY95955.1| hypothetical protein MAA_08608 [Metarhizium robertsii ARSEF 23] &gt;gi|594715049|gb|EXU97964.1| hypothetical protein X797_008963 [Metarhizium rober…	gi|573990402|ref|XM_006673059.1|/4e-17/Cordyceps militaris CM01 Phospholipase A2 (CCM_07919), partial mRNA	NA	NA	NA	A0A086NES8/8e-55/A0A086NES8_METAN Uncharacterized protein OS=Metarhizium anisopliae GN=MANI_019146 PE=4 SV=1	NA	NA	{utg140:6272946:6273452:+}	{YES}
WH_10009973	gi|829105621|gb|KLO82295.1|/1.71486e-23/Uncharacterized protein LW93_9486 [Fusarium fujikuroi]	gi|196049219|emb|CR380947.2|/8e-06/Candida glabrata strain CBS138 chromosome A complete sequence	NA	NA	NA	A0A0I9XGW3/5e-23/A0A0I9XGW3_GIBFU Uncharacterized protein OS=Gibberella fujikuroi GN=LW93_9486 PE=4 SV=1	NA	NA	{utg140:6295717:6296684:+}	{YES}
WH_10009986	gi|927409285|ref|XP_013950488.1|/9.44219e-95/hypothetical protein TRIVIDRAFT_64898 [Trichoderma virens Gv29-8] &gt;gi|358378613|gb|EHK16295.1| hypothetical protein TRIVIDRAFT_64898 [Trichoderma virens Gv29-8]	gi|927409284|ref|XM_014095013.1|/1e-94/Trichoderma virens Gv29-8 hypothetical protein partial mRNA	NA	NA	NA	G9NBU2/3e-94/G9NBU2_HYPVG Uncharacterized protein OS=Hypocrea virens (strain Gv29-8 / FGSC 10586) GN=TRIVIDRAFT_64898 PE=4 SV=1	NA	NA	{utg140:6394978:6395697:+}	{YES}
WH_10010004	gi|770388281|gb|KJK74291.1|/3.71322e-106/hypothetical protein H634G_10437 [Metarhizium anisopliae BRIP 53293] &gt;gi|770400793|gb|KJK85986.1| hypothetical protein H633G_10153 [Metarhizium anisopliae BRIP 53284]	gi|629728239|ref|XM_007825735.1|/1e-105/Metarhizium robertsii ARSEF 23 hypothetical protein mRNA	NA	NA	NA	A0A0D9NK86/1e-105/A0A0D9NK86_METAN Uncharacterized protein OS=Metarhizium anisopliae BRIP 53293 GN=H634G_10437 PE=4 SV=1	NA	NA	{utg140:6535442:6536053:-}	{YES}
WH_10010007	NA	NA	NA	NA	NA	NA	NA	NA	{utg140:6545153:6545907:-}	{YES}
WH_10010008	gi|672380754|gb|KFG82950.1|/6.63743e-111/hypothetical protein MANI_022604 [Metarhizium anisopliae] &gt;gi|743639213|gb|KID70580.1| hypothetical protein MAN_00179, partial [Metarhizium anisopliae ARSEF 549]	gi|83772512|dbj|AP007166.1|/8e-79/Aspergillus oryzae RIB40 DNA, SC113	NA	NA	NA	A0A086NP82/2e-110/A0A086NP82_METAN Uncharacterized protein OS=Metarhizium anisopliae GN=MANI_022604 PE=4 SV=1	NA	NA	{utg140:6553782:6554504:+}	{YES}
WH_10010021	gi|927407709|ref|XP_013949060.1|/5.82854e-127/hypothetical protein TRIATDRAFT_296905 [Trichoderma atroviride IMI 206040] &gt;gi|358401602|gb|EHK50903.1| hypothetical protein TRIATDRAFT_296905 [Trichoderma atroviride IMI 206040]	gi|667657556|ref|XM_008602388.1|/1e-107/Beauveria bassiana ARSEF 2860 peptidase A4 family protein partial mRNA	P24665/2e-71/PRTA_ASPNG Aspergillopepsin-2 OS=Aspergillus niger PE=1 SV=1	NA	NA	G9NEK5/2e-126/G9NEK5_HYPAI Uncharacterized protein OS=Hypocrea atroviridis (strain ATCC 20476 / IMI 206040) GN=TRIATDRAFT_296905 PE=4 SV=1	PF01828/3.3E-76/Peptidase A4 family	biological_process:GO:0006508//proteolysis;molecular_function:GO:0004190//aspartic-type endopeptidase activity;	{utg140:6591352:6592086:+}	{YES}
WH_10010023	gi|672381516|gb|KFG83698.1|/3.72543e-100/WSC domain protein [Metarhizium anisopliae] &gt;gi|743627935|gb|KID59422.1| WSC domain protein, partial [Metarhizium anisopliae ARSEF 549]	gi|953457898|ref|XM_014716938.1|/6e-96/Metarhizium majus ARSEF 297 WSC domain protein partial mRNA	D4AUF1/3e-12/WSCD1_ARTBC WSC domain-containing protein ARB_07867 OS=Arthroderma benhamiae (strain ATCC MYA-4681 / CBS 112371) GN=ARB_07867 PE=1 SV=1	lbc:LACBIDRAFT_318804/4e-12/glycoside hydrolase family 71 protein; K08254 glucan endo-1,3-alpha-glucosidase [EC:3.2.1.59]	NA	A0A086NRD0/1e-99/A0A086NRD0_METAN WSC domain protein OS=Metarhizium anisopliae GN=MANI_023696 PE=4 SV=1	PF01822/6.5E-15/WSC domain	NA	{utg140:6596910:6597614:-}	{YES}
WH_10010025	gi|953457897|ref|XP_014572423.1|/1.04752e-104/hypothetical protein MAJ_10608, partial [Metarhizium majus ARSEF 297] &gt;gi|743666321|gb|KID93429.1| hypothetical protein MAJ_10608, partial [Metarhizium majus ARSEF 297]	gi|170940748|emb|CU633895.1|/2e-43/Podospora anserina S mat+ genomic DNA chromosome 4, supercontig 4	NA	NA	NA	A0A0B4IDG3/3e-104/A0A0B4IDG3_9HYPO Uncharacterized protein (Fragment) OS=Metarhizium majus ARSEF 297 GN=MAJ_10608 PE=4 SV=1	NA	NA	{utg140:6599020:6599862:-}	{YES}
WH_10010028	gi|380092848|emb|CCC09601.1|/2.91352e-17/unnamed protein product [Sordaria macrospora k-hell]	gi|768311753|gb|CP010981.1|/5e-12/Verticillium dahliae VdLs.17 chromosome 2, complete sequence	NA	NA	NA	F7VVR0/9e-17/F7VVR0_SORMK WGS project CABT00000000 data, contig 2.9 OS=Sordaria macrospora (strain ATCC MYA-333 / DSM 997 / K(L3346) / K-hell) GN=SMAC_03632 PE=4 SV=1	NA	NA	{utg140:6605922:6606654:-}	{YES}
WH_10010029	gi|557727679|dbj|GAD93784.1|/2.75707e-36/conserved hypothetical protein [Byssochlamys spectabilis No. 5]	gi|992228379|ref|XM_015546835.1|/2e-22/Aspergillus nomius NRRL 13137 maltose permease mRNA	NA	NA	NA	V5FB34/8e-36/V5FB34_BYSSN Uncharacterized protein OS=Byssochlamys spectabilis (strain No. 5 / NBRC 109023) GN=PVAR5_2399 PE=4 SV=1	NA	NA	{utg140:6609303:6609652:+}	{YES}
WH_10010037	gi|584405900|emb|CDM38482.1|/1.03876e-171/Inosine/uridine-preferring nucleoside hydrolase domain [Penicillium roqueforti FM164]	gi|992091677|ref|XM_015548744.1|/1e-152/Aspergillus nomius NRRL 13137 inosine-uridine preferring nucleoside hydrolase mRNA	Q9HGL1/2e-42/YHLB_SCHPO Uncharacterized protein C800.11 OS=Schizosaccharomyces pombe (strain 972 / ATCC 24843) GN=SPBC800.11 PE=3 SV=1	shs:STEHIDRAFT_155332/7e-09/nucleoside hydrolase; K01240 uridine nucleosidase [EC:3.2.2.3]	SPBC800.11/8e-43/---	W6R9E4/3e-171/W6R9E4_PENRO Inosine/uridine-preferring nucleoside hydrolase domain OS=Penicillium roqueforti FM164 GN=PROQFM164_S13g000005 PE=4 SV=1	PF01156/5.2E-40/Inosine-uridine preferring nucleoside hydrolase	NA	{utg140:6627109:6628411:-}	{YES}
WH_10010039	gi|969878954|gb|KUE96198.1|/0/hypothetical protein TGAM01_09284 [Trichoderma gamsii]	gi|629713973|ref|XM_007821243.1|/1e-172/Metarhizium robertsii ARSEF 23 proteinrelated to amidohydrolase mRNA	A3KG59/6e-20/P20D2_MOUSE Peptidase M20 domain-containing protein 2 OS=Mus musculus GN=Pm20d2 PE=1 SV=1	NA	Cgl0102/8e-18/---	A0A024RVL2/0.0/A0A024RVL2_HYPJE Uncharacterized protein OS=Trichoderma reesei RUT C-30 GN=M419DRAFT_92403 PE=4 SV=1	NA	NA	{utg140:6633118:6634641:-}	{YES}
WH_10010077	gi|908390195|gb|KND90840.1|/0/hypothetical protein TOPH_04651 [Tolypocladium ophioglossoides CBS 100239]	gi|667650638|ref|XM_008598929.1|/5e-98/Beauveria bassiana ARSEF 2860 PAN domain containing protein partial mRNA	NA	NA	NA	A0A0L0NAM7/0.0/A0A0L0NAM7_9HYPO Uncharacterized protein OS=Tolypocladium ophioglossoides CBS 100239 GN=TOPH_04651 PE=4 SV=1	PF00024/8.6E-8/PAN domain	NA	{utg140:6831398:6833463:+}	{YES}
WH_10000291	gi|915157808|ref|XP_013329103.1|/0/DUTPase [Rasamsonia emersonii CBS 393.64] &gt;gi|802092812|gb|KKA22491.1| DUTPase [Rasamsonia emersonii CBS 393.64]	gi|915157807|ref|XM_013473649.1|/0.0/Rasamsonia emersonii CBS 393.64 DUTPase mRNA	NA	NA	NA	A0A0F4YXB6/0.0/A0A0F4YXB6_TALEM DUTPase OS=Rasamsonia emersonii CBS 393.64 GN=T310_3489 PE=4 SV=1	NA	NA	{utg185:76687:79002:-}	{YES}
WH_10000294	gi|589104107|ref|XP_006964076.1|/0/glycoside hydrolase family 3 [Trichoderma reesei QM6a] &gt;gi|493580|gb|AAA18473.1| beta-D-glucoside glucohydrolase [Trichoderma reesei] &gt;gi|242758965|gb|ACS93768.1| beta-D-glucoside glucohydrolase I [Trichoderma viride] &gt;gi|340519465|gb|EGR49703.1| glycoside hydrolase family 3 [Trichoderma reesei QM6a] &gt;gi|572280097|gb|ETS03194.1| beta-D-glucoside gluc…	gi|589104106|ref|XM_006964014.1|/0.0/Trichoderma reesei QM6a glycoside hydrolase family 3 (TRIREDRAFT_76672), partial mRNA	G4NI45/0.0/CEL3A_MAGO7 Beta-glucosidase cel3A OS=Magnaporthe oryzae (strain 70-15 / ATCC MYA-4617 / FGSC 8958) GN=cel3A PE=1 SV=1	tre:TRIREDRAFT_76672/0.0/cel3a; glycoside hydrolase family 3; K05349 beta-glucosidase [EC:3.2.1.21]	YPO2803/4e-88/---	A0A024SCX9/0.0/A0A024SCX9_HYPJE Beta-D-glucoside glucohydrolase I OS=Trichoderma reesei RUT C-30 GN=M419DRAFT_136547 PE=4 SV=1	PF14310/6.6E-24/Fibronectin type III-like domain	biological_process:GO:0005975//carbohydrate metabolic process;molecular_function:GO:0008422//beta-glucosidase activity;	{utg185:176438:178771:-}	{YES}
WH_10000296	gi|589113829|ref|XP_006968937.1|/0/predicted protein [Trichoderma reesei QM6a] &gt;gi|340514758|gb|EGR45017.1| predicted protein [Trichoderma reesei QM6a]	gi|212546940|ref|XM_002153588.1|/1e-142/Penicillium marneffei ATCC 18224 peptidase S41 family protein, mRNA	NA	NA	NA	A0A024RZI8/0.0/A0A024RZI8_HYPJE Uncharacterized protein (Fragment) OS=Trichoderma reesei RUT C-30 GN=M419DRAFT_46701 PE=4 SV=1	NA	NA	{utg185:222526:224966:-}	{YES}
WH_10000298	gi|969881800|gb|KUE99002.1|/0/acetylcholinesterase [Trichoderma gamsii]	gi|396482951|ref|XM_003841540.1|/1e-151/Leptosphaeria maculans JN3 similar to carboxylesterase family protein (LEMA_P095180.1) mRNA, complete cds	P32949/2e-45/LIP5_CANRU Lipase 5 OS=Candida rugosa GN=LIP5 PE=3 SV=1	cput:CONPUDRAFT_145475/2e-45/alpha beta-hydrolase; K02332 DNA polymerase gamma 1 [EC:2.7.7.7]	BS_pnbA/3e-39/---	G9NRX6/0.0/G9NRX6_HYPAI Carboxylic ester hydrolase OS=Hypocrea atroviridis (strain ATCC 20476 / IMI 206040) GN=TRIATDRAFT_307538 PE=3 SV=1	PF00135/5.8E-66/Carboxylesterase family	molecular_function:GO:0016787//hydrolase activity;	{utg185:279026:280820:+}	{YES}
WH_10000342	gi|927425150|ref|XP_013958406.1|/0/glycoside hydrolase family 92 protein [Trichoderma virens Gv29-8] &gt;gi|358386597|gb|EHK24192.1| glycoside hydrolase family 92 protein [Trichoderma virens Gv29-8]	gi|927425149|ref|XM_014102931.1|/0.0/Trichoderma virens Gv29-8 glycoside hydrolase family 92 protein partial mRNA	D4ATR3/0.0/A7629_ARTBC Uncharacterized secreted glycosidase ARB_07629 OS=Arthroderma benhamiae (strain ATCC MYA-4681 / CBS 112371) GN=ARB_07629 PE=1 SV=1	NA	CC0533/3e-116/---	G9MLE1/0.0/G9MLE1_HYPVG Glycoside hydrolase family 92 protein OS=Hypocrea virens (strain Gv29-8 / FGSC 10586) GN=TRIVIDRAFT_71600 PE=4 SV=1	PF07971/1.1E-151/Glycosyl hydrolase family 92	biological_process:GO:0005975//carbohydrate metabolic process;molecular_function:GO:0030246//carbohydrate binding;GO:0016787//hydrolase activity;	{utg185:498715:501451:-}	{YES}
WH_10000352	gi|969881794|gb|KUE98996.1|/1.9746e-152/hypothetical protein TGAM01_06496 [Trichoderma gamsii]	gi|953459586|ref|XM_014717782.1|/1e-143/Metarhizium majus ARSEF 297 Proteophosphoglycan ppg4 partial mRNA	NA	NA	NA	G9NRY2/8e-152/G9NRY2_HYPAI Uncharacterized protein OS=Hypocrea atroviridis (strain ATCC 20476 / IMI 206040) GN=TRIATDRAFT_299263 PE=4 SV=1	NA	molecular_function:GO:0016788//hydrolase activity, acting on ester bonds;	{utg185:534317:535536:+}	{YES}
WH_10000353	gi|589099545|ref|XP_006961795.1|/0/glycoside hydrolase family 79 [Trichoderma reesei QM6a] &gt;gi|340522733|gb|EGR52966.1| glycoside hydrolase family 79 [Trichoderma reesei QM6a]	gi|589099544|ref|XM_006961733.1|/0.0/Trichoderma reesei QM6a glycoside hydrolase family 79 (TRIREDRAFT_71394), partial mRNA	A2QEQ6/1e-98/GUS79_ASPNC Beta-glucuronidase OS=Aspergillus niger (strain CBS 513.88 / FGSC A1513) GN=An02g11890 PE=1 SV=1	NA	NA	A0A024SL33/0.0/A0A024SL33_HYPJE Uncharacterized protein OS=Trichoderma reesei RUT C-30 GN=M419DRAFT_69609 PE=4 SV=1	PF16862/4.2E-17/Glycosyl hydrolase family 79 C-terminal beta domain	molecular_function:GO:0016787//hydrolase activity;	{utg185:536008:537601:-}	{YES}
WH_10000364	gi|589098587|ref|XP_006961316.1|/6.19878e-40/predicted protein [Trichoderma reesei QM6a] &gt;gi|340522153|gb|EGR52386.1| predicted protein [Trichoderma reesei QM6a] &gt;gi|572283783|gb|ETS06757.1| hypothetical protein M419DRAFT_126186 [Trichoderma reesei RUT C-30]	gi|761850952|ref|XM_011413287.1|/3e-20/Metarhizium robertsii ARSEF 23 Ham1-like protein mRNA	NA	NA	NA	A0A024SLT6/2e-39/A0A024SLT6_HYPJE Uncharacterized protein OS=Trichoderma reesei RUT C-30 GN=M419DRAFT_126186 PE=4 SV=1	NA	cellular_component:GO:0016020//membrane;	{utg185:566610:567519:+}	{YES}
WH_10000369	gi|927425336|ref|XP_013958499.1|/0/disulfide isomerase related protein, partial [Trichoderma virens Gv29-8] &gt;gi|358386691|gb|EHK24286.1| disulfide isomerase related protein, partial [Trichoderma virens Gv29-8]	gi|927425335|ref|XM_014103024.1|/0.0/Trichoderma virens Gv29-8 disulfide isomerase related protein partial mRNA	Q12404/1e-38/MPD1_YEAST Protein disulfide-isomerase MPD1 OS=Saccharomyces cerevisiae (strain ATCC 204508 / S288c) GN=MPD1 PE=1 SV=1	tre:TRIREDRAFT_28928/0.0/ER-resident thioredoxin protein; K09584 protein disulfide-isomerase A6 [EC:5.3.4.1]	SPAC13F5.05/2e-24/---	G9MLQ9/0.0/G9MLQ9_HYPVG Disulfide isomerase related protein (Fragment) OS=Hypocrea virens (strain Gv29-8 / FGSC 10586) GN=TRIVIDRAFT_134787 PE=4 SV=1	PF00085/3.6E-25/Thioredoxin	biological_process:GO:0055114//oxidation-reduction process;GO:0045454//cell redox homeostasis;GO:0006457//protein folding;cellular_component:GO:0000324//fungal-type vacuole;molecular_function:GO:0019153//protein-disulfide reductase (glutathione) activity;GO:0003756//protein disulfide isomerase activity;GO:0015035//protein disulfide oxidoreductase activity;	{utg185:574657:576142:+}	{YES}
WH_10000399	gi|698981828|ref|XP_009847895.1|/4.85827e-42/hypothetical protein NEUTE1DRAFT_115823 [Neurospora tetrasperma FGSC 2508] &gt;gi|336472500|gb|EGO60660.1| hypothetical protein NEUTE1DRAFT_115823 [Neurospora tetrasperma FGSC 2508] &gt;gi|350294275|gb|EGZ75360.1| hypothetical protein NEUTE2DRAFT_143658 [Neurospora tetrasperma FGSC 2509]	gi|758995875|ref|XM_955593.3|/7e-38/Neurospora crassa OR74A clock-controlled gene-6 (ccg-6), mRNA	Q01302/2e-43/CCG6_NEUCR Clock-controlled protein 6 OS=Neurospora crassa (strain ATCC 24698 / 74-OR23-1A / CBS 708.71 / DSM 1257 / FGSC 987) GN=ccg-6 PE=2 SV=2	NA	NA	G4UGL3/1e-41/G4UGL3_NEUT9 Uncharacterized protein OS=Neurospora tetrasperma (strain FGSC 2509 / P0656) GN=NEUTE2DRAFT_143658 PE=4 SV=1	NA	biological_process:GO:0031505//fungal-type cell wall organization;cellular_component:GO:0009277//fungal-type cell wall;molecular_function:GO:0005199//structural constituent of cell wall;	{utg185:669871:670348:-}	{YES}
WH_10000427	gi|302914594|ref|XP_003051168.1|/1.18067e-33/hypothetical protein NECHADRAFT_100528 [Nectria haematococca mpVI 77-13-4] &gt;gi|256732106|gb|EEU45455.1| hypothetical protein NECHADRAFT_100528 [Nectria haematococca mpVI 77-13-4]	gi|953468718|ref|XM_014722348.1|/1e-20/Metarhizium majus ARSEF 297 GPI anchored serine-threonine rich protein partial mRNA	NA	NA	NA	A0A0B7JXC6/1e-37/A0A0B7JXC6_BIOOC Uncharacterized protein OS=Bionectria ochroleuca GN=BN869_000003973_1 PE=4 SV=1	NA	NA	{utg185:757703:758337:-}	{YES}
WH_10000460	gi|927394831|ref|XP_013943261.1|/9.03429e-142/hypothetical protein TRIATDRAFT_299800 [Trichoderma atroviride IMI 206040] &gt;gi|358395658|gb|EHK45045.1| hypothetical protein TRIATDRAFT_299800 [Trichoderma atroviride IMI 206040]	gi|953468652|ref|XM_014722315.1|/1e-132/Metarhizium majus ARSEF 297 ERP1 protein precursor partial mRNA	Q05359/1e-54/ERP1_YEAST Protein ERP1 OS=Saccharomyces cerevisiae (strain ATCC 204508 / S288c) GN=ERP1 PE=1 SV=1	maj:MAA_02922/1e-132/emp24/gp25L/p24 family protein; K20346 p24 family protein alpha	NA	G9NVM6/3e-141/G9NVM6_HYPAI Uncharacterized protein OS=Hypocrea atroviridis (strain ATCC 20476 / IMI 206040) GN=TRIATDRAFT_299800 PE=3 SV=1	PF01105/1.9E-52/emp24/gp25L/p24 family/GOLD	biological_process:GO:0006810//transport;cellular_component:GO:0005789//endoplasmic reticulum membrane;GO:0016021//integral component of membrane;GO:0005794//Golgi apparatus;	{utg185:848165:849014:+}	{YES}
WH_10000485	gi|927428560|ref|XP_013960111.1|/4.40005e-54/hypothetical protein TRIVIDRAFT_9172, partial [Trichoderma virens Gv29-8] &gt;gi|358388625|gb|EHK26218.1| hypothetical protein TRIVIDRAFT_9172, partial [Trichoderma virens Gv29-8]	gi|517316688|emb|HF679027.1|/3e-32/Fusarium fujikuroi IMI 58289 draft genome, chromosome FFUJ_chr05	NA	NA	NA	G9MHN0/1e-53/G9MHN0_HYPVG Uncharacterized protein (Fragment) OS=Hypocrea virens (strain Gv29-8 / FGSC 10586) GN=TRIVIDRAFT_9172 PE=4 SV=1	NA	NA	{utg185:936362:936853:+}	{YES}
WH_10000494	gi|628187269|ref|XP_007707713.1|/1.22745e-44/hypothetical protein COCCADRAFT_32890 [Bipolaris zeicola 26-R-13] &gt;gi|576923887|gb|EUC38001.1| hypothetical protein COCCADRAFT_32890 [Bipolaris zeicola 26-R-13]	gi|702073522|emb|FO905896.1|/2e-34/Leptosphaeria biglobosa Thlaspii ibcn65_scaffold00005 complete sequence	NA	NA	NA	W6Z2U1/4e-44/W6Z2U1_COCCA Uncharacterized protein OS=Bipolaris zeicola 26-R-13 GN=COCCADRAFT_32890 PE=4 SV=1	NA	NA	{utg185:962959:963660:-}	{YES}
WH_10000510	gi|927421772|ref|XP_013956717.1|/6.76829e-13/hydrophobin [Trichoderma virens Gv29-8] &gt;gi|154125593|gb|ABS59373.1| hydrophobin [Trichoderma virens] &gt;gi|358384900|gb|EHK22497.1| hydrophobin [Trichoderma virens Gv29-8]	gi|154125592|gb|EU053458.1|/4e-14/Hypocrea virens isolate Tvhyd1b hydrophobin gene, complete cds	Q9UVI4/4e-12/THYD_CLAFS Trihydrophobin OS=Claviceps fusiformis GN=TH1 PE=1 SV=1	NA	NA	A7LNW7/2e-12/A7LNW7_HYPVI Hydrophobin OS=Hypocrea virens PE=4 SV=1	PF06766/3.6E-15/Fungal hydrophobin	NA	{utg185:1027214:1027593:+}	{YES}
WH_10000522	gi|589108803|ref|XP_006966424.1|/0/predicted protein [Trichoderma reesei QM6a] &gt;gi|340517571|gb|EGR47815.1| predicted protein, partial [Trichoderma reesei QM6a]	gi|667655238|ref|XM_008601229.1|/0.0/Beauveria bassiana ARSEF 2860 tat pathway signal sequence partial mRNA	D4AUX6/1e-124/A8043_ARTBC Uncharacterized secreted protein ARB_08043 OS=Arthroderma benhamiae (strain ATCC MYA-4681 / CBS 112371) GN=ARB_08043 PE=1 SV=1	NA	NA	A0A024S9E2/0.0/A0A024S9E2_HYPJE PLC-like phosphodiesterase OS=Trichoderma reesei RUT C-30 GN=M419DRAFT_130786 PE=4 SV=1	NA	biological_process:GO:0006629//lipid metabolic process;molecular_function:GO:0008081//phosphoric diester hydrolase activity;	{utg185:1074281:1075564:-}	{YES}
WH_10000526	gi|615450127|ref|XP_007594522.1|/1.80222e-25/hypothetical protein CFIO01_09182 [Colletotrichum fioriniae PJ7] &gt;gi|588901317|gb|EXF81805.1| hypothetical protein CFIO01_09182 [Colletotrichum fioriniae PJ7]	gi|615450126|ref|XM_007594460.1|/2e-25/Colletotrichum fioriniae PJ7 hypothetical protein mRNA	NA	NA	NA	A0A010QZ17/5e-25/A0A010QZ17_9PEZI Uncharacterized protein OS=Colletotrichum fioriniae PJ7 GN=CFIO01_09182 PE=4 SV=1	NA	NA	{utg185:1079512:1079903:-}	{YES}
WH_10000538	gi|969882210|gb|KUE99408.1|/1.04437e-79/hypothetical protein TGAM01_06127 [Trichoderma gamsii]	gi|699040812|emb|HG970332.1|/5e-62/Fusarium graminearum chromosome 1, complete genome	NA	NA	NA	G9NVU3/1e-78/G9NVU3_HYPAI Uncharacterized protein OS=Hypocrea atroviridis (strain ATCC 20476 / IMI 206040) GN=TRIATDRAFT_284095 PE=4 SV=1	NA	NA	{utg185:1100845:1101747:-}	{YES}
WH_10000539	gi|927393959|ref|XP_013942825.1|/5.70989e-175/hypothetical protein TRIATDRAFT_38139 [Trichoderma atroviride IMI 206040] &gt;gi|358395740|gb|EHK45127.1| hypothetical protein TRIATDRAFT_38139 [Trichoderma atroviride IMI 206040]	gi|629690764|ref|XM_007812483.1|/1e-136/Metarhizium acridum CQMa 102 LysM domain-containing protein partial mRNA	NA	NA	NA	G9NVV9/2e-174/G9NVV9_HYPAI Uncharacterized protein OS=Hypocrea atroviridis (strain ATCC 20476 / IMI 206040) GN=TRIATDRAFT_38139 PE=4 SV=1	NA	NA	{utg185:1102642:1104678:-}	{YES}
WH_10000547	gi|701768779|gb|KGQ04043.1|/1.20128e-117/Beta-hexosaminidase [Beauveria bassiana D1-5]	gi|667650262|ref|XM_008598741.1|/1e-117/Beauveria bassiana ARSEF 2860 glycosyl hydrolase partial mRNA	D4AQ52/8e-99/HEXA_ARTBC Uncharacterized secreted glycosyl hydrolase ARB_06359 OS=Arthroderma benhamiae (strain ATCC MYA-4681 / CBS 112371) GN=ARB_06359 PE=1 SV=1	maj:MAA_07711/2e-21/glycoside hydrolase family 3 protein; K01207 beta-N-acetylhexosaminidase [EC:3.2.1.52]	CAC0182/6e-29/---	A0A0A2V963/4e-117/A0A0A2V963_BEABA Beta-hexosaminidase OS=Beauveria bassiana D1-5 GN=BBAD15_g10726 PE=4 SV=1	PF00933/1.1E-45/Glycosyl hydrolase family 3 N terminal domain	NA	{utg185:1121568:1122683:-}	{YES}
WH_10000558	gi|589108581|ref|XP_006966313.1|/2.13364e-167/predicted protein [Trichoderma reesei QM6a] &gt;gi|340517433|gb|EGR47677.1| predicted protein, partial [Trichoderma reesei QM6a] &gt;gi|572277949|gb|ETS01165.1| hypothetical protein M419DRAFT_111701, partial [Trichoderma reesei RUT C-30]	gi|927429367|ref|XM_014105040.1|/1e-165/Trichoderma virens Gv29-8 glycoside hydrolase family 16 protein partial mRNA	A1C7B5/8e-60/EGLX_ASPCL Probable endo-1,3(4)-beta-glucanase ACLA_073210 OS=Aspergillus clavatus (strain ATCC 1007 / CBS 513.65 / DSM 816 / NCTC 3887 / NRRL 1) GN=ACLA_073210 PE=3 SV=1	bze:COCCADRAFT_9409/3e-37/glycoside hydrolase family 16 protein; K00767 nicotinate-nucleotide pyrophosphorylase (carboxylating) [EC:2.4.2.19]	NA	A0A024S732/6e-167/A0A024S732_HYPJE Uncharacterized protein (Fragment) OS=Trichoderma reesei RUT C-30 GN=M419DRAFT_111701 PE=4 SV=1	PF00722/4.0E-7/Glycosyl hydrolases family 16	biological_process:GO:0005975//carbohydrate metabolic process;molecular_function:GO:0004553//hydrolase activity, hydrolyzing O-glycosyl compounds;	{utg185:1157873:1161469:-}	{YES}
