# Supplementary material for: Genome Analysis of Hypomyces perniciosus, the Causal Agent of Wet Bubble Disease of Button Mushroom (Agaricus bisporus)
Source: Genes (Basel). 2019 May 29;10(6):417. doi: 10.3390/genes10060417 (PMC6627653; doi:10.3390/genes10060417)
Supplement: Supplementary file 1 [file genes-10-00417-s001.zip › genes-489343-supplementary/TableS14.xlsx]

## Sheet: Sheet1
Table S14. List of effector protein genes from the secretome of Hypomyces perniciosus genome.
Gene_ID	Prediction	Probability	Nr	Nt	Swissprot	KEGG	TrEMBL	Interpro
WH_10000007	Effector	0.819	gi|615438476|ref|XP_007590862.1|/8.27765e-54/hypothetical protein CFIO01_10803 [Colletotrichum fioriniae PJ7] &gt;gi|588905823|gb|EXF85508.1| hypothetical protein CFIO01_10803 [Colletotrichum fioriniae PJ7]	gi|699040812|emb|HG970332.1|/2e-35/Fusarium graminearum chromosome 1, complete genome	NA	NA	A0A010SKW2/3e-53/A0A010SKW2_9PEZI Uncharacterized protein OS=Colletotrichum fioriniae PJ7 GN=CFIO01_10803 PE=4 SV=1	NA
WH_10000044	Effector	0.874	gi|302418330|ref|XP_003006996.1|/3.07283e-88/conserved hypothetical protein [Verticillium alfalfae VaMs.102] &gt;gi|261354598|gb|EEY17026.1| conserved hypothetical protein, partial [Verticillium alfalfae VaMs.102]	gi|953390508|ref|XM_014684037.1|/2e-80/Metarhizium brunneum ARSEF 3297 Cerato-platanin partial mRNA	NA	NA	A0A086SY48/1e-81/A0A086SY48_ACRCH Uncharacterized protein OS=Acremonium chrysogenum ATCC 11550 GN=ACRE_072480 PE=4 SV=1	NA
WH_10000085	Effector	0.906	gi|302881350|ref|XP_003039591.1|/8.10221e-104/hypothetical protein NECHADRAFT_123039 [Nectria haematococca mpVI 77-13-4] &gt;gi|256720447|gb|EEU33878.1| hypothetical protein NECHADRAFT_123039 [Nectria haematococca mpVI 77-13-4]	gi|302881349|ref|XM_003039545.1|/1e-104/Nectria haematococca mpVI 77-13-4 hypothetical protein, mRNA	NA	NA	A0A0D2YFA5/4e-103/A0A0D2YFA5_FUSO4 Uncharacterized protein OS=Fusarium oxysporum f. sp. lycopersici (strain 4287 / CBS 123668 / FGSC 9935 / NRRL 34936) GN=FOXG_14993 PE=4 SV=1	NA
WH_10000092	Effector	0.827	gi|759214356|gb|KIV91696.1|/3.12673e-78/hypothetical protein PV10_06210 [Exophiala mesophila]	gi|628243001|ref|XM_007725743.1|/2e-74/Capronia coronata CBS 617.96 hypothetical protein partial mRNA	NA	NA	A0A0D1XU23/9e-78/A0A0D1XU23_9EURO Uncharacterized protein OS=Exophiala mesophila GN=PV10_06210 PE=4 SV=1	NA
WH_10000093	Effector	0.717	NA	NA	NA	NA	NA	NA
WH_10000157	Effector	0.707	NA	NA	NA	NA	NA	NA
WH_10000213	Effector	0.847	gi|973322628|gb|KUL82523.1|/2.47402e-48/hypothetical protein ZTR_10636 [Talaromyces verruculosus]	gi|242787688|ref|XM_002481022.1|/1e-39/Talaromyces stipitatus ATCC 10500 hypothetical protein, mRNA	NA	NA	B8M8X0/2e-40/B8M8X0_TALSN Putative uncharacterized protein OS=Talaromyces stipitatus (strain ATCC 10500 / CBS 375.48 / QM 6759 / NRRL 1006) GN=TSTA_038390 PE=4 SV=1	NA
WH_10000263	Effector	0.673	gi|827056588|ref|XP_008089919.1|/2.37476e-38/hypothetical protein GLRG_01043 [Colletotrichum graminicola M1.001] &gt;gi|310790366|gb|EFQ25899.1| hypothetical protein GLRG_01043 [Colletotrichum graminicola M1.001]	gi|827056587|ref|XM_008091728.1|/2e-38/Colletotrichum graminicola M1.001 hypothetical protein partial mRNA	NA	NA	A0A094ERH9/1e-33/A0A094ERH9_9PEZI Uncharacterized protein OS=Pseudogymnoascus pannorum VKM F-103 GN=V499_00056 PE=4 SV=1	NA
WH_10000460	Effector	0.561	gi|927394831|ref|XP_013943261.1|/9.03429e-142/hypothetical protein TRIATDRAFT_299800 [Trichoderma atroviride IMI 206040] &gt;gi|358395658|gb|EHK45045.1| hypothetical protein TRIATDRAFT_299800 [Trichoderma atroviride IMI 206040]	gi|953468652|ref|XM_014722315.1|/1e-132/Metarhizium majus ARSEF 297 ERP1 protein precursor partial mRNA	Q05359/1e-54/ERP1_YEAST Protein ERP1 OS=Saccharomyces cerevisiae (strain ATCC 204508 / S288c) GN=ERP1 PE=1 SV=1	maj:MAA_02922/1e-132/emp24/gp25L/p24 family protein; K20346 p24 family protein alpha	G9NVM6/3e-141/G9NVM6_HYPAI Uncharacterized protein OS=Hypocrea atroviridis (strain ATCC 20476 / IMI 206040) GN=TRIATDRAFT_299800 PE=3 SV=1	PF01105/1.9E-52/emp24/gp25L/p24 family/GOLD
WH_10000485	Effector	0.908	gi|927428560|ref|XP_013960111.1|/4.40005e-54/hypothetical protein TRIVIDRAFT_9172, partial [Trichoderma virens Gv29-8] &gt;gi|358388625|gb|EHK26218.1| hypothetical protein TRIVIDRAFT_9172, partial [Trichoderma virens Gv29-8]	gi|517316688|emb|HF679027.1|/3e-32/Fusarium fujikuroi IMI 58289 draft genome, chromosome FFUJ_chr05	NA	NA	G9MHN0/1e-53/G9MHN0_HYPVG Uncharacterized protein (Fragment) OS=Hypocrea virens (strain Gv29-8 / FGSC 10586) GN=TRIVIDRAFT_9172 PE=4 SV=1	NA
WH_10000510	Effector	0.955	gi|927421772|ref|XP_013956717.1|/6.76829e-13/hydrophobin [Trichoderma virens Gv29-8] &gt;gi|154125593|gb|ABS59373.1| hydrophobin [Trichoderma virens] &gt;gi|358384900|gb|EHK22497.1| hydrophobin [Trichoderma virens Gv29-8]	gi|154125592|gb|EU053458.1|/4e-14/Hypocrea virens isolate Tvhyd1b hydrophobin gene, complete cds	Q9UVI4/4e-12/THYD_CLAFS Trihydrophobin OS=Claviceps fusiformis GN=TH1 PE=1 SV=1	NA	A7LNW7/2e-12/A7LNW7_HYPVI Hydrophobin OS=Hypocrea virens PE=4 SV=1	PF06766/3.6E-15/Fungal hydrophobin
WH_10000538	Effector	0.852	gi|969882210|gb|KUE99408.1|/1.04437e-79/hypothetical protein TGAM01_06127 [Trichoderma gamsii]	gi|699040812|emb|HG970332.1|/5e-62/Fusarium graminearum chromosome 1, complete genome	NA	NA	G9NVU3/1e-78/G9NVU3_HYPAI Uncharacterized protein OS=Hypocrea atroviridis (strain ATCC 20476 / IMI 206040) GN=TRIATDRAFT_284095 PE=4 SV=1	NA
WH_10000547	Effector	0.601	gi|701768779|gb|KGQ04043.1|/1.20128e-117/Beta-hexosaminidase [Beauveria bassiana D1-5]	gi|667650262|ref|XM_008598741.1|/1e-117/Beauveria bassiana ARSEF 2860 glycosyl hydrolase partial mRNA	D4AQ52/8e-99/HEXA_ARTBC Uncharacterized secreted glycosyl hydrolase ARB_06359 OS=Arthroderma benhamiae (strain ATCC MYA-4681 / CBS 112371) GN=ARB_06359 PE=1 SV=1	maj:MAA_07711/2e-21/glycoside hydrolase family 3 protein; K01207 beta-N-acetylhexosaminidase [EC:3.2.1.52]	A0A0A2V963/4e-117/A0A0A2V963_BEABA Beta-hexosaminidase OS=Beauveria bassiana D1-5 GN=BBAD15_g10726 PE=4 SV=1	PF00933/1.1E-45/Glycosyl hydrolase family 3 N terminal domain
WH_10000683	Effector	0.957	gi|908388447|gb|KND89132.1|/1.00328e-39/Papain inhibitor [Tolypocladium ophioglossoides CBS 100239]	gi|927426821|ref|XM_014103767.1|/6e-39/Trichoderma virens Gv29-8 expansin-like protein partial mRNA	D4B2H3/2e-07/ALL7_ARTBC Allergen Asp f 7 homolog OS=Arthroderma benhamiae (strain ATCC MYA-4681 / CBS 112371) GN=ARB_02701 PE=3 SV=1	cci:CC1G_01597/1e-16/DNA polymerase lambda; K03512 DNA polymerase lambda [EC:2.7.7.7 4.2.99.-]	A0A0L0N4Y0/3e-39/A0A0L0N4Y0_9HYPO Papain inhibitor OS=Tolypocladium ophioglossoides CBS 100239 GN=TOPH_06198 PE=4 SV=1	PF03330/1.4E-8/Rare lipoprotein A (RlpA)-like double-psi beta-barrel
WH_10000743	Effector	0.966	gi|629693257|ref|XP_007811920.1|/9.36555e-25/hypothetical protein MAC_05580 [Metarhizium acridum CQMa 102] &gt;gi|322696581|gb|EFY88371.1| hypothetical protein MAC_05580 [Metarhizium acridum CQMa 102]	gi|629718065|ref|XM_007822528.1|/1e-19/Metarhizium robertsii ARSEF 23 Extracellular membrane protein, CFEM domain protein mRNA	NA	NA	A0A0L0N605/1e-20/A0A0L0N605_9HYPO Uncharacterized protein OS=Tolypocladium ophioglossoides CBS 100239 GN=TOPH_05958 PE=4 SV=1	PF05730/4.6E-12/CFEM domain
WH_10000796	Effector	0.884	NA	NA	NA	NA	NA	NA
WH_10000865	Effector	0.624	gi|924823790|gb|KOS21731.1|/5.41388e-159/Endochitinase [Escovopsis weberi]	gi|915161576|ref|XM_013474407.1|/1e-154/Rasamsonia emersonii CBS 393.64 chitinase mRNA	E9F9R9/2e-121/CHI2_METRA Endochitinase 2 OS=Metarhizium robertsii (strain ARSEF 23 / ATCC MYA-3075) GN=chi2 PE=3 SV=2	nfi:NFIA_094130/2e-147/class III chitinase ChiA2; K01183 chitinase [EC:3.2.1.14]	A0A0M8N7S6/2e-158/A0A0M8N7S6_9HYPO Endochitinase OS=Escovopsis weberi GN=ESCO_001502 PE=4 SV=1	PF00704/5.1E-23/Glycosyl hydrolases family 18
WH_10000866	Effector	0.89	gi|729189226|emb|CEJ80569.1|/1.19403e-122/hypothetical protein VHEMI00745 [Torrubiella hemipterigena]	gi|629717880|ref|XM_007822471.1|/1e-109/Metarhizium robertsii ARSEF 23 Carbohydrate-binding domain, family 9-like, subgroup mRNA	D4B3R7/2e-89/A3106_ARTBC Extracellular protein ARB_03106 OS=Arthroderma benhamiae (strain ATCC MYA-4681 / CBS 112371) GN=ARB_03106 PE=1 SV=1	NA	A0A0A1T5G1/4e-122/A0A0A1T5G1_9HYPO Uncharacterized protein OS=Torrubiella hemipterigena GN=VHEMI00745 PE=4 SV=1	PF16011/1.6E-7/Carbohydrate-binding family 9
WH_10000885	Effector	0.839	gi|758207107|ref|XP_011325879.1|/1.44483e-41/hypothetical protein FGSG_13981 [Fusarium graminearum PH-1] &gt;gi|558868174|gb|ESU18257.1| hypothetical protein FGSG_13981 [Fusarium graminearum PH-1] &gt;gi|699036973|emb|CEF88007.1| unnamed protein product [Fusarium graminearum]	gi|699034075|emb|HG970334.1|/2e-37/Fusarium graminearum chromosome 3, complete genome	Q9FZ27/2e-09/GL22_ARATH Germin-like protein subfamily 2 member 2 OS=Arabidopsis thaliana GN=At1g02335 PE=2 SV=1	NA	I1SAV0/4e-41/I1SAV0_GIBZE Uncharacterized protein OS=Gibberella zeae (strain PH-1 / ATCC MYA-4620 / FGSC 9075 / NRRL 31084) GN=FGSG_13981 PE=4 SV=1	PF07883/1.9E-20/Cupin domain
WH_10000890	Effector	0.91	gi|572276103|gb|ETR99452.1|/1.24743e-85/hypothetical protein M419DRAFT_37538 [Trichoderma reesei RUT C-30]	gi|589111430|ref|XM_006967676.1|/7e-73/Trichoderma reesei QM6a predicted protein (TRIREDRAFT_110078), partial mRNA	NA	NA	A0A024S321/4e-85/A0A024S321_HYPJE Uncharacterized protein OS=Trichoderma reesei RUT C-30 GN=M419DRAFT_37538 PE=4 SV=1	NA
WH_10000908	Effector	0.97	gi|729187434|emb|CEJ88483.1|/2.67188e-32/hypothetical protein VHEMI04732 [Torrubiella hemipterigena]	gi|573992946|ref|XM_006674331.1|/1e-31/Cordyceps militaris CM01 hypothetical protein (CCM_09197), partial mRNA	NA	NA	A0A0A1T221/8e-32/A0A0A1T221_9HYPO Uncharacterized protein OS=Torrubiella hemipterigena GN=VHEMI04732 PE=4 SV=1	NA
WH_10000932	Effector	0.834	gi|936414136|gb|KPM42546.1|/5.78248e-34/hypothetical protein AK830_g3994 [Neonectria ditissima]	gi|699031042|emb|HG970335.1|/1e-17/Fusarium graminearum chromosome 4, complete genome	NA	NA	A0A086TB11/7e-29/A0A086TB11_ACRCH Uncharacterized protein OS=Acremonium chrysogenum ATCC 11550 GN=ACRE_026620 PE=4 SV=1	NA
WH_10001000	Effector	0.751	gi|587708422|gb|EWZ79759.1|/3.62261e-23/hypothetical protein FOWG_16087 [Fusarium oxysporum f. sp. lycopersici MN25]	gi|196049219|emb|CR380947.2|/6e-07/Candida glabrata strain CBS138 chromosome A complete sequence	NA	NA	W9LE05/1e-22/W9LE05_FUSOX Uncharacterized protein OS=Fusarium oxysporum f. sp. lycopersici MN25 GN=FOWG_16087 PE=4 SV=1	NA
WH_10001277	Effector	0.697	gi|927398791|ref|XP_013945241.1|/7.15238e-149/hypothetical protein TRIATDRAFT_316982 [Trichoderma atroviride IMI 206040] &gt;gi|358397641|gb|EHK47009.1| hypothetical protein TRIATDRAFT_316982 [Trichoderma atroviride IMI 206040]	gi|927398790|ref|XM_014089766.1|/1e-146/Trichoderma atroviride IMI 206040 hypothetical protein partial mRNA	NA	NA	G9NR39/2e-148/G9NR39_HYPAI Uncharacterized protein OS=Hypocrea atroviridis (strain ATCC 20476 / IMI 206040) GN=TRIATDRAFT_316982 PE=4 SV=1	NA
WH_10001435	Effector	0.97	gi|927416042|ref|XP_013953852.1|/3.96729e-55/hypothetical protein TRIVIDRAFT_224873 [Trichoderma virens Gv29-8] &gt;gi|358381982|gb|EHK19656.1| hypothetical protein TRIVIDRAFT_224873 [Trichoderma virens Gv29-8]	gi|927416041|ref|XM_014098377.1|/4e-55/Trichoderma virens Gv29-8 hypothetical protein partial mRNA	NA	NA	G9N1M7/1e-54/G9N1M7_HYPVG Uncharacterized protein OS=Hypocrea virens (strain Gv29-8 / FGSC 10586) GN=TRIVIDRAFT_224873 PE=4 SV=1	NA
WH_10001455	Effector	0.64	gi|818162071|gb|KKP02047.1|/6.55988e-146/Fe-Mn family superoxide dismutase [Trichoderma harzianum]	gi|589111166|ref|XM_006967544.1|/1e-140/Trichoderma reesei QM6a Mn superoxide dismutase (TRIREDRAFT_66345), partial mRNA	Q9Y783/2e-116/SODM_NEUCR Superoxide dismutase [Mn], mitochondrial OS=Neurospora crassa (strain ATCC 24698 / 74-OR23-1A / CBS 708.71 / DSM 1257 / FGSC 987) GN=sod-2 PE=3 SV=1	tre:TRIREDRAFT_66345/6e-141/Mn superoxide dismutase; K04564 superoxide dismutase, Fe-Mn family [EC:1.15.1.1]	A0A0F9ZP58/2e-145/A0A0F9ZP58_TRIHA Superoxide dismutase OS=Trichoderma harzianum GN=THAR02_05827 PE=4 SV=1	PF02777/3.8E-34/Iron/manganese superoxide dismutases, C-terminal domain
WH_10001464	Effector	0.75	gi|640918240|gb|KDN62896.1|/4.51783e-20/hypothetical protein CSUB01_09740 [Colletotrichum sublineola]	gi|517316688|emb|HF679027.1|/8e-07/Fusarium fujikuroi IMI 58289 draft genome, chromosome FFUJ_chr05	NA	NA	A0A066XAW0/1e-19/A0A066XAW0_COLSU Uncharacterized protein OS=Colletotrichum sublineola GN=CSUB01_09740 PE=4 SV=1	NA
WH_10001512	Effector	0.93	gi|630032866|ref|XP_007838048.1|/6.88355e-23/hypothetical protein PFICI_11276 [Pestalotiopsis fici W106-1] &gt;gi|573057527|gb|ETS77402.1| hypothetical protein PFICI_11276 [Pestalotiopsis fici W106-1]	gi|517316688|emb|HF679027.1|/1e-07/Fusarium fujikuroi IMI 58289 draft genome, chromosome FFUJ_chr05	NA	NA	W3WWA8/2e-22/W3WWA8_9PEZI Uncharacterized protein OS=Pestalotiopsis fici W106-1 GN=PFICI_11276 PE=4 SV=1	NA
WH_10001558	Effector	0.959	gi|969885839|gb|KUF03013.1|/6.90017e-60/hypothetical protein TGAM01_02475 [Trichoderma gamsii]	gi|629693196|ref|XM_007813699.1|/3e-51/Metarhizium acridum CQMa 102 Kazal domain-containing protein partial mRNA	NA	NA	A0A024RWX3/5e-57/A0A024RWX3_HYPJE Uncharacterized protein OS=Trichoderma reesei RUT C-30 GN=M419DRAFT_134325 PE=4 SV=1	NA
WH_10001564	Effector	0.755	gi|996617100|gb|KXH50569.1|/5.84915e-45/hypothetical protein CSAL01_11740 [Colletotrichum salicis]	gi|699040812|emb|HG970332.1|/2e-32/Fusarium graminearum chromosome 1, complete genome	NA	NA	A0A010SKW2/6e-44/A0A010SKW2_9PEZI Uncharacterized protein OS=Colletotrichum fioriniae PJ7 GN=CFIO01_10803 PE=4 SV=1	NA
WH_10001570	Effector	0.648	gi|953397540|ref|XP_014543012.1|/1.48674e-130/hypothetical protein MBR_07115, partial [Metarhizium brunneum ARSEF 3297] &gt;gi|743642519|gb|KID73817.1| hypothetical protein MBR_07115, partial [Metarhizium brunneum ARSEF 3297]	gi|675324087|gb|CP009075.1|/2e-17/Verticillium dahliae JR2 chromosome 1, complete sequence	NA	NA	A0A0B4G1F6/5e-130/A0A0B4G1F6_9HYPO Uncharacterized protein (Fragment) OS=Metarhizium brunneum ARSEF 3297 GN=MBR_07115 PE=4 SV=1	NA
WH_10001620	Effector	0.819	gi|759214356|gb|KIV91696.1|/4.3875e-79/hypothetical protein PV10_06210 [Exophiala mesophila]	gi|915046435|ref|XM_013422665.1|/4e-76/Fonsecaea pedrosoi CBS 271.37 hypothetical protein partial mRNA	NA	NA	A0A0D1XU23/1e-78/A0A0D1XU23_9EURO Uncharacterized protein OS=Exophiala mesophila GN=PV10_06210 PE=4 SV=1	NA
WH_10001621	Effector	0.686	NA	NA	NA	NA	NA	NA
WH_10001625	Effector	0.731	gi|628219264|ref|XP_007720082.1|/3.07135e-36/hypothetical protein A1O1_00978 [Capronia coronata CBS 617.96] &gt;gi|590020656|gb|EXJ95853.1| hypothetical protein A1O1_00978 [Capronia coronata CBS 617.96]	gi|753718538|gb|CP009813.1|/1e-17/Botrytis cinerea B05.10 chromosome 9 sequence	NA	NA	W9YTM5/9e-36/W9YTM5_9EURO Uncharacterized protein OS=Capronia coronata CBS 617.96 GN=A1O1_00978 PE=4 SV=1	PF00753/1.0E-7/Metallo-beta-lactamase superfamily
WH_10001635	Effector	0.749	gi|302417053|ref|XP_003006358.1|/1.24948e-20/WSC domain-containing protein [Verticillium alfalfae VaMs.102] &gt;gi|261355774|gb|EEY18202.1| WSC domain-containing protein [Verticillium alfalfae VaMs.102]	gi|302417052|ref|XM_003006312.1|/1e-20/Verticillium albo-atrum VaMs.102 WSC domain-containing protein, mRNA	NA	NA	C9SGY2/4e-20/C9SGY2_VERA1 WSC domain-containing protein OS=Verticillium alfalfae (strain VaMs.102 / ATCC MYA-4576 / FGSC 10136) GN=VDBG_04311 PE=4 SV=1	PF09362/5.8E-21/Domain of unknown function (DUF1996)
WH_10001654	Effector	0.966	gi|302897212|ref|XP_003047485.1|/9.47713e-11/predicted protein [Nectria haematococca mpVI 77-13-4] &gt;gi|256728415|gb|EEU41772.1| predicted protein [Nectria haematococca mpVI 77-13-4]	gi|927389214|ref|XM_014084978.1|/7e-07/Trichoderma atroviride IMI 206040 hydrophobin mRNA	D4APE0/8e-07/A6108_ARTBC Uncharacterized secreted protein ARB_06108 OS=Arthroderma benhamiae (strain ATCC MYA-4681 / CBS 112371) GN=ARB_06108 PE=1 SV=1	NA	W9Z1U4/1e-08/W9Z1U4_FUSOX Uncharacterized protein OS=Fusarium oxysporum f. sp. melonis 26406 GN=FOMG_17977 PE=4 SV=1	NA
WH_10001657	Effector	0.775	gi|927419100|ref|XP_013955381.1|/2.724e-95/hypothetical protein TRIVIDRAFT_78354 [Trichoderma virens Gv29-8] &gt;gi|358383523|gb|EHK21188.1| hypothetical protein TRIVIDRAFT_78354 [Trichoderma virens Gv29-8]	gi|302887307|ref|XM_003042496.1|/1e-81/Nectria haematococca mpVI 77-13-4 phospholipase A2, mRNA	D4B0M5/7e-30/A2001_ARTBC Uncharacterized secreted protein ARB_02001 OS=Arthroderma benhamiae (strain ATCC MYA-4681 / CBS 112371) GN=ARB_02001 PE=1 SV=1	pno:SNOG_14783/2e-35/hypothetical protein; K20475 protein transport protein SEC39	G9MWM1/8e-95/G9MWM1_HYPVG Uncharacterized protein OS=Hypocrea virens (strain Gv29-8 / FGSC 10586) GN=TRIVIDRAFT_78354 PE=4 SV=1	PF09056/2.2E-42/Prokaryotic phospholipase A2
WH_10001660	Effector	0.913	gi|572278778|gb|ETS01948.1|/5.32668e-136/hypothetical protein M419DRAFT_35757 [Trichoderma reesei RUT C-30]	gi|589112624|ref|XM_006968273.1|/1e-136/Trichoderma reesei QM6a glycoside hydrolase (TRIREDRAFT_110848), partial mRNA	NA	afm:AFUA_2G00430/2e-17/exo-beta-1,3-glucanase (EC:3.2.1.58); K01210 glucan 1,3-beta-glucosidase [EC:3.2.1.58]	A0A024SA75/2e-135/A0A024SA75_HYPJE Uncharacterized protein OS=Trichoderma reesei RUT C-30 GN=M419DRAFT_35757 PE=4 SV=1	NA
WH_10001708	Effector	0.695	gi|302893194|ref|XP_003045478.1|/0/hypothetical protein NECHADRAFT_93052 [Nectria haematococca mpVI 77-13-4] &gt;gi|256726404|gb|EEU39765.1| hypothetical protein NECHADRAFT_93052 [Nectria haematococca mpVI 77-13-4]	gi|615438545|ref|XM_007590822.1|/0.0/Colletotrichum fioriniae PJ7 polysaccharide deacetylase mRNA	D4AM78/5e-52/CDA_ARTBC Chitin deacetylase ARB_04768 OS=Arthroderma benhamiae (strain ATCC MYA-4681 / CBS 112371) GN=ARB_04768 PE=3 SV=1	afm:AFUA_6G10430/6e-110/chitin deacetylase (EC:3.5.1.41); K01452 chitin deacetylase [EC:3.5.1.41]	X0FQ90/0.0/X0FQ90_FUSOX Uncharacterized protein OS=Fusarium oxysporum f. sp. radicis-lycopersici 26381 GN=FOCG_17387 PE=4 SV=1	PF01522/2.4E-27/Polysaccharide deacetylase
WH_10001756	Effector	0.669	gi|908386251|gb|KND87005.1|/1.08952e-13/Endothiapepsin [Tolypocladium ophioglossoides CBS 100239]	gi|589112638|ref|XM_006968280.1|/2e-10/Trichoderma reesei QM6a predicted protein (TRIREDRAFT_81004), partial mRNA	NA	NA	A0A0L0MZU1/3e-13/A0A0L0MZU1_9HYPO Endothiapepsin OS=Tolypocladium ophioglossoides CBS 100239 GN=TOPH_08391 PE=3 SV=1	NA
WH_10001780	Effector	0.877	gi|818160337|gb|KKP00601.1|/1.26455e-32/hypothetical protein THAR02_07288 [Trichoderma harzianum]	gi|387910974|emb|HE651249.1|/1e-13/Colletotrichum higginsianum mRNA for EC86 protein, strain IMI349063A	NA	NA	A0A0F9X5Z9/4e-32/A0A0F9X5Z9_TRIHA Uncharacterized protein OS=Trichoderma harzianum GN=THAR02_07288 PE=4 SV=1	NA
WH_10001814	Effector	0.634	gi|296813877|ref|XP_002847276.1|/1.3427e-19/conserved hypothetical protein [Arthroderma otae CBS 113480] &gt;gi|238842532|gb|EEQ32194.1| conserved hypothetical protein [Arthroderma otae CBS 113480]	gi|761841064|ref|XM_007819646.2|/7e-14/Metarhizium robertsii ARSEF 23 Metallopeptidase, catalytic domain protein mRNA	NA	NA	W9C636/3e-16/W9C636_9HELO Uncharacterized protein OS=Sclerotinia borealis F-4157 GN=SBOR_8387 PE=4 SV=1	NA
WH_10001920	Effector	0.761	gi|930137744|ref|XP_014169278.1|/5.94176e-25/hypothetical protein CMQ_181 [Grosmannia clavigera kw1407] &gt;gi|320587383|gb|EFW99863.1| hypothetical protein CMQ_181 [Grosmannia clavigera kw1407]	gi|930137743|ref|XM_014313803.1|/8e-25/Grosmannia clavigera kw1407 hypothetical protein partial mRNA	NA	NA	X0JSW2/3e-18/X0JSW2_FUSOX Uncharacterized protein OS=Fusarium oxysporum f. sp. cubense tropical race 4 54006 GN=FOIG_08442 PE=4 SV=1	NA
WH_10002018	Effector	0.582	gi|751752433|gb|KIN00613.1|/8.92468e-73/hypothetical protein OIDMADRAFT_200281 [Oidiodendron maius Zn]	gi|953460496|ref|XM_014718237.1|/1e-25/Metarhizium majus ARSEF 297 Cytochrome P450 partial mRNA	P46634/1e-15/CP7A1_CRIGR Cholesterol 7-alpha-monooxygenase OS=Cricetulus griseus GN=CYP7A1 PE=3 SV=1	psq:PUNSTDRAFT_143304/6e-15/cytochrome P450; K07430 oxysterol 7-alpha-hydroxylase [EC:1.14.13.100]	A0A0C3DFA0/3e-72/A0A0C3DFA0_9PEZI Uncharacterized protein OS=Oidiodendron maius Zn GN=OIDMADRAFT_200281 PE=4 SV=1	PF00067/3.2E-28/Cytochrome P450
WH_10002054	Effector	0.937	gi|572281741|gb|ETS04765.1|/2.12573e-25/hypothetical protein M419DRAFT_6589 [Trichoderma reesei RUT C-30]	gi|389627641|ref|XM_003711426.1|/3e-10/Magnaporthe oryzae 70-15 hypothetical protein (MGG_07558) mRNA, complete cds	NA	NA	A0A024SGQ8/6e-25/A0A024SGQ8_HYPJE Uncharacterized protein OS=Trichoderma reesei RUT C-30 GN=M419DRAFT_6589 PE=4 SV=1	NA
WH_10002075	Effector	0.739	NA	NA	NA	NA	NA	NA
WH_10002077	Effector	0.696	gi|927422014|ref|XP_013956838.1|/2.73258e-25/hydrophobin [Trichoderma virens Gv29-8] &gt;gi|154125595|gb|ABS59374.1| hydrophobin [Trichoderma virens] &gt;gi|358385027|gb|EHK22624.1| hydrophobin [Trichoderma virens Gv29-8]	gi|927422013|ref|XM_014101363.1|/4e-25/Trichoderma virens Gv29-8 hydrophobin partial mRNA	P52754/1e-22/HYP1_HYPJE Hydrophobin-1 OS=Hypocrea jecorina GN=hfb1 PE=1 SV=1	NA	A7LNW8/8e-25/A7LNW8_HYPVI Hydrophobin OS=Hypocrea virens PE=4 SV=1	PF06766/1.2E-24/Fungal hydrophobin
WH_10002096	Effector	0.734	gi|927390563|ref|XP_013941127.1|/6.76299e-87/hypothetical protein TRIATDRAFT_185024, partial [Trichoderma atroviride IMI 206040] &gt;gi|358393458|gb|EHK42859.1| hypothetical protein TRIATDRAFT_185024, partial [Trichoderma atroviride IMI 206040]	gi|389634680|ref|XM_003714945.1|/2e-68/Magnaporthe oryzae 70-15 metalloprotease 1 (MGG_08041) mRNA, complete cds	A4RGT4/1e-69/MEP1_MAGO7 Extracellular metalloprotease MGG_08041 OS=Magnaporthe oryzae (strain 70-15 / ATCC MYA-4617 / FGSC 8958) GN=MGG_08041 PE=3 SV=1	ani:AN6426.2/1e-36/hypothetical protein; K07762 pappalysin-1 [EC:3.4.24.79]	G9P397/2e-86/G9P397_HYPAI Uncharacterized protein (Fragment) OS=Hypocrea atroviridis (strain ATCC 20476 / IMI 206040) GN=TRIATDRAFT_185024 PE=4 SV=1	PF05572/4.8E-9/Pregnancy-associated plasma protein-A
WH_10002167	Effector	0.851	NA	NA	NA	NA	NA	NA
WH_10002207	Effector	0.729	gi|927422342|ref|XP_013957002.1|/1.8717e-77/hypothetical protein TRIVIDRAFT_216106 [Trichoderma virens Gv29-8] &gt;gi|358385194|gb|EHK22791.1| hypothetical protein TRIVIDRAFT_216106 [Trichoderma virens Gv29-8]	gi|629699798|ref|XM_007817000.1|/2e-65/Metarhizium acridum CQMa 102 Bys1 family protein partial mRNA	NA	NA	G9MRS2/6e-77/G9MRS2_HYPVG Uncharacterized protein OS=Hypocrea virens (strain Gv29-8 / FGSC 10586) GN=TRIVIDRAFT_216106 PE=4 SV=1	PF04681/5.0E-13/Blastomyces yeast-phase-specific protein
WH_10002344	Effector	0.905	gi|589110843|ref|XP_006967444.1|/7.55682e-19/cell wall protein [Trichoderma reesei QM6a] &gt;gi|340516307|gb|EGR46556.1| cell wall protein [Trichoderma reesei QM6a]	gi|589110842|ref|XM_006967382.1|/6e-18/Trichoderma reesei QM6a cell wall protein (TRIREDRAFT_123039), mRNA	NA	NA	A0A024S437/2e-18/A0A024S437_HYPJE Uncharacterized protein OS=Trichoderma reesei RUT C-30 GN=M419DRAFT_25723 PE=4 SV=1	PF05730/4.3E-13/CFEM domain
WH_10002381	Effector	0.842	gi|953472229|ref|XP_014579589.1|/1.59718e-107/hypothetical protein MAJ_03371, partial [Metarhizium majus ARSEF 297] &gt;gi|743673673|gb|KIE00596.1| hypothetical protein MAJ_03371, partial [Metarhizium majus ARSEF 297]	gi|699034075|emb|HG970334.1|/9e-77/Fusarium graminearum chromosome 3, complete genome	NA	NA	A0A0B4HM67/5e-107/A0A0B4HM67_9HYPO Uncharacterized protein (Fragment) OS=Metarhizium majus ARSEF 297 GN=MAJ_03371 PE=4 SV=1	NA
WH_10002419	Effector	0.838	NA	NA	NA	NA	NA	NA
WH_10002420	Effector	0.672	gi|477517136|gb|ENH69385.1|/2.2611e-151/hypothetical protein FOC1_g10011736 [Fusarium oxysporum f. sp. cubense race 1]	gi|531988639|emb|HF679024.1|/1e-133/Fusarium fujikuroi IMI 58289 draft genome, chromosome FFUJ_chr02	NA	NA	N4UH65/7e-151/N4UH65_FUSC1 Uncharacterized protein OS=Fusarium oxysporum f. sp. cubense (strain race 1) GN=FOC1_g10011736 PE=4 SV=1	NA
WH_10002428	Effector	0.925	gi|682308124|gb|KFY17182.1|/5.69177e-11/hypothetical protein V491_05092 [Pseudogymnoascus sp. VKM F-3775]	NA	NA	NA	A0A094C3I2/2e-10/A0A094C3I2_9PEZI Uncharacterized protein OS=Pseudogymnoascus pannorum VKM F-3775 GN=V491_05092 PE=4 SV=1	NA
WH_10002482	Effector	0.787	gi|908386906|gb|KND87634.1|/1.5408e-106/hypothetical protein TOPH_07760 [Tolypocladium ophioglossoides CBS 100239]	gi|953390508|ref|XM_014684037.1|/1e-104/Metarhizium brunneum ARSEF 3297 Cerato-platanin partial mRNA	NA	NA	A0A0L0N0U4/5e-106/A0A0L0N0U4_9HYPO Uncharacterized protein OS=Tolypocladium ophioglossoides CBS 100239 GN=TOPH_07760 PE=4 SV=1	NA
WH_10002583	Effector	0.688	gi|629706896|ref|XP_007817183.1|/1.02574e-137/hypothetical protein MAA_00994 [Metarhizium robertsii ARSEF 23] &gt;gi|322712347|gb|EFZ03920.1| hypothetical protein MAA_00994 [Metarhizium robertsii ARSEF 23] &gt;gi|594716209|gb|EXU99114.1| hypothetical protein X797_007837 [Metarhizium robertsii]	gi|953467208|ref|XM_014721593.1|/5e-14/Metarhizium majus ARSEF 297 UPF0047 domain protein partial mRNA	NA	NA	E9EKY5/3e-137/E9EKY5_METRA Uncharacterized protein OS=Metarhizium robertsii (strain ARSEF 23 / ATCC MYA-3075) GN=MAA_00994 PE=4 SV=1	NA
WH_10002590	Effector	0.837	gi|302889507|ref|XP_003043639.1|/2.94888e-98/plastocyanin-like domain-containing protein [Nectria haematococca mpVI 77-13-4] &gt;gi|256724556|gb|EEU37926.1| plastocyanin-like domain-containing protein [Nectria haematococca mpVI 77-13-4]	gi|302889506|ref|XM_003043593.1|/3e-98/Nectria haematococca mpVI 77-13-4 plastocyanin-like domain-containing protein, mRNA	D4B3I5/3e-18/A3024_ARTBC Extracellular serine-rich protein ARB_03024 OS=Arthroderma benhamiae (strain ATCC MYA-4681 / CBS 112371) GN=ARB_03024 PE=1 SV=1	tve:TRV_03003/4e-12/hypothetical protein; K04487 cysteine desulfurase [EC:2.8.1.7]	C7ZDY5/9e-98/C7ZDY5_NECH7 Plastocyanin-like domain-containing protein OS=Nectria haematococca (strain 77-13-4 / ATCC MYA-4622 / FGSC 9596 / MPVI) GN=NECHADRAFT_106572 PE=4 SV=1	NA
WH_10002591	Effector	0.624	gi|927424810|ref|XP_013958236.1|/0/glycoside hydrolase family 18 protein [Trichoderma virens Gv29-8] &gt;gi|358386440|gb|EHK24036.1| glycoside hydrolase family 18 protein [Trichoderma virens Gv29-8]	gi|927424809|ref|XM_014102761.1|/0.0/Trichoderma virens Gv29-8 glycoside hydrolase family 18 protein partial mRNA	E9ENC6/1e-144/CHI3_METRA Endochitinase 3 OS=Metarhizium robertsii (strain ARSEF 23 / ATCC MYA-3075) GN=chi3 PE=3 SV=1	maj:MAA_01212/4e-143/chitinase chi18-13; K01183 chitinase [EC:3.2.1.14]	G9MQB4/0.0/G9MQB4_HYPVG Glycoside hydrolase family 18 protein OS=Hypocrea virens (strain Gv29-8 / FGSC 10586) GN=TRIVIDRAFT_58102 PE=3 SV=1	PF00704/2.8E-19/Glycosyl hydrolases family 18
WH_10002593	Effector	0.794	gi|818167874|gb|KKP07193.1|/4.12189e-41/hypothetical protein THAR02_00729 [Trichoderma harzianum]	gi|618810884|ref|XM_007308064.1|/8e-23/Stereum hirsutum FP-91666 SS1 NAD-P-binding protein (STEHIDRAFT_171083), mRNA	NA	NA	A0A0F9Y576/1e-40/A0A0F9Y576_TRIHA Uncharacterized protein OS=Trichoderma harzianum GN=THAR02_00729 PE=4 SV=1	PF05368/8.5E-11/NmrA-like family
WH_10002607	Effector	0.661	gi|572273052|gb|ETR96745.1|/6.41162e-74/hypothetical protein M419DRAFT_125562 [Trichoderma reesei RUT C-30]	gi|699037166|emb|HG970333.1|/2e-52/Fusarium graminearum chromosome 2, complete genome	NA	NA	A0A024RX46/2e-73/A0A024RX46_HYPJE Uncharacterized protein OS=Trichoderma reesei RUT C-30 GN=M419DRAFT_125562 PE=4 SV=1	NA
WH_10002635	Effector	0.794	gi|969879224|gb|KUE96463.1|/5.45491e-125/lysozyme [Trichoderma gamsii]	gi|927424845|ref|XM_014102779.1|/1e-123/Trichoderma virens Gv29-8 glycoside hydrolase family 25 protein partial mRNA	D4ANU4/2e-84/LYS_ARTBC N,O-diacetylmuramidase OS=Arthroderma benhamiae (strain ATCC MYA-4681 / CBS 112371) GN=ARB_05911 PE=1 SV=1	NA	G9MQD4/6e-123/G9MQD4_HYPVG Lysozyme OS=Hypocrea virens (strain Gv29-8 / FGSC 10586) GN=TRIVIDRAFT_45518 PE=3 SV=1	PF01183/6.0E-41/Glycosyl hydrolases family 25
WH_10002686	Effector	0.948	gi|116199753|ref|XP_001225688.1|/1.25976e-11/predicted protein [Chaetomium globosum CBS 148.51] &gt;gi|88179311|gb|EAQ86779.1| predicted protein [Chaetomium globosum CBS 148.51]	gi|91221409|gb|DQ449531.1|/8e-07/Fusarium culmorum hydrophobin 3 precursor, gene, complete cds	NA	NA	A9NIV6/4e-10/A9NIV6_FUSCU Hydrophobin 3 OS=Fusarium culmorum PE=4 SV=1	NA
WH_10002706	Effector	0.895	gi|698991418|ref|XP_009852690.1|/8.35112e-20/hypothetical protein NEUTE1DRAFT_123508 [Neurospora tetrasperma FGSC 2508] &gt;gi|336469019|gb|EGO57182.1| hypothetical protein NEUTE1DRAFT_123508 [Neurospora tetrasperma FGSC 2508] &gt;gi|350288674|gb|EGZ69899.1| hypothetical protein NEUTE2DRAFT_90870 [Neurospora tetrasperma FGSC 2509]	gi|7800991|emb|AL355931.1|/5e-13/Neurospora crassa DNA linkage group II BAC clone B3E4	NA	NA	G4USZ3/3e-19/G4USZ3_NEUT9 Uncharacterized protein OS=Neurospora tetrasperma (strain FGSC 2509 / P0656) GN=NEUTE2DRAFT_90870 PE=4 SV=1	NA
WH_10002732	Effector	0.955	NA	NA	NA	NA	NA	NA
WH_10002820	Effector	0.652	gi|818158097|gb|KKO98838.1|/1.45538e-55/ribonuclease [Trichoderma harzianum]	gi|629720973|ref|XM_007823418.1|/4e-45/Metarhizium robertsii ARSEF 23 Ribonuclease/ribotoxin mRNA	P26875/2e-44/RNT1_TRIHA Guanyl-specific ribonuclease Th1 OS=Trichoderma harzianum PE=1 SV=1	afm:AFUA_4G03230/3e-36/extracellular guanyl-specific ribonuclease RntA (EC:3.1.27.3); K01167 ribonuclease T1 [EC:3.1.27.3]	A0A0G0A0F3/4e-55/A0A0G0A0F3_TRIHA Ribonuclease OS=Trichoderma harzianum GN=THAR02_09066 PE=4 SV=1	PF00545/1.1E-7/ribonuclease
WH_10002845	Effector	0.71	gi|908388447|gb|KND89132.1|/1.1528e-43/Papain inhibitor [Tolypocladium ophioglossoides CBS 100239]	gi|927413577|ref|XM_014097145.1|/2e-41/Trichoderma virens Gv29-8 expansin-like protein partial mRNA	D4B2H3/2e-10/ALL7_ARTBC Allergen Asp f 7 homolog OS=Arthroderma benhamiae (strain ATCC MYA-4681 / CBS 112371) GN=ARB_02701 PE=3 SV=1	cci:CC1G_01597/6e-19/DNA polymerase lambda; K03512 DNA polymerase lambda [EC:2.7.7.7 4.2.99.-]	A0A0L0N4Y0/4e-43/A0A0L0N4Y0_9HYPO Papain inhibitor OS=Tolypocladium ophioglossoides CBS 100239 GN=TOPH_06198 PE=4 SV=1	PF03330/1.5E-6/Rare lipoprotein A (RlpA)-like double-psi beta-barrel
WH_10003203	Effector	0.711	gi|477517136|gb|ENH69385.1|/4.36922e-133/hypothetical protein FOC1_g10011736 [Fusarium oxysporum f. sp. cubense race 1]	gi|531988639|emb|HF679024.1|/1e-118/Fusarium fujikuroi IMI 58289 draft genome, chromosome FFUJ_chr02	NA	NA	N4UH65/1e-132/N4UH65_FUSC1 Uncharacterized protein OS=Fusarium oxysporum f. sp. cubense (strain race 1) GN=FOC1_g10011736 PE=4 SV=1	NA
WH_10003234	Effector	0.772	gi|729180180|emb|CEJ94381.1|/2.16039e-127/hypothetical protein VHEMI09918 [Torrubiella hemipterigena]	gi|667645488|ref|XM_008596354.1|/1e-121/Beauveria bassiana ARSEF 2860 mosquitocidal toxin protein partial mRNA	NA	NA	A0A0A1TBE1/7e-127/A0A0A1TBE1_9HYPO Uncharacterized protein OS=Torrubiella hemipterigena GN=VHEMI09918 PE=4 SV=1	PF05630/3.6E-54/Necrosis inducing protein (NPP1)
WH_10003286	Effector	0.929	gi|927413020|ref|XP_013952341.1|/1.34292e-26/hydrophobin [Trichoderma virens Gv29-8] &gt;gi|154125601|gb|ABS59377.1| hydrophobin [Trichoderma virens] &gt;gi|358380466|gb|EHK18144.1| hydrophobin [Trichoderma virens Gv29-8]	gi|927413019|ref|XM_014096866.1|/1e-26/Trichoderma virens Gv29-8 hydrophobin partial mRNA	P52754/2e-24/HYP1_HYPJE Hydrophobin-1 OS=Hypocrea jecorina GN=hfb1 PE=1 SV=1	NA	A7LNX1/4e-26/A7LNX1_HYPVI Hydrophobin OS=Hypocrea virens PE=4 SV=1	PF06766/1.8E-25/Fungal hydrophobin
WH_10003289	Effector	0.895	gi|330930859|ref|XP_003303172.1|/1.85911e-47/hypothetical protein PTT_15288 [Pyrenophora teres f. teres 0-1] &gt;gi|311320969|gb|EFQ88725.1| hypothetical protein PTT_15288 [Pyrenophora teres f. teres 0-1]	gi|667659628|ref|XM_008603424.1|/2e-38/Beauveria bassiana ARSEF 2860 CFEM domain-containing protein partial mRNA	NA	NA	A0A066XSK5/6e-45/A0A066XSK5_COLSU Uncharacterized protein OS=Colletotrichum sublineola GN=CSUB01_12246 PE=4 SV=1	NA
WH_10003317	Effector	0.668	NA	NA	NA	NA	NA	NA
WH_10003367	Effector	0.83	gi|818160939|gb|KKP01101.1|/1.82455e-13/hypothetical protein THAR02_06802 [Trichoderma harzianum]	gi|70990127|ref|XM_744820.1|/1e-12/Aspergillus fumigatus Af293 oxidoreductase CipA-like (AFUA_1G01630), partial mRNA	NA	afv:AFLA_118070/7e-10/isoflavone reductase family protein (CipA), putative; K06001 tryptophan synthase beta chain [EC:4.2.1.20]	A0A0F9X7E4/6e-13/A0A0F9X7E4_TRIHA Uncharacterized protein OS=Trichoderma harzianum GN=THAR02_06802 PE=4 SV=1	NA
WH_10003380	Effector	0.728	NA	gi|169607117|ref|XM_001796927.1|/3e-06/Phaeosphaeria nodorum SN15 hypothetical protein partial mRNA	NA	NA	NA	NA
WH_10003866	Effector	0.661	gi|667656273|ref|XP_008599968.1|/2.76639e-76/hypothetical protein BBA_06649 [Beauveria bassiana ARSEF 2860] &gt;gi|400596496|gb|EJP64267.1| hypothetical protein BBA_06649 [Beauveria bassiana ARSEF 2860]	gi|699037166|emb|HG970333.1|/2e-37/Fusarium graminearum chromosome 2, complete genome	NA	NA	A0A0B7K2G2/3e-78/A0A0B7K2G2_BIOOC Uncharacterized protein OS=Bionectria ochroleuca GN=BN869_000004888_1 PE=4 SV=1	NA
WH_10003919	Effector	0.68	gi|902267941|emb|CRL28448.1|/1.18222e-31/unnamed protein product [Penicillium camemberti]	gi|915157807|ref|XM_013473649.1|/2e-26/Rasamsonia emersonii CBS 393.64 DUTPase mRNA	NA	NA	A0A0G4PQM5/4e-31/A0A0G4PQM5_PENCA Str. FM013 OS=Penicillium camembertii GN=PCAMFM013_S028g000001 PE=4 SV=1	NA
WH_10003921	Effector	0.751	gi|953409870|ref|XP_014547342.1|/2.56688e-91/Acyl-CoA dehydrogenase/oxidase, partial [Metarhizium brunneum ARSEF 3297] &gt;gi|743647121|gb|KID78187.1| Acyl-CoA dehydrogenase/oxidase, partial [Metarhizium brunneum ARSEF 3297]	gi|953409869|ref|XM_014691856.1|/2e-91/Metarhizium brunneum ARSEF 3297 Acyl-CoA dehydrogenase/oxidase partial mRNA	NA	NA	A0A0B4GED3/8e-91/A0A0B4GED3_9HYPO Acyl-CoA dehydrogenase/oxidase (Fragment) OS=Metarhizium brunneum ARSEF 3297 GN=MBR_02635 PE=4 SV=1	NA
WH_10003933	Effector	0.75	gi|927419678|ref|XP_013955670.1|/8.52558e-27/hypothetical protein TRIVIDRAFT_111979 [Trichoderma virens Gv29-8] &gt;gi|358383815|gb|EHK21477.1| hypothetical protein TRIVIDRAFT_111979 [Trichoderma virens Gv29-8]	gi|517309970|emb|HF679023.1|/1e-12/Fusarium fujikuroi IMI 58289 draft genome, chromosome FFUJ_chr01	NA	NA	G9MVW7/3e-26/G9MVW7_HYPVG Uncharacterized protein OS=Hypocrea virens (strain Gv29-8 / FGSC 10586) GN=TRIVIDRAFT_111979 PE=4 SV=1	NA
WH_10003936	Effector	0.911	gi|590039048|gb|EXK40906.1|/5.23802e-17/hypothetical protein FOMG_07635 [Fusarium oxysporum f. sp. melonis 26406]	gi|7800991|emb|AL355931.1|/2e-10/Neurospora crassa DNA linkage group II BAC clone B3E4	NA	NA	X0B6Y2/2e-16/X0B6Y2_FUSOX Uncharacterized protein OS=Fusarium oxysporum f. sp. melonis 26406 GN=FOMG_07635 PE=4 SV=1	NA
WH_10003938	Effector	0.79	gi|701772601|gb|KGQ07164.1|/2.04293e-21/Ferric reductase transmembrane component 3 [Beauveria bassiana D1-5]	gi|667649116|ref|XM_008598168.1|/1e-17/Beauveria bassiana ARSEF 2860 hydrophobin-like protein partial mRNA	P52753/3e-19/CRYP_CRYPA Cryparin OS=Cryphonectria parasitica GN=CRP PE=1 SV=1	NA	A0A0A2W2K4/6e-21/A0A0A2W2K4_BEABA Ferric reductase transmembrane component 3 OS=Beauveria bassiana D1-5 GN=BBAD15_g7509 PE=4 SV=1	PF06766/1.1E-23/Fungal hydrophobin
WH_10004015	Effector	0.963	gi|743663388|gb|KID90567.1|/5.93445e-81/hypothetical protein MGU_02444 [Metarhizium guizhouense ARSEF 977]	gi|170936371|emb|CU633448.1|/6e-08/Podospora anserina S mat+ genomic DNA chromosome 3, supercontig 1	NA	NA	A0A0B4HEH7/2e-80/A0A0B4HEH7_9HYPO Uncharacterized protein OS=Metarhizium guizhouense ARSEF 977 GN=MGU_02444 PE=4 SV=1	NA
WH_10004017	Effector	0.953	NA	NA	NA	NA	NA	NA
WH_10004026	Effector	0.835	gi|629685343|ref|XP_007807967.1|/7.30407e-89/hypothetical protein MAC_01627 [Metarhizium acridum CQMa 102] &gt;gi|322700602|gb|EFY92356.1| hypothetical protein MAC_01627 [Metarhizium acridum CQMa 102]	gi|953410185|ref|XM_014692014.1|/9e-84/Metarhizium brunneum ARSEF 3297 SCP-like extracellular protein partial mRNA	P36110/5e-33/PRY2_YEAST Protein PRY2 OS=Saccharomyces cerevisiae (strain ATCC 204508 / S288c) GN=PRY2 PE=1 SV=1	ani:AN0358.2/1e-40/hypothetical protein; K15071 recyclin-1	A0A086NMW6/1e-84/A0A086NMW6_METAN Uncharacterized protein OS=Metarhizium anisopliae GN=MANI_015281 PE=4 SV=1	PF00188/8.5E-15/Cysteine-rich secretory protein family
WH_10004040	Effector	0.951	gi|751354552|gb|KIL92274.1|/9.60285e-48/hypothetical protein FAVG1_04683 [Fusarium avenaceum]	gi|815879442|ref|XM_012358335.1|/2e-07/Coccidioides immitis RS increased rDNA silencing protein 4 mRNA	NA	NA	A0A0C7CC80/2e-25/A0A0C7CC80_9FUNG Uncharacterized protein OS=Rhizopus microsporus GN=RMATCC62417_14876 PE=4 SV=1	NA
WH_10004041	Effector	0.609	gi|662506618|gb|KEQ64228.1|/4.99871e-19/hypothetical protein M437DRAFT_83172 [Aureobasidium melanogenum CBS 110374]	gi|918802995|ref|XM_013569241.1|/1e-16/Aureobasidium namibiae CBS 147.97 hypothetical protein partial mRNA	NA	NA	A0A074VUV2/2e-18/A0A074VUV2_9PEZI Uncharacterized protein OS=Aureobasidium melanogenum CBS 110374 GN=M437DRAFT_83172 PE=4 SV=1	NA
WH_10004077	Effector	0.725	gi|729191439|emb|CEJ82782.1|/8.11077e-62/hypothetical protein VHEMI02830 [Torrubiella hemipterigena]	gi|83767101|dbj|AP007155.1|/4e-37/Aspergillus oryzae RIB40 DNA, SC003	NA	NA	A0A0A1T928/2e-61/A0A0A1T928_9HYPO Uncharacterized protein OS=Torrubiella hemipterigena GN=VHEMI02830 PE=4 SV=1	NA
WH_10004079	Effector	0.678	gi|628247708|ref|XP_007719009.1|/1.04778e-40/hypothetical protein COCCADRAFT_113643 [Bipolaris zeicola 26-R-13] &gt;gi|576911905|gb|EUC26686.1| hypothetical protein COCCADRAFT_113643 [Bipolaris zeicola 26-R-13]	gi|196049219|emb|CR380947.2|/6e-18/Candida glabrata strain CBS138 chromosome A complete sequence	NA	NA	W6Y5Z4/3e-40/W6Y5Z4_COCCA Uncharacterized protein OS=Bipolaris zeicola 26-R-13 GN=COCCADRAFT_113643 PE=4 SV=1	NA
WH_10004147	Effector	0.918	gi|927417738|ref|XP_013954700.1|/2.5693e-94/hypothetical protein TRIVIDRAFT_77560 [Trichoderma virens Gv29-8] &gt;gi|358382833|gb|EHK20503.1| hypothetical protein TRIVIDRAFT_77560 [Trichoderma virens Gv29-8]	gi|83772423|dbj|AP007165.1|/2e-37/Aspergillus oryzae RIB40 DNA, SC124	Q557A2/1e-15/Y3701_DICDI Uncharacterized protein DDB_G0273701/DDB_G0273221 OS=Dictyostelium discoideum GN=DDB_G0273701 PE=4 SV=1	npa:UCRNP2_6897/1e-38/putative cyclohexanone monooxygenase protein; K03379 cyclohexanone monooxygenase [EC:1.14.13.22]	G9MY81/8e-94/G9MY81_HYPVG Uncharacterized protein OS=Hypocrea virens (strain Gv29-8 / FGSC 10586) GN=TRIVIDRAFT_77560 PE=4 SV=1	NA
WH_10004150	Effector	0.773	gi|751747552|gb|KIM95740.1|/2.97901e-110/hypothetical protein OIDMADRAFT_133358 [Oidiodendron maius Zn]	gi|953392415|ref|XM_014684964.1|/1e-109/Metarhizium brunneum ARSEF 3297 Lysozyme-like domain protein partial mRNA	NA	afm:AFUA_2G00430/1e-18/exo-beta-1,3-glucanase (EC:3.2.1.58); K01210 glucan 1,3-beta-glucosidase [EC:3.2.1.58]	A0A0C3GHX4/9e-110/A0A0C3GHX4_9PEZI Uncharacterized protein OS=Oidiodendron maius Zn GN=OIDMADRAFT_133358 PE=4 SV=1	NA
WH_10004168	Effector	0.871	gi|927389217|ref|XP_013940454.1|/1.13924e-31/hydrophobin [Trichoderma atroviride IMI 206040] &gt;gi|358392881|gb|EHK42285.1| hydrophobin [Trichoderma atroviride IMI 206040]	gi|927389216|ref|XM_014084979.1|/7e-32/Trichoderma atroviride IMI 206040 hydrophobin partial mRNA	NA	NA	G9P6T0/3e-31/G9P6T0_HYPAI Hydrophobin OS=Hypocrea atroviridis (strain ATCC 20476 / IMI 206040) GN=TRIATDRAFT_77418 PE=4 SV=1	NA
WH_10004177	Effector	0.815	gi|615438476|ref|XP_007590862.1|/3.15009e-53/hypothetical protein CFIO01_10803 [Colletotrichum fioriniae PJ7] &gt;gi|588905823|gb|EXF85508.1| hypothetical protein CFIO01_10803 [Colletotrichum fioriniae PJ7]	gi|699040812|emb|HG970332.1|/4e-37/Fusarium graminearum chromosome 1, complete genome	NA	NA	A0A010SKW2/1e-52/A0A010SKW2_9PEZI Uncharacterized protein OS=Colletotrichum fioriniae PJ7 GN=CFIO01_10803 PE=4 SV=1	NA
WH_10004180	Effector	0.603	gi|927430826|ref|XP_013961244.1|/5.41971e-152/glycoside hydrolase family 16 protein [Trichoderma virens Gv29-8] &gt;gi|358389436|gb|EHK27028.1| glycoside hydrolase family 16 protein [Trichoderma virens Gv29-8]	gi|927430825|ref|XM_014105769.1|/1e-152/Trichoderma virens Gv29-8 glycoside hydrolase family 16 protein partial mRNA	NA	NA	G9MF62/2e-151/G9MF62_HYPVG Glycoside hydrolase family 16 protein OS=Hypocrea virens (strain Gv29-8 / FGSC 10586) GN=TRIVIDRAFT_55235 PE=4 SV=1	PF00722/9.5E-17/Glycosyl hydrolases family 16
WH_10004245	Effector	0.594	gi|302892345|ref|XP_003045054.1|/3.75921e-134/glycoside hydrolase family 75 [Nectria haematococca mpVI 77-13-4] &gt;gi|161137598|gb|ABX57824.1| chitosanase [Fusarium solani] &gt;gi|256725979|gb|EEU39341.1| glycoside hydrolase family 75 [Nectria haematococca mpVI 77-13-4]	gi|302892344|ref|XM_003045008.1|/1e-134/Nectria haematococca mpVI 77-13-4 glycoside hydrolase family 75, mRNA	Q4WB37/3e-68/CSN_ASPFU Endo-chitosanase OS=Neosartorya fumigata (strain ATCC MYA-4609 / Af293 / CBS 101355 / FGSC A1100) GN=csn PE=3 SV=1	afm:AFUA_6G00500/4e-78/chitosanase (EC:3.2.1.132); K01233 chitosanase [EC:3.2.1.132]	A9QVE1/1e-133/A9QVE1_9HYPO Endo-chitosanase OS=Fusarium solani GN=csn PE=3 SV=1	PF07335/1.4E-65/Fungal chitosanase of glycosyl hydrolase group 75
WH_10004267	Effector	0.717	NA	NA	NA	NA	NA	NA
WH_10004268	Effector	0.789	gi|927409285|ref|XP_013950488.1|/2.84488e-100/hypothetical protein TRIVIDRAFT_64898 [Trichoderma virens Gv29-8] &gt;gi|358378613|gb|EHK16295.1| hypothetical protein TRIVIDRAFT_64898 [Trichoderma virens Gv29-8]	gi|927409284|ref|XM_014095013.1|/1e-100/Trichoderma virens Gv29-8 hypothetical protein partial mRNA	NA	NA	G9NBU2/9e-100/G9NBU2_HYPVG Uncharacterized protein OS=Hypocrea virens (strain Gv29-8 / FGSC 10586) GN=TRIVIDRAFT_64898 PE=4 SV=1	NA
WH_10004298	Effector	0.627	gi|573985925|ref|XP_006670883.1|/6.57112e-104/allergen Asp F4-like protein [Cordyceps militaris CM01] &gt;gi|346321919|gb|EGX91518.1| allergen Asp F4-like protein [Cordyceps militaris CM01]	gi|573985924|ref|XM_006670820.1|/1e-104/Cordyceps militaris CM01 allergen Asp F4-like protein (CCM_05676), partial mRNA	O60024/5e-26/ALL4_ASPFU Allergen Asp f 4 OS=Neosartorya fumigata (strain ATCC MYA-4609 / Af293 / CBS 101355 / FGSC A1100) GN=AFUA_2G03830 PE=1 SV=2	NA	G3JGW2/2e-103/G3JGW2_CORMM Allergen Asp F4-like protein OS=Cordyceps militaris (strain CM01) GN=CCM_05676 PE=4 SV=1	NA
WH_10004359	Effector	0.671	gi|818158325|gb|KKO99012.1|/3.40514e-146/hypothetical protein THAR02_08883 [Trichoderma harzianum]	gi|953475488|ref|XM_014725733.1|/1e-144/Metarhizium majus ARSEF 297 glucuronan lyase A partial mRNA	NA	NA	A0A0F9XEB2/1e-145/A0A0F9XEB2_TRIHA Uncharacterized protein OS=Trichoderma harzianum GN=THAR02_08883 PE=4 SV=1	PF14099/5.2E-53/Polysaccharide lyase
WH_10004499	Effector	0.803	gi|908393462|gb|KND94067.1|/1.59566e-67/hypothetical protein TOPH_01203 [Tolypocladium ophioglossoides CBS 100239]	gi|573975041|ref|XM_006665403.1|/5e-67/Cordyceps militaris CM01 extracellular serine-rich protein (CCM_00243), partial mRNA	D4B3I5/5e-19/A3024_ARTBC Extracellular serine-rich protein ARB_03024 OS=Arthroderma benhamiae (strain ATCC MYA-4681 / CBS 112371) GN=ARB_03024 PE=1 SV=1	tve:TRV_03003/2e-15/hypothetical protein; K04487 cysteine desulfurase [EC:2.8.1.7]	A0A0L0NIX0/5e-67/A0A0L0NIX0_9HYPO Uncharacterized protein OS=Tolypocladium ophioglossoides CBS 100239 GN=TOPH_01203 PE=4 SV=1	NA
WH_10004660	Effector	0.599	gi|908393716|gb|KND94321.1|/5.72639e-49/hypothetical protein TOPH_01350 [Tolypocladium ophioglossoides CBS 100239]	gi|573989520|ref|XM_006672618.1|/8e-29/Cordyceps militaris CM01 Proteinase inhibitor, propeptide (CCM_07477), partial mRNA	Q8WZY3/9e-16/YBG3_NEUCR Uncharacterized protein B24G3.190 OS=Neurospora crassa (strain ATCC 24698 / 74-OR23-1A / CBS 708.71 / DSM 1257 / FGSC 987) GN=B24G3.190 PE=3 SV=1	maw:MAC_08760/2e-20/M protein repeat protein; K16536 protein HOOK3	A0A0L0NJN5/2e-48/A0A0L0NJN5_9HYPO Uncharacterized protein OS=Tolypocladium ophioglossoides CBS 100239 GN=TOPH_01350 PE=4 SV=1	NA
WH_10004779	Effector	0.831	gi|573981541|ref|XP_006668691.1|/3.51273e-53/Killer toxin, Kp4/SMK-like, core [Cordyceps militaris CM01] &gt;gi|346325608|gb|EGX95205.1| Killer toxin, Kp4/SMK-like, core [Cordyceps militaris CM01]	gi|573981540|ref|XM_006668628.1|/3e-53/Cordyceps militaris CM01 Killer toxin, Kp4/SMK-like, core (CCM_03477), partial mRNA	NA	NA	G3JAZ3/1e-52/G3JAZ3_CORMM Killer toxin, Kp4/SMK-like, core OS=Cordyceps militaris (strain CM01) GN=CCM_03477 PE=4 SV=1	PF09044/7.8E-25/Kp4
WH_10004780	Effector	0.867	gi|953466441|ref|XP_014576695.1|/5.61505e-58/Killer toxin, Kp4, partial [Metarhizium majus ARSEF 297] &gt;gi|743670759|gb|KID97701.1| Killer toxin, Kp4, partial [Metarhizium majus ARSEF 297]	gi|953466440|ref|XM_014721209.1|/5e-58/Metarhizium majus ARSEF 297 Killer toxin, Kp4 partial mRNA	NA	NA	A0A0B4I4I2/2e-57/A0A0B4I4I2_9HYPO Killer toxin, Kp4 (Fragment) OS=Metarhizium majus ARSEF 297 GN=MAJ_06379 PE=4 SV=1	PF09044/6.7E-31/Kp4
WH_10004870	Effector	0.598	gi|632914853|gb|KDB14482.1|/8.18997e-79/hypothetical protein UV8b_4753 [Ustilaginoidea virens] &gt;gi|781085985|dbj|GAO15534.1| hypothetical protein UVI_027310 [Ustilaginoidea virens]	gi|699040812|emb|HG970332.1|/9e-46/Fusarium graminearum chromosome 1, complete genome	NA	NA	A0A063BZ60/2e-78/A0A063BZ60_9HYPO Uncharacterized protein OS=Ustilaginoidea virens GN=UV8b_4753 PE=4 SV=1	NA
WH_10004900	Effector	0.557	gi|818158528|gb|KKO99166.1|/1.88784e-98/riboflavin aldehyde-forming enzyme [Trichoderma harzianum]	gi|761847946|ref|XM_007822145.2|/2e-77/Metarhizium robertsii ARSEF 23 SCP-like extracellular mRNA	Q00008/5e-14/PRMS_MAIZE Pathogenesis-related protein PRMS OS=Zea mays GN=PRMS PE=2 SV=1	ani:AN0358.2/6e-08/hypothetical protein; K15071 recyclin-1	A0A0F9ZFP3/6e-98/A0A0F9ZFP3_TRIHA Riboflavin aldehyde-forming enzyme OS=Trichoderma harzianum GN=THAR02_08723 PE=4 SV=1	PF00188/2.4E-19/Cysteine-rich secretory protein family
WH_10005006	Effector	0.846	gi|927410505|ref|XP_013951095.1|/1.10262e-103/hypothetical protein TRIVIDRAFT_56831 [Trichoderma virens Gv29-8] &gt;gi|358379221|gb|EHK16902.1| hypothetical protein TRIVIDRAFT_56831 [Trichoderma virens Gv29-8]	gi|343429299|emb|FQ311471.1|/1e-14/Sporisorium reilianum SRZ2 chromosome 6 complete DNA sequence	NA	NA	G9NA11/3e-103/G9NA11_HYPVG Uncharacterized protein OS=Hypocrea virens (strain Gv29-8 / FGSC 10586) GN=TRIVIDRAFT_56831 PE=4 SV=1	PF14040/1.3E-8/Deoxyribonuclease NucA/NucB
WH_10005040	Effector	0.705	gi|927410326|ref|XP_013951007.1|/1.5198e-108/hypothetical protein TRIVIDRAFT_217078 [Trichoderma virens Gv29-8] &gt;gi|358379130|gb|EHK16811.1| hypothetical protein TRIVIDRAFT_217078 [Trichoderma virens Gv29-8]	gi|409971562|gb|AC253810.1|/5e-30/Agaricus bisporus clone FWBA93-L24, complete sequence	Q5AW46/5e-31/Y7484_EMENI Uncharacterized protein AN7484 OS=Emericella nidulans (strain FGSC A4 / ATCC 38163 / CBS 112.46 / NRRL 194 / M139) GN=AN7484 PE=1 SV=1	pcs:Pc22g08970/4e-28/Pc22g08970; K09702 uncharacterized protein	G9NA45/5e-108/G9NA45_HYPVG Uncharacterized protein OS=Hypocrea virens (strain Gv29-8 / FGSC 10586) GN=TRIVIDRAFT_217078 PE=4 SV=1	PF07081/4.9E-34/Protein of unknown function (DUF1349)
WH_10005136	Effector	0.759	gi|996654697|gb|KXH69374.1|/3.58851e-54/hypothetical protein CSAL01_07116 [Colletotrichum salicis]	gi|5829011|emb|AL114392.1|/7e-46/Botrytis cinerea strain T4 cDNA library	NA	NA	A0A0G0AIB4/7e-48/A0A0G0AIB4_TRIHA Uncharacterized protein OS=Trichoderma harzianum GN=THAR02_03217 PE=4 SV=1	NA
WH_10005174	Effector	0.558	gi|924821702|gb|KOS19657.1|/2.22227e-33/COX assembly mitochondrial protein 1 [Escovopsis weberi]	gi|953405805|ref|XM_014690511.1|/3e-31/Metarhizium brunneum ARSEF 3297 Cytochrome c oxidase biogenesis protein Cmc1-like protein partial mRNA	NA	cmt:CCM_06609/1e-28/Cytochrome c oxidase biogenesis protein Cmc1-like protein; K18172 COX assembly mitochondrial protein 2	A0A0M8MYX3/7e-33/A0A0M8MYX3_9HYPO COX assembly mitochondrial protein 1 OS=Escovopsis weberi GN=ESCO_000850 PE=4 SV=1	PF08583/2.7E-13/Cytochrome c oxidase biogenesis protein Cmc1 like
WH_10005369	Effector	0.766	gi|389642457|ref|XP_003718861.1|/3.41641e-83/hypothetical protein MGG_00245 [Magnaporthe oryzae 70-15] &gt;gi|351641414|gb|EHA49277.1| hypothetical protein MGG_00245 [Magnaporthe oryzae 70-15] &gt;gi|440466762|gb|ELQ36009.1| hypothetical protein OOU_Y34scaffold00672g27 [Magnaporthe oryzae Y34] &gt;gi|440489558|gb|ELQ69200.1| hypothetical protein OOW_P131scaffold00181g5 [Magnaporthe oryzae P131]	gi|596654224|ref|XM_007273734.1|/5e-76/Colletotrichum gloeosporioides Nara gc5 chitin binding protein (CGGC5_3464), partial mRNA	NA	NA	L7HYF4/1e-82/L7HYF4_MAGOY Uncharacterized protein OS=Magnaporthe oryzae (strain Y34) GN=OOU_Y34scaffold00672g27 PE=4 SV=1	PF03067/3.6E-7/Chitin binding domain
WH_10005584	Effector	0.928	gi|927410499|ref|XP_013951092.1|/3.09847e-22/hypothetical protein TRIVIDRAFT_92434 [Trichoderma virens Gv29-8] &gt;gi|358379218|gb|EHK16899.1| hypothetical protein TRIVIDRAFT_92434 [Trichoderma virens Gv29-8]	gi|699031042|emb|HG970335.1|/1e-10/Fusarium graminearum chromosome 4, complete genome	NA	NA	G9N9J0/9e-22/G9N9J0_HYPVG Uncharacterized protein OS=Hypocrea virens (strain Gv29-8 / FGSC 10586) GN=TRIVIDRAFT_92434 PE=4 SV=1	NA
WH_10005662	Effector	0.962	gi|818166526|gb|KKP05963.1|/2.31871e-64/hypothetical protein THAR02_01919 [Trichoderma harzianum]	gi|517312918|emb|HF679025.1|/6e-42/Fusarium fujikuroi IMI 58289 draft genome, chromosome FFUJ_chr03	NA	NA	A0A0F9Y1H3/7e-64/A0A0F9Y1H3_TRIHA Uncharacterized protein OS=Trichoderma harzianum GN=THAR02_01919 PE=4 SV=1	NA
WH_10005699	Effector	0.616	gi|589109137|ref|XP_006966591.1|/0/predicted protein [Trichoderma reesei QM6a] &gt;gi|340517226|gb|EGR47471.1| predicted protein [Trichoderma reesei QM6a] &gt;gi|572277799|gb|ETS01034.1| hypothetical protein M419DRAFT_82405 [Trichoderma reesei RUT C-30]	gi|667645296|ref|XM_008596258.1|/1e-154/Beauveria bassiana ARSEF 2860 WSC domain-containing protein partial mRNA	NA	NA	A0A024S6T1/0.0/A0A024S6T1_HYPJE Uncharacterized protein OS=Trichoderma reesei RUT C-30 GN=M419DRAFT_82405 PE=4 SV=1	PF09362/2.8E-65/Domain of unknown function (DUF1996)
WH_10005717	Effector	0.784	gi|629698291|ref|XP_007814437.1|/1.27388e-125/putative chitosanase CSN1 [Metarhizium acridum CQMa 102] &gt;gi|322693996|gb|EFY85838.1| putative chitosanase CSN1 [Metarhizium acridum CQMa 102]	gi|953464144|ref|XM_014720061.1|/1e-124/Metarhizium majus ARSEF 297 Fungal chitosanase partial mRNA	Q4WB37/6e-106/CSN_ASPFU Endo-chitosanase OS=Neosartorya fumigata (strain ATCC MYA-4609 / Af293 / CBS 101355 / FGSC A1100) GN=csn PE=3 SV=1	afm:AFUA_8G00930/1e-105/chitosanase (EC:3.2.1.132); K01233 chitosanase [EC:3.2.1.132]	E9EDZ9/4e-125/E9EDZ9_METAQ Endo-chitosanase OS=Metarhizium acridum (strain CQMa 102) GN=MAC_08097 PE=3 SV=1	PF07335/1.0E-65/Fungal chitosanase of glycosyl hydrolase group 75
WH_10005722	Effector	0.601	gi|667527000|gb|KFA55300.1|/6.68164e-179/hypothetical protein S40293_04987 [Stachybotrys chartarum IBT 40293] &gt;gi|667738243|gb|KFA77442.1| hypothetical protein S40288_03127 [Stachybotrys chartarum IBT 40288]	gi|615438539|ref|XM_007590820.1|/1e-176/Colletotrichum fioriniae PJ7 polysaccharide deacetylase mRNA	D4AM78/8e-42/CDA_ARTBC Chitin deacetylase ARB_04768 OS=Arthroderma benhamiae (strain ATCC MYA-4681 / CBS 112371) GN=ARB_04768 PE=3 SV=1	afm:AFUA_6G10430/2e-101/chitin deacetylase (EC:3.5.1.41); K01452 chitin deacetylase [EC:3.5.1.41]	A0A084RMK7/2e-178/A0A084RMK7_STACH Uncharacterized protein OS=Stachybotrys chartarum IBT 40288 GN=S40288_03127 PE=4 SV=1	PF00187/3.5E-8/Chitin recognition protein
WH_10005742	Effector	0.654	gi|589114359|ref|XP_006969202.1|/7.10383e-41/hydrophobin [Trichoderma reesei QM6a] &gt;gi|340514533|gb|EGR44794.1| hydrophobin [Trichoderma reesei QM6a]	gi|589114358|ref|XM_006969140.1|/2e-39/Trichoderma reesei QM6a hydrophobin (TRIREDRAFT_123967), mRNA	Q9UVI4/2e-16/THYD_CLAFS Trihydrophobin OS=Claviceps fusiformis GN=TH1 PE=1 SV=1	NA	A0A024RXA3/2e-40/A0A024RXA3_HYPJE Uncharacterized protein OS=Trichoderma reesei RUT C-30 GN=M419DRAFT_125146 PE=4 SV=1	PF06766/6.7E-24/Fungal hydrophobin
WH_10005743	Effector	0.622	gi|969878008|gb|KUE95278.1|/1.57218e-124/hypothetical protein TGAM01_10220 [Trichoderma gamsii]	gi|145583576|emb|AM294976.1|/1e-120/Hypocrea lixii mRNA for metallo-endopeptidase (p7455 gene)	E3QWD3/4e-90/NPIIA_COLGM Neutral protease 2 homolog MGG_10927 OS=Colletotrichum graminicola (strain M1.001 / M2 / FGSC 10212) GN=GLRG_10315 PE=3 SV=1	maj:MAA_00445/1e-112/metallo-endopeptidase; K19305 deuterolysin [EC:3.4.24.39]	C7YL54/3e-123/C7YL54_NECH7 Neutral protease 2 OS=Nectria haematococca (strain 77-13-4 / ATCC MYA-4622 / FGSC 9596 / MPVI) GN=NECHADRAFT_36693 PE=3 SV=1	PF02102/2.6E-77/Deuterolysin metalloprotease (M35) family
WH_10005800	Effector	0.861	gi|748481911|ref|XP_011106858.1|/1.50148e-15/hypothetical protein H072_866 [Dactylellina haptotyla CBS 200.50] &gt;gi|526204934|gb|EPS45105.1| hypothetical protein H072_866 [Dactylellina haptotyla CBS 200.50]	gi|748481910|ref|XM_011108556.1|/1e-15/Dactylellina haptotyla CBS 200.50 hypothetical protein mRNA	NA	NA	S8AQ69/5e-15/S8AQ69_DACHA Uncharacterized protein OS=Dactylellina haptotyla (strain CBS 200.50) GN=H072_866 PE=4 SV=1	NA
WH_10005883	Effector	0.771	gi|587667609|gb|EWY89950.1|/9.99522e-62/hypothetical protein FOYG_07594 [Fusarium oxysporum FOSC 3-a]	gi|599121035|ref|XM_007387636.1|/1e-57/Punctularia strigosozonata HHB-11173 SS5 cutinase-domain-containing protein (PUNSTDRAFT_107590), partial mRNA	O59893/5e-56/AXE2_PENPU Acetylxylan esterase 2 OS=Penicillium purpurogenum GN=axe-2 PE=1 SV=1	afm:AFUA_3G00420/4e-60/acetyl xylan esterase (Axe1) (EC:3.-.-.-); K05972 acetylxylan esterase [EC:3.1.1.72]	W9I9K6/3e-61/W9I9K6_FUSOX Uncharacterized protein OS=Fusarium oxysporum FOSC 3-a GN=FOYG_07594 PE=4 SV=1	PF01083/4.2E-36/Cutinase
WH_10006003	Effector	0.581	gi|748500507|ref|XP_011121207.1|/9.82562e-45/hypothetical protein AOL_s00076g352 [Arthrobotrys oligospora ATCC 24927] &gt;gi|345567212|gb|EGX50147.1| hypothetical protein AOL_s00076g352 [Arthrobotrys oligospora ATCC 24927]	gi|748500506|ref|XM_011122905.1|/1e-44/Arthrobotrys oligospora ATCC 24927 hypothetical protein mRNA	NA	NA	G1X9P5/3e-44/G1X9P5_ARTOA Uncharacterized protein OS=Arthrobotrys oligospora (strain ATCC 24927 / CBS 115.81 / DSM 1491) GN=AOL_s00076g352 PE=4 SV=1	NA
WH_10006030	Effector	0.614	gi|629731960|ref|XP_007825127.1|/2.06053e-56/secreted protein NIS1 [Metarhizium robertsii ARSEF 23] &gt;gi|322704042|gb|EFY95642.1| secreted protein NIS1 [Metarhizium robertsii ARSEF 23]	gi|629731959|ref|XM_007826936.1|/2e-56/Metarhizium robertsii ARSEF 23 secreted protein NIS1 mRNA	NA	NA	E9F9I9/6e-56/E9F9I9_METRA Secreted protein NIS1 OS=Metarhizium robertsii (strain ARSEF 23 / ATCC MYA-3075) GN=MAA_08938 PE=4 SV=1	NA
WH_10006219	Effector	0.628	gi|818163909|gb|KKP03629.1|/2.54799e-52/mitochondrial import inner membrane translocase subunit TIM9 [Trichoderma harzianum]	gi|573989044|ref|XM_006672380.1|/1e-48/Cordyceps militaris CM01 mitochondrial import inner membrane translocase subunit tim9 (CCM_07242), partial mRNA	Q4IB65/3e-47/TIM9_GIBZE Mitochondrial import inner membrane translocase subunit TIM9 OS=Gibberella zeae (strain PH-1 / ATCC MYA-4620 / FGSC 9075 / NRRL 31084) GN=TIM9 PE=3 SV=1	cmt:CCM_07242/1e-49/mitochondrial import inner membrane translocase subunit tim9; K17777 mitochondrial import inner membrane translocase subunit TIM9	A0A0G0AF11/8e-52/A0A0G0AF11_TRIHA Mitochondrial import inner membrane translocase subunit TIM9 OS=Trichoderma harzianum GN=THAR02_04259 PE=4 SV=1	PF02953/9.7E-18/Tim10/DDP family zinc finger
WH_10006251	Effector	0.978	gi|682398153|gb|KFY75672.1|/1.73895e-34/hypothetical protein V499_04346 [Pseudogymnoascus sp. VKM F-103]	gi|517321537|emb|HF679030.1|/9e-27/Fusarium fujikuroi IMI 58289 draft genome, chromosome FFUJ_chr08	NA	NA	A0A094GUR2/5e-34/A0A094GUR2_9PEZI Uncharacterized protein OS=Pseudogymnoascus pannorum VKM F-103 GN=V499_04346 PE=4 SV=1	PF09044/1.0E-34/Kp4
WH_10006367	Effector	0.917	gi|748481911|ref|XP_011106858.1|/9.84532e-21/hypothetical protein H072_866 [Dactylellina haptotyla CBS 200.50] &gt;gi|526204934|gb|EPS45105.1| hypothetical protein H072_866 [Dactylellina haptotyla CBS 200.50]	gi|748481910|ref|XM_011108556.1|/2e-19/Dactylellina haptotyla CBS 200.50 hypothetical protein mRNA	NA	NA	S8AQ69/3e-20/S8AQ69_DACHA Uncharacterized protein OS=Dactylellina haptotyla (strain CBS 200.50) GN=H072_866 PE=4 SV=1	NA
WH_10006406	Effector	0.767	gi|748481911|ref|XP_011106858.1|/2.92953e-17/hypothetical protein H072_866 [Dactylellina haptotyla CBS 200.50] &gt;gi|526204934|gb|EPS45105.1| hypothetical protein H072_866 [Dactylellina haptotyla CBS 200.50]	gi|748481910|ref|XM_011108556.1|/2e-17/Dactylellina haptotyla CBS 200.50 hypothetical protein mRNA	NA	NA	S8AQ69/9e-17/S8AQ69_DACHA Uncharacterized protein OS=Dactylellina haptotyla (strain CBS 200.50) GN=H072_866 PE=4 SV=1	NA
WH_10006435	Effector	0.814	gi|121708841|ref|XP_001272264.1|/7.87433e-12/conserved hypothetical protein [Aspergillus clavatus NRRL 1] &gt;gi|119400412|gb|EAW10838.1| conserved hypothetical protein [Aspergillus clavatus NRRL 1]	gi|517321537|emb|HF679030.1|/2e-10/Fusarium fujikuroi IMI 58289 draft genome, chromosome FFUJ_chr08	NA	NA	S0ECJ6/5e-11/S0ECJ6_GIBF5 Related to KP4 killer toxin OS=Gibberella fujikuroi (strain CBS 195.34 / IMI 58289 / NRRL A-6831) GN=FFUJ_12567 PE=4 SV=1	PF09044/1.0E-17/Kp4
WH_10006442	Effector	0.719	gi|119500676|ref|XP_001267095.1|/1.34666e-117/WSC domain protein [Neosartorya fischeri NRRL 181] &gt;gi|119415260|gb|EAW25198.1| WSC domain protein [Neosartorya fischeri NRRL 181]	gi|119500675|ref|XM_001267094.1|/1e-117/Neosartorya fischeri NRRL 181 WSC domain protein (NFIA_106870) partial mRNA	D4AUF1/2e-12/WSCD1_ARTBC WSC domain-containing protein ARB_07867 OS=Arthroderma benhamiae (strain ATCC MYA-4681 / CBS 112371) GN=ARB_07867 PE=1 SV=1	lbc:LACBIDRAFT_318804/2e-10/glycoside hydrolase family 71 protein; K08254 glucan endo-1,3-alpha-glucosidase [EC:3.2.1.59]	A1CX46/4e-117/A1CX46_NEOFI WSC domain protein OS=Neosartorya fischeri (strain ATCC 1020 / DSM 3700 / FGSC A1164 / NRRL 181) GN=NFIA_106870 PE=4 SV=1	PF01822/3.0E-15/WSC domain
WH_10006444	Effector	0.648	gi|119500672|ref|XP_001267093.1|/2.41258e-150/hypothetical protein NFIA_106850 [Neosartorya fischeri NRRL 181] &gt;gi|119415258|gb|EAW25196.1| hypothetical protein NFIA_106850 [Neosartorya fischeri NRRL 181]	gi|170940748|emb|CU633895.1|/1e-41/Podospora anserina S mat+ genomic DNA chromosome 4, supercontig 4	NA	NA	A0A0K8L5S4/5e-134/A0A0K8L5S4_9EURO Uncharacterized protein OS=Neosartorya udagawae GN=AUD_2580 PE=4 SV=1	NA
WH_10006481	Effector	0.619	gi|631240012|ref|XP_007914928.1|/2.08795e-108/putative metalloprotease protein [Phaeoacremonium minimum UCRPA7] &gt;gi|500257067|gb|EOO00261.1| putative metalloprotease protein [Phaeoacremonium minimum UCRPA7]	gi|576045677|ref|XM_006696649.1|/1e-107/Chaetomium thermophilum var. thermophilum DSM 1495 metalloprotease MEP1-like protein (CTHT_0064060), partial mRNA	D1ZSU8/5e-105/MEP1_SORMK Extracellular metalloprotease SMAC_06893 OS=Sordaria macrospora (strain ATCC MYA-333 / DSM 997 / K(L3346) / K-hell) GN=SMAC_06893 PE=3 SV=1	ani:AN6426.2/5e-49/hypothetical protein; K07762 pappalysin-1 [EC:3.4.24.79]	G0SEK4/1e-106/G0SEK4_CHATD Metalloprotease MEP1-like protein OS=Chaetomium thermophilum (strain DSM 1495 / CBS 144.50 / IMI 039719) GN=CTHT_0064060 PE=4 SV=1	PF05572/1.8E-17/Pregnancy-associated plasma protein-A
WH_10006583	Effector	0.64	gi|818155561|gb|KKO97128.1|/3.15218e-132/hypothetical protein THAR02_10772 [Trichoderma harzianum]	gi|927400142|ref|XM_014090442.1|/1e-130/Trichoderma atroviride IMI 206040 polysaccharide lyase family 7 protein partial mRNA	NA	NA	A0A0F9ZVK3/1e-131/A0A0F9ZVK3_TRIHA Uncharacterized protein OS=Trichoderma harzianum GN=THAR02_10772 PE=4 SV=1	PF08787/1.8E-42/Alginate lyase
WH_10006584	Effector	0.872	gi|924818753|gb|KOS16717.1|/2.06072e-119/hypothetical protein ESCO_004946 [Escovopsis weberi]	gi|927400378|ref|XM_014090560.1|/1e-116/Trichoderma atroviride IMI 206040 glycoside hydrolase family 75 protein partial mRNA	Q4WB37/3e-64/CSN_ASPFU Endo-chitosanase OS=Neosartorya fumigata (strain ATCC MYA-4609 / Af293 / CBS 101355 / FGSC A1100) GN=csn PE=3 SV=1	afm:AFUA_6G00500/2e-64/chitosanase (EC:3.2.1.132); K01233 chitosanase [EC:3.2.1.132]	A0A0M8MTY5/6e-119/A0A0M8MTY5_9HYPO Uncharacterized protein OS=Escovopsis weberi GN=ESCO_004946 PE=4 SV=1	PF07335/4.4E-60/Fungal chitosanase of glycosyl hydrolase group 75
WH_10006589	Effector	0.58	gi|729189211|emb|CEJ80554.1|/1.81393e-178/hypothetical protein VHEMI00730 [Torrubiella hemipterigena]	gi|953471506|ref|XM_014723742.1|/1e-168/Metarhizium majus ARSEF 297 B-(1-6) glucan synthase partial mRNA	NA	NA	A0A0A1T5E5/6e-178/A0A0A1T5E5_9HYPO Uncharacterized protein OS=Torrubiella hemipterigena GN=VHEMI00730 PE=4 SV=1	NA
WH_10006616	Effector	0.721	gi|768692077|gb|KJJ21433.1|/3.96017e-47/hypothetical protein U727_0043274161 [Penicillium solitum]	NA	NA	NA	A0A0D9M3W7/1e-46/A0A0D9M3W7_9EURO Uncharacterized protein OS=Penicillium solitum GN=U727_0043274161 PE=4 SV=1	NA
WH_10006628	Effector	0.858	gi|615438476|ref|XP_007590862.1|/1.3345e-58/hypothetical protein CFIO01_10803 [Colletotrichum fioriniae PJ7] &gt;gi|588905823|gb|EXF85508.1| hypothetical protein CFIO01_10803 [Colletotrichum fioriniae PJ7]	gi|699040812|emb|HG970332.1|/3e-36/Fusarium graminearum chromosome 1, complete genome	NA	NA	A0A010SKW2/4e-58/A0A010SKW2_9PEZI Uncharacterized protein OS=Colletotrichum fioriniae PJ7 GN=CFIO01_10803 PE=4 SV=1	NA
WH_10006630	Effector	0.709	gi|477517136|gb|ENH69385.1|/2.62167e-134/hypothetical protein FOC1_g10011736 [Fusarium oxysporum f. sp. cubense race 1]	gi|531988639|emb|HF679024.1|/1e-119/Fusarium fujikuroi IMI 58289 draft genome, chromosome FFUJ_chr02	NA	NA	N4UH65/8e-134/N4UH65_FUSC1 Uncharacterized protein OS=Fusarium oxysporum f. sp. cubense (strain race 1) GN=FOC1_g10011736 PE=4 SV=1	NA
WH_10006701	Effector	0.621	gi|927418698|ref|XP_013955180.1|/7.38623e-67/hypothetical protein TRIVIDRAFT_51237 [Trichoderma virens Gv29-8] &gt;gi|358383320|gb|EHK20987.1| hypothetical protein TRIVIDRAFT_51237 [Trichoderma virens Gv29-8]	gi|126012630|gb|AC198472.1|/3e-45/Trichoderma reesei clone JGIBOIT-21C10, complete sequence	NA	NA	G9MX54/2e-66/G9MX54_HYPVG Uncharacterized protein OS=Hypocrea virens (strain Gv29-8 / FGSC 10586) GN=TRIVIDRAFT_51237 PE=4 SV=1	NA
WH_10006705	Effector	0.782	gi|818164880|gb|KKP04492.1|/1.66162e-74/hypothetical protein THAR02_03436 [Trichoderma harzianum]	gi|589099082|ref|XM_006961502.1|/2e-73/Trichoderma reesei QM6a predicted protein (TRIREDRAFT_102500), partial mRNA	NA	NA	A0A0F9ZWR8/5e-74/A0A0F9ZWR8_TRIHA Uncharacterized protein OS=Trichoderma harzianum GN=THAR02_03436 PE=4 SV=1	NA
WH_10006709	Effector	0.624	gi|589105117|ref|XP_006964581.1|/9.40574e-69/predicted protein [Trichoderma reesei QM6a] &gt;gi|340519191|gb|EGR49430.1| predicted protein [Trichoderma reesei QM6a] &gt;gi|572279678|gb|ETS02797.1| hypothetical protein M419DRAFT_34512 [Trichoderma reesei RUT C-30]	gi|699031042|emb|HG970335.1|/1e-33/Fusarium graminearum chromosome 4, complete genome	NA	NA	A0A024SF27/3e-68/A0A024SF27_HYPJE Uncharacterized protein OS=Trichoderma reesei RUT C-30 GN=M419DRAFT_34512 PE=4 SV=1	NA
WH_10006748	Effector	0.654	gi|572279795|gb|ETS02914.1|/2.67763e-107/putative cutinase [Trichoderma reesei RUT C-30]	gi|927428609|ref|XM_014104661.1|/1e-101/Trichoderma virens Gv29-8 carbohydrate esterase family 5 protein mRNA	Q9Y7G8/1e-48/CUTI_PYRBR Cutinase OS=Pyrenopeziza brassicae PE=3 SV=1	mbe:MBM_03198/3e-44/cutinase; K08095 cutinase [EC:3.1.1.74]	A0A024SC78/8e-107/A0A024SC78_HYPJE Cutinase OS=Trichoderma reesei RUT C-30 GN=M419DRAFT_76732 PE=3 SV=1	PF01083/2.2E-44/Cutinase
WH_10006765	Effector	0.943	gi|969887930|gb|KUF05096.1|/8.59859e-21/cerato-ulmin [Trichoderma gamsii]	gi|927418147|ref|XM_014099430.1|/5e-20/Trichoderma virens Gv29-8 hydrophobin partial mRNA	Q9UVI4/9e-19/THYD_CLAFS Trihydrophobin OS=Claviceps fusiformis GN=TH1 PE=1 SV=1	NA	A7LNX4/1e-19/A7LNX4_HYPVI Hydrophobin OS=Hypocrea virens PE=4 SV=1	PF06766/1.5E-20/Fungal hydrophobin
WH_10006777	Effector	0.875	gi|734657897|gb|KHN94969.1|/1.48349e-16/hypothetical protein MAM_07196 [Metarhizium album ARSEF 1941]	gi|953462132|ref|XM_014719055.1|/1e-12/Metarhizium majus ARSEF 297 hypothetical protein partial mRNA	NA	NA	A0A0B2WMN9/5e-16/A0A0B2WMN9_9HYPO Uncharacterized protein OS=Metarhizium album ARSEF 1941 GN=MAM_07196 PE=4 SV=1	NA
WH_10006809	Effector	0.808	gi|969879854|gb|KUE97081.1|/2.29099e-21/hypothetical protein TGAM01_08395 [Trichoderma gamsii]	gi|927388814|ref|XM_014084778.1|/3e-21/Trichoderma atroviride IMI 206040 hypothetical protein partial mRNA	NA	NA	G9P4T6/8e-21/G9P4T6_HYPAI Uncharacterized protein OS=Hypocrea atroviridis (strain ATCC 20476 / IMI 206040) GN=TRIATDRAFT_84221 PE=4 SV=1	NA
WH_10006816	Effector	0.558	gi|302912013|ref|XP_003050619.1|/1.17002e-150/predicted protein [Nectria haematococca mpVI 77-13-4] &gt;gi|256731556|gb|EEU44906.1| predicted protein [Nectria haematococca mpVI 77-13-4]	gi|367026361|ref|XM_003662417.1|/1e-141/Myceliophthora thermophila ATCC 42464 survival protein sure-likephosphatase/nucleotidase-like protein (MYCTH_94504) mRNA, complete cds	P30887/5e-22/PHO2_YARLI Acid phosphatase OS=Yarrowia lipolytica (strain CLIB 122 / E 150) GN=PHO2 PE=3 SV=2	cot:CORT_0A07810/1e-31/Pho100 inducible acid phosphatase; K03787 5'-nucleotidase [EC:3.1.3.5]	G9P4M1/2e-145/G9P4M1_HYPAI Uncharacterized protein OS=Hypocrea atroviridis (strain ATCC 20476 / IMI 206040) GN=TRIATDRAFT_28964 PE=4 SV=1	PF01975/2.9E-21/Survival protein SurE
WH_10006822	Effector	0.945	gi|924819062|gb|KOS17025.1|/5.11103e-18/hypothetical protein ESCO_005953 [Escovopsis weberi]	gi|302510622|ref|XM_003017217.1|/1e-15/Arthroderma benhamiae CBS 112371 hypothetical protein, mRNA	NA	NA	A0A0M9VRW6/2e-17/A0A0M9VRW6_9HYPO Uncharacterized protein OS=Escovopsis weberi GN=ESCO_005953 PE=4 SV=1	NA
WH_10006851	Effector	0.598	gi|927428746|ref|XP_013960204.1|/1.47927e-136/hypothetical protein TRIVIDRAFT_36225 [Trichoderma virens Gv29-8] &gt;gi|358388395|gb|EHK25988.1| hypothetical protein TRIVIDRAFT_36225 [Trichoderma virens Gv29-8]	gi|629694144|ref|XM_007814173.1|/1e-122/Metarhizium acridum CQMa 102 lipase partial mRNA	O59952/4e-56/LIP_THELA Lipase OS=Thermomyces lanuginosus GN=LIP PE=1 SV=1	afm:AFUA_5G02040/5e-45/extracellular lipase (EC:3.1.1.3); K01046 triacylglycerol lipase [EC:3.1.1.3]	G9MGZ5/4e-136/G9MGZ5_HYPVG Uncharacterized protein OS=Hypocrea virens (strain Gv29-8 / FGSC 10586) GN=TRIVIDRAFT_36225 PE=4 SV=1	PF01764/2.8E-32/Lipase (class 3)
WH_10006901	Effector	0.876	gi|927388743|ref|XP_013940217.1|/1.00766e-65/hypothetical protein TRIATDRAFT_77588 [Trichoderma atroviride IMI 206040] &gt;gi|358392570|gb|EHK41974.1| hypothetical protein TRIATDRAFT_77588 [Trichoderma atroviride IMI 206040]	gi|517320210|emb|HF679029.1|/1e-47/Fusarium fujikuroi IMI 58289 draft genome, chromosome FFUJ_chr07	C7Z403/3e-52/LCL2_NECH7 Long chronological lifespan protein 2 OS=Nectria haematococca (strain 77-13-4 / ATCC MYA-4622 / FGSC 9596 / MPVI) GN=LCL2 PE=3 SV=1	NA	G9P4I6/3e-65/G9P4I6_HYPAI Uncharacterized protein OS=Hypocrea atroviridis (strain ATCC 20476 / IMI 206040) GN=TRIATDRAFT_77588 PE=4 SV=1	NA
WH_10006962	Effector	0.856	gi|743634244|gb|KID65632.1|/8.37904e-19/Cell wall galactomannoprotein, partial [Metarhizium anisopliae ARSEF 549]	gi|953395837|ref|XM_014686675.1|/3e-18/Metarhizium brunneum ARSEF 3297 Cell wall galactomannoprotein partial mRNA	NA	NA	A0A0B4FCW7/3e-18/A0A0B4FCW7_METAN Cell wall galactomannoprotein (Fragment) OS=Metarhizium anisopliae ARSEF 549 GN=MAN_05291 PE=4 SV=1	PF12296/1.0E-18/Hydrophobic surface binding protein A
WH_10006993	Effector	0.971	gi|630032866|ref|XP_007838048.1|/1.0699e-09/hypothetical protein PFICI_11276 [Pestalotiopsis fici W106-1] &gt;gi|573057527|gb|ETS77402.1| hypothetical protein PFICI_11276 [Pestalotiopsis fici W106-1]	gi|630032865|ref|XM_007839857.1|/1e-09/Pestalotiopsis fici W106-1 hypothetical protein mRNA	NA	NA	W3WWA8/3e-09/W3WWA8_9PEZI Uncharacterized protein OS=Pestalotiopsis fici W106-1 GN=PFICI_11276 PE=4 SV=1	NA
WH_10007067	Effector	0.588	gi|908389623|gb|KND90284.1|/1.19641e-74/hypothetical protein TOPH_05165 [Tolypocladium ophioglossoides CBS 100239]	gi|629692716|ref|XM_007813459.1|/2e-60/Metarhizium acridum CQMa 102 glutathione-dependent formaldehyde-activating partial mRNA	NA	NA	A0A0L0N8D3/4e-74/A0A0L0N8D3_9HYPO Uncharacterized protein OS=Tolypocladium ophioglossoides CBS 100239 GN=TOPH_05165 PE=4 SV=1	PF04828/1.0E-6/Glutathione-dependent formaldehyde-activating enzyme
WH_10007068	Effector	0.613	gi|770309538|gb|KJK66593.1|/6.0506e-106/Prokaryotic phospholipase A2 [Aspergillus parasiticus SU-1]	gi|38304196|dbj|AB126038.1|/1e-105/Aspergillus oryzae spaA gene for secretory phospholipase A2, complete cds	D4B0M5/3e-46/A2001_ARTBC Uncharacterized secreted protein ARB_02001 OS=Arthroderma benhamiae (strain ATCC MYA-4681 / CBS 112371) GN=ARB_02001 PE=1 SV=1	pno:SNOG_14783/3e-27/hypothetical protein; K20475 protein transport protein SEC39	A0A0F0IL31/2e-105/A0A0F0IL31_ASPPA Prokaryotic phospholipase A2 OS=Aspergillus parasiticus SU-1 GN=P875_00128013 PE=4 SV=1	PF09056/6.1E-44/Prokaryotic phospholipase A2
WH_10007177	Effector	0.563	gi|615427941|ref|XP_007588800.1|/2.00912e-34/hypothetical protein UCRNP2_9566 [Neofusicoccum parvum UCRNP2] &gt;gi|485916360|gb|EOD43715.1| hypothetical protein UCRNP2_9566 [Neofusicoccum parvum UCRNP2]	gi|5829997|emb|AL115378.1|/2e-20/Botrytis cinerea strain T4 cDNA library	NA	NA	R1FX47/6e-34/R1FX47_BOTPV Uncharacterized protein OS=Botryosphaeria parva (strain UCR-NP2) GN=UCRNP2_9566 PE=4 SV=1	NA
WH_10007257	Effector	0.968	gi|751354552|gb|KIL92274.1|/5.52122e-46/hypothetical protein FAVG1_04683 [Fusarium avenaceum]	gi|815879442|ref|XM_012358335.1|/7e-11/Coccidioides immitis RS increased rDNA silencing protein 4 mRNA	NA	NA	A0A0C7BV93/7e-23/A0A0C7BV93_9FUNG Uncharacterized protein OS=Rhizopus microsporus GN=RMATCC62417_10345 PE=4 SV=1	NA
WH_10007260	Effector	0.763	gi|920641326|gb|KOM22046.1|/5.1115e-17/hypothetical protein XA68_389 [Ophiocordyceps unilateralis]	gi|589110842|ref|XM_006967382.1|/1e-14/Trichoderma reesei QM6a cell wall protein (TRIREDRAFT_123039), mRNA	NA	NA	A0A0L9SVM1/2e-16/A0A0L9SVM1_9HYPO Uncharacterized protein OS=Ophiocordyceps unilateralis GN=XA68_389 PE=4 SV=1	NA
WH_10007262	Effector	0.865	gi|572276103|gb|ETR99452.1|/4.20342e-95/hypothetical protein M419DRAFT_37538 [Trichoderma reesei RUT C-30]	gi|589111430|ref|XM_006967676.1|/2e-79/Trichoderma reesei QM6a predicted protein (TRIREDRAFT_110078), partial mRNA	NA	NA	A0A024S321/1e-94/A0A024S321_HYPJE Uncharacterized protein OS=Trichoderma reesei RUT C-30 GN=M419DRAFT_37538 PE=4 SV=1	NA
WH_10007273	Effector	0.891	gi|629713324|ref|XP_007819224.1|/4.21813e-63/NLP/P60 protein [Metarhizium robertsii ARSEF 23] &gt;gi|322710231|gb|EFZ01806.1| NLP/P60 protein [Metarhizium robertsii ARSEF 23]	gi|629713323|ref|XM_007821033.1|/4e-63/Metarhizium robertsii ARSEF 23 NLP/P60 protein mRNA	NA	NA	E9ESZ1/1e-62/E9ESZ1_METRA NLP/P60 protein OS=Metarhizium robertsii (strain ARSEF 23 / ATCC MYA-3075) GN=MAA_03035 PE=4 SV=1	NA
WH_10007308	Effector	0.61	gi|628247708|ref|XP_007719009.1|/6.21062e-19/hypothetical protein COCCADRAFT_113643 [Bipolaris zeicola 26-R-13] &gt;gi|576911905|gb|EUC26686.1| hypothetical protein COCCADRAFT_113643 [Bipolaris zeicola 26-R-13]	gi|768856036|gb|CP006453.1|/3e-08/Saccharomyces cerevisiae YJM627 chromosome XII sequence	NA	NA	W6Y5Z4/2e-18/W6Y5Z4_COCCA Uncharacterized protein OS=Bipolaris zeicola 26-R-13 GN=COCCADRAFT_113643 PE=4 SV=1	NA
WH_10007491	Effector	0.679	gi|628247708|ref|XP_007719009.1|/2.64118e-48/hypothetical protein COCCADRAFT_113643 [Bipolaris zeicola 26-R-13] &gt;gi|576911905|gb|EUC26686.1| hypothetical protein COCCADRAFT_113643 [Bipolaris zeicola 26-R-13]	gi|768856036|gb|CP006453.1|/4e-07/Saccharomyces cerevisiae YJM627 chromosome XII sequence	NA	NA	W6Y5Z4/8e-48/W6Y5Z4_COCCA Uncharacterized protein OS=Bipolaris zeicola 26-R-13 GN=COCCADRAFT_113643 PE=4 SV=1	NA
WH_10007496	Effector	0.965	gi|630032866|ref|XP_007838048.1|/9.82636e-10/hypothetical protein PFICI_11276 [Pestalotiopsis fici W106-1] &gt;gi|573057527|gb|ETS77402.1| hypothetical protein PFICI_11276 [Pestalotiopsis fici W106-1]	gi|630032865|ref|XM_007839857.1|/1e-09/Pestalotiopsis fici W106-1 hypothetical protein mRNA	NA	NA	W3WWA8/3e-09/W3WWA8_9PEZI Uncharacterized protein OS=Pestalotiopsis fici W106-1 GN=PFICI_11276 PE=4 SV=1	NA
WH_10007562	Effector	0.892	NA	NA	NA	NA	NA	NA
WH_10007834	Effector	0.733	NA	NA	NA	NA	NA	NA
WH_10007880	Effector	0.702	gi|908392437|gb|KND93055.1|/6.87677e-16/hypothetical protein TOPH_02362 [Tolypocladium ophioglossoides CBS 100239]	gi|589100342|ref|XM_006962132.1|/2e-08/Trichoderma reesei QM6a predicted protein (TRIREDRAFT_103866), partial mRNA	NA	NA	A0A0L0NH61/2e-15/A0A0L0NH61_9HYPO Uncharacterized protein OS=Tolypocladium ophioglossoides CBS 100239 GN=TOPH_02362 PE=4 SV=1	NA
WH_10007884	Effector	0.813	gi|572282263|gb|ETS05277.1|/7.53455e-80/hypothetical protein M419DRAFT_117506, partial [Trichoderma reesei RUT C-30]	gi|953466744|ref|XM_014721361.1|/4e-66/Metarhizium majus ARSEF 297 extracellular serine-rich protein partial mRNA	P0DN32/8e-19/CUPR1_ARTBC Probable GPI-anchored cupredoxin ARB_05732-1 OS=Arthroderma benhamiae (strain ATCC MYA-4681 / CBS 112371) GN=ARB_05732-1 PE=1 SV=1	tve:TRV_03003/9e-17/hypothetical protein; K04487 cysteine desulfurase [EC:2.8.1.7]	A0A024SHM4/2e-79/A0A024SHM4_HYPJE Uncharacterized protein (Fragment) OS=Trichoderma reesei RUT C-30 GN=M419DRAFT_117506 PE=4 SV=1	NA
WH_10007887	Effector	0.769	gi|927419474|ref|XP_013955568.1|/1.05503e-63/hypothetical protein TRIVIDRAFT_51902 [Trichoderma virens Gv29-8] &gt;gi|358383712|gb|EHK21375.1| hypothetical protein TRIVIDRAFT_51902 [Trichoderma virens Gv29-8]	gi|589100338|ref|XM_006962130.1|/6e-46/Trichoderma reesei QM6a cyanovirin-n domain-containing protein (TRIREDRAFT_72183), partial mRNA	NA	NA	G9MW80/3e-63/G9MW80_HYPVG Uncharacterized protein OS=Hypocrea virens (strain Gv29-8 / FGSC 10586) GN=TRIVIDRAFT_51902 PE=4 SV=1	PF08881/6.3E-13/CVNH domain
WH_10007922	Effector	0.714	gi|927419384|ref|XP_013955523.1|/5.31195e-125/hypothetical protein TRIVIDRAFT_216235 [Trichoderma virens Gv29-8] &gt;gi|358383664|gb|EHK21327.1| hypothetical protein TRIVIDRAFT_216235 [Trichoderma virens Gv29-8]	gi|667649868|ref|XM_008598544.1|/7e-95/Beauveria bassiana ARSEF 2860 extracellular protein partial mRNA	NA	afm:AFUA_6G10930/3e-56/extracellular protein (EC:2.7.7.6); K00960 DNA-directed RNA polymerase [EC:2.7.7.6]	G9MW31/2e-124/G9MW31_HYPVG Uncharacterized protein OS=Hypocrea virens (strain Gv29-8 / FGSC 10586) GN=TRIVIDRAFT_216235 PE=4 SV=1	NA
WH_10007984	Effector	0.593	gi|927421600|ref|XP_013956631.1|/0/hypothetical protein TRIVIDRAFT_54160 [Trichoderma virens Gv29-8] &gt;gi|358384811|gb|EHK22408.1| hypothetical protein TRIVIDRAFT_54160 [Trichoderma virens Gv29-8]	gi|667643830|ref|XM_008595525.1|/1e-160/Beauveria bassiana ARSEF 2860 ribonuclease T2 family protein partial mRNA	P81296/7e-41/RNL2_LENED Ribonuclease Le2 OS=Lentinula edodes PE=1 SV=1	maw:MAC_00742/1e-157/ribonuclease T2 precursor; K01166 ribonuclease T2 [EC:3.1.27.1]	G9MTQ8/0.0/G9MTQ8_HYPVG Uncharacterized protein OS=Hypocrea virens (strain Gv29-8 / FGSC 10586) GN=TRIVIDRAFT_54160 PE=3 SV=1	PF00445/2.1E-40/Ribonuclease T2 family
WH_10008136	Effector	0.591	gi|761844385|ref|XP_007824570.2|/1.93197e-166/hypothetical protein MAA_08381 [Metarhizium robertsii ARSEF 23] &gt;gi|734841618|gb|EFY96074.2| hypothetical protein MAA_08381 [Metarhizium robertsii ARSEF 23]	gi|827056726|ref|XM_008091796.1|/1e-128/Colletotrichum graminicola M1.001 extracellular solute-binding protein family 1 partial mRNA	NA	ure:UREG_06493/5e-124/GTP-binding protein; K14569 ribosome biogenesis protein BMS1	E9F7Y2/6e-166/E9F7Y2_METRA Uncharacterized protein OS=Metarhizium robertsii (strain ARSEF 23 / ATCC MYA-3075) GN=MAA_08381 PE=4 SV=2	NA
WH_10008281	Effector	0.688	gi|590030866|gb|EXK32724.1|/8.19152e-136/hypothetical protein FOMG_11585 [Fusarium oxysporum f. sp. melonis 26406]	gi|531988639|emb|HF679024.1|/1e-121/Fusarium fujikuroi IMI 58289 draft genome, chromosome FFUJ_chr02	NA	NA	W9ZLM6/2e-135/W9ZLM6_FUSOX Uncharacterized protein OS=Fusarium oxysporum f. sp. melonis 26406 GN=FOMG_11585 PE=4 SV=1	NA
WH_10008425	Effector	0.927	gi|972228864|emb|CEL10999.1|/6.03608e-19/hypothetical protein ASPCAL14106 [Aspergillus calidoustus]	gi|517316688|emb|HF679027.1|/4e-10/Fusarium fujikuroi IMI 58289 draft genome, chromosome FFUJ_chr05	NA	NA	G9MWP7/4e-15/G9MWP7_HYPVG Uncharacterized protein OS=Hypocrea virens (strain Gv29-8 / FGSC 10586) GN=TRIVIDRAFT_153055 PE=4 SV=1	NA
WH_10008631	Effector	0.564	gi|908386162|gb|KND86918.1|/1.45551e-81/hypothetical protein TOPH_08435 [Tolypocladium ophioglossoides CBS 100239]	gi|629708746|ref|XM_007819577.1|/2e-58/Metarhizium robertsii ARSEF 23 Carbohydrate-binding WSC mRNA	NA	NA	A0A024SDT2/4e-81/A0A024SDT2_HYPJE Uncharacterized protein OS=Trichoderma reesei RUT C-30 GN=M419DRAFT_98215 PE=4 SV=1	PF01822/1.4E-10/WSC domain
WH_10008644	Effector	0.596	gi|629729011|ref|XP_007824179.1|/2.95254e-91/Intradiol ring-cleavage dioxygenase, core [Metarhizium robertsii ARSEF 23] &gt;gi|322704903|gb|EFY96493.1| Intradiol ring-cleavage dioxygenase, core [Metarhizium robertsii ARSEF 23] &gt;gi|594715201|gb|EXU98114.1| dioxygenase [Metarhizium robertsii]	gi|629729010|ref|XM_007825988.1|/3e-91/Metarhizium robertsii ARSEF 23 Intradiol ring-cleavage dioxygenase, core mRNA	NA	pbn:PADG_11722/7e-38/PADG_04194, PADG_04195; hypothetical protein; K15378 solute carrier family 45, member 1/2/4	E9F6U1/9e-91/E9F6U1_METRA Intradiol ring-cleavage dioxygenase, core OS=Metarhizium robertsii (strain ARSEF 23 / ATCC MYA-3075) GN=MAA_07990 PE=4 SV=1	NA
WH_10008723	Effector	0.703	gi|927392555|ref|XP_013942123.1|/2.43434e-107/hypothetical protein TRIATDRAFT_300255 [Trichoderma atroviride IMI 206040] &gt;gi|358394458|gb|EHK43851.1| hypothetical protein TRIATDRAFT_300255 [Trichoderma atroviride IMI 206040]	gi|517320210|emb|HF679029.1|/5e-58/Fusarium fujikuroi IMI 58289 draft genome, chromosome FFUJ_chr07	NA	NA	G9NZE4/7e-107/G9NZE4_HYPAI Uncharacterized protein OS=Hypocrea atroviridis (strain ATCC 20476 / IMI 206040) GN=TRIATDRAFT_300255 PE=4 SV=1	NA
WH_10008823	Effector	0.654	gi|729181825|emb|CEJ92986.1|/2.01203e-13/hypothetical protein VHEMI08607 [Torrubiella hemipterigena]	gi|927391856|ref|XM_014086299.1|/5e-10/Trichoderma atroviride IMI 206040 hypothetical protein partial mRNA	NA	NA	A0A0A1T758/6e-13/A0A0A1T758_9HYPO Uncharacterized protein OS=Torrubiella hemipterigena GN=VHEMI08607 PE=4 SV=1	NA
WH_10009008	Effector	0.952	gi|531866400|gb|EQL03209.1|/3.07401e-08/Hydrophobin 2 [Ophiocordyceps sinensis CO18]	gi|596678359|ref|XM_007278298.1|/4e-08/Colletotrichum gloeosporioides Nara gc5 cerato-ulmin (CGGC5_7323), partial mRNA	Q9UVI4/4e-08/THYD_CLAFS Trihydrophobin OS=Claviceps fusiformis GN=TH1 PE=1 SV=1	NA	T5AKV1/9e-08/T5AKV1_OPHSC Hydrophobin 2 OS=Ophiocordyceps sinensis (strain Co18 / CGMCC 3.14243) GN=OCS_01077 PE=4 SV=1	PF06766/2.5E-10/Fungal hydrophobin
WH_10009141	Effector	0.783	gi|589107701|ref|XP_006965873.1|/4.52943e-63/predicted protein [Trichoderma reesei QM6a] &gt;gi|340518236|gb|EGR48478.1| predicted protein [Trichoderma reesei QM6a]	gi|296822351|ref|XM_002850225.1|/3e-45/Arthroderma otae CBS 113480 cell wall protein PhiA, mRNA	Q5ATP7/3e-46/PHIA_EMENI Cell wall protein phiA OS=Emericella nidulans (strain FGSC A4 / ATCC 38163 / CBS 112.46 / NRRL 194 / M139) GN=phiA PE=2 SV=1	NA	G9PAY0/4e-60/G9PAY0_HYPAI Uncharacterized protein OS=Hypocrea atroviridis (strain ATCC 20476 / IMI 206040) GN=TRIATDRAFT_322636 PE=4 SV=1	NA
WH_10009563	Effector	0.668	gi|927384521|ref|XP_013938106.1|/8.70961e-166/hypothetical protein TRIATDRAFT_302472 [Trichoderma atroviride IMI 206040] &gt;gi|358390537|gb|EHK39942.1| hypothetical protein TRIATDRAFT_302472 [Trichoderma atroviride IMI 206040]	gi|953467202|ref|XM_014721590.1|/1e-148/Metarhizium majus ARSEF 297 UPF0047 domain protein partial mRNA	NA	NA	G9PAA5/3e-165/G9PAA5_HYPAI Uncharacterized protein OS=Hypocrea atroviridis (strain ATCC 20476 / IMI 206040) GN=TRIATDRAFT_302472 PE=4 SV=1	PF05630/3.3E-5/Necrosis inducing protein (NPP1)
WH_10009577	Effector	0.704	NA	NA	NA	NA	NA	NA
WH_10009633	Effector	0.87	gi|799248261|gb|KJZ76989.1|/2.61881e-75/hypothetical protein HIM_03866 [Hirsutella minnesotensis 3608]	gi|699031042|emb|HG970335.1|/5e-44/Fusarium graminearum chromosome 4, complete genome	NA	mbe:MBM_03974/5e-31/CDP-alcohol phosphatidyltransferase; K00993 ethanolaminephosphotransferase [EC:2.7.8.1]	A0A0F8A6F5/8e-75/A0A0F8A6F5_9HYPO Uncharacterized protein OS=Hirsutella minnesotensis 3608 GN=HIM_03866 PE=4 SV=1	NA
WH_10009658	Effector	0.563	gi|818157484|gb|KKO98381.1|/3.36816e-64/FAS1 domain-containing protein precursor [Trichoderma harzianum]	gi|629697400|ref|XM_007815801.1|/7e-56/Metarhizium acridum CQMa 102 FAS1 domain-containing protein partial mRNA	Q6MV78/1e-41/YFAS1_NEUCR FAS1 domain-containing protein NCU02579 OS=Neurospora crassa (strain ATCC 24698 / 74-OR23-1A / CBS 708.71 / DSM 1257 / FGSC 987) GN=B5K2.060 PE=3 SV=1	ttt:THITE_122696/1e-35/SIN3-like protein; K11644 paired amphipathic helix protein Sin3a	A0A0F9ZD80/1e-63/A0A0F9ZD80_TRIHA FAS1 domain-containing protein OS=Trichoderma harzianum GN=THAR02_09522 PE=4 SV=1	NA
WH_10009778	Effector	0.676	gi|927427824|ref|XP_013959743.1|/3.17852e-37/hypothetical protein TRIVIDRAFT_219305 [Trichoderma virens Gv29-8] &gt;gi|358387944|gb|EHK25538.1| hypothetical protein TRIVIDRAFT_219305 [Trichoderma virens Gv29-8]	gi|927427823|ref|XM_014104268.1|/4e-37/Trichoderma virens Gv29-8 hypothetical protein partial mRNA	NA	NA	G9MJ75/1e-36/G9MJ75_HYPVG Uncharacterized protein OS=Hypocrea virens (strain Gv29-8 / FGSC 10586) GN=TRIVIDRAFT_219305 PE=4 SV=1	NA
WH_10009812	Effector	0.933	gi|682461024|gb|KFZ17336.1|/1.91202e-35/hypothetical protein V501_01788 [Pseudogymnoascus sp. VKM F-4519 (FW-2642)]	gi|259486486|tpe|BN001307.1|/3e-19/TPA_asm: Aspergillus nidulans FGSC A4 chromosome VII	NA	ttt:THITE_2124654/1e-09/glycoside hydrolase family 24 protein; K01185 lysozyme [EC:3.2.1.17]	A0A094IAA0/6e-35/A0A094IAA0_9PEZI Uncharacterized protein OS=Pseudogymnoascus pannorum VKM F-4519 GN=V501_01788 PE=4 SV=1	NA
WH_10009813	Effector	0.712	gi|743657701|gb|KID85039.1|/1.04176e-77/hypothetical protein MGU_07832 [Metarhizium guizhouense ARSEF 977]	gi|317156436|ref|XM_001825692.2|/6e-73/Aspergillus oryzae RIB40 phosphoglycerate mutase family protein, mRNA	NA	NA	A0A0B4HZ52/3e-77/A0A0B4HZ52_9HYPO Uncharacterized protein OS=Metarhizium guizhouense ARSEF 977 GN=MGU_07832 PE=4 SV=1	NA
WH_10009819	Effector	0.83	gi|629693257|ref|XP_007811920.1|/1.1254e-17/hypothetical protein MAC_05580 [Metarhizium acridum CQMa 102] &gt;gi|322696581|gb|EFY88371.1| hypothetical protein MAC_05580 [Metarhizium acridum CQMa 102]	gi|953465320|ref|XM_014720649.1|/4e-15/Metarhizium majus ARSEF 297 Extracellular membrane protein, CFEM domain protein partial mRNA	Q4WNE1/6e-06/CFMC_ASPFU GPI anchored CFEM domain protein C OS=Neosartorya fumigata (strain ATCC MYA-4609 / Af293 / CBS 101355 / FGSC A1100) GN=cfmC PE=3 SV=1	NA	A0A086NCS3/2e-15/A0A086NCS3_METAN Uncharacterized protein OS=Metarhizium anisopliae GN=MANI_012030 PE=4 SV=1	PF05730/1.1E-13/CFEM domain
WH_10010004	Effector	0.938	gi|770388281|gb|KJK74291.1|/3.71322e-106/hypothetical protein H634G_10437 [Metarhizium anisopliae BRIP 53293] &gt;gi|770400793|gb|KJK85986.1| hypothetical protein H633G_10153 [Metarhizium anisopliae BRIP 53284]	gi|629728239|ref|XM_007825735.1|/1e-105/Metarhizium robertsii ARSEF 23 hypothetical protein mRNA	NA	NA	A0A0D9NK86/1e-105/A0A0D9NK86_METAN Uncharacterized protein OS=Metarhizium anisopliae BRIP 53293 GN=H634G_10437 PE=4 SV=1	NA
WH_10010007	Effector	0.723	NA	NA	NA	NA	NA	NA
WH_10010008	Effector	0.85	gi|672380754|gb|KFG82950.1|/6.63743e-111/hypothetical protein MANI_022604 [Metarhizium anisopliae] &gt;gi|743639213|gb|KID70580.1| hypothetical protein MAN_00179, partial [Metarhizium anisopliae ARSEF 549]	gi|83772512|dbj|AP007166.1|/8e-79/Aspergillus oryzae RIB40 DNA, SC113	NA	NA	A0A086NP82/2e-110/A0A086NP82_METAN Uncharacterized protein OS=Metarhizium anisopliae GN=MANI_022604 PE=4 SV=1	NA
WH_10010023	Effector	0.834	gi|672381516|gb|KFG83698.1|/3.72543e-100/WSC domain protein [Metarhizium anisopliae] &gt;gi|743627935|gb|KID59422.1| WSC domain protein, partial [Metarhizium anisopliae ARSEF 549]	gi|953457898|ref|XM_014716938.1|/6e-96/Metarhizium majus ARSEF 297 WSC domain protein partial mRNA	D4AUF1/3e-12/WSCD1_ARTBC WSC domain-containing protein ARB_07867 OS=Arthroderma benhamiae (strain ATCC MYA-4681 / CBS 112371) GN=ARB_07867 PE=1 SV=1	lbc:LACBIDRAFT_318804/4e-12/glycoside hydrolase family 71 protein; K08254 glucan endo-1,3-alpha-glucosidase [EC:3.2.1.59]	A0A086NRD0/1e-99/A0A086NRD0_METAN WSC domain protein OS=Metarhizium anisopliae GN=MANI_023696 PE=4 SV=1	PF01822/6.5E-15/WSC domain
WH_10010025	Effector	0.587	gi|953457897|ref|XP_014572423.1|/1.04752e-104/hypothetical protein MAJ_10608, partial [Metarhizium majus ARSEF 297] &gt;gi|743666321|gb|KID93429.1| hypothetical protein MAJ_10608, partial [Metarhizium majus ARSEF 297]	gi|170940748|emb|CU633895.1|/2e-43/Podospora anserina S mat+ genomic DNA chromosome 4, supercontig 4	NA	NA	A0A0B4IDG3/3e-104/A0A0B4IDG3_9HYPO Uncharacterized protein (Fragment) OS=Metarhizium majus ARSEF 297 GN=MAJ_10608 PE=4 SV=1	NA
WH_10010029	Effector	0.763	gi|557727679|dbj|GAD93784.1|/2.75707e-36/conserved hypothetical protein [Byssochlamys spectabilis No. 5]	gi|992228379|ref|XM_015546835.1|/2e-22/Aspergillus nomius NRRL 13137 maltose permease mRNA	NA	NA	V5FB34/8e-36/V5FB34_BYSSN Uncharacterized protein OS=Byssochlamys spectabilis (strain No. 5 / NBRC 109023) GN=PVAR5_2399 PE=4 SV=1	NA
