# Supplementary material for: Genome Analysis of Hypomyces perniciosus, the Causal Agent of Wet Bubble Disease of Button Mushroom (Agaricus bisporus)
Source: Genes (Basel). 2019 May 29;10(6):417. doi: 10.3390/genes10060417 (PMC6627653; doi:10.3390/genes10060417)
Supplement: Supplementary file 1 [file genes-10-00417-s001.zip › genes-489343-supplementary/TableS15.xlsx]

## Sheet: Sheet1
Table S15. List of protease genes in Hypomyces perniciosus genome from MEROPS database.
Gene_ID	Swissprot	KEGG	COG	TrEMBL	Interpro	GO	MEROPs_ID
WH_10006924	Q06712/5e-53/PREG_NEUCR Nuc-1 negative regulatory protein preg OS=Neurospora crassa (strain ATCC 24698 / 74-OR23-1A / CBS 708.71 / DSM 1257 / FGSC 987) GN=preg PE=1 SV=1	ago:AGOS_ACR001C/2e-24/ACR001Cp; K06654 phosphate system cyclin PHO80	NA	A0A0F9X8U7/1e-77/A0A0F9X8U7_TRIHA Phosphate system cyclin PHO80 OS=Trichoderma harzianum GN=THAR02_06290 PE=4 SV=1	PF08613/1.3E-16/Cyclin	biological_process:GO:0032880//regulation of protein localization;GO:0000122//negative regulation of transcription from RNA polymerase II promoter;GO:0000079//regulation of cyclin-dependent protein serine/threonine kinase activity;GO:0016242//negative regulation of macroautophagy;GO:0050849//negative regulation of calcium-mediated signaling;GO:0045936//negative regulation of phosphate metabolic p…	MER0905027
WH_10006953	Q9QUM9/3e-102/PSA6_MOUSE Proteasome subunit alpha type-6 OS=Mus musculus GN=Psma6 PE=1 SV=1	tre:TRIREDRAFT_120650/0.0/psa6; proteasome subunit alpha 6; K02730 20S proteasome subunit alpha 1 [EC:3.4.25.1]	YGL011c/3e-95/---	G9N9D6/0.0/G9N9D6_HYPVG Uncharacterized protein OS=Hypocrea virens (strain Gv29-8 / FGSC 10586) GN=TRIVIDRAFT_75344 PE=4 SV=1	PF10584/1.8E-11/Proteasome subunit A N-terminal signature	biological_process:GO:0043161//proteasome-mediated ubiquitin-dependent protein catabolic process;GO:0010499//proteasomal ubiquitin-independent protein catabolic process;cellular_component:GO:0005829//cytosol;GO:0005634//nucleus;GO:0019773//proteasome core complex, alpha-subunit complex;molecular_function:GO:0004298//threonine-type endopeptidase activity;	MER1087905
WH_10006954	Q875L3/0.0/TBB1_HYPVI Tubulin beta-1 chain OS=Hypocrea virens PE=2 SV=1	tre:TRIREDRAFT_21742/0.0/tubulin beta chain 1; K07375 tubulin beta	ECU03g0820i/0.0/---	G9N9D5/0.0/G9N9D5_HYPVG Uncharacterized protein OS=Hypocrea virens (strain Gv29-8 / FGSC 10586) GN=TRIVIDRAFT_88010 PE=3 SV=1	PF03953/4.6E-41/Tubulin C-terminal domain	biological_process:GO:0007017//microtubule-based process;cellular_component:GO:0005737//cytoplasm;GO:0005874//microtubule;molecular_function:GO:0005200//structural constituent of cytoskeleton;GO:0005525//GTP binding;GO:0003924//GTPase activity;	MER0256488
WH_10006981	Q4HYB8/0.0/SPT16_GIBZE FACT complex subunit SPT16 OS=Gibberella zeae (strain PH-1 / ATCC MYA-4620 / FGSC 9075 / NRRL 31084) GN=SPT16 PE=3 SV=1	afm:AFUA_1G07720/0.0/transcription elongation complex subunit (Cdc68) (EC:3.4.11.9); K01262 Xaa-Pro aminopeptidase [EC:3.4.11.9]	SPBP8B7.19/0.0/---	G9P5D3/0.0/G9P5D3_HYPAI Uncharacterized protein OS=Hypocrea atroviridis (strain ATCC 20476 / IMI 206040) GN=TRIATDRAFT_147719 PE=4 SV=1	PF08644/1.8E-53/FACT complex subunit (SPT16/CDC68)	biological_process:GO:0006334//nucleosome assembly;GO:0006368//transcription elongation from RNA polymerase II promoter;GO:0034401//chromatin organization involved in regulation of transcription;GO:0034724//DNA replication-independent nucleosome organization;GO:0006261//DNA-dependent DNA replication;GO:0045899//positive regulation of RNA polymerase II transcriptional preinitiation complex assembl…	MER0064696
WH_10006987	Q9P6I2/0.0/DUG1_SCHPO Cys-Gly metallodipeptidase dug1 OS=Schizosaccharomyces pombe (strain 972 / ATCC 24843) GN=dug1 PE=2 SV=2	maw:MAC_01080/0.0/glutamate carboxypeptidase; K15428 Cys-Gly metallodipeptidase DUG1 [EC:3.4.13.-]	SPBC1198.08/0.0/---	G9N9A3/0.0/G9N9A3_HYPVG Uncharacterized protein OS=Hypocrea virens (strain Gv29-8 / FGSC 10586) GN=TRIVIDRAFT_111385 PE=4 SV=1	PF01546/2.5E-31/Peptidase family M20/M25/M40	biological_process:GO:0006508//proteolysis;molecular_function:GO:0034701//tripeptidase activity;GO:0008237//metallopeptidase activity;GO:0016805//dipeptidase activity;	MER0852097
WH_10006989	Q9T096/2e-24/YIPL6_ARATH Protein yippee-like At4g27745 OS=Arabidopsis thaliana GN=At4g27745 PE=3 SV=2	maj:MAA_05655/3e-69/Cys-Gly metallodipeptidase dug1; K15428 Cys-Gly metallodipeptidase DUG1 [EC:3.4.13.-]	NA	G9N9A2/5e-112/G9N9A2_HYPVG Uncharacterized protein OS=Hypocrea virens (strain Gv29-8 / FGSC 10586) GN=TRIVIDRAFT_216997 PE=4 SV=1	PF03226/1.2E-19/Yippee zinc-binding/DNA-binding /Mis18, centromere assembly	NA	MER0798094
WH_10007016	Q5A310/0.0/ISW2_CANAL ISWI chromatin-remodeling complex ATPase ISW2 OS=Candida albicans (strain SC5314 / ATCC MYA-2876) GN=ISW2 PE=2 SV=1	nhe:NECHADRAFT_40723/0.0/CHR2116; SWI/SNF family of DNA-dependent ATPase; K11654 SWI/SNF-related matrix-associated actin-dependent regulator of chromatin subfamily A member 5 [EC:3.6.4.-]	YBR245c/0.0/---	G9P541/0.0/G9P541_HYPAI Uncharacterized protein OS=Hypocrea atroviridis (strain ATCC 20476 / IMI 206040) GN=TRIATDRAFT_227852 PE=4 SV=1	PF09110/6.6E-36/HAND	biological_process:GO:0043044//ATP-dependent chromatin remodeling;cellular_component:GO:0016589//NURF complex;molecular_function:GO:0003677//DNA binding;GO:0031491//nucleosome binding;GO:0016887//ATPase activity;GO:0005524//ATP binding;	MER0693900
WH_10007080	P33144/0.0/BIMB_EMENI Separin OS=Emericella nidulans (strain FGSC A4 / ATCC 38163 / CBS 112.46 / NRRL 194 / M139) GN=bimB PE=4 SV=2	maw:MAC_02527/0.0/cell division-associated protein bimb; K02365 separase [EC:3.4.22.49]	SPCC5E4.04/2e-120/---	A0A0F9ZSP1/0.0/A0A0F9ZSP1_TRIHA Separase OS=Trichoderma harzianum GN=THAR02_04605 PE=4 SV=1	PF03568/8.6E-157/Peptidase family C50	biological_process:GO:0006508//proteolysis;cellular_component:GO:0005634//nucleus;molecular_function:GO:0008233//peptidase activity;	MER0310013
WH_10007092	P04914/1e-67/H4_NEUCR Histone H4 OS=Neurospora crassa (strain ATCC 24698 / 74-OR23-1A / CBS 708.71 / DSM 1257 / FGSC 987) GN=hH4-1 PE=3 SV=2	ztr:MYCGRDRAFT_73004/3e-67/HFO2401; histone H4; K11254 histone H4	SPBC1105.12/5e-53/---	A0A098DX13/2e-66/A0A098DX13_GIBZA Histone H4 OS=Gibberella zeae GN=FG05491.1 PE=3 SV=1	PF15511/6.4E-9/Centromere kinetochore component CENP-T histone fold	biological_process:GO:0043581//mycelium development;GO:0006352//DNA-templated transcription, initiation;GO:0006334//nucleosome assembly;cellular_component:GO:0000786//nucleosome;GO:0005634//nucleus;molecular_function:GO:0003677//DNA binding;GO:0046982//protein heterodimerization activity;	MER0622308
WH_10007095	Q9P383/2e-62/NCBP2_SCHPO Nuclear cap-binding protein subunit 2 OS=Schizosaccharomyces pombe (strain 972 / ATCC 24843) GN=cbc2 PE=3 SV=1	fgr:FGSG_05488/4e-100/nuclear cap-binding protein subunit 2; K12883 nuclear cap-binding protein subunit 2	ECU03g0760/4e-25/---	A0A0G0AKT0/9e-107/A0A0G0AKT0_TRIHA Nuclear cap-binding protein subunit 2 OS=Trichoderma harzianum GN=THAR02_02543 PE=4 SV=1	PF00076/4.1E-16/RNA recognition motif. (a.k.a. RRM, RBD, or RNP domain)	biological_process:GO:0045292//mRNA cis splicing, via spliceosome;cellular_component:GO:0005634//nucleus;GO:0005829//cytosol;GO:0005846//nuclear cap binding complex;GO:0072686//mitotic spindle;molecular_function:GO:0000339//RNA cap binding;GO:0000166//nucleotide binding;	MER0818147
WH_10007130	O74923/2e-98/YJ7D_SCHPO Uncharacterized transporter C757.13 OS=Schizosaccharomyces pombe (strain 972 / ATCC 24843) GN=SPCC757.13 PE=3 SV=1	ctp:CTRG_02527/1e-88/similar to potential allantoate permease; K08192 MFS transporter, ACS family, allantoate permease	SPAC1039.04/2e-40/---	A0A0F9XCA6/0.0/A0A0F9XCA6_TRIHA Major facilitator superfamily transporter OS=Trichoderma harzianum GN=THAR02_05164 PE=4 SV=1	PF07690/3.1E-27/Major Facilitator Superfamily	biological_process:GO:0055085//transmembrane transport;cellular_component:GO:0016021//integral component of membrane;	MER1053559
WH_10007141	Q01112/3e-122/CDC42_SCHPO Cell division control protein 42 homolog OS=Schizosaccharomyces pombe (strain 972 / ATCC 24843) GN=cdc42 PE=1 SV=1	tre:TRIREDRAFT_50335/3e-136/cdc42; cell division control protein; K04393 cell division control protein 42	SPAC110.03/1e-122/---	A0A024S4H7/1e-134/A0A024S4H7_HYPJE Rho-like GTPase cdc42 OS=Trichoderma reesei RUT C-30 GN=M419DRAFT_124148 PE=3 SV=1	PF00071/5.8E-52/Ras family	biological_process:GO:0051301//cell division;GO:0007264//small GTPase mediated signal transduction;cellular_component:GO:0005622//intracellular;molecular_function:GO:0005525//GTP binding;	MER1148650
WH_10007146	O13366/0.0/ODPA_KLULA Pyruvate dehydrogenase E1 component subunit alpha, mitochondrial OS=Kluyveromyces lactis (strain ATCC 8585 / CBS 2359 / DSM 70799 / NBRC 1267 / NRRL Y-1140 / WM37) GN=PDA1 PE=3 SV=2	maw:MAC_05061/0.0/pyruvate dehydrogenase E1 component alpha subunit; K00161 pyruvate dehydrogenase E1 component alpha subunit [EC:1.2.4.1]	YER178w/3e-180/---	E9E592/0.0/E9E592_METAQ Pyruvate dehydrogenase E1 component subunit alpha OS=Metarhizium acridum (strain CQMa 102) GN=MAC_05061 PE=4 SV=1	PF00676/3.2E-114/Dehydrogenase E1 component	biological_process:GO:0055114//oxidation-reduction process;GO:0006086//acetyl-CoA biosynthetic process from pyruvate;cellular_component:GO:0042645//mitochondrial nucleoid;GO:0005967//mitochondrial pyruvate dehydrogenase complex;molecular_function:GO:0004739//pyruvate dehydrogenase (acetyl-transferring) activity;	MER0889293
WH_10007250	O74962/1e-107/PANK_SCHPO Pantothenate kinase OS=Schizosaccharomyces pombe (strain 972 / ATCC 24843) GN=SPBC4B4.01c PE=1 SV=1	maj:MAA_03865/0.0/Type II pantothenate kinase; K09680 type II pantothenate kinase [EC:2.7.1.33]	SPBC4B4.01c/5e-108/---	A0A0F9WYR1/0.0/A0A0F9WYR1_TRIHA Uncharacterized protein OS=Trichoderma harzianum GN=THAR02_09624 PE=4 SV=1	PF03630/7.7E-139/Fumble	biological_process:GO:0015937//coenzyme A biosynthetic process;GO:0016310//phosphorylation;molecular_function:GO:0005524//ATP binding;GO:0004594//pantothenate kinase activity;	MER0228749
WH_10007277	P0CX36/3e-151/RS4B_YEAST 40S ribosomal protein S4-B OS=Saccharomyces cerevisiae (strain ATCC 204508 / S288c) GN=RPS4B PE=1 SV=1	maw:MAC_00881/0.0/ribosomal protein S4; K02987 small subunit ribosomal protein S4e	YJR145c/1e-151/---	G9P3N4/0.0/G9P3N4_HYPAI 40S ribosomal protein S4 OS=Hypocrea atroviridis (strain ATCC 20476 / IMI 206040) GN=TRIATDRAFT_300975 PE=3 SV=1	PF08071/5.5E-18/RS4NT (NUC023) domain	biological_process:GO:0006412//translation;cellular_component:GO:0005840//ribosome;molecular_function:GO:0003735//structural constituent of ribosome;GO:0019843//rRNA binding;	MER0357539
WH_10007310	Q9P903/1e-72/DPYS_LACK1 Dihydropyrimidinase OS=Lachancea kluyveri (strain ATCC 58438 / CBS 3082 / CCRC 21498 / NBRC 1685 / JCM 7257 / NCYC 543 / NRRL Y-12651) GN=PYD2 PE=1 SV=1	gtr:GLOTRDRAFT_81046/7e-101/D-hydantoinase; K01464 dihydropyrimidinase [EC:3.5.2.2]	Z4212/6e-55/---	W7M9N8/0.0/W7M9N8_GIBM7 Dihydropyrimidinase OS=Gibberella moniliformis (strain M3125 / FGSC 7600) GN=FVEG_07765 PE=4 SV=1	PF01979/2.0E-10/Amidohydrolase family	cellular_component:GO:0005737//cytoplasm;molecular_function:GO:0016810//hydrolase activity, acting on carbon-nitrogen (but not peptide) bonds;	MER0874290
WH_10007311	Q9P903/2e-27/DPYS_LACK1 Dihydropyrimidinase OS=Lachancea kluyveri (strain ATCC 58438 / CBS 3082 / CCRC 21498 / NBRC 1685 / JCM 7257 / NCYC 543 / NRRL Y-12651) GN=PYD2 PE=1 SV=1	psq:PUNSTDRAFT_119328/5e-33/aminohydrolase; K01464 dihydropyrimidinase [EC:3.5.2.2]	ygeZ/2e-23/---	W7M9N8/3e-80/W7M9N8_GIBM7 Dihydropyrimidinase OS=Gibberella moniliformis (strain M3125 / FGSC 7600) GN=FVEG_07765 PE=4 SV=1	PF01979/6.6E-12/Amidohydrolase family	cellular_component:GO:0005737//cytoplasm;molecular_function:GO:0016810//hydrolase activity, acting on carbon-nitrogen (but not peptide) bonds;	MER0874290
WH_10007339	Q7S8C4/0.0/LONM_NEUCR Lon protease homolog, mitochondrial OS=Neurospora crassa (strain ATCC 24698 / 74-OR23-1A / CBS 708.71 / DSM 1257 / FGSC 987) GN=pim1 PE=3 SV=1	maj:MAA_06367/0.0/ATP-dependent protease La; K08675 Lon-like ATP-dependent protease [EC:3.4.21.-]	YBL022c/0.0/---	G9MSF5/0.0/G9MSF5_HYPVG Lon protease homolog OS=Hypocrea virens (strain Gv29-8 / FGSC 10586) GN=TRIVIDRAFT_230449 PE=3 SV=1	PF05362/2.1E-64/Lon protease (S16) C-terminal proteolytic domain	biological_process:GO:0051131//chaperone-mediated protein complex assembly;GO:0070407//oxidation-dependent protein catabolic process;GO:0090296//regulation of mitochondrial DNA replication;GO:0034599//cellular response to oxidative stress;GO:0006515//misfolded or incompletely synthesized protein catabolic process;cellular_component:GO:0005759//mitochondrial matrix;molecular_function:GO:0004252//s…	MER0361351
WH_10007364	O74746/2e-43/SPF31_SCHPO J domain-containing protein spf31 OS=Schizosaccharomyces pombe (strain 972 / ATCC 24843) GN=spf31 PE=3 SV=1	vda:VDAG_10257/3e-119/DnaJ domain-containing protein; K09528 DnaJ homolog subfamily C member 8	NA	A0A024SIT2/3e-135/A0A024SIT2_HYPJE DnaJ domain-containing protein OS=Trichoderma reesei RUT C-30 GN=M419DRAFT_95455 PE=4 SV=1	PF00226/2.4E-14/DnaJ domain	NA	MER1037488
WH_10007374	Q5B5P1/8e-50/RGLC_EMENI Probable rhamnogalacturonate lyase C OS=Emericella nidulans (strain FGSC A4 / ATCC 38163 / CBS 112.46 / NRRL 194 / M139) GN=rglC PE=3 SV=1	ure:UREG_04858/2e-43/hypothetical protein; K15053 charged multivesicular body protein 7	NA	A0A084QD83/4e-177/A0A084QD83_9HYPO Uncharacterized protein OS=Stachybotrys chlorohalonata IBT 40285 GN=S40285_02814 PE=4 SV=1	PF00149/1.9E-11/Calcineurin-like phosphoesterase	NA	MER1073637
WH_10007402	O14249/5e-94/CLD1_SCHPO probable cardiolipin-specific deacylase, mitochondrial OS=Schizosaccharomyces pombe (strain 972 / ATCC 24843) GN=SPAC6G10.03c PE=3 SV=1	val:VDBG_01025/0.0/abhydrolase domain-containing protein; K13535 cardiolipin-specific phospholipase [EC:3.1.1.-]	SPAC6G10.03c/3e-94/---	G9P0X9/0.0/G9P0X9_HYPAI Uncharacterized protein OS=Hypocrea atroviridis (strain ATCC 20476 / IMI 206040) GN=TRIATDRAFT_149202 PE=4 SV=1	PF00561/1.7E-17/alpha/beta hydrolase fold	cellular_component:GO:0005794//Golgi apparatus;GO:0005783//endoplasmic reticulum;molecular_function:GO:0016787//hydrolase activity;	MER0064211
WH_10007427	Q7SA85/0.0/LONP2_NEUCR Lon protease homolog 2, peroxisomal OS=Neurospora crassa (strain ATCC 24698 / 74-OR23-1A / CBS 708.71 / DSM 1257 / FGSC 987) GN=NCU08303 PE=3 SV=1	maj:MAA_06455/0.0/Peptidase S16, Lon; K01338 ATP-dependent Lon protease [EC:3.4.21.53]	DR1974/4e-152/---	A0A0F9XMT9/0.0/A0A0F9XMT9_TRIHA Lon protease homolog 2, peroxisomal OS=Trichoderma harzianum GN=THAR02_02002 PE=3 SV=1	PF05362/3.3E-57/Lon protease (S16) C-terminal proteolytic domain	biological_process:GO:0006515//misfolded or incompletely synthesized protein catabolic process;GO:0016558//protein import into peroxisome matrix;GO:0016485//protein processing;cellular_component:GO:0005782//peroxisomal matrix;molecular_function:GO:0004252//serine-type endopeptidase activity;GO:0005524//ATP binding;GO:0004176//ATP-dependent peptidase activity;	MER0361042
WH_10007503	Q12680/0.0/GLT1_YEAST Glutamate synthase [NADH] OS=Saccharomyces cerevisiae (strain ATCC 204508 / S288c) GN=GLT1 PE=1 SV=2	tre:TRIREDRAFT_122287/0.0/glt1; glutamate synthase; K00264 glutamate synthase (NADPH/NADH) [EC:1.4.1.13 1.4.1.14]	SPAPB1E7.07_2/0.0/---	G9NAX7/0.0/G9NAX7_HYPVG Uncharacterized protein OS=Hypocrea virens (strain Gv29-8 / FGSC 10586) GN=TRIVIDRAFT_87581 PE=4 SV=1	PF01645/8.4E-159/Conserved region in glutamate synthase	biological_process:GO:0006537//glutamate biosynthetic process;GO:0055114//oxidation-reduction process;cellular_component:GO:0005739//mitochondrion;GO:0005829//cytosol;molecular_function:GO:0051536//iron-sulfur cluster binding;GO:0016040//glutamate synthase (NADH) activity;GO:0005506//iron ion binding;GO:0050660//flavin adenine dinucleotide binding;GO:0010181//FMN binding;	MER0624710
WH_10007509	Q06712/7e-94/PREG_NEUCR Nuc-1 negative regulatory protein preg OS=Neurospora crassa (strain ATCC 24698 / 74-OR23-1A / CBS 708.71 / DSM 1257 / FGSC 987) GN=preg PE=1 SV=1	ago:AGOS_ACR001C/1e-41/ACR001Cp; K06654 phosphate system cyclin PHO80	NA	G3JSH2/2e-131/G3JSH2_CORMM Cyclin-dependent protein kinase regulator Pho80 OS=Cordyceps militaris (strain CM01) GN=CCM_08810 PE=4 SV=1	PF08613/1.0E-27/Cyclin	biological_process:GO:0031323//regulation of cellular metabolic process;GO:0044763//single-organism cellular process;GO:0048523//negative regulation of cellular process;GO:0006796//phosphate-containing compound metabolic process;	MER0906853
WH_10007546	P32795/0.0/YME1_YEAST Mitochondrial inner membrane i-AAA protease supercomplex subunit YME1 OS=Saccharomyces cerevisiae (strain ATCC 204508 / S288c) GN=YME1 PE=1 SV=1	maw:MAC_00079/0.0/intermembrane space AAA protease IAP-1; K08955 ATP-dependent metalloprotease [EC:3.4.24.-]	YPR024w/0.0/---	G9NAS8/0.0/G9NAS8_HYPVG Uncharacterized protein OS=Hypocrea virens (strain Gv29-8 / FGSC 10586) GN=TRIVIDRAFT_210903 PE=3 SV=1	PF01434/3.5E-64/Peptidase family M41	biological_process:GO:0006457//protein folding;GO:0001300//chronological cell aging;GO:0006515//misfolded or incompletely synthesized protein catabolic process;GO:0051604//protein maturation;GO:0045041//protein import into mitochondrial intermembrane space;cellular_component:GO:0031942//i-AAA complex;GO:0016021//integral component of membrane;molecular_function:GO:0004176//ATP-dependent peptidase…	MER0362996
WH_10007583	Q9C0Z7/1e-115/RS6B_SCHPO 40S ribosomal protein S6-B OS=Schizosaccharomyces pombe (strain 972 / ATCC 24843) GN=rps602 PE=1 SV=1	tre:TRIREDRAFT_120781/8e-151/40s ribosomal protein S6; K02991 small subunit ribosomal protein S6e	SPAPB1E7.12/6e-116/---	G9N9Z3/6e-152/G9N9Z3_HYPVG 40S ribosomal protein S6 OS=Hypocrea virens (strain Gv29-8 / FGSC 10586) GN=TRIVIDRAFT_87813 PE=3 SV=1	PF01092/7.5E-47/Ribosomal protein S6e	biological_process:GO:0006412//translation;cellular_component:GO:0005840//ribosome;molecular_function:GO:0003735//structural constituent of ribosome;	MER0570440
WH_10007589	Q5I2J3/0.0/TBA_GIBZE Tubulin alpha chain OS=Gibberella zeae (strain PH-1 / ATCC MYA-4620 / FGSC 9075 / NRRL 31084) GN=TUB1 PE=3 SV=2	tre:TRIREDRAFT_120789/0.0/tubulin alpha chain 2; K07374 tubulin alpha	SPBC800.05c/0.0/---	A0A024SJL3/0.0/A0A024SJL3_HYPJE Alpha-tubulin OS=Trichoderma reesei RUT C-30 GN=M419DRAFT_95874 PE=3 SV=1	PF03953/9.3E-49/Tubulin C-terminal domain	biological_process:GO:0007017//microtubule-based process;cellular_component:GO:0005874//microtubule;GO:0005737//cytoplasm;molecular_function:GO:0005525//GTP binding;GO:0003924//GTPase activity;GO:0005200//structural constituent of cytoskeleton;	MER0713030
WH_10007597	O60044/3e-157/QCR2_NEUCR Cytochrome b-c1 complex subunit 2, mitochondrial OS=Neurospora crassa (strain ATCC 24698 / 74-OR23-1A / CBS 708.71 / DSM 1257 / FGSC 987) GN=qcr-2 PE=2 SV=2	maj:MAA_01867/0.0/Peptidase M16, core; K00415 ubiquinol-cytochrome c reductase core subunit 2	SPCC613.10/5e-47/---	A0A0L0NIW9/0.0/A0A0L0NIW9_9HYPO Cytochrome b-c1 complex subunit 2, mitochondrial OS=Tolypocladium ophioglossoides CBS 100239 GN=TOPH_00904 PE=3 SV=1	PF00675/8.6E-9/Insulinase (Peptidase family M16)	molecular_function:GO:0046872//metal ion binding;GO:0003824//catalytic activity;	MER0471147
WH_10007618	Q5U3U3/1e-88/CPT2_DANRE Carnitine O-palmitoyltransferase 2, mitochondrial OS=Danio rerio GN=cpt2 PE=2 SV=2	maw:MAC_05678/0.0/carnitine acetyl transferase; K00624 carnitine O-acetyltransferase [EC:2.3.1.7]	NA	G9NAL7/0.0/G9NAL7_HYPVG Uncharacterized protein OS=Hypocrea virens (strain Gv29-8 / FGSC 10586) GN=TRIVIDRAFT_80215 PE=3 SV=1	PF00755/6.6E-193/Choline/Carnitine o-acyltransferase	molecular_function:GO:0016746//transferase activity, transferring acyl groups;	MER1003288
WH_10007633	Q07505/2e-73/DLHH_YEAST Putative carboxymethylenebutenolidase OS=Saccharomyces cerevisiae (strain ATCC 204508 / S288c) GN=YDL086W PE=1 SV=1	maw:MAC_02933/2e-157/dienelactone hydrolase family protein; K01061 carboxymethylenebutenolidase [EC:3.1.1.45]	YDL086w/1e-73/---	A0A084QB10/3e-169/A0A084QB10_9HYPO Uncharacterized protein OS=Stachybotrys chlorohalonata IBT 40285 GN=S40285_02216 PE=4 SV=1	PF01738/1.5E-20/Dienelactone hydrolase family	cellular_component:GO:0005739//mitochondrion;molecular_function:GO:0016787//hydrolase activity;	MER0209658
WH_10007659	P61294/6e-101/RAB6B_MOUSE Ras-related protein Rab-6B OS=Mus musculus GN=Rab6b PE=1 SV=1	tre:TRIREDRAFT_2451/6e-138/Ras-like GTP-binding protein; K07893 Ras-related protein Rab-6A	SPAC18G6.03/3e-36/---	A0A024SI26/4e-143/A0A024SI26_HYPJE Ras-domain-containing protein OS=Trichoderma reesei RUT C-30 GN=M419DRAFT_140061 PE=3 SV=1	PF00071/6.9E-56/Ras family	biological_process:GO:0007264//small GTPase mediated signal transduction;cellular_component:GO:0005622//intracellular;molecular_function:GO:0005525//GTP binding;	MER0487798
WH_10007744	P0C224/6e-88/RL40_NEUCR Ubiquitin-60S ribosomal protein L40 OS=Neurospora crassa (strain ATCC 24698 / 74-OR23-1A / CBS 708.71 / DSM 1257 / FGSC 987) GN=crp-79 PE=1 SV=2	maw:MAC_08633/2e-92/polyubiquitin; K02927 large subunit ribosomal protein L40e	SPAC6G10.11c_1/5e-46/---	S0EDU8/1e-146/S0EDU8_GIBF5 Related to polymerase I core factor (CF) subunit OS=Gibberella fujikuroi (strain CBS 195.34 / IMI 58289 / NRRL A-6831) GN=FFUJ_12286 PE=4 SV=1	PF01020/2.4E-30/Ribosomal L40e family	cellular_component:GO:0043229//intracellular organelle;	MER1133757
WH_10007747	Q2KJG8/7e-63/BCKD_BOVIN [3-methyl-2-oxobutanoate dehydrogenase [lipoamide]] kinase, mitochondrial OS=Bos taurus GN=BCKDK PE=2 SV=1	psq:PUNSTDRAFT_103664/4e-76/26S proteasome subunit P45; K03061 26S proteasome regulatory subunit T1	YIL042c/1e-44/---	A0A084PH84/0.0/A0A084PH84_STACH Uncharacterized protein OS=Stachybotrys chartarum IBT 40293 GN=S40293_02858 PE=4 SV=1	PF02518/5.4E-13/Histidine kinase-, DNA gyrase B-, and HSP90-like ATPase	biological_process:GO:0016310//phosphorylation;molecular_function:GO:0016301//kinase activity;	MER0761355
WH_10007766	Q4IBS9/0.0/BRO1_GIBZE Vacuolar protein-sorting protein BRO1 OS=Gibberella zeae (strain PH-1 / ATCC MYA-4620 / FGSC 9075 / NRRL 31084) GN=BRO1 PE=3 SV=1	ani:AN4351.2/3e-52/similar to palA; K12200 programmed cell death 6-interacting protein	NA	G9MYZ9/0.0/G9MYZ9_HYPVG Uncharacterized protein OS=Hypocrea virens (strain Gv29-8 / FGSC 10586) GN=TRIVIDRAFT_77433 PE=4 SV=1	PF03097/1.0E-131/BRO1-like domain	NA	MER1039624
WH_10007773	O14057/1e-144/GUAD_SCHPO Probable guanine deaminase OS=Schizosaccharomyces pombe (strain 972 / ATCC 24843) GN=SPCC1672.03c PE=3 SV=1	maj:MAA_01137/0.0/guanine deaminase; K01487 guanine deaminase [EC:3.5.4.3]	SPCC1672.03c/8e-145/---	G9MYZ0/0.0/G9MYZ0_HYPVG Uncharacterized protein OS=Hypocrea virens (strain Gv29-8 / FGSC 10586) GN=TRIVIDRAFT_77444 PE=4 SV=1	PF01979/1.5E-75/Amidohydrolase family	biological_process:GO:0006147//guanine catabolic process;molecular_function:GO:0008270//zinc ion binding;GO:0008892//guanine deaminase activity;	MER0064186
WH_10007776	Q43582/9e-45/LSM4_TOBAC Probable U6 snRNA-associated Sm-like protein LSm4 OS=Nicotiana tabacum PE=2 SV=1	aje:HCAG_03909/2e-50/similar to glycine-rich protein; K12623 U6 snRNA-associated Sm-like protein LSm4	YER112w/1e-19/---	A0A0I9XPA5/3e-58/A0A0I9XPA5_GIBFU U6 snRNA-associated Sm-like protein LSm4 OS=Gibberella fujikuroi GN=LW93_13923 PE=4 SV=1	PF01423/1.3E-16/LSM domain	biological_process:GO:0006396//RNA processing;GO:0033962//cytoplasmic mRNA processing body assembly;cellular_component:GO:0046540//U4/U6 x U5 tri-snRNP complex;GO:0005829//cytosol;GO:0005730//nucleolus;GO:0005688//U6 snRNP;GO:0000932//cytoplasmic mRNA processing body;molecular_function:GO:0017070//U6 snRNA binding;	MER0272724
WH_10007813	NA	NA	NA	A0A0L0N1F3/1e-178/A0A0L0N1F3_9HYPO Uncharacterized protein OS=Tolypocladium ophioglossoides CBS 100239 GN=TOPH_07510 PE=4 SV=1	PF01965/3.1E-8/DJ-1/PfpI family	NA	MER0064732
WH_10007815	P87183/0.0/CARA_HYPVI Carbamoyl-phosphate synthase arginine-specific small chain OS=Hypocrea virens GN=cpa1 PE=3 SV=1	maj:MAA_01241/0.0/Carbamoyl-phosphate synthase; K01956 carbamoyl-phosphate synthase small subunit [EC:6.3.5.5]	SPBC56F2.09c/0.0/---	A0A0G0AN49/0.0/A0A0G0AN49_TRIHA Carbamoyl-phosphate synthase OS=Trichoderma harzianum GN=THAR02_01876 PE=3 SV=1	PF00117/1.8E-47/Glutamine amidotransferase class-I	biological_process:GO:0006207//'de novo' pyrimidine nucleobase biosynthetic process;GO:0006541//glutamine metabolic process;GO:0006526//arginine biosynthetic process;cellular_component:GO:0005951//carbamoyl-phosphate synthase complex;molecular_function:GO:0004088//carbamoyl-phosphate synthase (glutamine-hydrolyzing) activity;	MER0439883
WH_10007848	Q8C8H8/5e-15/KY_MOUSE Kyphoscoliosis peptidase OS=Mus musculus GN=Ky PE=1 SV=1	NA	sll1681/1e-19/---	A0A0G0A4N8/0.0/A0A0G0A4N8_TRIHA Uncharacterized protein OS=Trichoderma harzianum GN=THAR02_00642 PE=4 SV=1	PF01841/1.4E-9/Transglutaminase-like superfamily	NA	MER0626450
WH_10007891	P49018/9e-147/GPI8_YEAST GPI-anchor transamidase OS=Saccharomyces cerevisiae (strain ATCC 204508 / S288c) GN=GPI8 PE=1 SV=1	aor:AOR_1_2058174/3e-171/AO090005001185; cell division control protein 45; K06628 cell division control protein 45	YDR331w/5e-147/---	G9P1Z5/0.0/G9P1Z5_HYPAI Uncharacterized protein OS=Hypocrea atroviridis (strain ATCC 20476 / IMI 206040) GN=TRIATDRAFT_148968 PE=4 SV=1	PF01650/7.7E-41/Peptidase C13 family	biological_process:GO:0016255//attachment of GPI anchor to protein;GO:0006508//proteolysis;cellular_component:GO:0042765//GPI-anchor transamidase complex;molecular_function:GO:0008233//peptidase activity;GO:0003923//GPI-anchor transamidase activity;	MER0292342
WH_10007918	O93937/0.0/PYR1_EMENI Protein pyrABCN OS=Emericella nidulans (strain FGSC A4 / ATCC 38163 / CBS 112.46 / NRRL 194 / M139) GN=pyrABCN PE=3 SV=2	tre:TRIREDRAFT_55928/0.0/bifunctional carbamoylphosphate synthase/aspartate carbamoyltransferase; K11541 carbamoyl-phosphate synthase / aspartate carbamoyltransferase [EC:6.3.5.5 2.1.3.2]	SPAC22G7.06c_2/0.0/---	G9MW37/0.0/G9MW37_HYPVG Uncharacterized protein OS=Hypocrea virens (strain Gv29-8 / FGSC 10586) GN=TRIVIDRAFT_51971 PE=3 SV=1	PF00117/7.5E-47/Glutamine amidotransferase class-I	biological_process:GO:0045984//negative regulation of pyrimidine nucleobase metabolic process;GO:0006207//'de novo' pyrimidine nucleobase biosynthetic process;GO:0006541//glutamine metabolic process;cellular_component:GO:0005739//mitochondrion;GO:0005829//cytosol;GO:0016021//integral component of membrane;molecular_function:GO:0005524//ATP binding;GO:0004151//dihydroorotase activity;GO:0004088//c…	MER0442588
WH_10007924	Q8NK92/2e-155/AORSN_ASPOR Aorsin OS=Aspergillus oryzae (strain ATCC 42149 / RIB 40) GN=aorO PE=1 SV=2	mbe:MBM_09864/0.0/Pro-kumamolisin; K01279 tripeptidyl-peptidase I [EC:3.4.14.9]	CAC0625/3e-14/---	G9PC25/0.0/G9PC25_HYPAI Uncharacterized protein OS=Hypocrea atroviridis (strain ATCC 20476 / IMI 206040) GN=TRIATDRAFT_288190 PE=4 SV=1	PF09286/1.0E-42/Pro-kumamolisin, activation domain	biological_process:GO:0006508//proteolysis;molecular_function:GO:0004252//serine-type endopeptidase activity;	MER1073277
WH_10007953	Q4HYZ2/0.0/EXO84_GIBZE Exocyst complex component EXO84 OS=Gibberella zeae (strain PH-1 / ATCC MYA-4620 / FGSC 9075 / NRRL 31084) GN=EXO84 PE=3 SV=1	tre:TRIREDRAFT_55857/0.0/exocyst complex subunit; K19986 exocyst complex component 8	SPBC16H5.07c/0.0/---	A0A024SL71/0.0/A0A024SL71_HYPJE Serine/threonine-protein phosphatase OS=Trichoderma reesei RUT C-30 GN=M419DRAFT_135830 PE=3 SV=1	PF08700/1.4E-14/Vps51/Vps67	biological_process:GO:0006893//Golgi to plasma membrane transport;GO:0000245//spliceosomal complex assembly;GO:0001927//exocyst assembly;GO:0051601//exocyst localization;cellular_component:GO:0005935//cellular bud neck;GO:0000145//exocyst;GO:0000131//incipient cellular bud site;GO:0043332//mating projection tip;GO:0005934//cellular bud tip;	MER1130678
WH_10007972	O94653/0.0/BMS1_SCHPO Ribosome biogenesis protein bms1 OS=Schizosaccharomyces pombe (strain 972 / ATCC 24843) GN=bms1 PE=1 SV=2	maj:MAA_05041/0.0/AARP2CN domain-containing protein; K14569 ribosome biogenesis protein BMS1	YPL217c/0.0/---	A0A024RXL5/0.0/A0A024RXL5_HYPJE DUF663-domain-containing protein OS=Trichoderma reesei RUT C-30 GN=M419DRAFT_134121 PE=4 SV=1	PF04950/9.3E-96/40S ribosome biogenesis protein Tsr1 and BMS1 C-terminal	biological_process:GO:0042254//ribosome biogenesis;cellular_component:GO:0005634//nucleus;	MER0761351
WH_10007999	Q74ZK6/0.0/NOG1_ASHGO Nucleolar GTP-binding protein 1 OS=Ashbya gossypii (strain ATCC 10895 / CBS 109.51 / FGSC 9923 / NRRL Y-1056) GN=NOG1 PE=3 SV=1	fgr:FGSG_06165/0.0/nucleolar GTP-binding protein 1; K06943 nucleolar GTP-binding protein	YPL093w/0.0/---	A0A024RXD5/0.0/A0A024RXD5_HYPJE Nucleolar GTP-binding protein 1 OS=Trichoderma reesei RUT C-30 GN=M419DRAFT_39052 PE=3 SV=1	PF06858/1.7E-25/Nucleolar GTP-binding protein 1 (NOG1)	biological_process:GO:0042254//ribosome biogenesis;GO:1902626//assembly of large subunit precursor of preribosome;cellular_component:GO:0005730//nucleolus;molecular_function:GO:0005525//GTP binding;	MER0699462
WH_10008002	Q7S906/7e-61/DDI1_NEUCR DNA damage-inducible protein 1 OS=Neurospora crassa (strain ATCC 24698 / 74-OR23-1A / CBS 708.71 / DSM 1257 / FGSC 987) GN=ddi-1 PE=3 SV=2	maj:MAA_06525/2e-63/Peptidase aspartic, active site protein; K11885 DNA damage-inducible protein 1	NA	A0A0N0RT32/5e-91/A0A0N0RT32_9HYPO DNA damage-inducible protein 1 OS=Escovopsis weberi GN=ESCO_003031 PE=4 SV=1	PF00240/1.1E-8/Ubiquitin family	molecular_function:GO:0043130//ubiquitin binding;	MER0280485
WH_10008005	Q9UT97/8e-85/PSA5_SCHPO Probable proteasome subunit alpha type-5 OS=Schizosaccharomyces pombe (strain 972 / ATCC 24843) GN=pup2 PE=1 SV=1	maj:MAA_06522/5e-121/proteasome component PUP2; K02729 20S proteasome subunit alpha 5 [EC:3.4.25.1]	SPAC323.02c/5e-85/---	A0A0B4GXJ1/2e-119/A0A0B4GXJ1_9HYPO Proteasome subunit alpha type OS=Metarhizium guizhouense ARSEF 977 GN=MGU_01191 PE=3 SV=1	PF00227/8.1E-36/Proteasome subunit	biological_process:GO:0006511//ubiquitin-dependent protein catabolic process;cellular_component:GO:0005737//cytoplasm;GO:0019773//proteasome core complex, alpha-subunit complex;GO:0005634//nucleus;molecular_function:GO:0004298//threonine-type endopeptidase activity;	MER1091675
WH_10008038	A4RJH4/0.0/NM111_MAGO7 Pro-apoptotic serine protease NMA111 OS=Magnaporthe oryzae (strain 70-15 / ATCC MYA-4617 / FGSC 8958) GN=NMA111 PE=3 SV=1	NA	SPAC23G3.12c/0.0/---	A0A0G0AJJ5/0.0/A0A0G0AJJ5_TRIHA Pro-apoptotic serine protease NMA111 OS=Trichoderma harzianum GN=THAR02_02821 PE=4 SV=1	PF13365/2.2E-19/Trypsin-like peptidase domain	biological_process:GO:0006508//proteolysis;molecular_function:GO:0004252//serine-type endopeptidase activity;	MER0961439
WH_10008042	Q4ICG5/7e-102/AP2S_GIBZE AP-2 complex subunit sigma OS=Gibberella zeae (strain PH-1 / ATCC MYA-4620 / FGSC 9075 / NRRL 31084) GN=APS2 PE=3 SV=1	maj:MAA_06488/3e-103/Adaptor protein complex, sigma subunit; K11827 AP-2 complex subunit sigma-1	SPBC685.04c/1e-70/---	A0A0B4HRU0/7e-103/A0A0B4HRU0_9HYPO Adaptor protein complex, sigma subunit (Fragment) OS=Metarhizium majus ARSEF 297 GN=MAJ_01754 PE=4 SV=1	PF01217/1.4E-56/Clathrin adaptor complex small chain	biological_process:GO:0015031//protein transport;molecular_function:GO:0008565//protein transporter activity;	MER0960354
WH_10008049	Q6AZA0/5e-135/THIL_DANRE Acetyl-CoA acetyltransferase, mitochondrial OS=Danio rerio GN=acat1 PE=2 SV=1	maj:MAA_06480/0.0/acetyl-CoA acetyltransferase; K00626 acetyl-CoA C-acetyltransferase [EC:2.3.1.9]	SPBC215.09c/2e-111/---	A0A0F9XKQ1/0.0/A0A0F9XKQ1_TRIHA Acetyl-CoA C-acetyltransferase OS=Trichoderma harzianum GN=THAR02_02832 PE=3 SV=1	PF02803/5.7E-39/Thiolase, C-terminal domain	biological_process:GO:0008152//metabolic process;molecular_function:GO:0016747//transferase activity, transferring acyl groups other than amino-acyl groups;	MER0032151
WH_10008130	Q12553/0.0/XDH_EMENI Xanthine dehydrogenase OS=Emericella nidulans (strain FGSC A4 / ATCC 38163 / CBS 112.46 / NRRL 194 / M139) GN=hxA PE=2 SV=2	tre:TRIREDRAFT_78797/0.0/xanthine dehydrogenase; K00106 xanthine dehydrogenase/oxidase [EC:1.17.1.4 1.17.3.2]	SMb21287/0.0/---	G9NB24/0.0/G9NB24_HYPVG Uncharacterized protein OS=Hypocrea virens (strain Gv29-8 / FGSC 10586) GN=TRIVIDRAFT_40214 PE=4 SV=1	PF02738/8.3E-198/Molybdopterin-binding domain of aldehyde dehydrogenase	biological_process:GO:0055114//oxidation-reduction process;molecular_function:GO:0016614//oxidoreductase activity, acting on CH-OH group of donors;GO:0004855//xanthine oxidase activity;GO:0005506//iron ion binding;GO:0009055//electron carrier activity;GO:0004854//xanthine dehydrogenase activity;GO:0050660//flavin adenine dinucleotide binding;GO:0051537//2 iron, 2 sulfur cluster binding;	MER0815972
WH_10008149	NA	ani:AN4179.2/1e-118/hypothetical protein; K00626 acetyl-CoA C-acetyltransferase [EC:2.3.1.9]	PA0480/1e-30/---	A0A090MG14/0.0/A0A090MG14_9HYPO WGS project CBMG000000000 data, contig CS5907-c002736 OS=Fusarium acuminatum CS5907 GN=BN851_0122730 PE=4 SV=1	PF00561/4.0E-10/alpha/beta hydrolase fold	NA	MER0210961
WH_10000642	C9S8G0/3e-91/SEC11_VERA1 Signal peptidase complex catalytic subunit SEC11 OS=Verticillium alfalfae (strain VaMs.102 / ATCC MYA-4576 / FGSC 10136) GN=SEC11 PE=3 SV=1	val:VDBG_01459/6e-91/microsomal signal peptidase 18 kDa subunit; K13280 signal peptidase, endoplasmic reticulum-type [EC:3.4.-.-]	YIR022w/9e-48/---	A0A0A1TPL5/9e-91/A0A0A1TPL5_9HYPO Signal peptidase complex catalytic subunit SEC11 OS=Torrubiella hemipterigena GN=VHEMI08355 PE=3 SV=1	PF00717/1.8E-6/Peptidase S24-like	biological_process:GO:0006465//signal peptide processing;GO:0045047//protein targeting to ER;cellular_component:GO:0016021//integral component of membrane;GO:0005787//signal peptidase complex;molecular_function:GO:0008236//serine-type peptidase activity;	MER0334074
WH_10000655	Q4IFI0/0.0/RRP3_GIBZE ATP-dependent rRNA helicase RRP3 OS=Gibberella zeae (strain PH-1 / ATCC MYA-4620 / FGSC 9075 / NRRL 31084) GN=RRP3 PE=3 SV=1	maw:MAC_05437/0.0/ATP-dependent rRNA helicase RRP3; K14777 ATP-dependent RNA helicase DDX47/RRP3 [EC:3.6.4.13]	PA3950/8e-90/---	A0A0F9ZHC6/0.0/A0A0F9ZHC6_TRIHA ATP-dependent rRNA helicase RRP3 OS=Trichoderma harzianum GN=THAR02_08204 PE=3 SV=1	PF00270/5.2E-47/DEAD/DEAH box helicase	biological_process:GO:0000462//maturation of SSU-rRNA from tricistronic rRNA transcript (SSU-rRNA, 5.8S rRNA, LSU-rRNA);molecular_function:GO:0005524//ATP binding;GO:0004004//ATP-dependent RNA helicase activity;GO:0003676//nucleic acid binding;	MER0348036
WH_10000702	C6Y4A9/5e-08/YAEQ_SCHPO Uncharacterized protein C23D3.17 OS=Schizosaccharomyces pombe (strain 972 / ATCC 24843) GN=SPAC23D3.17 PE=2 SV=2	mbe:MBM_08663/4e-16/translation machinery-associated protein 20; K07575 PUA domain protein	NA	G9MLS7/5e-41/G9MLS7_HYPVG Uncharacterized protein OS=Hypocrea virens (strain Gv29-8 / FGSC 10586) GN=TRIVIDRAFT_84335 PE=4 SV=1	PF11720/1.3E-11/Peptidase inhibitor I78 family	NA	MER0761770
WH_10000722	O77564/3e-101/FOLH1_PIG Glutamate carboxypeptidase 2 OS=Sus scrofa GN=FOLH1 PE=1 SV=1	pbl:PAAG_05758/1e-105/glutamate carboxypeptidase; K01301 N-acetylated-alpha-linked acidic dipeptidase [EC:3.4.17.21]	CC2544/3e-07/---	G9MLV2/0.0/G9MLV2_HYPVG Uncharacterized protein OS=Hypocrea virens (strain Gv29-8 / FGSC 10586) GN=TRIVIDRAFT_78989 PE=4 SV=1	PF02225/1.3E-12/PA domain	cellular_component:GO:0016021//integral component of membrane;	MER0195850
WH_10000726	O60084/7e-110/TIM44_SCHPO Mitochondrial import inner membrane translocase subunit tim44 OS=Schizosaccharomyces pombe (strain 972 / ATCC 24843) GN=tim44 PE=3 SV=1	maj:MAA_00287/0.0/Mitochondrial inner membrane translocase complex, subunit Tim44; K17804 mitochondrial import inner membrane translocase subunit TIM44	NA	A0A0F9XSR0/0.0/A0A0F9XSR0_TRIHA Uncharacterized protein OS=Trichoderma harzianum GN=THAR02_00441 PE=4 SV=1	PF04280/4.9E-36/Tim44-like domain	NA	MER0747054
WH_10000728	Q8X1T0/5e-31/SDU1_SCHPO DeSI-like protein sdu1 OS=Schizosaccharomyces pombe (strain 972 / ATCC 24843) GN=sdu1 PE=1 SV=1	mbe:MBM_08670/1e-104/hypothetical protein; K17804 mitochondrial import inner membrane translocase subunit TIM44	NA	A0A0L0N0K3/2e-149/A0A0L0N0K3_9HYPO DeSI-like protein sdu1 OS=Tolypocladium ophioglossoides CBS 100239 GN=TOPH_07834 PE=4 SV=1	PF05903/5.0E-35/PPPDE putative peptidase domain	cellular_component:GO:0005829//cytosol;molecular_function:GO:0016787//hydrolase activity;	MER0464225
WH_10000768	P59670/2e-91/TIM17_NEUCR Mitochondrial import inner membrane translocase subunit tim17 OS=Neurospora crassa (strain ATCC 24698 / 74-OR23-1A / CBS 708.71 / DSM 1257 / FGSC 987) GN=tim17 PE=2 SV=1	maj:MAA_01974/3e-99/Mitochondrial import inner membrane translocase subunit TIM17; K17795 mitochondrial import inner membrane translocase subunit TIM17	YJL143w/7e-73/---	A0A024S1L4/1e-104/A0A024S1L4_HYPJE Mitochondrial inner membrane translocase subunit OS=Trichoderma reesei RUT C-30 GN=M419DRAFT_124982 PE=4 SV=1	PF02466/1.5E-29/Tim17/Tim22/Tim23/Pmp24 family	biological_process:GO:0030150//protein import into mitochondrial matrix;GO:0000002//mitochondrial genome maintenance;cellular_component:GO:0005744//mitochondrial inner membrane presequence translocase complex;GO:0016021//integral component of membrane;molecular_function:GO:0015450//P-P-bond-hydrolysis-driven protein transmembrane transporter activity;	MER1096820
WH_10000769	P30364/5e-26/ASPG_LUPAN Isoaspartyl peptidase/L-asparaginase OS=Lupinus angustifolius PE=2 SV=1	maw:MAC_03373/0.0/L-asparaginase precursor; K01424 L-asparaginase [EC:3.5.1.1]	RSc1378/1e-38/---	G9NXH9/0.0/G9NXH9_HYPAI Uncharacterized protein OS=Hypocrea atroviridis (strain ATCC 20476 / IMI 206040) GN=aspl PE=4 SV=1	PF01112/3.0E-20/Asparaginase	NA	MER1094999
WH_10000793	P39721/5e-56/AIM2_YEAST Protein AIM2 OS=Saccharomyces cerevisiae (strain ATCC 204508 / S288c) GN=AIM2 PE=1 SV=1	mgr:MGG_02570/7e-08/dienelactone hydrolase; K01061 carboxymethylenebutenolidase [EC:3.1.1.45]	YAL049c/3e-56/---	A0A024S112/2e-140/A0A024S112_HYPJE Dienelactone hydrolase OS=Trichoderma reesei RUT C-30 GN=M419DRAFT_115504 PE=4 SV=1	PF01738/9.1E-31/Dienelactone hydrolase family	molecular_function:GO:0016787//hydrolase activity;	MER0214517
WH_10000798	E3QKL1/0.0/MEP_COLGM Extracellular metalloproteinase mep OS=Colletotrichum graminicola (strain M1.001 / M2 / FGSC 10212) GN=mep PE=2 SV=1	maj:MAA_01945/0.0/fungalysin metallopeptidase; K01417 extracellular elastinolytic metalloproteinase [EC:3.4.24.-]	NA	A0A0F9XW31/0.0/A0A0F9XW31_TRIHA Fungalysin metallopeptidase OS=Trichoderma harzianum GN=THAR02_03624 PE=4 SV=1	PF02128/8.0E-157/Fungalysin metallopeptidase (M36)	biological_process:GO:0006508//proteolysis;cellular_component:GO:0005615//extracellular space;molecular_function:GO:0004222//metalloendopeptidase activity;GO:0008270//zinc ion binding;	MER0295895
WH_10000805	P38149/3e-142/DUG2_YEAST Probable di- and tripeptidase DUG2 OS=Saccharomyces cerevisiae (strain ATCC 204508 / S288c) GN=DUG2 PE=1 SV=1	maw:MAC_03340/0.0/beta-Ala-His dipeptidase; K14262 di- and tripeptidase [EC:3.4.-.-]	YBR281c_2/4e-108/---	G9NX96/0.0/G9NX96_HYPAI Uncharacterized protein OS=Hypocrea atroviridis (strain ATCC 20476 / IMI 206040) GN=TRIATDRAFT_139588 PE=4 SV=1	PF00400/0.015/WD domain, G-beta repeat	biological_process:GO:0006508//proteolysis;molecular_function:GO:0008237//metallopeptidase activity;	MER0852976
WH_10000813	Q56W64/4e-108/ASPG3_ARATH Probable isoaspartyl peptidase/L-asparaginase 3 OS=Arabidopsis thaliana GN=At5g61540 PE=2 SV=1	mgr:MGG_03346/2e-159/aspartylglucosaminidase; K01444 N4-(beta-N-acetylglucosaminyl)-L-asparaginase [EC:3.5.1.26]	CC2359/1e-46/---	G9MEQ7/4e-176/G9MEQ7_HYPVG Uncharacterized protein OS=Hypocrea virens (strain Gv29-8 / FGSC 10586) GN=TRIVIDRAFT_34088 PE=4 SV=1	PF01112/5.0E-70/Asparaginase	molecular_function:GO:0016787//hydrolase activity;	MER0306876
WH_10000852	Q09682/4e-120/PSA3_SCHPO Probable proteasome subunit alpha type-3 OS=Schizosaccharomyces pombe (strain 972 / ATCC 24843) GN=SPAC13C5.01c PE=3 SV=1	tre:TRIREDRAFT_124031/0.0/proteasome, subunit alpha type 4-like protein; K02728 20S proteasome subunit alpha 3 [EC:3.4.25.1]	YGR135w/9e-114/---	A0A024RZU9/1e-180/A0A024RZU9_HYPJE Proteasome subunit alpha type OS=Trichoderma reesei RUT C-30 GN=M419DRAFT_26797 PE=3 SV=1	PF00227/7.0E-61/Proteasome subunit	biological_process:GO:0043161//proteasome-mediated ubiquitin-dependent protein catabolic process;GO:0080129//proteasome core complex assembly;GO:0010499//proteasomal ubiquitin-independent protein catabolic process;cellular_component:GO:0019773//proteasome core complex, alpha-subunit complex;GO:0042175//nuclear outer membrane-endoplasmic reticulum membrane network;GO:0005634//nucleus;GO:0034515//p…	MER0400528
WH_10000863	D4AYS6/5e-150/A1345_ARTBC Probable extracellular serine carboxypeptidase OS=Arthroderma benhamiae (strain ATCC MYA-4681 / CBS 112371) GN=ARB_01345 PE=1 SV=1	dsq:DICSQDRAFT_128566/9e-14/hypothetical protein; K01285 lysosomal Pro-X carboxypeptidase [EC:3.4.16.2]	NA	G9MFM5/0.0/G9MFM5_HYPVG Uncharacterized protein OS=Hypocrea virens (strain Gv29-8 / FGSC 10586) GN=TRIVIDRAFT_33540 PE=4 SV=1	PF05577/6.8E-41/Serine carboxypeptidase S28	biological_process:GO:0006508//proteolysis;molecular_function:GO:0008236//serine-type peptidase activity;	MER0305119
WH_10000903	NA	NA	all2656/2e-41/---	A0A0F9ZSC4/0.0/A0A0F9ZSC4_TRIHA Uncharacterized protein OS=Trichoderma harzianum GN=THAR02_04769 PE=4 SV=1	PF00144/7.6E-48/Beta-lactamase	NA	MER0298003
WH_10001008	P25037/6e-30/UBP1_YEAST Ubiquitin carboxyl-terminal hydrolase 1 OS=Saccharomyces cerevisiae (strain ATCC 204508 / S288c) GN=UBP1 PE=1 SV=2	maw:MAC_08950/0.0/ubiquitin hydrolase; K11870 ubiquitin carboxyl-terminal hydrolase 1 [EC:3.4.19.12]	NA	G9P889/0.0/G9P889_HYPAI Uncharacterized protein OS=Hypocrea atroviridis (strain ATCC 20476 / IMI 206040) GN=TRIATDRAFT_321891 PE=4 SV=1	PF00443/5.3E-35/Ubiquitin carboxyl-terminal hydrolase	biological_process:GO:0016579//protein deubiquitination;cellular_component:GO:0016021//integral component of membrane;GO:0005783//endoplasmic reticulum;molecular_function:GO:0004843//ubiquitin-specific protease activity;	MER0710878
WH_10001012	Q05681/0.0/PP2B_NEUCR Serine/threonine-protein phosphatase 2B catalytic subunit OS=Neurospora crassa (strain ATCC 24698 / 74-OR23-1A / CBS 708.71 / DSM 1257 / FGSC 987) GN=cna-1 PE=2 SV=2	cmt:CCM_07728/0.0/serine/threonine-protein phosphatase 2B catalytic subunit; K04348 serine/threonine-protein phosphatase 2B catalytic subunit [EC:3.1.3.16]	SPBC1346.01c/0.0/---	G9MHI1/0.0/G9MHI1_HYPVG Serine/threonine-protein phosphatase OS=Hypocrea virens (strain Gv29-8 / FGSC 10586) GN=TRIVIDRAFT_211614 PE=3 SV=1	PF00149/2.0E-35/Calcineurin-like phosphoesterase	biological_process:GO:0006470//protein dephosphorylation;molecular_function:GO:0004721//phosphoprotein phosphatase activity;	MER1093491
WH_10001026	C7YUB3/0.0/ARGJ_NECH7 Arginine biosynthesis bifunctional protein ArgJ, mitochondrial OS=Nectria haematococca (strain 77-13-4 / ATCC MYA-4622 / FGSC 9596 / MPVI) GN=NECHADRAFT_96275 PE=3 SV=1	tre:TRIREDRAFT_77242/0.0/ornithine acetyltransferase; K00620 glutamate N-acetyltransferase / amino-acid N-acetyltransferase [EC:2.3.1.35 2.3.1.1]	SPBC1271.14/6e-149/---	A0A0F9XIP1/0.0/A0A0F9XIP1_TRIHA Arginine biosynthesis bifunctional protein ArgJ, mitochondrial OS=Trichoderma harzianum GN=THAR02_03113 PE=3 SV=1	PF01960/8.4E-147/ArgJ family	biological_process:GO:0006526//arginine biosynthetic process;cellular_component:GO:0005759//mitochondrial matrix;molecular_function:GO:0004358//glutamate N-acetyltransferase activity;GO:0004042//acetyl-CoA:L-glutamate N-acetyltransferase activity;	MER0307478
WH_10001074	Q9USR2/4e-168/UBP10_SCHPO Probable mRNA-splicing protein ubp10 OS=Schizosaccharomyces pombe (strain 972 / ATCC 24843) GN=ubp10 PE=3 SV=1	maj:MAA_09165/0.0/ubiquitin carboxyl-terminal hydrolase; K12847 U4/U6.U5 tri-snRNP-associated protein 2	NA	G9P802/0.0/G9P802_HYPAI Uncharacterized protein OS=Hypocrea atroviridis (strain ATCC 20476 / IMI 206040) GN=TRIATDRAFT_32182 PE=4 SV=1	PF00443/5.4E-24/Ubiquitin carboxyl-terminal hydrolase	biological_process:GO:0016579//protein deubiquitination;molecular_function:GO:0036459//ubiquitinyl hydrolase activity;GO:0008270//zinc ion binding;	MER0431853
WH_10001077	Q02891/8e-41/MCFS1_YEAST Medium-chain fatty acid ethyl ester synthase/esterase 1 OS=Saccharomyces cerevisiae (strain ATCC 204508 / S288c) GN=EEB1 PE=1 SV=1	maj:MAA_09162/0.0/hydrolase, alpha/beta fold family; K07019 uncharacterized protein	YMR210w/1e-50/---	G9MDQ3/0.0/G9MDQ3_HYPVG Uncharacterized protein OS=Hypocrea virens (strain Gv29-8 / FGSC 10586) GN=TRIVIDRAFT_35097 PE=4 SV=1	NA	NA	MER0064103
WH_10001088	Q9P6U7/8e-117/PSB4_NEUCR Probable proteasome subunit beta type-4 OS=Neurospora crassa (strain ATCC 24698 / 74-OR23-1A / CBS 708.71 / DSM 1257 / FGSC 987) GN=pcb-4 PE=3 SV=2	tre:TRIREDRAFT_53554/2e-132/20S proteasome beta-type subunit; K02734 20S proteasome subunit beta 4 [EC:3.4.25.1]	YER012w/7e-73/---	A0A024S660/5e-131/A0A024S660_HYPJE Proteasome subunit beta type OS=Trichoderma reesei RUT C-30 GN=M419DRAFT_10456 PE=3 SV=1	PF00227/5.6E-32/Proteasome subunit	biological_process:GO:0010499//proteasomal ubiquitin-independent protein catabolic process;GO:0043161//proteasome-mediated ubiquitin-dependent protein catabolic process;GO:0010950//positive regulation of endopeptidase activity;cellular_component:GO:0005829//cytosol;GO:0005635//nuclear envelope;GO:0019774//proteasome core complex, beta-subunit complex;GO:0005789//endoplasmic reticulum membrane;mol…	MER1090793
WH_10001100	P40341/0.0/YTA12_YEAST Mitochondrial respiratory chain complexes assembly protein YTA12 OS=Saccharomyces cerevisiae (strain ATCC 204508 / S288c) GN=YTA12 PE=1 SV=2	maj:MAA_07860/0.0/Peptidase M41, FtsH; K08956 AFG3 family protein [EC:3.4.24.-]	YMR089c/0.0/---	G9MDS7/0.0/G9MDS7_HYPVG Uncharacterized protein OS=Hypocrea virens (strain Gv29-8 / FGSC 10586) GN=TRIVIDRAFT_211403 PE=3 SV=1	PF00004/1.4E-40/ATPase family associated with various cellular activities (AAA)	biological_process:GO:0001302//replicative cell aging;GO:0006461//protein complex assembly;GO:0002181//cytoplasmic translation;GO:0006465//signal peptide processing;cellular_component:GO:0005745//m-AAA complex;GO:0097002//mitochondrial inner boundary membrane;molecular_function:GO:0005524//ATP binding;GO:0016887//ATPase activity;GO:0004222//metalloendopeptidase activity;GO:0008270//zinc ion bindi…	MER0363055
WH_10001109	Q01359/2e-52/COX6_NEUCR Cytochrome c oxidase subunit 6, mitochondrial OS=Neurospora crassa (strain ATCC 24698 / 74-OR23-1A / CBS 708.71 / DSM 1257 / FGSC 987) GN=cox-6 PE=3 SV=2	maw:MAC_05924/4e-82/cytochrome-c oxidase chain VI; K02264 cytochrome c oxidase subunit 5a	NA	A0A0L0NJ19/4e-82/A0A0L0NJ19_9HYPO Cytochrome c oxidase subunit 6, mitochondrial (Fragment) OS=Tolypocladium ophioglossoides CBS 100239 GN=TOPH_01665 PE=4 SV=1	PF02284/1.6E-41/Cytochrome c oxidase subunit Va	biological_process:GO:1902600//hydrogen ion transmembrane transport;GO:0006123//mitochondrial electron transport, cytochrome c to oxygen;cellular_component:GO:0005751//mitochondrial respiratory chain complex IV;molecular_function:GO:0004129//cytochrome-c oxidase activity;	MER0363668
WH_10001113	O14302/4e-79/CYK3_SCHPO cytokinesis protein 3 OS=Schizosaccharomyces pombe (strain 972 / ATCC 24843) GN=cyk3 PE=1 SV=1	adl:AURDEDRAFT_112484/2e-07/SH3-domain-containing protein; K20522 LAS seventeen-binding protein 1/2	SPAC9G1.06c/2e-79/---	G9P7Q3/0.0/G9P7Q3_HYPAI Uncharacterized protein OS=Hypocrea atroviridis (strain ATCC 20476 / IMI 206040) GN=TRIATDRAFT_228594 PE=4 SV=1	PF07653/5.0E-8/Variant SH3 domain	biological_process:GO:0007064//mitotic sister chromatid cohesion;GO:0000917//barrier septum assembly;GO:0050790//regulation of catalytic activity;cellular_component:GO:0051286//cell tip;GO:0000142//cellular bud neck contractile ring;GO:0044697//HICS complex;molecular_function:GO:0030234//enzyme regulator activity;	MER0626696
WH_10001114	NA	NA	NA	G9MDU2/0.0/G9MDU2_HYPVG Uncharacterized protein OS=Hypocrea virens (strain Gv29-8 / FGSC 10586) GN=TRIVIDRAFT_34158 PE=4 SV=1	PF10345/1.8E-100/Cohesin loading factor	biological_process:GO:0050790//regulation of catalytic activity;GO:0000917//barrier septum assembly;GO:0007064//mitotic sister chromatid cohesion;cellular_component:GO:0000142//cellular bud neck contractile ring;GO:0051286//cell tip;GO:0044697//HICS complex;molecular_function:GO:0030234//enzyme regulator activity;	MER0626584
WH_10001121	P78711/0.0/ACT_NEUCR Actin OS=Neurospora crassa (strain ATCC 24698 / 74-OR23-1A / CBS 708.71 / DSM 1257 / FGSC 987) GN=act PE=3 SV=2	val:VDBG_00158/0.0/actin; K05692 actin beta/gamma 1	SPBC32H8.12c/0.0/---	A0A0G4N0E7/0.0/A0A0G4N0E7_9PEZI Uncharacterized protein (Fragment) OS=Verticillium longisporum GN=BN1723_015572 PE=3 SV=1	PF00022/4.2E-119/Actin	NA	MER0331132
WH_10001144	O94449/0.0/RFC4_SCHPO Replication factor C subunit 4 OS=Schizosaccharomyces pombe (strain 972 / ATCC 24843) GN=rfc4 PE=1 SV=1	tre:TRIREDRAFT_44459/0.0/replication factor C subunit 4; K10755 replication factor C subunit 2/4	SPAC1687.03c/0.0/---	G0R779/0.0/G0R779_HYPJQ Replication factor C subunit 4 OS=Hypocrea jecorina (strain QM6a) GN=TRIREDRAFT_44459 PE=4 SV=1	PF08542/6.3E-18/Replication factor C C-terminal domain	biological_process:GO:0006271//DNA strand elongation involved in DNA replication;GO:0070914//UV-damage excision repair;cellular_component:GO:0031391//Elg1 RFC-like complex;GO:0005829//cytosol;GO:0005634//nucleus;molecular_function:GO:0005524//ATP binding;GO:0003677//DNA binding;	MER1102398
WH_10001166	A5DN78/0.0/EFTU_PICGU Elongation factor Tu, mitochondrial OS=Meyerozyma guilliermondii (strain ATCC 6260 / CBS 566 / DSM 6381 / JCM 1539 / NBRC 10279 / NRRL Y-324) GN=TUF1 PE=3 SV=1	tre:TRIREDRAFT_74346/0.0/translation elongation factor precursor, mitochondrial; K02358 elongation factor Tu	YOR187w/0.0/---	G9ME22/0.0/G9ME22_HYPVG Elongation factor Tu OS=Hypocrea virens (strain Gv29-8 / FGSC 10586) GN=TRIVIDRAFT_110962 PE=3 SV=1	PF03143/7.4E-27/Elongation factor Tu C-terminal domain	biological_process:GO:0070125//mitochondrial translational elongation;cellular_component:GO:0005739//mitochondrion;molecular_function:GO:0003746//translation elongation factor activity;GO:0005525//GTP binding;GO:0003924//GTPase activity;	MER0380055
WH_10001173	C8VCL5/4e-139/Y0929_EMENI Uncharacterized rhomboid protein AN10929 OS=Emericella nidulans (strain FGSC A4 / ATCC 38163 / CBS 112.46 / NRRL 194 / M139) GN=AN10929 PE=3 SV=1	cim:CIMG_07152/4e-06/rhomboid family protein; K09650 rhomboid-like protein [EC:3.4.21.105]	RSp1525/4e-16/---	G9ME29/0.0/G9ME29_HYPVG Rhomboid-like protein OS=Hypocrea virens (strain Gv29-8 / FGSC 10586) GN=TRIVIDRAFT_34861 PE=3 SV=1	PF01694/1.0E-34/Rhomboid family	biological_process:GO:0006508//proteolysis;cellular_component:GO:0016021//integral component of membrane;molecular_function:GO:0004252//serine-type endopeptidase activity;	MER0315952
WH_10001215	O35071/5e-121/KIF1C_MOUSE Kinesin-like protein KIF1C OS=Mus musculus GN=Kif1c PE=1 SV=2	aje:HCAG_00275/2e-129/similar to kinesin; K10392 kinesin family member 1	SPAC144.14/6e-68/---	A0A0F9ZV65/0.0/A0A0F9ZV65_TRIHA Kinesin-like protein OS=Trichoderma harzianum GN=THAR02_10894 PE=3 SV=1	PF00225/2.4E-113/Kinesin motor domain	biological_process:GO:0072383//plus-end-directed vesicle transport along microtubule;cellular_component:GO:0005874//microtubule;molecular_function:GO:0003777//microtubule motor activity;GO:0005524//ATP binding;GO:0008017//microtubule binding;	MER0324102
WH_10001244	P38131/5e-108/KTR4_YEAST Probable mannosyltransferase KTR4 OS=Saccharomyces cerevisiae (strain ATCC 204508 / S288c) GN=KTR4 PE=1 SV=1	tre:TRIREDRAFT_69211/0.0/glycosyltransferase family 15; K03854 mannosyltransferase [EC:2.4.1.-]	YBR199w/3e-108/---	A0A0F9XA93/0.0/A0A0F9XA93_TRIHA Mannosyltransferase OS=Trichoderma harzianum GN=THAR02_05802 PE=4 SV=1	PF01793/4.3E-112/Glycolipid 2-alpha-mannosyltransferase	biological_process:GO:0006486//protein glycosylation;GO:0097502//mannosylation;cellular_component:GO:0016021//integral component of membrane;molecular_function:GO:0000030//mannosyltransferase activity;	MER1004697
WH_10001257	Q9UTT1/0.0/UBP21_SCHPO Ubiquitin carboxyl-terminal hydrolase 21 OS=Schizosaccharomyces pombe (strain 972 / ATCC 24843) GN=ubp21 PE=3 SV=2	maj:MAA_07334/0.0/Peptidase C19, ubiquitin carboxyl-terminal hydrolase 2; K11838 ubiquitin carboxyl-terminal hydrolase 7 [EC:3.4.19.12]	SPBC713.02c/0.0/---	A0A0G0AAR5/0.0/A0A0G0AAR5_TRIHA Ubiquitin carboxyl-terminal hydrolase OS=Trichoderma harzianum GN=THAR02_05815 PE=4 SV=1	PF12436/9.0E-81/ICP0-binding domain of Ubiquitin-specific protease 7	biological_process:GO:0006511//ubiquitin-dependent protein catabolic process;GO:0016579//protein deubiquitination;cellular_component:GO:0005777//peroxisome;molecular_function:GO:0004843//ubiquitin-specific protease activity;	MER0714516
WH_10001303	O14124/1e-102/DPEH1_SCHPO Uncharacterized dipeptidase C3A11.10c OS=Schizosaccharomyces pombe (strain 972 / ATCC 24843) GN=SPAC3A11.10c PE=1 SV=1	vda:VDAG_01415/0.0/dipeptidase; K01273 membrane dipeptidase [EC:3.4.13.19]	SPAC3A11.10c/5e-103/---	A0A024S151/0.0/A0A024S151_HYPJE Dipeptidase OS=Trichoderma reesei RUT C-30 GN=M419DRAFT_12257 PE=3 SV=1	PF01244/6.2E-107/Membrane dipeptidase (Peptidase family M19)	biological_process:GO:0006508//proteolysis;molecular_function:GO:0046872//metal ion binding;GO:0008237//metallopeptidase activity;GO:0016805//dipeptidase activity;	MER0290295
WH_10001305	Q4I5R9/1e-113/PPIB_GIBZE Peptidyl-prolyl cis-trans isomerase B OS=Gibberella zeae (strain PH-1 / ATCC MYA-4620 / FGSC 9075 / NRRL 31084) GN=CPR2 PE=3 SV=2	tre:TRIREDRAFT_123922/9e-125/peptidyl-prolyl isomerase; K03768 peptidyl-prolyl cis-trans isomerase B (cyclophilin B) [EC:5.2.1.8]	YDR304c/1e-75/---	R8BJR9/5e-132/R8BJR9_TOGMI Peptidyl-prolyl cis-trans isomerase OS=Togninia minima (strain UCR-PA7) GN=UCRPA7_4944 PE=3 SV=1	PF00160/2.6E-49/Cyclophilin type peptidyl-prolyl cis-trans isomerase/CLD	biological_process:GO:0006457//protein folding;GO:0000413//protein peptidyl-prolyl isomerization;cellular_component:GO:0016021//integral component of membrane;molecular_function:GO:0003755//peptidyl-prolyl cis-trans isomerase activity;	MER0709623
WH_10001331	Q875Q8/0.0/MYO2_LACK1 Myosin-2 OS=Lachancea kluyveri (strain ATCC 58438 / CBS 3082 / CCRC 21498 / NBRC 1685 / JCM 7257 / NCYC 543 / NRRL Y-12651) GN=MYO2 PE=3 SV=1	maj:MAA_06844/0.0/Myosin head, motor domain protein; K10357 myosin V	YOR326w/0.0/---	A0A0B4F812/0.0/A0A0B4F812_METAN Myosin head, motor domain protein (Fragment) OS=Metarhizium anisopliae ARSEF 549 GN=MAN_07078 PE=4 SV=1	PF00612/5.2E-6/IQ calmodulin-binding motif	biological_process:GO:0030050//vesicle transport along actin filament;GO:0007118//budding cell apical bud growth;GO:0007107//membrane addition at site of cytokinesis;GO:0008152//metabolic process;GO:0000132//establishment of mitotic spindle orientation;GO:0000001//mitochondrion inheritance;GO:0016192//vesicle-mediated transport;GO:0000011//vacuole inheritance;GO:0048313//Golgi inheritance;GO:0009…	MER1101968
WH_10001346	Q10422/4e-26/YDC1_SCHPO Uncharacterized RNA-binding protein C25G10.01 OS=Schizosaccharomyces pombe (strain 972 / ATCC 24843) GN=SPAC25G10.01 PE=1 SV=1	spo:SPAC25G10.01/8e-26/RNA-binding protein; K12897 transformer-2 protein	ssr1480/5e-09/---	G9NDP5/4e-152/G9NDP5_HYPVG Uncharacterized protein OS=Hypocrea virens (strain Gv29-8 / FGSC 10586) GN=TRIVIDRAFT_185271 PE=4 SV=1	PF00076/3.0E-19/RNA recognition motif. (a.k.a. RRM, RBD, or RNP domain)	molecular_function:GO:1901363//heterocyclic compound binding;GO:0097159//organic cyclic compound binding;	MER0729184
WH_10001355	O74818/6e-82/YBJ7_SCHPO Uncharacterized carboxypeptidase C337.07c OS=Schizosaccharomyces pombe (strain 972 / ATCC 24843) GN=SPBC337.07c PE=3 SV=1	maj:MAA_03667/0.0/Peptidase M14, carboxypeptidase A; K08783 extracellular matrix protein 14 [EC:3.4.17.-]	YHR132c/7e-99/---	G9NIW9/0.0/G9NIW9_HYPAI Uncharacterized protein OS=Hypocrea atroviridis (strain ATCC 20476 / IMI 206040) GN=TRIATDRAFT_289709 PE=4 SV=1	PF00246/8.8E-76/Zinc carboxypeptidase	biological_process:GO:0031505//fungal-type cell wall organization;GO:0006508//proteolysis;cellular_component:GO:0016021//integral component of membrane;GO:0000324//fungal-type vacuole;molecular_function:GO:0004181//metallocarboxypeptidase activity;GO:0008270//zinc ion binding;	MER0308564
WH_10001359	Q99128/0.0/AP1G1_USTMA AP-1 complex subunit gamma-1 OS=Ustilago maydis (strain 521 / FGSC 9021) GN=APL4 PE=3 SV=3	tre:TRIREDRAFT_123163/0.0/adaptor protein complex gamma-adaptin subunit; K12391 AP-1 complex subunit gamma-1	SPAC3A12.14/2e-63/---	A0A0F9X3M4/0.0/A0A0F9X3M4_TRIHA AP-1 complex subunit gamma-1 OS=Trichoderma harzianum GN=THAR02_08644 PE=4 SV=1	PF00175/1.5E-5/Oxidoreductase NAD-binding domain	biological_process:GO:0016192//vesicle-mediated transport;GO:0006886//intracellular protein transport;cellular_component:GO:0030131//clathrin adaptor complex;molecular_function:GO:0005509//calcium ion binding;	MER0434482
WH_10001377	Q9HE26/6e-112/FBRL_NEUCR rRNA 2'-O-methyltransferase fibrillarin OS=Neurospora crassa (strain ATCC 24698 / 74-OR23-1A / CBS 708.71 / DSM 1257 / FGSC 987) GN=nop-1 PE=3 SV=2	nhe:NECHADRAFT_72420/2e-155/rRNA methyltransferase NOP1; K14563 rRNA 2'-O-methyltransferase fibrillarin [EC:2.1.1.-]	SPBC2D10.10c/1e-109/---	G9NDS3/0.0/G9NDS3_HYPVG Uncharacterized protein OS=Hypocrea virens (strain Gv29-8 / FGSC 10586) GN=TRIVIDRAFT_214982 PE=3 SV=1	PF01269/1.9E-98/Fibrillarin	biological_process:GO:0055114//oxidation-reduction process;cellular_component:GO:0016021//integral component of membrane;molecular_function:GO:0016705//oxidoreductase activity, acting on paired donors, with incorporation or reduction of molecular oxygen;GO:0005506//iron ion binding;GO:0004497//monooxygenase activity;GO:0020037//heme binding;	MER0634099
WH_10001382	Q9UUB6/7e-94/UBLH2_SCHPO Ubiquitin carboxyl-terminal hydrolase 2 OS=Schizosaccharomyces pombe (strain 972 / ATCC 24843) GN=uch2 PE=1 SV=1	maj:MAA_03697/0.0/Ubiquitinyl hydrolase, UCH37 type; K05610 ubiquitin carboxyl-terminal hydrolase L5 [EC:3.4.19.12]	NA	A0A0A1V258/0.0/A0A0A1V258_9HYPO Ubiquitin carboxyl-terminal hydrolase OS=Metarhizium robertsii GN=X797_003452 PE=3 SV=1	PF01088/1.6E-63/Ubiquitin carboxyl-terminal hydrolase, family 1	biological_process:GO:0006511//ubiquitin-dependent protein catabolic process;GO:0016579//protein deubiquitination;cellular_component:GO:0005622//intracellular;molecular_function:GO:0004843//ubiquitin-specific protease activity;	MER0291803
WH_10001446	P39522/0.0/ILV3_YEAST Dihydroxy-acid dehydratase, mitochondrial OS=Saccharomyces cerevisiae (strain ATCC 204508 / S288c) GN=ILV3 PE=1 SV=2	tre:TRIREDRAFT_4981/0.0/dehydratase family; K01687 dihydroxy-acid dehydratase [EC:4.2.1.9]	SPAC17G8.06c/0.0/---	A0A0F9ZDG7/0.0/A0A0F9ZDG7_TRIHA Dihydroxy-acid dehydratase OS=Trichoderma harzianum GN=THAR02_09443 PE=3 SV=1	PF00920/2.1E-214/Dehydratase family	biological_process:GO:0009082//branched-chain amino acid biosynthetic process;molecular_function:GO:0004160//dihydroxy-acid dehydratase activity;	MER0382249
WH_10001447	Q9FN42/2e-57/CLPP2_ARATH ATP-dependent Clp protease proteolytic subunit 2, mitochondrial OS=Arabidopsis thaliana GN=CLPP2 PE=1 SV=1	cmt:CCM_03717/6e-133/Peptidase S14, ClpP; K01358 ATP-dependent Clp protease, protease subunit [EC:3.4.21.92]	STM0448/3e-61/---	A0A0L0N0W6/6e-142/A0A0L0N0W6_9HYPO ATP-dependent Clp protease proteolytic subunit OS=Tolypocladium ophioglossoides CBS 100239 GN=TOPH_07904 PE=3 SV=1	PF00574/3.9E-65/Clp protease	biological_process:GO:0006508//proteolysis;molecular_function:GO:0004252//serine-type endopeptidase activity;	MER1012843
WH_10001467	D4AQA7/4e-149/PEPS_ARTBC Probable serine carboxypeptidase ARB_06414 OS=Arthroderma benhamiae (strain ATCC MYA-4681 / CBS 112371) GN=ARB_06414 PE=1 SV=1	tre:TRIREDRAFT_66183/0.0/serine carboxypeptidase; K01288 carboxypeptidase D [EC:3.4.16.6]	SPAC1296.03c/4e-31/---	A0A024S4Z5/0.0/A0A024S4Z5_HYPJE Serine-type carboxypeptidase OS=Trichoderma reesei RUT C-30 GN=M419DRAFT_10901 PE=4 SV=1	PF00450/2.8E-72/Serine carboxypeptidase	biological_process:GO:0006508//proteolysis;molecular_function:GO:0004185//serine-type carboxypeptidase activity;	MER0350531
WH_10001477	Q9P727/0.0/SUCA_NEUCR Probable succinyl-CoA ligase [ADP-forming] subunit alpha, mitochondrial OS=Neurospora crassa (strain ATCC 24698 / 74-OR23-1A / CBS 708.71 / DSM 1257 / FGSC 987) GN=8D4.130 PE=3 SV=1	tre:TRIREDRAFT_22910/0.0/alpha subunit of GDP-forming succinate-CoA ligase; K01899 succinyl-CoA synthetase alpha subunit [EC:6.2.1.4 6.2.1.5]	SPAC16E8.17c/1e-136/---	G9NII4/0.0/G9NII4_HYPAI Uncharacterized protein OS=Hypocrea atroviridis (strain ATCC 20476 / IMI 206040) GN=TRIATDRAFT_297539 PE=3 SV=1	PF00549/3.6E-24/CoA-ligase	biological_process:GO:0008152//metabolic process;molecular_function:GO:0048037//cofactor binding;GO:0016874//ligase activity;	MER0728853
WH_10001559	P40896/4e-33/YJV3_YEAST Uncharacterized protein YJL213W OS=Saccharomyces cerevisiae (strain ATCC 204508 / S288c) GN=YJL213W PE=4 SV=1	NA	SSO2040/7e-48/---	A0A0L0N5R5/0.0/A0A0L0N5R5_9HYPO Uncharacterized protein OS=Tolypocladium ophioglossoides CBS 100239 GN=TOPH_05986 PE=4 SV=1	PF01979/1.1E-37/Amidohydrolase family	molecular_function:GO:0016810//hydrolase activity, acting on carbon-nitrogen (but not peptide) bonds;	MER0870797
WH_10001584	P19440/7e-114/GGT1_HUMAN Gamma-glutamyltranspeptidase 1 OS=Homo sapiens GN=GGT1 PE=1 SV=2	maj:MAA_05533/0.0/gamma-glutamyltranspeptidase; K00681 gamma-glutamyltranspeptidase / glutathione hydrolase [EC:2.3.2.2 3.4.19.13]	SPAC56E4.06c/8e-114/---	A0A0F9XQL4/0.0/A0A0F9XQL4_TRIHA Gamma-glutamyltranspeptidase OS=Trichoderma harzianum GN=THAR02_00982 PE=4 SV=1	PF01019/8.3E-170/Gamma-glutamyltranspeptidase	biological_process:GO:0006749//glutathione metabolic process;molecular_function:GO:0003840//gamma-glutamyltransferase activity;	MER0378875
WH_10003244	P32454/0.0/APE2_YEAST Aminopeptidase 2, mitochondrial OS=Saccharomyces cerevisiae (strain ATCC 204508 / S288c) GN=APE2 PE=1 SV=4	tre:TRIREDRAFT_75159/0.0/aminopeptidase; K13721 aminopeptidase 2 [EC:3.4.11.-]	YKL157w/0.0/---	G9N542/0.0/G9N542_HYPVG Uncharacterized protein OS=Hypocrea virens (strain Gv29-8 / FGSC 10586) GN=TRIVIDRAFT_57823 PE=4 SV=1	PF11838/1.5E-67/ERAP1-like C-terminal domain	biological_process:GO:0006508//proteolysis;cellular_component:GO:0005829//cytosol;molecular_function:GO:0008270//zinc ion binding;GO:0004177//aminopeptidase activity;GO:0008237//metallopeptidase activity;	MER0276378
WH_10003257	Q10147/0.0/TCPB_SCHPO Probable T-complex protein 1 subunit beta OS=Schizosaccharomyces pombe (strain 972 / ATCC 24843) GN=cct2 PE=3 SV=1	maw:MAC_05909/0.0/T-complex protein 1, beta subunit; K09494 T-complex protein 1 subunit beta	SPAC1D4.04/0.0/---	A0A0F9XWK1/0.0/A0A0F9XWK1_TRIHA T-complex protein 1 subunit beta OS=Trichoderma harzianum GN=THAR02_03504 PE=3 SV=1	PF00118/1.1E-141/TCP-1/cpn60 chaperonin family	biological_process:GO:0006457//protein folding;cellular_component:GO:0005634//nucleus;GO:0005832//chaperonin-containing T-complex;molecular_function:GO:0005524//ATP binding;GO:0051082//unfolded protein binding;	MER0487216
WH_10003277	P0CI30/5e-126/Y3666_SORMK Peptidase M20 domain-containing protein SMAC_03666.2 OS=Sordaria macrospora (strain ATCC MYA-333 / DSM 997 / K(L3346) / K-hell) GN=SMAC_03666.2 PE=3 SV=2	maj:MAA_01190/9e-172/acetylornithine deacetylase; K01438 acetylornithine deacetylase [EC:3.5.1.16]	SPCC757.05c/3e-67/---	G9N5W5/0.0/G9N5W5_HYPVG Uncharacterized protein OS=Hypocrea virens (strain Gv29-8 / FGSC 10586) GN=TRIVIDRAFT_67361 PE=4 SV=1	PF07687/1.5E-19/Peptidase dimerisation domain	biological_process:GO:0006508//proteolysis;molecular_function:GO:0008237//metallopeptidase activity;	MER0852453
WH_10003281	P31729/1e-18/OV16_ONCVO OV-16 antigen OS=Onchocerca volvulus GN=OV16 PE=2 SV=2	mrr:Moror_8118/1e-14/pre-mrna branch site protein p14; K12833 pre-mRNA branch site protein p14	YLR179c/7e-11/---	A0A0F9X9N4/2e-88/A0A0F9X9N4_TRIHA Phosphatidylethanolamine-binding protein OS=Trichoderma harzianum GN=THAR02_06642 PE=4 SV=1	PF01161/4.8E-16/Phosphatidylethanolamine-binding protein	NA	MER0788077
WH_10003322	O61122/4e-143/SVKA_DICDI Serine/threonine-protein kinase svkA OS=Dictyostelium discoideum GN=svkA PE=1 SV=1	maj:MAA_07473/0.0/serine/threonine-protein kinase 24; K08838 serine/threonine-protein kinase 24/25/MST4 [EC:2.7.11.1]	YAR019c/2e-49/---	A0A0L0N7F3/0.0/A0A0L0N7F3_9HYPO Isocitrate dehydrogenase [NAD] subunit, mitochondrial OS=Tolypocladium ophioglossoides CBS 100239 GN=TOPH_05324 PE=3 SV=1	PF00069/1.8E-67/Protein kinase domain	biological_process:GO:0006468//protein phosphorylation;molecular_function:GO:0004674//protein serine/threonine kinase activity;GO:0005524//ATP binding;	MER0699714
WH_10003327	P41390/0.0/PUR1_SCHPO Amidophosphoribosyltransferase OS=Schizosaccharomyces pombe (strain 972 / ATCC 24843) GN=ade4 PE=1 SV=1	vda:VDAG_00128/0.0/amidophosphoribosyltransferase; K00764 amidophosphoribosyltransferase [EC:2.4.2.14]	SPAC4D7.08c/0.0/---	A0A084RW16/0.0/A0A084RW16_STACH Amidophosphoribosyltransferase OS=Stachybotrys chartarum IBT 40288 GN=S40288_08809 PE=3 SV=1	PF00156/6.1E-7/Phosphoribosyl transferase domain	biological_process:GO:0009113//purine nucleobase biosynthetic process;GO:0009116//nucleoside metabolic process;GO:0046083//adenine metabolic process;GO:0006189//'de novo' IMP biosynthetic process;cellular_component:GO:0005737//cytoplasm;molecular_function:GO:0004044//amidophosphoribosyltransferase activity;GO:0042802//identical protein binding;	MER0457410
WH_10003332	Q8LAD0/4e-59/PDX2_ARATH Probable pyridoxal 5'-phosphate synthase subunit PDX2 OS=Arabidopsis thaliana GN=PDX2 PE=1 SV=1	fgr:FGSG_05036/4e-127/glutamine amidotransferase subunit pdxT; K08681 5'-phosphate synthase pdxT subunit [EC:4.3.3.6]	YNL334c/1e-45/---	G9NGN1/2e-132/G9NGN1_HYPAI Uncharacterized protein OS=Hypocrea atroviridis (strain ATCC 20476 / IMI 206040) GN=TRIATDRAFT_254530 PE=3 SV=1	PF01174/1.9E-52/SNO glutamine amidotransferase family	biological_process:GO:0042823//pyridoxal phosphate biosynthetic process;GO:0006541//glutamine metabolic process;GO:0042819//vitamin B6 biosynthetic process;molecular_function:GO:0004359//glutaminase activity;GO:0016740//transferase activity;	MER0449393
WH_10003361	O13612/1e-33/NEP2_SCHPO NEDD8-specific protease 2 OS=Schizosaccharomyces pombe (strain 972 / ATCC 24843) GN=nep2 PE=1 SV=1	maj:MAA_06991/5e-163/Ulp1 protease family protein; K08597 sentrin-specific protease 8 [EC:3.4.22.68]	YPL020c/1e-08/---	G9NGK6/4e-167/G9NGK6_HYPAI Uncharacterized protein OS=Hypocrea atroviridis (strain ATCC 20476 / IMI 206040) GN=TRIATDRAFT_211867 PE=4 SV=1	PF02902/2.8E-19/Ulp1 protease family, C-terminal catalytic domain	biological_process:GO:0006508//proteolysis;molecular_function:GO:0008234//cysteine-type peptidase activity;	MER0306730
WH_10003498	C7Z6W1/0.0/LAP1_NECH7 Leucine aminopeptidase 1 OS=Nectria haematococca (strain 77-13-4 / ATCC MYA-4622 / FGSC 9596 / MPVI) GN=LAP1 PE=3 SV=1	cmt:CCM_00887/0.0/LAP2 like protein; K05994 bacterial leucyl aminopeptidase [EC:3.4.11.10]	YDR415c/6e-99/---	W9PSW8/0.0/W9PSW8_FUSOX Peptide hydrolase OS=Fusarium oxysporum f. sp. pisi HDV247 GN=FOVG_05050 PE=3 SV=1	PF04389/1.2E-28/Peptidase family M28	biological_process:GO:0006508//proteolysis;molecular_function:GO:0004177//aminopeptidase activity;GO:0046872//metal ion binding;	MER0202742
WH_10003507	NA	afm:AFUA_7G06650/3e-144/alpha/beta hydrolase (EC:3.3.2.9); K01253 microsomal epoxide hydrolase [EC:3.3.2.9]	PA0480/7e-11/---	A0A0B4GSM9/2e-168/A0A0B4GSM9_9HYPO Uncharacterized protein OS=Metarhizium guizhouense ARSEF 977 GN=MGU_07190 PE=4 SV=1	PF00561/8.8E-11/alpha/beta hydrolase fold	molecular_function:GO:0016787//hydrolase activity;	MER0210128
WH_10003515	P25375/6e-168/PRTD_YEAST Saccharolysin OS=Saccharomyces cerevisiae (strain ATCC 204508 / S288c) GN=PRD1 PE=1 SV=1	maj:MAA_06305/0.0/peptidase family M3; K13726 metallopeptidase MepB [EC:3.4.24.-]	YCL057w/3e-168/---	A0A024S539/0.0/A0A024S539_HYPJE Zincin OS=Trichoderma reesei RUT C-30 GN=M419DRAFT_112807 PE=3 SV=1	PF01432/7.2E-142/Peptidase family M3	biological_process:GO:0006508//proteolysis;molecular_function:GO:0046872//metal ion binding;GO:0004222//metalloendopeptidase activity;	MER0332794
WH_10003516	Q09196/2e-58/MLR4_SCHPO Myosin regulatory light chain cdc4 OS=Schizosaccharomyces pombe (strain 972 / ATCC 24843) GN=cdc4 PE=1 SV=1	wic:J056_003602/9e-33/Calmodulin; K02183 calmodulin	SPAP8A3.08/1e-58/---	M1W6D0/1e-99/M1W6D0_CLAP2 Related to calmodulin OS=Claviceps purpurea (strain 20.1) GN=CPUR_08479 PE=4 SV=1	PF13499/4.3E-10/EF-hand domain pair	biological_process:GO:0071574//protein localization to medial cortex;GO:1903479//mitotic actomyosin contractile ring assembly actin filament organization;cellular_component:GO:0005634//nucleus;GO:0005829//cytosol;GO:0071341//medial cortical node;GO:0016460//myosin II complex;GO:0005826//actomyosin contractile ring;molecular_function:GO:0005509//calcium ion binding;	MER0817252
WH_10003531	Q9UST2/6e-36/IMP2L_SCHPO Mitochondrial inner membrane protease subunit 2 OS=Schizosaccharomyces pombe (strain 972 / ATCC 24843) GN=SPBC336.13c PE=3 SV=1	maj:MAA_06320/7e-102/Peptidase S24/S26A/S26B/S26C; K09648 mitochondrial inner membrane protease subunit 2 [EC:3.4.21.-]	SPBC336.13c/3e-36/---	G9MKZ9/9e-119/G9MKZ9_HYPVG Uncharacterized protein OS=Hypocrea virens (strain Gv29-8 / FGSC 10586) GN=TRIVIDRAFT_61649 PE=4 SV=1	PF00717/4.3E-5/Peptidase S24-like	biological_process:GO:0006627//protein processing involved in protein targeting to mitochondrion;cellular_component:GO:0042720//mitochondrial inner membrane peptidase complex;molecular_function:GO:0004175//endopeptidase activity;GO:0008236//serine-type peptidase activity;	MER1050809
WH_10003532	Q03829/3e-111/YM39_YEAST Uncharacterized mitochondrial carrier YMR166C OS=Saccharomyces cerevisiae (strain ATCC 204508 / S288c) GN=YMR166C PE=1 SV=1	cci:CC1G_08023/2e-35/S-adenosylmethionine transporter; K15111 solute carrier family 25 (mitochondrial S-adenosylmethionine transporter), member 26	NA	G9MKZ8/0.0/G9MKZ8_HYPVG Uncharacterized protein OS=Hypocrea virens (strain Gv29-8 / FGSC 10586) GN=TRIVIDRAFT_72116 PE=3 SV=1	PF00153/3.5E-14/Mitochondrial carrier protein	biological_process:GO:0055085//transmembrane transport;cellular_component:GO:0016021//integral component of membrane;	MER1049912
WH_10003560	P56286/1e-150/IF2A_SCHPO Eukaryotic translation initiation factor 2 subunit alpha OS=Schizosaccharomyces pombe (strain 972 / ATCC 24843) GN=tif211 PE=1 SV=1	cmt:CCM_07188/0.0/eukaryotic translation initiation factor 2 alpha subunit; K03237 translation initiation factor 2 subunit 1	SPAC3G9.09c/6e-151/---	A0A0F9XFE7/0.0/A0A0F9XFE7_TRIHA Eukaryotic translation initiation factor 2 subunit alpha OS=Trichoderma harzianum GN=THAR02_08542 PE=4 SV=1	PF07541/1.0E-38/Eukaryotic translation initiation factor 2 alpha subunit	biological_process:GO:0001731//formation of translation preinitiation complex;GO:0031571//mitotic G1 DNA damage checkpoint;cellular_component:GO:0005634//nucleus;GO:0043614//multi-eIF complex;GO:0033290//eukaryotic 48S preinitiation complex;GO:0005829//cytosol;molecular_function:GO:0003743//translation initiation factor activity;	MER1051546
WH_10003640	P31863/0.0/TBB2_HYPRU Tubulin beta-2 chain OS=Hypocrea rufa GN=tub2 PE=3 SV=1	maj:MAA_02081/0.0/Tubulin beta chain; K07375 tubulin beta	YFL037w/0.0/---	A0FKM0/0.0/A0FKM0_TRIHA Beta-tubulin 2 OS=Trichoderma harzianum GN=THAR02_00788 PE=3 SV=1	PF00091/2.8E-69/Tubulin/FtsZ family, GTPase domain	biological_process:GO:0007017//microtubule-based process;cellular_component:GO:0005874//microtubule;GO:0005737//cytoplasm;molecular_function:GO:0003924//GTPase activity;GO:0005525//GTP binding;GO:0005200//structural constituent of cytoskeleton;	MER0256488
WH_10003652	P40051/2e-142/ICP55_YEAST Intermediate cleaving peptidase 55 OS=Saccharomyces cerevisiae (strain ATCC 204508 / S288c) GN=ICP55 PE=1 SV=1	maj:MAA_02070/0.0/xaa-pro dipeptidase app; K18573 intermediate cleaving peptidase 55 [EC:3.4.11.26]	YER078c/1e-142/---	G9ML69/0.0/G9ML69_HYPVG Uncharacterized protein OS=Hypocrea virens (strain Gv29-8 / FGSC 10586) GN=TRIVIDRAFT_199523 PE=4 SV=1	PF05195/1.2E-36/Aminopeptidase P, N-terminal domain	biological_process:GO:0016485//protein processing;GO:0050821//protein stabilization;cellular_component:GO:0005634//nucleus;GO:0031314//extrinsic component of mitochondrial inner membrane;molecular_function:GO:0030145//manganese ion binding;GO:0004177//aminopeptidase activity;	MER0480902
WH_10003660	NA	NA	all0983/1e-97/---	A0A0F9Y504/0.0/A0A0F9Y504_TRIHA Uncharacterized protein OS=Trichoderma harzianum GN=THAR02_00768 PE=4 SV=1	PF01447/3.0E-27/Thermolysin metallopeptidase, catalytic domain	biological_process:GO:0006508//proteolysis;molecular_function:GO:0004222//metalloendopeptidase activity;	MER0287907
WH_10003678	O60121/4e-131/YH77_SCHPO Uncharacterized protein C16G5.07c OS=Schizosaccharomyces pombe (strain 972 / ATCC 24843) GN=SPBC16G5.07c PE=3 SV=1	ure:UREG_03461/2e-140/similar to membrane associated protein SLP-2; K11293 protein HIRA/HIR1	SPBC16G5.07c/2e-131/---	A0A0F9XRT7/0.0/A0A0F9XRT7_TRIHA Cell division cycle 20-like protein 1, cofactor-APC complex OS=Trichoderma harzianum GN=THAR02_00765 PE=4 SV=1	PF16200/3.5E-22/C-terminal region of band_7	cellular_component:GO:0016020//membrane;	MER0800035
WH_10003679	O74983/7e-66/MMS2_SCHPO Ubiquitin-conjugating enzyme spm2 OS=Schizosaccharomyces pombe (strain 972 / ATCC 24843) GN=spm2 PE=1 SV=1	val:VDBG_10062/2e-94/ubiquitin-conjugating enzyme variant MMS2; K10704 ubiquitin-conjugating enzyme E2 variant	SPBC119.02/5e-07/---	A0A084RJ67/9e-99/A0A084RJ67_STACH Uncharacterized protein OS=Stachybotrys chartarum IBT 40288 GN=S40288_03604 PE=4 SV=1	PF00179/4.7E-17/Ubiquitin-conjugating enzyme	NA	MER0801210
WH_10003698	Q24K12/1e-46/GPTC1_BOVIN G patch domain-containing protein 1 OS=Bos taurus GN=GPATCH1 PE=2 SV=1	maj:MAA_02036/0.0/D111/G-patch; K13123 G patch domain-containing protein 1	NA	G9NMW3/0.0/G9NMW3_HYPAI Uncharacterized protein (Fragment) OS=Hypocrea atroviridis (strain ATCC 20476 / IMI 206040) GN=TRIATDRAFT_161624 PE=4 SV=1	PF07713/5.7E-40/Protein of unknown function (DUF1604)	NA	MER0889861
WH_10003715	P29138/4e-157/CUDP_METAN Cuticle-degrading protease OS=Metarhizium anisopliae GN=PR1 PE=1 SV=1	ani:AN5558.2/8e-88/similar to alkaline protease; K18549 oryzin [EC:3.4.21.63]	SPAC4A8.04/2e-81/---	A0A0L0NCG8/0.0/A0A0L0NCG8_9HYPO Cuticle-degrading protease OS=Tolypocladium ophioglossoides CBS 100239 GN=TOPH_03291 PE=3 SV=1	PF00082/2.4E-38/Subtilase family	biological_process:GO:0006508//proteolysis;molecular_function:GO:0004252//serine-type endopeptidase activity;	MER0004511
WH_10003723	P24917/0.0/NDUV1_NEUCR NADH-ubiquinone oxidoreductase 51 kDa subunit, mitochondrial OS=Neurospora crassa (strain ATCC 24698 / 74-OR23-1A / CBS 708.71 / DSM 1257 / FGSC 987) GN=nuo-51 PE=2 SV=2	maj:MAA_01996/0.0/NADH-ubiquinone oxidoreductase; K03942 NADH dehydrogenase (ubiquinone) flavoprotein 1 [EC:1.6.5.3 1.6.99.3]	mll1365/0.0/---	A0A084RHU6/0.0/A0A084RHU6_STACH Uncharacterized protein OS=Stachybotrys chartarum IBT 40288 GN=S40288_07910 PE=4 SV=1	PF01512/1.8E-47/Respiratory-chain NADH dehydrogenase 51 Kd subunit	biological_process:GO:0055114//oxidation-reduction process;molecular_function:GO:0010181//FMN binding;GO:0051287//NAD binding;GO:0051539//4 iron, 4 sulfur cluster binding;GO:0008137//NADH dehydrogenase (ubiquinone) activity;	MER0812874
WH_10003760	P40235/0.0/HHP1_SCHPO Casein kinase I homolog hhp1 OS=Schizosaccharomyces pombe (strain 972 / ATCC 24843) GN=hhp1 PE=2 SV=1	maw:MAC_00807/0.0/casein kinase I isoform epsilon; K14758 casein kinase I homolog HRR25 [EC:2.7.11.1]	BH2504_1/7e-15/---	A0A0B2WZN0/0.0/A0A0B2WZN0_9HYPO Casein kinase I isoform epsilon OS=Metarhizium album ARSEF 1941 GN=MAM_03349 PE=4 SV=1	PF00069/2.5E-26/Protein kinase domain	biological_process:GO:0038083//peptidyl-tyrosine autophosphorylation;GO:0006282//regulation of DNA repair;GO:1990443//peptidyl-threonine autophosphorylation;GO:0045143//homologous chromosome segregation;GO:0036289//peptidyl-serine autophosphorylation;cellular_component:GO:0032153//cell division site;GO:0005634//nucleus;GO:0005829//cytosol;molecular_function:GO:0004674//protein serine/threonine ki…	MER0875482
WH_10003765	Q01532/1e-100/BLH1_YEAST Cysteine proteinase 1, mitochondrial OS=Saccharomyces cerevisiae (strain ATCC 204508 / S288c) GN=LAP3 PE=1 SV=3	tre:TRIREDRAFT_65735/0.0/peptidase C1B-like protein; K01372 bleomycin hydrolase [EC:3.4.22.40]	YNL239w/7e-101/---	A0A0F9ZYT3/0.0/A0A0F9ZYT3_TRIHA Bleomycin hydrolase OS=Trichoderma harzianum GN=THAR02_09508 PE=4 SV=1	PF03051/3.1E-82/Peptidase C1-like family	biological_process:GO:0006508//proteolysis;molecular_function:GO:0004197//cysteine-type endopeptidase activity;	MER0293199
WH_10003789	P34248/2e-25/YKK0_YEAST Probable intramembrane protease YKL100C OS=Saccharomyces cerevisiae (strain ATCC 204508 / S288c) GN=YKL100C PE=1 SV=1	maw:MAC_08355/0.0/intramembrane protease; K09595 minor histocompatibility antigen H13 [EC:3.4.23.-]	NA	G9NPD9/0.0/G9NPD9_HYPAI Uncharacterized protein OS=Hypocrea atroviridis (strain ATCC 20476 / IMI 206040) GN=TRIATDRAFT_216276 PE=4 SV=1	PF04258/2.3E-20/Signal peptide peptidase	biological_process:GO:0006508//proteolysis;cellular_component:GO:0016021//integral component of membrane;molecular_function:GO:0004190//aspartic-type endopeptidase activity;	MER0219599
WH_10003809	Q7SI16/1e-98/ATP7_NEUCR ATP synthase subunit d, mitochondrial OS=Neurospora crassa (strain ATCC 24698 / 74-OR23-1A / CBS 708.71 / DSM 1257 / FGSC 987) GN=atp7 PE=3 SV=1	fgr:FGSG_13341/3e-112/ATP synthase subunit D protein; K02138 F-type H+-transporting ATPase subunit d	NA	G9NPG0/1e-114/G9NPG0_HYPAI ATP synthase D chain, mitochondrial OS=Hypocrea atroviridis (strain ATCC 20476 / IMI 206040) GN=atp5H PE=4 SV=1	PF05873/4.1E-25/ATP synthase D chain, mitochondrial (ATP5H)	biological_process:GO:0015986//ATP synthesis coupled proton transport;cellular_component:GO:0000276//mitochondrial proton-transporting ATP synthase complex, coupling factor F(o);molecular_function:GO:0015078//hydrogen ion transmembrane transporter activity;GO:0016887//ATPase activity;	MER0228747
WH_10003810	Q4I2J8/1e-93/NACA_GIBZE Nascent polypeptide-associated complex subunit alpha OS=Gibberella zeae (strain PH-1 / ATCC MYA-4620 / FGSC 9075 / NRRL 31084) GN=EGD2 PE=3 SV=1	maw:MAC_04838/1e-90/ATP synthase D chain; K03626 nascent polypeptide-associated complex subunit alpha	SPBC25H2.05/7e-45/---	T5A5Z1/2e-106/T5A5Z1_OPHSC ATP synthase D chain OS=Ophiocordyceps sinensis (strain Co18 / CGMCC 3.14243) GN=OCS_03394 PE=4 SV=1	PF01849/1.5E-23/NAC domain	biological_process:GO:0006620//posttranslational protein targeting to membrane;cellular_component:GO:0005854//nascent polypeptide-associated complex;molecular_function:GO:0051082//unfolded protein binding;GO:0080025//phosphatidylinositol-3,5-bisphosphate binding;GO:0070300//phosphatidic acid binding;GO:0070273//phosphatidylinositol-4-phosphate binding;GO:0032266//phosphatidylinositol-3-phosphate …	MER0228747
WH_10003823	P78898/5e-137/TGCE2_SCHPO Probable lipase C16A3.12c OS=Schizosaccharomyces pombe (strain 972 / ATCC 24843) GN=SPBC16A3.12c PE=3 SV=2	maw:MAC_04854/0.0/triacylglycerol lipase; K01052 lysosomal acid lipase/cholesteryl ester hydrolase [EC:3.1.1.13]	SPBC16A3.12c/3e-137/---	A0A0F9X594/0.0/A0A0F9X594_TRIHA Lysosomal acid lipase/cholesteryl ester hydrolase OS=Trichoderma harzianum GN=THAR02_08124 PE=4 SV=1	PF00561/1.4E-27/alpha/beta hydrolase fold	cellular_component:GO:0016021//integral component of membrane;molecular_function:GO:0004806//triglyceride lipase activity;	MER0625192
WH_10003833	Q9JKB1/1e-45/UCHL3_MOUSE Ubiquitin carboxyl-terminal hydrolase isozyme L3 OS=Mus musculus GN=Uchl3 PE=1 SV=2	maj:MAA_00847/9e-129/Peptidase C12, ubiquitin carboxyl-terminal hydrolase 1; K05609 ubiquitin carboxyl-terminal hydrolase L3 [EC:3.4.19.12]	NA	A0A024S4A8/1e-135/A0A024S4A8_HYPJE Ubiquitin carboxyl-terminal hydrolase OS=Trichoderma reesei RUT C-30 GN=M419DRAFT_131776 PE=3 SV=1	PF01088/4.5E-49/Ubiquitin carboxyl-terminal hydrolase, family 1	biological_process:GO:0006511//ubiquitin-dependent protein catabolic process;cellular_component:GO:0005622//intracellular;molecular_function:GO:0004843//ubiquitin-specific protease activity;	MER0291743
WH_10003834	Q02099/0.0/RAD3_SCHPO Protein kinase rad3 OS=Schizosaccharomyces pombe (strain 972 / ATCC 24843) GN=rad3 PE=1 SV=2	vda:VDAG_01884/0.0/protein kinase rad3; K06640 serine/threonine-protein kinase ATR [EC:2.7.11.1]	SPBC216.05/0.0/---	A0A0F9X2K5/0.0/A0A0F9X2K5_TRIHA Uncharacterized protein OS=Trichoderma harzianum GN=THAR02_08996 PE=4 SV=1	PF08064/2.6E-32/UME (NUC010) domain	NA	MER0707935
WH_10003937	Q70FG7/9e-33/DODA_BETVU 4,5-DOPA dioxygenase extradiol OS=Beta vulgaris GN=DODA PE=1 SV=1	abp:AGABI1DRAFT34839/3e-22/AGABI1DRAFT_34839; hypothetical protein; K15777 4,5-DOPA dioxygenase extradiol [EC:1.13.11.-]	CC1972/5e-47/---	A0A010RW38/0.0/A0A010RW38_9PEZI Amidohydrolase OS=Colletotrichum fioriniae PJ7 GN=CFIO01_10900 PE=4 SV=1	PF02900/1.6E-31/Catalytic LigB subunit of aromatic ring-opening dioxygenase	biological_process:GO:0008152//metabolic process;molecular_function:GO:0016810//hydrolase activity, acting on carbon-nitrogen (but not peptide) bonds;	MER0060226
WH_10003958	P40525/2e-53/RL34B_YEAST 60S ribosomal protein L34-B OS=Saccharomyces cerevisiae (strain ATCC 204508 / S288c) GN=RPL34B PE=1 SV=1	maj:MAA_02504/7e-76/Ribosomal protein L34Ae; K02915 large subunit ribosomal protein L34e	YIL052c/9e-54/---	G9NLF3/1e-75/G9NLF3_HYPAI Uncharacterized protein OS=Hypocrea atroviridis (strain ATCC 20476 / IMI 206040) GN=TRIATDRAFT_298082 PE=4 SV=1	PF01199/2.3E-44/Ribosomal protein L34e	biological_process:GO:0006412//translation;cellular_component:GO:0005840//ribosome;molecular_function:GO:0003735//structural constituent of ribosome;	MER0404977
WH_10003981	Q4IF76/0.0/DBP2_GIBZE ATP-dependent RNA helicase DBP2 OS=Gibberella zeae (strain PH-1 / ATCC MYA-4620 / FGSC 9075 / NRRL 31084) GN=DBP2 PE=3 SV=1	maj:MAA_02487/0.0/ATP-dependent RNA helicase dbp-2; K12823 ATP-dependent RNA helicase DDX5/DBP2 [EC:3.6.4.13]	ECU08g1080/4e-144/---	A0A0M8N6W8/0.0/A0A0M8N6W8_9HYPO ATP-dependent RNA helicase DBP2 OS=Escovopsis weberi GN=ESCO_004408 PE=4 SV=1	PF00270/5.1E-48/DEAD/DEAH box helicase	molecular_function:GO:0003676//nucleic acid binding;GO:0004386//helicase activity;GO:0005524//ATP binding;	MER0908326
WH_10003985	Q7RXY1/5e-74/RL32_NEUCR 60S ribosomal protein L32 OS=Neurospora crassa (strain ATCC 24698 / 74-OR23-1A / CBS 708.71 / DSM 1257 / FGSC 987) GN=crp-63 PE=3 SV=1	maj:MAA_02482/2e-82/Ribosomal protein L32e; K02912 large subunit ribosomal protein L32e	SPAC3H5.10/5e-57/---	A0A0N0RTU2/7e-82/A0A0N0RTU2_9HYPO 60S ribosomal protein L32 OS=Escovopsis weberi GN=ESCO_004413 PE=4 SV=1	PF01655/1.1E-48/Ribosomal protein L32	biological_process:GO:0006412//translation;cellular_component:GO:0005840//ribosome;molecular_function:GO:0003735//structural constituent of ribosome;	MER0708890
WH_10004064	C4YMJ3/6e-44/CARP2_CANAW Candidapepsin-2 OS=Candida albicans (strain WO-1) GN=SAP2 PE=1 SV=1	cal:CaO19.3708/4e-43/SAP2; secretory aspartyl proteinase SAP2p; K06005 candidapepsin [EC:3.4.23.24]	NA	A0A0F9XAQ4/0.0/A0A0F9XAQ4_TRIHA Eukaryotic aspartyl protease OS=Trichoderma harzianum GN=THAR02_06345 PE=4 SV=1	PF00026/9.5E-63/Eukaryotic aspartyl protease	NA	MER0383713
WH_10004128	P0DJ06/1e-06/CARP2_CANAL Candidapepsin-2 OS=Candida albicans (strain SC5314 / ATCC MYA-2876) GN=SAP2 PE=1 SV=1	cot:CORT_0B01090/3e-07/Sap10 aspartyl proteinase; K06005 candidapepsin [EC:3.4.23.24]	NA	A0A0F9WYI9/0.0/A0A0F9WYI9_TRIHA Eukaryotic aspartyl protease OS=Trichoderma harzianum GN=THAR02_09713 PE=4 SV=1	PF00026/8.9E-13/Eukaryotic aspartyl protease	biological_process:GO:0006508//proteolysis;cellular_component:GO:0016021//integral component of membrane;molecular_function:GO:0004190//aspartic-type endopeptidase activity;	MER0425753
WH_10004134	B6H3H1/1e-85/LAP1_PENCW Leucine aminopeptidase 1 OS=Penicillium chrysogenum (strain ATCC 28089 / DSM 1075 / Wisconsin 54-1255) GN=lap1 PE=3 SV=1	maj:MAA_00997/3e-155/peptidase family M28; K05994 bacterial leucyl aminopeptidase [EC:3.4.11.10]	YDR415c/2e-66/---	G9MYA8/0.0/G9MYA8_HYPVG Peptide hydrolase OS=Hypocrea virens (strain Gv29-8 / FGSC 10586) GN=TRIVIDRAFT_231073 PE=3 SV=1	PF04389/4.3E-37/Peptidase family M28	biological_process:GO:0006508//proteolysis;molecular_function:GO:0008233//peptidase activity;GO:0046872//metal ion binding;	MER0194865
WH_10004188	Q6BZQ6/3e-39/BOS1_YARLI Protein transport protein BOS1 OS=Yarrowia lipolytica (strain CLIB 122 / E 150) GN=BOS1 PE=3 SV=1	tre:TRIREDRAFT_58990/5e-149/v-SNARE protein; K08496 golgi SNAP receptor complex member 2	NA	G9NV91/1e-149/G9NV91_HYPAI Uncharacterized protein OS=Hypocrea atroviridis (strain ATCC 20476 / IMI 206040) GN=TRIATDRAFT_88167 PE=4 SV=1	PF12352/3.2E-14/Snare region anchored in the vesicle membrane C-terminus	biological_process:GO:0006888//ER to Golgi vesicle-mediated transport;GO:0048280//vesicle fusion with Golgi apparatus;cellular_component:GO:0016021//integral component of membrane;GO:0005789//endoplasmic reticulum membrane;GO:0012507//ER to Golgi transport vesicle membrane;GO:0005794//Golgi apparatus;GO:0031201//SNARE complex;molecular_function:GO:0005484//SNAP receptor activity;	MER0060237
WH_10004232	P38221/4e-145/CDS1_YEAST Phosphatidate cytidylyltransferase OS=Saccharomyces cerevisiae (strain ATCC 204508 / S288c) GN=CDS1 PE=1 SV=1	cmt:CCM_01859/0.0/phosphatidate cytidylyltransferase; K00981 phosphatidate cytidylyltransferase [EC:2.7.7.41]	SPBC13A2.03/1e-159/---	G9MF26/0.0/G9MF26_HYPVG Phosphatidate cytidylyltransferase OS=Hypocrea virens (strain Gv29-8 / FGSC 10586) GN=TRIVIDRAFT_33697 PE=3 SV=1	PF01148/1.4E-81/Cytidylyltransferase family	biological_process:GO:0006658//phosphatidylserine metabolic process;GO:0046488//phosphatidylinositol metabolic process;GO:0016024//CDP-diacylglycerol biosynthetic process;cellular_component:GO:0005783//endoplasmic reticulum;GO:0070319//Golgi to plasma membrane transport vesicle;GO:0016021//integral component of membrane;molecular_function:GO:0004605//phosphatidate cytidylyltransferase activity;	MER0496357
WH_10004258	P50276/3e-180/MUP1_YEAST High-affinity methionine permease OS=Saccharomyces cerevisiae (strain ATCC 204508 / S288c) GN=MUP1 PE=1 SV=1	cthr:CTHT_0022590/6e-78/phosphatidylinositol 4-kinase-like protein; K19801 phosphatidylinositol 4-kinase B [EC:2.7.1.67]	YGR055w/2e-180/---	A0A0F9ZU04/0.0/A0A0F9ZU04_TRIHA Uncharacterized protein OS=Trichoderma harzianum GN=THAR02_11322 PE=4 SV=1	PF13520/6.4E-87/Amino acid permease	biological_process:GO:0003333//amino acid transmembrane transport;cellular_component:GO:0016021//integral component of membrane;molecular_function:GO:0015171//amino acid transmembrane transporter activity;	MER0812118
WH_10004331	NA	cmt:CCM_04753/1e-32/mitochondrial ATP synthase epsilon chain domain-containing protein; K02135 F-type H+-transporting ATPase subunit epsilon	NA	J4WE58/5e-31/J4WE58_BEAB2 Mitochondrial ATP synthase OS=Beauveria bassiana (strain ARSEF 2860) GN=BBA_03171 PE=4 SV=1	PF04627/3.6E-23/Mitochondrial ATP synthase epsilon chain	biological_process:GO:0015986//ATP synthesis coupled proton transport;cellular_component:GO:0000275//mitochondrial proton-transporting ATP synthase complex, catalytic core F(1);molecular_function:GO:0046961//proton-transporting ATPase activity, rotational mechanism;GO:0046933//proton-transporting ATP synthase activity, rotational mechanism;	MER0928791
WH_10004342	Q4WQ08/0.0/ADMB_ASPFU Disintegrin and metalloproteinase domain-containing protein B OS=Neosartorya fumigata (strain ATCC MYA-4609 / Af293 / CBS 101355 / FGSC A1100) GN=ADM-B PE=3 SV=2	NA	NA	A0A024SK29/0.0/A0A024SK29_HYPJE Uncharacterized protein OS=Trichoderma reesei RUT C-30 GN=M419DRAFT_105633 PE=4 SV=1	PF00200/1.5E-18/Disintegrin	biological_process:GO:0006508//proteolysis;cellular_component:GO:0016021//integral component of membrane;molecular_function:GO:0004222//metalloendopeptidase activity;	MER0468243
WH_10004351	P00899/0.0/TRPE_YEAST Anthranilate synthase component 1 OS=Saccharomyces cerevisiae (strain ATCC 204508 / S288c) GN=TRP2 PE=1 SV=4	maw:MAC_06512/0.0/anthranilate synthase component 1; K01657 anthranilate synthase component I [EC:4.1.3.27]	YER090w/0.0/---	G9NJH0/0.0/G9NJH0_HYPAI Uncharacterized protein OS=Hypocrea atroviridis (strain ATCC 20476 / IMI 206040) GN=TRIATDRAFT_297768 PE=4 SV=1	PF00425/7.4E-91/chorismate binding enzyme	biological_process:GO:0000162//tryptophan biosynthetic process;molecular_function:GO:0004049//anthranilate synthase activity;	MER0438450
WH_10004358	P0CL21/0.0/OTC_COCIM Ornithine carbamoyltransferase, mitochondrial OS=Coccidioides immitis (strain RS) GN=CIMG_04084 PE=1 SV=1	maj:MAA_07651/0.0/Aspartate/ornithine carbamoyltransferase; K00611 ornithine carbamoyltransferase [EC:2.1.3.3]	SPAC4G9.10/4e-128/---	E9F5V2/0.0/E9F5V2_METRA Aspartate/ornithine carbamoyltransferase OS=Metarhizium robertsii (strain ARSEF 23 / ATCC MYA-3075) GN=MAA_07651 PE=3 SV=1	PF00185/1.6E-45/Aspartate/ornithine carbamoyltransferase, Asp/Orn binding domain	biological_process:GO:0042450//arginine biosynthetic process via ornithine;cellular_component:GO:0005739//mitochondrion;GO:0005829//cytosol;molecular_function:GO:0004585//ornithine carbamoyltransferase activity;GO:0016597//amino acid binding;	MER0421527
WH_10004382	P17730/0.0/G3P2_TRIKO Glyceraldehyde-3-phosphate dehydrogenase 2 OS=Trichoderma koningii GN=gpd2 PE=1 SV=3	maj:MAA_07675/0.0/Glyceraldehyde/Erythrose phosphate dehydrogenase family; K00134 glyceraldehyde 3-phosphate dehydrogenase [EC:1.2.1.12]	SPBC32F12.11/2e-167/---	A0A084QRS9/0.0/A0A084QRS9_9HYPO Glyceraldehyde-3-phosphate dehydrogenase OS=Stachybotrys chlorohalonata IBT 40285 GN=S40285_03049 PE=3 SV=1	PF00044/2.3E-57/Glyceraldehyde 3-phosphate dehydrogenase, NAD binding domain	biological_process:GO:0006006//glucose metabolic process;GO:0055114//oxidation-reduction process;GO:0006096//glycolytic process;molecular_function:GO:0004365//glyceraldehyde-3-phosphate dehydrogenase (NAD+) (phosphorylating) activity;GO:0051287//NAD binding;GO:0050661//NADP binding;	MER0728664
WH_10004410	Q9UTK7/4e-24/DSC2_SCHPO DSC E3 ubiquitin ligase complex subunit 2 OS=Schizosaccharomyces pombe (strain 972 / ATCC 24843) GN=dsc2 PE=1 SV=1	NA	NA	A0A0G0A5D8/1e-175/A0A0G0A5D8_TRIHA Uncharacterized protein OS=Trichoderma harzianum GN=THAR02_00454 PE=4 SV=1	NA	biological_process:GO:0006508//proteolysis;GO:0006890//retrograde vesicle-mediated transport, Golgi to ER;cellular_component:GO:0016021//integral component of membrane;GO:0044695//Dsc E3 ubiquitin ligase complex;molecular_function:GO:0004252//serine-type endopeptidase activity;	MER1080694
WH_10004416	Q4ICA8/0.0/RUVB1_GIBZE RuvB-like helicase 1 OS=Gibberella zeae (strain PH-1 / ATCC MYA-4620 / FGSC 9075 / NRRL 31084) GN=RVB1 PE=3 SV=1	maw:MAC_07230/0.0/AAA family ATPase Pontin; K04499 RuvB-like protein 1 (pontin 52)	SPAPB8E5.09/0.0/---	G9MME0/0.0/G9MME0_HYPVG Uncharacterized protein OS=Hypocrea virens (strain Gv29-8 / FGSC 10586) GN=TRIVIDRAFT_84527 PE=4 SV=1	PF06068/8.7E-23/TIP49 C-terminus	biological_process:GO:0006281//DNA repair;GO:0006355//regulation of transcription, DNA-templated;GO:0016568//chromatin modification;GO:0032508//DNA duplex unwinding;cellular_component:GO:0005634//nucleus;molecular_function:GO:0043141//ATP-dependent 5'-3' DNA helicase activity;GO:0005524//ATP binding;	MER0470036
WH_10004496	Q7RVI1/1e-136/RS5_NEUCR 40S ribosomal protein S5 OS=Neurospora crassa (strain ATCC 24698 / 74-OR23-1A / CBS 708.71 / DSM 1257 / FGSC 987) GN=rps-5 PE=3 SV=2	maw:MAC_03646/1e-155/40S ribosomal protein S5; K02989 small subunit ribosomal protein S5e	SPAC328.10c/8e-110/---	E9E198/4e-154/E9E198_METAQ 40S ribosomal protein S5 OS=Metarhizium acridum (strain CQMa 102) GN=MAC_03646 PE=3 SV=1	PF00177/6.2E-38/Ribosomal protein S7p/S5e	biological_process:GO:0006412//translation;cellular_component:GO:0015935//small ribosomal subunit;molecular_function:GO:0003735//structural constituent of ribosome;GO:0003723//RNA binding;	MER0270780
WH_10004497	P02723/0.0/ADT_NEUCR ADP,ATP carrier protein OS=Neurospora crassa (strain ATCC 24698 / 74-OR23-1A / CBS 708.71 / DSM 1257 / FGSC 987) GN=aac PE=3 SV=1	maw:MAC_03644/0.0/ADP,ATP carrier protein; K05863 solute carrier family 25 (mitochondrial adenine nucleotide translocator), member 4/5/6/31	NA	T5A9S2/0.0/T5A9S2_OPHSC ADP,ATP carrier protein OS=Ophiocordyceps sinensis (strain Co18 / CGMCC 3.14243) GN=OCS_05145 PE=3 SV=1	PF00153/2.2E-24/Mitochondrial carrier protein	biological_process:GO:0055085//transmembrane transport;cellular_component:GO:0005743//mitochondrial inner membrane;GO:0016021//integral component of membrane;molecular_function:GO:0005215//transporter activity;	MER0385547
WH_10004532	P53131/0.0/PRP43_YEAST Pre-mRNA-splicing factor ATP-dependent RNA helicase PRP43 OS=Saccharomyces cerevisiae (strain ATCC 204508 / S288c) GN=PRP43 PE=1 SV=1	fgr:FGSG_10757/0.0/pre-mRNA-splicing factor ATP-dependent RNA helicase PRP43; K12820 pre-mRNA-splicing factor ATP-dependent RNA helicase DHX15/PRP43 [EC:3.6.4.13]	YGL120c/0.0/---	A0A0F9XH80/0.0/A0A0F9XH80_TRIHA Pre-mRNA-splicing factor ATP-dependent RNA helicase prp43 OS=Trichoderma harzianum GN=THAR02_04034 PE=4 SV=1	PF04408/8.8E-18/Helicase associated domain (HA2)	biological_process:GO:0000462//maturation of SSU-rRNA from tricistronic rRNA transcript (SSU-rRNA, 5.8S rRNA, LSU-rRNA);GO:0000463//maturation of LSU-rRNA from tricistronic rRNA transcript (SSU-rRNA, 5.8S rRNA, LSU-rRNA);GO:0000390//spliceosomal complex disassembly;GO:0000466//maturation of 5.8S rRNA from tricistronic rRNA transcript (SSU-rRNA, 5.8S rRNA, LSU-rRNA);cellular_component:GO:0071014//…	MER0110246
WH_10004546	A4R188/3e-172/RSSA_MAGO7 40S ribosomal protein S0 OS=Magnaporthe oryzae (strain 70-15 / ATCC MYA-4617 / FGSC 8958) GN=RPS0 PE=3 SV=1	fgr:FGSG_10905/2e-173/40S ribosomal protein S0; K02998 small subunit ribosomal protein SAe	SPBC685.06/1e-114/---	A0A084PC15/3e-179/A0A084PC15_STACH 40S ribosomal protein S0 OS=Stachybotrys chartarum IBT 40293 GN=RPS0 PE=3 SV=1	PF00318/4.9E-8/Ribosomal protein S2	biological_process:GO:0006412//translation;GO:0000028//ribosomal small subunit assembly;cellular_component:GO:0022627//cytosolic small ribosomal subunit;molecular_function:GO:0003735//structural constituent of ribosome;	MER0263602
WH_10004551	Q6PE84/8e-34/STML3_MOUSE Stomatin-like protein 3 OS=Mus musculus GN=Stoml3 PE=1 SV=2	ure:UREG_03461/5e-20/similar to membrane associated protein SLP-2; K11293 protein HIRA/HIR1	SSO2195/5e-42/---	G9P5Q5/0.0/G9P5Q5_HYPAI Uncharacterized protein OS=Hypocrea atroviridis (strain ATCC 20476 / IMI 206040) GN=TRIATDRAFT_259266 PE=4 SV=1	PF01145/2.0E-28/SPFH domain / Band 7 family	cellular_component:GO:0016020//membrane;	MER0792533
WH_10004558	Q12567/5e-57/PEPA_ASPPH Aspartic protease pep1 OS=Aspergillus phoenicis GN=pep1 PE=1 SV=1	maw:MAC_04049/4e-63/secreted aspartic proteinase precursor; K06004 aspergillopepsin I [EC:3.4.23.18]	NA	A0A0F9X8Q3/0.0/A0A0F9X8Q3_TRIHA Uncharacterized protein OS=Trichoderma harzianum GN=THAR02_06319 PE=3 SV=1	PF00026/2.1E-52/Eukaryotic aspartyl protease	biological_process:GO:0006508//proteolysis;molecular_function:GO:0004190//aspartic-type endopeptidase activity;	MER0384170
WH_10004601	Q9H6P5/3e-29/TASP1_HUMAN Threonine aspartase 1 OS=Homo sapiens GN=TASP1 PE=1 SV=1	maj:MAA_02631/0.0/threonine aspartase; K08657 taspase, threonine aspartase, 1 [EC:3.4.25.-]	SPAC823.09c/3e-19/---	A0A0G0A1P2/0.0/A0A0G0A1P2_TRIHA Uncharacterized protein OS=Trichoderma harzianum GN=THAR02_08657 PE=4 SV=1	PF01112/4.6E-15/Asparaginase	NA	MER1096790
WH_10004605	P19440/5e-103/GGT1_HUMAN Gamma-glutamyltranspeptidase 1 OS=Homo sapiens GN=GGT1 PE=1 SV=2	tre:TRIREDRAFT_80911/0.0/Gamma-glutamyltranspeptidase; K00681 gamma-glutamyltranspeptidase / glutathione hydrolase [EC:2.3.2.2 3.4.19.13]	SPAC664.09/3e-98/---	G9MGG9/0.0/G9MGG9_HYPVG Uncharacterized protein OS=Hypocrea virens (strain Gv29-8 / FGSC 10586) GN=TRIVIDRAFT_50329 PE=4 SV=1	PF01019/1.2E-153/Gamma-glutamyltranspeptidase	biological_process:GO:0006749//glutathione metabolic process;molecular_function:GO:0003840//gamma-glutamyltransferase activity;	MER0378848
WH_10004616	P33723/1e-132/YPT1_NEUCR GTP-binding protein ypt1 OS=Neurospora crassa (strain ATCC 24698 / 74-OR23-1A / CBS 708.71 / DSM 1257 / FGSC 987) GN=ypt-1 PE=3 SV=1	tre:TRIREDRAFT_80898/1e-142/ypt1; ras GTPase; K07874 Ras-related protein Rab-1A	SPAC18G6.03/4e-54/---	A0A024S3A8/4e-141/A0A024S3A8_HYPJE Small GTP-binding protein OS=Trichoderma reesei RUT C-30 GN=M419DRAFT_114435 PE=3 SV=1	PF00071/1.1E-63/Ras family	biological_process:GO:0032258//CVT pathway;GO:0090114//COPII-coated vesicle budding;GO:0035494//SNARE complex disassembly;GO:0007264//small GTPase mediated signal transduction;GO:1900101//regulation of endoplasmic reticulum unfolded protein response;GO:0048211//Golgi vesicle docking;GO:0006461//protein complex assembly;GO:0016236//macroautophagy;GO:0032456//endocytic recycling;GO:0034498//early e…	MER0816474
WH_10004657	Q8WZY4/0.0/RPN8_NEUCR 26S proteasome regulatory subunit rpn-8 OS=Neurospora crassa (strain ATCC 24698 / 74-OR23-1A / CBS 708.71 / DSM 1257 / FGSC 987) GN=rpn-8 PE=3 SV=1	maj:MAA_02676/0.0/proteasome regulatory subunit 12; K03038 26S proteasome regulatory subunit N8	SPCC1682.10/1e-134/---	A0A0L0NLN7/0.0/A0A0L0NLN7_9HYPO 26S proteasome regulatory subunit rpn-8 OS=Tolypocladium ophioglossoides CBS 100239 GN=TOPH_01347 PE=4 SV=1	PF13012/1.7E-37/Maintenance of mitochondrial structure and function	cellular_component:GO:0034515//proteasome storage granule;GO:0008541//proteasome regulatory particle, lid subcomplex;	MER0906812
WH_10004659	NA	maw:MAC_08760/0.0/M protein repeat protein; K16536 protein HOOK3	NA	G9NHN6/0.0/G9NHN6_HYPAI Uncharacterized protein OS=Hypocrea atroviridis (strain ATCC 20476 / IMI 206040) GN=TRIATDRAFT_261481 PE=4 SV=1	PF05622/5.5E-16/HOOK protein	NA	MER0761251
WH_10004660	Q8WZY3/9e-16/YBG3_NEUCR Uncharacterized protein B24G3.190 OS=Neurospora crassa (strain ATCC 24698 / 74-OR23-1A / CBS 708.71 / DSM 1257 / FGSC 987) GN=B24G3.190 PE=3 SV=1	maw:MAC_08760/2e-20/M protein repeat protein; K16536 protein HOOK3	NA	A0A0L0NJN5/2e-48/A0A0L0NJN5_9HYPO Uncharacterized protein OS=Tolypocladium ophioglossoides CBS 100239 GN=TOPH_01350 PE=4 SV=1	NA	NA	MER0761149
WH_10004662	Q9HE74/1e-97/RS23_NEUCR 40S ribosomal protein S23 OS=Neurospora crassa (strain ATCC 24698 / 74-OR23-1A / CBS 708.71 / DSM 1257 / FGSC 987) GN=crp-28 PE=3 SV=1	tre:TRIREDRAFT_120540/4e-101/rps23; ribosomal protein S23; K02973 small subunit ribosomal protein S23e	YPR132w/2e-90/---	A0A084RPV2/2e-99/A0A084RPV2_STACH Uncharacterized protein OS=Stachybotrys chartarum IBT 40288 GN=S40288_02638 PE=3 SV=1	PF00164/4.1E-61/Ribosomal protein S12/S23	biological_process:GO:0006412//translation;cellular_component:GO:0005739//mitochondrion;GO:0015935//small ribosomal subunit;molecular_function:GO:0003735//structural constituent of ribosome;	MER0428001
WH_10004674	O13651/0.0/SYIC_SCHPO Isoleucine--tRNA ligase, cytoplasmic OS=Schizosaccharomyces pombe (strain 972 / ATCC 24843) GN=irs1 PE=3 SV=1	maj:MAA_02692/0.0/isoleucyl-tRNA synthetase; K01870 isoleucyl-tRNA synthetase [EC:6.1.1.5]	SPBPI058/0.0/---	A0A024S1E2/0.0/A0A024S1E2_HYPJE Isoleucyl-tRNA synthetase OS=Trichoderma reesei RUT C-30 GN=M419DRAFT_87495 PE=3 SV=1	PF00133/7.9E-211/tRNA synthetases class I (I, L, M and V)	biological_process:GO:0006450//regulation of translational fidelity;GO:0006428//isoleucyl-tRNA aminoacylation;cellular_component:GO:0005829//cytosol;molecular_function:GO:0002161//aminoacyl-tRNA editing activity;GO:0005524//ATP binding;GO:0004822//isoleucine-tRNA ligase activity;	MER0691039
WH_10004708	NA	ure:UREG_01331/5e-113/SNP3 protein; K12621 U6 snRNA-associated Sm-like protein LSm2	NA	A0A0L0N854/0.0/A0A0L0N854_9HYPO Uncharacterized protein OS=Tolypocladium ophioglossoides CBS 100239 GN=TOPH_05187 PE=4 SV=1	PF08241/1.7E-12/Methyltransferase domain	biological_process:GO:0032259//methylation;cellular_component:GO:0016020//membrane;molecular_function:GO:0008168//methyltransferase activity;	MER0798154
WH_10004709	P50085/6e-138/PHB2_YEAST Prohibitin-2 OS=Saccharomyces cerevisiae (strain ATCC 204508 / S288c) GN=PHB2 PE=1 SV=2	cmt:CCM_06876/0.0/prohibitin-2; K17081 prohibitin 2	YGR231c/6e-138/---	G9MLC6/0.0/G9MLC6_HYPVG Uncharacterized protein OS=Hypocrea virens (strain Gv29-8 / FGSC 10586) GN=TRIVIDRAFT_208689 PE=4 SV=1	PF01145/5.3E-22/SPFH domain / Band 7 family	biological_process:GO:0032259//methylation;cellular_component:GO:0016021//integral component of membrane;molecular_function:GO:0008168//methyltransferase activity;	MER0798154
WH_10004750	A7UKV4/0.0/DPP5_TRIEQ Dipeptidyl-peptidase 5 OS=Trichophyton equinum GN=DPP5 PE=3 SV=1	maj:MAA_03969/5e-68/Histone H4 acetyltransferase, NuA4 complex, Eaf6; K11344 chromatin modification-related protein EAF6	SPBC1711.12/8e-162/---	A0A0L0N7Y4/0.0/A0A0L0N7Y4_9HYPO Dipeptidyl-peptidase 5 OS=Tolypocladium ophioglossoides CBS 100239 GN=TOPH_05206 PE=4 SV=1	PF07676/0.0034/WD40-like Beta Propeller Repeat	biological_process:GO:0006508//proteolysis;molecular_function:GO:0008236//serine-type peptidase activity;	MER0997068
WH_10004774	Q03880/4e-18/PKR1_YEAST V-type ATPase assembly factor PKR1 OS=Saccharomyces cerevisiae (strain ATCC 204508 / S288c) GN=PKR1 PE=1 SV=1	pno:SNOG_11942/1e-36/hypothetical protein; K11866 STAM-binding protein [EC:3.4.19.12]	NA	A0A0F9XIG6/2e-58/A0A0F9XIG6_TRIHA Pkr1-like protein OS=Trichoderma harzianum GN=THAR02_03138 PE=4 SV=1	PF08636/7.0E-32/ER protein Pkr1	cellular_component:GO:0016021//integral component of membrane;GO:0005783//endoplasmic reticulum;	MER0331121
WH_10004806	Q08225/0.0/DPP3_YEAST Probable dipeptidyl peptidase 3 OS=Saccharomyces cerevisiae (strain ATCC 204508 / S288c) GN=YOL057W PE=1 SV=1	tre:TRIREDRAFT_21659/0.0/dipeptidyl peptidase; K01277 dipeptidyl-peptidase III [EC:3.4.14.4]	NA	A0A0F9XXL7/0.0/A0A0F9XXL7_TRIHA Dipeptidyl-peptidase III OS=Trichoderma harzianum GN=THAR02_03165 PE=4 SV=1	PF03571/3.6E-242/Peptidase family M49	biological_process:GO:0006508//proteolysis;cellular_component:GO:0005634//nucleus;GO:0005737//cytoplasm;molecular_function:GO:0046872//metal ion binding;GO:0008239//dipeptidyl-peptidase activity;	MER0302026
WH_10004886	Q4IQC1/0.0/PPME1_GIBZE Protein phosphatase methylesterase 1 OS=Gibberella zeae (strain PH-1 / ATCC MYA-4620 / FGSC 9075 / NRRL 31084) GN=PPE1 PE=3 SV=1	fgr:FGSG_00587/0.0/phosphatase methylesterase 1; K13617 protein phosphatase methylesterase 1 [EC:3.1.1.89]	SPBP4H10.17c/3e-80/---	G9NGZ9/0.0/G9NGZ9_HYPAI Protein phosphatase methylesterase 1 OS=Hypocrea atroviridis (strain ATCC 20476 / IMI 206040) GN=TRIATDRAFT_157258 PE=3 SV=1	PF12697/1.6E-18/Alpha/beta hydrolase family	biological_process:GO:0006482//protein demethylation;cellular_component:GO:0005763//mitochondrial small ribosomal subunit;molecular_function:GO:0052689//carboxylic ester hydrolase activity;GO:0003735//structural constituent of ribosome;	MER0211167
WH_10004906	P21242/1e-101/PSA7_YEAST Probable proteasome subunit alpha type-7 OS=Saccharomyces cerevisiae (strain ATCC 204508 / S288c) GN=PRE10 PE=1 SV=2	tre:TRIREDRAFT_73564/0.0/psa3; proteasome subunit alpha 3; K02727 20S proteasome subunit alpha 7 [EC:3.4.25.1]	AF0490/1e-43/---	T5A535/0.0/T5A535_OPHSC Proteasome subunit alpha type OS=Ophiocordyceps sinensis (strain Co18 / CGMCC 3.14243) GN=OCS_06614 PE=3 SV=1	PF10584/7.2E-11/Proteasome subunit A N-terminal signature	biological_process:GO:0010499//proteasomal ubiquitin-independent protein catabolic process;GO:0043161//proteasome-mediated ubiquitin-dependent protein catabolic process;cellular_component:GO:0019773//proteasome core complex, alpha-subunit complex;GO:0034515//proteasome storage granule;GO:0005634//nucleus;molecular_function:GO:0004298//threonine-type endopeptidase activity;GO:0003729//mRNA binding;	MER0439150
WH_10004911	P33299/0.0/PRS7_YEAST 26S protease regulatory subunit 7 homolog OS=Saccharomyces cerevisiae (strain ATCC 204508 / S288c) GN=RPT1 PE=1 SV=1	maw:MAC_03025/0.0/26S protease regulatory subunit 7; K03061 26S proteasome regulatory subunit T1	YKL145w/0.0/---	G9NMM2/0.0/G9NMM2_HYPAI 26S protease regulatory subunit 7 ATPase Rpt1 OS=Hypocrea atroviridis (strain ATCC 20476 / IMI 206040) GN=TRIATDRAFT_142612 PE=3 SV=1	PF00004/4.0E-40/ATPase family associated with various cellular activities (AAA)	biological_process:GO:0045899//positive regulation of RNA polymerase II transcriptional preinitiation complex assembly;GO:0070682//proteasome regulatory particle assembly;GO:0045732//positive regulation of protein catabolic process;GO:0006511//ubiquitin-dependent protein catabolic process;cellular_component:GO:0008540//proteasome regulatory particle, base subcomplex;GO:0005737//cytoplasm;molecula…	MER1151092
WH_10004912	P50999/0.0/TCPD_SCHPO T-complex protein 1 subunit delta OS=Schizosaccharomyces pombe (strain 972 / ATCC 24843) GN=cct4 PE=2 SV=2	maj:MAA_04159/0.0/T-complex protein 1; K09496 T-complex protein 1 subunit delta	SPBC106.06/0.0/---	A0A0F9WZF5/0.0/A0A0F9WZF5_TRIHA T-complex protein 1 subunit delta OS=Trichoderma harzianum GN=THAR02_09413 PE=3 SV=1	PF00118/5.4E-149/TCP-1/cpn60 chaperonin family	biological_process:GO:0006457//protein folding;cellular_component:GO:0005832//chaperonin-containing T-complex;molecular_function:GO:0005524//ATP binding;GO:0051082//unfolded protein binding;	MER0693124
WH_10004969	P53252/2e-67/PIL1_YEAST Sphingolipid long chain base-responsive protein PIL1 OS=Saccharomyces cerevisiae (strain ATCC 204508 / S288c) GN=PIL1 PE=1 SV=1	ela:UCREL1_5432/7e-127/putative ubiquinone biosynthesis monooxygenase coq6 protein; K06126 ubiquinone biosynthesis monooxygenase Coq6 [EC:1.14.13.-]	NA	A0A084R8I5/9e-156/A0A084R8I5_STACH Uncharacterized protein OS=Stachybotrys chartarum IBT 40288 GN=S40288_07869 PE=4 SV=1	PF13805/1.2E-108/Eisosome component PIL1	biological_process:GO:0031322//ascospore-type prospore-specific spindle pole body remodeling;cellular_component:GO:0070057//prospore membrane spindle pole body attachment site;GO:0035974//meiotic spindle pole body;GO:0070056//prospore membrane leading edge;	MER1089474
WH_10005002	P53259/1e-16/PCP1_YEAST Rhomboid protein 1, mitochondrial OS=Saccharomyces cerevisiae (strain ATCC 204508 / S288c) GN=PCP1 PE=1 SV=1	maj:MAA_04245/0.0/rhomboid family protein; K09650 rhomboid-like protein [EC:3.4.21.105]	YGR101w/7e-17/---	G9MMG2/0.0/G9MMG2_HYPVG Rhomboid-like protein OS=Hypocrea virens (strain Gv29-8 / FGSC 10586) GN=TRIVIDRAFT_178163 PE=3 SV=1	PF01694/3.2E-20/Rhomboid family	biological_process:GO:0006465//signal peptide processing;GO:0010821//regulation of mitochondrion organization;cellular_component:GO:0016021//integral component of membrane;GO:0005743//mitochondrial inner membrane;molecular_function:GO:0004252//serine-type endopeptidase activity;	MER1076567
WH_10005085	P0CAQ1/1e-170/UBP16_EMENI Ubiquitin carboxyl-terminal hydrolase 16 OS=Emericella nidulans (strain FGSC A4 / ATCC 38163 / CBS 112.46 / NRRL 194 / M139) GN=ubp16 PE=3 SV=1	maj:MAA_04314/0.0/Peptidase C19, ubiquitin carboxyl-terminal hydrolase 2; K11874 ubiquitin carboxyl-terminal hydrolase 16 [EC:3.4.19.12]	NA	A0A0L0NMH2/0.0/A0A0L0NMH2_9HYPO Ubiquitin carboxyl-terminal hydrolase 16 OS=Tolypocladium ophioglossoides CBS 100239 GN=TOPH_00239 PE=4 SV=1	PF00443/3.6E-33/Ubiquitin carboxyl-terminal hydrolase	biological_process:GO:0006511//ubiquitin-dependent protein catabolic process;GO:0016579//protein deubiquitination;cellular_component:GO:0016021//integral component of membrane;molecular_function:GO:0036459//ubiquitinyl hydrolase activity;	MER0431852
WH_10005102	Q09841/2e-118/PSB2_SCHPO Probable proteasome subunit beta type-2 OS=Schizosaccharomyces pombe (strain 972 / ATCC 24843) GN=pup1 PE=2 SV=1	maj:MAA_04329/0.0/Proteasome B-type subunit; K02739 20S proteasome subunit beta 2 [EC:3.4.25.1]	SPAC22D3.07/1e-118/---	A0A0B4I9D7/0.0/A0A0B4I9D7_9HYPO Proteasome subunit beta type OS=Metarhizium guizhouense ARSEF 977 GN=MGU_02984 PE=3 SV=1	PF00227/2.5E-46/Proteasome subunit	biological_process:GO:0051603//proteolysis involved in cellular protein catabolic process;cellular_component:GO:0005634//nucleus;GO:0005737//cytoplasm;GO:0005839//proteasome core complex;molecular_function:GO:0004298//threonine-type endopeptidase activity;	MER0470447
WH_10005141	P54069/6e-76/BEM46_SCHPO Protein bem46 OS=Schizosaccharomyces pombe (strain 972 / ATCC 24843) GN=bem46 PE=2 SV=3	maj:MAA_04362/0.0/BEM46 family protein; K06889 uncharacterized protein	SPBC32H8.03/3e-76/---	G9NDF4/0.0/G9NDF4_HYPVG Uncharacterized protein OS=Hypocrea virens (strain Gv29-8 / FGSC 10586) GN=TRIVIDRAFT_56240 PE=4 SV=1	PF12695/1.5E-23/Alpha/beta hydrolase family	cellular_component:GO:0016021//integral component of membrane;	MER0625819
WH_10005172	P36611/7e-44/HAP3_SCHPO Transcriptional activator hap3 OS=Schizosaccharomyces pombe (strain 972 / ATCC 24843) GN=hap3 PE=3 SV=1	wic:J056_000633/2e-08/DNA polymerase epsilon subunit 3; K02326 DNA polymerase epsilon subunit 3 [EC:2.7.7.7]	SPAC23C11.08/3e-44/---	E9E8G7/5e-97/E9E8G7_METAQ CCAAT-binding protein subunit HAP3 OS=Metarhizium acridum (strain CQMa 102) GN=MAC_06165 PE=4 SV=1	PF00808/9.1E-27/Histone-like transcription factor (CBF/NF-Y) and archaeal histone	biological_process:GO:0000436//carbon catabolite activation of transcription from RNA polymerase II promoter;GO:0043457//regulation of cellular respiration;cellular_component:GO:0016602//CCAAT-binding factor complex;molecular_function:GO:0043565//sequence-specific DNA binding;GO:0046982//protein heterodimerization activity;	MER0451151
WH_10005180	Q9ESW8/4e-20/PGPI_MOUSE Pyroglutamyl-peptidase 1 OS=Mus musculus GN=Pgpep1 PE=1 SV=1	dsq:DICSQDRAFT_51774/6e-16/peptidase C15 pyroglutamyl peptidase I-like protein; K01304 pyroglutamyl-peptidase [EC:3.4.19.3]	PAB1419/2e-08/---	A0A0F9ZWC3/2e-121/A0A0F9ZWC3_TRIHA Uncharacterized protein OS=Trichoderma harzianum GN=THAR02_10462 PE=4 SV=1	PF01470/3.4E-12/Pyroglutamyl peptidase	NA	MER0697941
WH_10005186	Q03195/0.0/RLI1_YEAST Translation initiation factor RLI1 OS=Saccharomyces cerevisiae (strain ATCC 204508 / S288c) GN=RLI1 PE=1 SV=1	maj:MAA_04398/0.0/ABC transporter, ABCE; K06174 ATP-binding cassette, sub-family E, member 1	YDR091c/0.0/---	A0A0F9XSR4/0.0/A0A0F9XSR4_TRIHA Translation initiation factor RLI1 OS=Trichoderma harzianum GN=THAR02_00326 PE=3 SV=1	PF04068/3.0E-12/Possible Fer4-like domain in RNase L inhibitor, RLI	biological_process:GO:0006413//translational initiation;molecular_function:GO:0005524//ATP binding;GO:0016887//ATPase activity;GO:0003743//translation initiation factor activity;	MER0160992
WH_10005240	NA	afm:AFUA_2G05000/4e-154/proline iminopeptidase (EC:3.4.11.5); K01259 proline iminopeptidase [EC:3.4.11.5]	Cgl0575/2e-58/---	G9NCF4/0.0/G9NCF4_HYPVG Uncharacterized protein OS=Hypocrea virens (strain Gv29-8 / FGSC 10586) GN=TRIVIDRAFT_82622 PE=4 SV=1	PF00561/2.9E-9/alpha/beta hydrolase fold	biological_process:GO:0006508//proteolysis;molecular_function:GO:0008233//peptidase activity;	MER0381422
WH_10005245	Q7RV88/0.0/IF4A_NEUCR ATP-dependent RNA helicase eIF4A OS=Neurospora crassa (strain ATCC 24698 / 74-OR23-1A / CBS 708.71 / DSM 1257 / FGSC 987) GN=tif-1 PE=3 SV=2	maj:MAA_05708/0.0/eIF4A-like protein; K03257 translation initiation factor 4A	SPAC1006.07/0.0/---	A0A0F7ZTS2/0.0/A0A0F7ZTS2_9HYPO ATP-dependent RNA helicase eIF4A OS=Hirsutella minnesotensis 3608 GN=HIM_06941 PE=3 SV=1	PF00271/2.6E-30/Helicase conserved C-terminal domain	cellular_component:GO:0005829//cytosol;molecular_function:GO:0004386//helicase activity;GO:0003676//nucleic acid binding;GO:0005524//ATP binding;	MER0256247
WH_10005247	Q09130/0.0/IF2G_SCHPO Eukaryotic translation initiation factor 2 subunit gamma OS=Schizosaccharomyces pombe (strain 972 / ATCC 24843) GN=tif213 PE=2 SV=1	fgr:FGSG_06843/0.0/eukaryotic translation initiation factor 2 subunit gamma; K03242 translation initiation factor 2 subunit 3	SPBC17G9.09/0.0/---	A0A024SF65/0.0/A0A024SF65_HYPJE Uncharacterized protein OS=Trichoderma reesei RUT C-30 GN=M419DRAFT_136475 PE=4 SV=1	PF00009/2.9E-24/Elongation factor Tu GTP binding domain	biological_process:GO:0001731//formation of translation preinitiation complex;GO:0045903//positive regulation of translational fidelity;cellular_component:GO:0043614//multi-eIF complex;GO:0005850//eukaryotic translation initiation factor 2 complex;GO:0016282//eukaryotic 43S preinitiation complex;GO:0033290//eukaryotic 48S preinitiation complex;molecular_function:GO:0003924//GTPase activity;GO:000…	MER0188911
WH_10005251	Q99002/4e-172/1433_TRIHA 14-3-3 protein homolog OS=Trichoderma harzianum PE=2 SV=1	maj:MAA_05714/5e-179/14-3-3 protein; K06630 14-3-3 protein epsilon	SPAC8E11.02c/4e-145/---	A0A063BVZ2/0.0/A0A063BVZ2_9HYPO TH14-3-3 like protein OS=Ustilaginoidea virens GN=UV8b_5776 PE=3 SV=1	PF00244/1.4E-111/14-3-3 protein	molecular_function:GO:0019904//protein domain specific binding;	MER0769904
WH_10005269	A4RF25/0.0/PMIP_MAGO7 Mitochondrial intermediate peptidase OS=Magnaporthe oryzae (strain 70-15 / ATCC MYA-4617 / FGSC 8958) GN=OCT1 PE=3 SV=1	maj:MAA_05729/0.0/metallopeptidase Mip1; K01410 mitochondrial intermediate peptidase [EC:3.4.24.59]	SPAC1F3.10c/7e-159/---	A0A0F9WXS5/0.0/A0A0F9WXS5_TRIHA Uncharacterized protein OS=Trichoderma harzianum GN=THAR02_09932 PE=3 SV=1	PF01432/6.2E-117/Peptidase family M3	biological_process:GO:0006508//proteolysis;molecular_function:GO:0004222//metalloendopeptidase activity;GO:0046872//metal ion binding;	MER0347797
WH_10005290	Q9UT00/0.0/YKH3_SCHPO Uncharacterized protein PYUK71.03c OS=Schizosaccharomyces pombe (strain 972 / ATCC 24843) GN=SPAPYUK71.03c PE=1 SV=1	afm:AFUA_3G13970/1e-06/phosphatidylserine decarboxylase Psd2 (EC:4.1.1.65); K01613 phosphatidylserine decarboxylase [EC:4.1.1.65]	SPAPYUK71.03c/0.0/---	A0A0F9XRU8/0.0/A0A0F9XRU8_TRIHA Uncharacterized protein OS=Trichoderma harzianum GN=THAR02_04962 PE=4 SV=1	PF00168/4.1E-22/C2 domain	cellular_component:GO:0016021//integral component of membrane;	MER0323360
WH_10005291	P30656/3e-137/PSB5_YEAST Proteasome subunit beta type-5 OS=Saccharomyces cerevisiae (strain ATCC 204508 / S288c) GN=PRE2 PE=1 SV=3	tre:TRIREDRAFT_121009/0.0/psb5; proteasome catalytic subunit 3; K02737 20S proteasome subunit beta 5 [EC:3.4.25.1]	SPAC4A8.13c/3e-113/---	A0A024SHE9/0.0/A0A024SHE9_HYPJE Proteasome subunit beta type OS=Trichoderma reesei RUT C-30 GN=M419DRAFT_97043 PE=3 SV=1	PF00227/7.2E-48/Proteasome subunit	biological_process:GO:0010499//proteasomal ubiquitin-independent protein catabolic process;GO:0043161//proteasome-mediated ubiquitin-dependent protein catabolic process;GO:0080129//proteasome core complex assembly;cellular_component:GO:0005635//nuclear envelope;GO:0005829//cytosol;GO:0019774//proteasome core complex, beta-subunit complex;molecular_function:GO:0004298//threonine-type endopeptidase…	MER0323286
WH_10005301	Q8ISP0/8e-88/RS18_BRABE 40S ribosomal protein S18 OS=Branchiostoma belcheri GN=RPS18 PE=2 SV=1	tre:TRIREDRAFT_121003/4e-111/rps18; ribosomal protein S18, S13 family; K02964 small subunit ribosomal protein S18e	SPCC1259.01c/2e-86/---	A0A024SID5/2e-109/A0A024SID5_HYPJE 40S ribosomal protein S18 OS=Trichoderma reesei RUT C-30 GN=M419DRAFT_136457 PE=3 SV=1	PF00416/3.4E-56/Ribosomal protein S13/S18	biological_process:GO:0006412//translation;cellular_component:GO:0005840//ribosome;molecular_function:GO:0003723//RNA binding;GO:0003735//structural constituent of ribosome;	MER1144257
WH_10005302	O14179/4e-64/SDO1_SCHPO Ribosome maturation protein sdo1 OS=Schizosaccharomyces pombe (strain 972 / ATCC 24843) GN=sdo1 PE=3 SV=1	maw:MAC_06136/0.0/UPF0023 family protein; K14574 ribosome maturation protein SDO1	SPAC4F8.03/2e-64/---	G9P7I4/0.0/G9P7I4_HYPAI Uncharacterized protein OS=Hypocrea atroviridis (strain ATCC 20476 / IMI 206040) GN=TRIATDRAFT_31787 PE=4 SV=1	PF01172/1.1E-35/Shwachman-Bodian-Diamond syndrome (SBDS) protein	biological_process:GO:0043547//positive regulation of GTPase activity;GO:0042256//mature ribosome assembly;cellular_component:GO:0005829//cytosol;GO:0005730//nucleolus;molecular_function:GO:0005085//guanyl-nucleotide exchange factor activity;	MER0946944
WH_10005304	C7YQJ2/0.0/CBPYA_NECH7 Carboxypeptidase Y homolog A OS=Nectria haematococca (strain 77-13-4 / ATCC MYA-4622 / FGSC 9596 / MPVI) GN=CPYA PE=3 SV=1	tre:TRIREDRAFT_120998/0.0/serine carboxypeptidase; K13289 cathepsin A (carboxypeptidase C) [EC:3.4.16.5]	YMR297w/0.0/---	G9NCM3/0.0/G9NCM3_HYPVG Uncharacterized protein OS=Hypocrea virens (strain Gv29-8 / FGSC 10586) GN=TRIVIDRAFT_87251 PE=4 SV=1	PF00450/1.0E-125/Serine carboxypeptidase	biological_process:GO:0006508//proteolysis;cellular_component:GO:0005773//vacuole;molecular_function:GO:0004185//serine-type carboxypeptidase activity;	MER0296715
WH_10005314	Q8GXS3/1e-76/CFIS2_ARATH Pre-mRNA cleavage factor Im 25 kDa subunit 2 OS=Arabidopsis thaliana GN=CFIS2 PE=1 SV=1	fgr:FGSG_06907/0.0/cleavage and polyadenylation specificity factor 5; K14397 cleavage and polyadenylation specificity factor subunit 5	NA	G9NJ22/0.0/G9NJ22_HYPAI Uncharacterized protein OS=Hypocrea atroviridis (strain ATCC 20476 / IMI 206040) GN=TRIATDRAFT_129286 PE=4 SV=1	PF13869/2.5E-79/Nucleotide hydrolase	biological_process:GO:0006378//mRNA polyadenylation;cellular_component:GO:0005849//mRNA cleavage factor complex;molecular_function:GO:0003729//mRNA binding;	MER0292529
WH_10005318	P35559/0.0/IDE_RAT Insulin-degrading enzyme OS=Rattus norvegicus GN=Ide PE=1 SV=1	cmt:CCM_02661/0.0/a-pheromone processing metallopeptidase Ste23; K01408 insulysin [EC:3.4.24.56]	SPACUNK4.12c/0.0/---	A0A0F9XL33/0.0/A0A0F9XL33_TRIHA Insulysin OS=Trichoderma harzianum GN=THAR02_02667 PE=3 SV=1	PF05193/9.4E-12/Peptidase M16 inactive domain	molecular_function:GO:0003824//catalytic activity;GO:0046872//metal ion binding;	MER0315105
WH_10005319	P39538/9e-73/UBP12_YEAST Ubiquitin carboxyl-terminal hydrolase 12 OS=Saccharomyces cerevisiae (strain ATCC 204508 / S288c) GN=UBP12 PE=1 SV=1	maj:MAA_05781/0.0/Peptidase C19, ubiquitin carboxyl-terminal hydrolase 2; K11835 ubiquitin carboxyl-terminal hydrolase 4/11/15 [EC:3.4.19.12]	YJL197w/5e-73/---	A0A024SK03/0.0/A0A024SK03_HYPJE UCH-domain-containing protein OS=Trichoderma reesei RUT C-30 GN=M419DRAFT_105678 PE=4 SV=1	PF06337/5.8E-11/DUSP domain	biological_process:GO:0006511//ubiquitin-dependent protein catabolic process;GO:0016579//protein deubiquitination;molecular_function:GO:0004843//ubiquitin-specific protease activity;	MER0711903
WH_10005359	Q09184/5e-75/CDB4_SCHPO Curved DNA-binding protein OS=Schizosaccharomyces pombe (strain 972 / ATCC 24843) GN=cdb4 PE=1 SV=1	mgr:MGG_06316/0.0/curved DNA-binding protein; K01265 methionyl aminopeptidase [EC:3.4.11.18]	SPAC23H4.09/3e-75/---	G9MMU5/0.0/G9MMU5_HYPVG Uncharacterized protein OS=Hypocrea virens (strain Gv29-8 / FGSC 10586) GN=TRIVIDRAFT_71961 PE=4 SV=1	PF00557/1.7E-7/Metallopeptidase family M24	molecular_function:GO:0016787//hydrolase activity;	MER0064088
WH_10005364	Q7RYM1/2e-139/ATP23_NEUCR Mitochondrial inner membrane protease atp23 OS=Neurospora crassa (strain ATCC 24698 / 74-OR23-1A / CBS 708.71 / DSM 1257 / FGSC 987) GN=atp23 PE=3 SV=3	maj:MAA_05828/2e-157/Peptidase M76, ATP23; K18156 mitochondrial inner membrane protease ATP23 [EC:3.4.24.-]	NA	A0A0F9ZWJ7/1e-176/A0A0F9ZWJ7_TRIHA Peptidase M76 family protein OS=Trichoderma harzianum GN=THAR02_03514 PE=4 SV=1	PF09768/2.4E-69/Peptidase M76 family	biological_process:GO:0034982//mitochondrial protein processing;GO:0033615//mitochondrial proton-transporting ATP synthase complex assembly;cellular_component:GO:0005758//mitochondrial intermembrane space;GO:0031314//extrinsic component of mitochondrial inner membrane;molecular_function:GO:0004222//metalloendopeptidase activity;	MER0313270
WH_10005483	P46681/0.0/DLD2_YEAST D-lactate dehydrogenase [cytochrome] 2, mitochondrial OS=Saccharomyces cerevisiae (strain ATCC 204508 / S288c) GN=DLD2 PE=1 SV=1	ctp:CTRG_02583/0.0/D-lactate dehydrogenase 2, mitochondrial precursor; K00102 D-lactate dehydrogenase (cytochrome) [EC:1.1.2.4]	SPBC713.03/0.0/---	A0A0A2VRU5/0.0/A0A0A2VRU5_BEABA D-lactate dehydrogenase [cytochrome] 2 OS=Beauveria bassiana D1-5 GN=BBAD15_g4311 PE=4 SV=1	PF02913/2.3E-57/FAD linked oxidases, C-terminal domain	biological_process:GO:0055114//oxidation-reduction process;GO:0006357//regulation of transcription from RNA polymerase II promoter;cellular_component:GO:0005634//nucleus;molecular_function:GO:0008270//zinc ion binding;GO:0050660//flavin adenine dinucleotide binding;GO:0016614//oxidoreductase activity, acting on CH-OH group of donors;GO:0000981//sequence-specific DNA binding RNA polymerase II tran…	MER1092309
WH_10005485	P40303/2e-121/PSA4_YEAST Proteasome subunit alpha type-4 OS=Saccharomyces cerevisiae (strain ATCC 204508 / S288c) GN=PRE6 PE=1 SV=1	fgr:FGSG_07282/0.0/proteasome component PRE6; K02731 20S proteasome subunit alpha 4 [EC:3.4.25.1]	SSO0738/2e-67/---	A0A024SJ52/0.0/A0A024SJ52_HYPJE Proteasome subunit alpha type OS=Trichoderma reesei RUT C-30 GN=M419DRAFT_95652 PE=3 SV=1	PF10584/2.7E-11/Proteasome subunit A N-terminal signature	biological_process:GO:0010499//proteasomal ubiquitin-independent protein catabolic process;GO:0043161//proteasome-mediated ubiquitin-dependent protein catabolic process;cellular_component:GO:0005739//mitochondrion;GO:0034515//proteasome storage granule;GO:0042175//nuclear outer membrane-endoplasmic reticulum membrane network;GO:0034399//nuclear periphery;GO:0019773//proteasome core complex, alpha…	MER1093076
WH_10005487	O13768/0.0/ERCC3_SCHPO Probable DNA repair helicase ercc3 OS=Schizosaccharomyces pombe (strain 972 / ATCC 24843) GN=ercc3 PE=1 SV=1	tre:TRIREDRAFT_120753/0.0/Rad3 protein; K10843 DNA excision repair protein ERCC-3 [EC:3.6.4.12]	SPAC17A5.06/0.0/---	G9N9T9/0.0/G9N9T9_HYPVG Uncharacterized protein OS=Hypocrea virens (strain Gv29-8 / FGSC 10586) GN=TRIVIDRAFT_41182 PE=4 SV=1	PF16203/3.5E-122/ERCC3/RAD25/XPB C-terminal helicase	biological_process:GO:0006367//transcription initiation from RNA polymerase II promoter;GO:0006289//nucleotide-excision repair;GO:0032508//DNA duplex unwinding;molecular_function:GO:0005524//ATP binding;GO:0004003//ATP-dependent DNA helicase activity;GO:0003677//DNA binding;	MER1148731
WH_10005540	Q7Z9I0/5e-139/YHA8_SCHPO Uncharacterized MFS-type transporter C409.08 OS=Schizosaccharomyces pombe (strain 972 / ATCC 24843) GN=SPBC409.08 PE=3 SV=1	maj:MAA_05366/2e-100/Major facilitator superfamily domain protein; K08157 MFS transporter, DHA1 family, multidrug resistance protein	SPAC11D3.05/1e-110/---	K3VKW2/0.0/K3VKW2_FUSPC Uncharacterized protein OS=Fusarium pseudograminearum (strain CS3096) GN=FPSE_04302 PE=4 SV=1	PF07690/5.3E-44/Major Facilitator Superfamily	biological_process:GO:0055085//transmembrane transport;cellular_component:GO:0016021//integral component of membrane;	MER0818213
WH_10005616	P78976/5e-137/SAR1_HYPJE Small COPII coat GTPase sar1 OS=Hypocrea jecorina GN=sar1 PE=3 SV=1	fgr:FGSG_06646/6e-138/GTP-binding protein SAR1; K07953 GTP-binding protein SAR1 [EC:3.6.5.-]	YDL137w/5e-30/---	A0A0M8N1J2/5e-137/A0A0M8N1J2_9HYPO Small COPII coat GTPase sar1 OS=Escovopsis weberi GN=ESCO_000174 PE=4 SV=1	PF00025/1.2E-65/ADP-ribosylation factor family	biological_process:GO:0003400//regulation of COPII vesicle coating;GO:0006886//intracellular protein transport;GO:0006998//nuclear envelope organization;cellular_component:GO:0070971//endoplasmic reticulum exit site;GO:0030127//COPII vesicle coat;GO:0005794//Golgi apparatus;molecular_function:GO:0005525//GTP binding;GO:0003924//GTPase activity;	MER0968259
WH_10005629	Q2UPZ7/0.0/DNPEP_ASPOR Aspartyl aminopeptidase OS=Aspergillus oryzae (strain ATCC 42149 / RIB 40) GN=dapA PE=1 SV=1	tre:TRIREDRAFT_61912/0.0/peptidase M18-like protein; K01267 aspartyl aminopeptidase [EC:3.4.11.21]	SPAC4F10.02/0.0/---	G9P676/0.0/G9P676_HYPAI Uncharacterized protein OS=Hypocrea atroviridis (strain ATCC 20476 / IMI 206040) GN=TRIATDRAFT_77963 PE=3 SV=1	PF02127/8.5E-173/Aminopeptidase I zinc metalloprotease (M18)	biological_process:GO:0006508//proteolysis;molecular_function:GO:0008270//zinc ion binding;GO:0008237//metallopeptidase activity;GO:0004177//aminopeptidase activity;	MER0289777
WH_10005654	Q5BGR2/0.0/MESA_EMENI Protein mesA OS=Emericella nidulans (strain FGSC A4 / ATCC 38163 / CBS 112.46 / NRRL 194 / M139) GN=mesA PE=1 SV=2	NA	NA	A0A024SB71/0.0/A0A024SB71_HYPJE Spindle pole body interacting protein OS=Trichoderma reesei RUT C-30 GN=M419DRAFT_111216 PE=4 SV=1	PF07792/3.6E-54/Docking domain of Afi1 for Arf3 in vesicle trafficking	NA	MER0996627
WH_10005663	P10768/3e-96/ESTD_HUMAN S-formylglutathione hydrolase OS=Homo sapiens GN=ESD PE=1 SV=2	maj:MAA_07077/1e-171/S-formylglutathione hydrolase; K01070 S-formylglutathione hydrolase [EC:3.1.2.12]	RSc0604/1e-83/---	A0A0G0AMX8/0.0/A0A0G0AMX8_TRIHA S-formylglutathione hydrolase OS=Trichoderma harzianum GN=THAR02_01920 PE=4 SV=1	PF00756/1.8E-49/Putative esterase	biological_process:GO:0046294//formaldehyde catabolic process;cellular_component:GO:0005829//cytosol;GO:0016021//integral component of membrane;molecular_function:GO:0052689//carboxylic ester hydrolase activity;GO:0018738//S-formylglutathione hydrolase activity;	MER0997625
WH_10000187	P14735/0.0/IDE_HUMAN Insulin-degrading enzyme OS=Homo sapiens GN=IDE PE=1 SV=4	cmt:CCM_02661/0.0/a-pheromone processing metallopeptidase Ste23; K01408 insulysin [EC:3.4.24.56]	SPACUNK4.12c/0.0/---	A0A0F9XL33/0.0/A0A0F9XL33_TRIHA Insulysin OS=Trichoderma harzianum GN=THAR02_02667 PE=3 SV=1	PF05193/5.9E-16/Peptidase M16 inactive domain	molecular_function:GO:0003824//catalytic activity;GO:0046872//metal ion binding;	MER0315105
WH_10000273	Q8LPN3/7e-123/ADCS_ARATH Aminodeoxychorismate synthase, chloroplastic OS=Arabidopsis thaliana GN=ADCS PE=1 SV=1	cim:CIMG_03213/0.0/PapA protein; K13950 para-aminobenzoate synthetase [EC:2.6.1.85]	alr3443_2/6e-77/---	X0BUH3/0.0/X0BUH3_FUSOX Uncharacterized protein OS=Fusarium oxysporum f. sp. raphani 54005 GN=FOQG_10352 PE=4 SV=1	PF04715/1.3E-7/Anthranilate synthase component I, N terminal region	NA	MER0439412
WH_10002450	NA	maj:MAA_10419/0.0/amidohydrolase family protein; K07047 uncharacterized protein	mll2891/1e-46/---	A0A024RZF0/0.0/A0A024RZF0_HYPJE Amidohydrolase family protein OS=Trichoderma reesei RUT C-30 GN=M419DRAFT_26513 PE=4 SV=1	PF07969/3.0E-67/Amidohydrolase family	molecular_function:GO:0016810//hydrolase activity, acting on carbon-nitrogen (but not peptide) bonds;	MER0864713
WH_10002452	Q9M0G0/3e-32/GAGT3_ARATH Gamma-glutamyltranspeptidase 3 OS=Arabidopsis thaliana GN=GGT3 PE=2 SV=1	tre:TRIREDRAFT_5645/0.0/lincomycin-condensing protein; K00681 gamma-glutamyltranspeptidase / glutathione hydrolase [EC:2.3.2.2 3.4.19.13]	BH0867/7e-111/---	G9PC57/0.0/G9PC57_HYPAI Uncharacterized protein OS=Hypocrea atroviridis (strain ATCC 20476 / IMI 206040) GN=TRIATDRAFT_296510 PE=4 SV=1	PF01019/3.1E-131/Gamma-glutamyltranspeptidase	biological_process:GO:0006749//glutathione metabolic process;molecular_function:GO:0003840//gamma-glutamyltransferase activity;	MER0380089
WH_10002466	P0CX32/9e-55/RS24B_YEAST 40S ribosomal protein S24-B OS=Saccharomyces cerevisiae (strain ATCC 204508 / S288c) GN=RPS24B PE=1 SV=1	ttt:THITE_2109261/2e-84/40S ribosomal protein S24; K02974 small subunit ribosomal protein S24e	YIL069c/5e-55/---	G9PC34/3e-92/G9PC34_HYPAI 40S ribosomal protein S24 OS=Hypocrea atroviridis (strain ATCC 20476 / IMI 206040) GN=TRIATDRAFT_260178 PE=3 SV=1	PF01282/1.4E-35/Ribosomal protein S24e	biological_process:GO:0006412//translation;cellular_component:GO:0005840//ribosome;molecular_function:GO:0003735//structural constituent of ribosome;GO:0000166//nucleotide binding;	MER0610146
WH_10002472	Q9UUJ1/0.0/ARP2_SCHPO Actin-related protein 2 OS=Schizosaccharomyces pombe (strain 972 / ATCC 24843) GN=arp2 PE=1 SV=1	tre:TRIREDRAFT_111468/0.0/actin-like protein; K17260 actin-related protein 2	YDL029w/0.0/---	G0RUP1/0.0/G0RUP1_HYPJQ Actin-like protein OS=Hypocrea jecorina (strain QM6a) GN=TRIREDRAFT_111468 PE=3 SV=1	PF00022/7.8E-112/Actin	biological_process:GO:0000001//mitochondrion inheritance;GO:0030476//ascospore wall assembly;GO:0051654//establishment of mitochondrion localization;GO:0030100//regulation of endocytosis;GO:0032258//CVT pathway;GO:0034314//Arp2/3 complex-mediated actin nucleation;cellular_component:GO:0005885//Arp2/3 protein complex;GO:0005739//mitochondrion;GO:0030479//actin cortical patch;molecular_function:GO:…	MER0879953
WH_10002522	C4R613/7e-134/DEGS_PICPG Sphingolipid delta(4)-desaturase OS=Komagataella pastoris (strain GS115 / ATCC 20864) GN=PAS_chr3_0939 PE=1 SV=2	maw:MAC_04942/0.0/dihydroceramide delta(4)-desaturase; K04712 sphingolipid Delta-4 desaturase [EC:1.14.-.-]	NA	E9E4Z4/0.0/E9E4Z4_METAQ Dihydroceramide delta(4)-desaturase OS=Metarhizium acridum (strain CQMa 102) GN=MAC_04942 PE=4 SV=1	PF00487/2.5E-26/Fatty acid desaturase	biological_process:GO:0055114//oxidation-reduction process;GO:0030148//sphingolipid biosynthetic process;cellular_component:GO:0016021//integral component of membrane;molecular_function:GO:0042284//sphingolipid delta-4 desaturase activity;	MER0482855
WH_10002531	Q10483/4e-23/YDFB_SCHPO Uncharacterized protein C17C9.11c OS=Schizosaccharomyces pombe (strain 972 / ATCC 24843) GN=SPAC17C9.11c PE=4 SV=2	NA	NA	W9I6G6/3e-168/W9I6G6_FUSOX Uncharacterized protein OS=Fusarium oxysporum FOSC 3-a GN=FOYG_07822 PE=4 SV=1	PF00789/1.3E-4/UBX domain	molecular_function:GO:0046872//metal ion binding;	MER0625106
WH_10002567	C7YS77/0.0/MAP21_NECH7 Methionine aminopeptidase 2-1 OS=Nectria haematococca (strain 77-13-4 / ATCC MYA-4622 / FGSC 9596 / MPVI) GN=NECHADRAFT_61369 PE=3 SV=1	fgr:FGSG_10320/0.0/methionine aminopeptidase 2; K01265 methionyl aminopeptidase [EC:3.4.11.18]	SPBC14C8.03/3e-175/---	G9MJK7/0.0/G9MJK7_HYPVG Methionine aminopeptidase 2 OS=Hypocrea virens (strain Gv29-8 / FGSC 10586) GN=TRIVIDRAFT_85438 PE=3 SV=1	PF00557/9.3E-46/Metallopeptidase family M24	biological_process:GO:0006508//proteolysis;GO:0070084//protein initiator methionine removal;cellular_component:GO:0005737//cytoplasm;molecular_function:GO:0070006//metalloaminopeptidase activity;GO:0046872//metal ion binding;	MER0483020
WH_10002580	NA	NA	NA	A0A0F9ZNT5/0.0/A0A0F9ZNT5_TRIHA Uncharacterized protein OS=Trichoderma harzianum GN=THAR02_05993 PE=4 SV=1	PF00023/0.023/Ankyrin repeat	biological_process:GO:0006508//proteolysis;cellular_component:GO:0016021//integral component of membrane;molecular_function:GO:0004252//serine-type endopeptidase activity;	MER0973209
WH_10002586	Q10499/8e-139/AIF1_SCHPO Apoptosis-inducing factor 1 OS=Schizosaccharomyces pombe (strain 972 / ATCC 24843) GN=aif1 PE=3 SV=3	fgr:FGSG_08402/2e-14/nitrite reductase; K17877 nitrite reductase (NAD(P)H) [EC:1.7.1.4]	Cgl2652/3e-41/---	G2X990/0.0/G2X990_VERDV Monodehydroascorbate reductase OS=Verticillium dahliae (strain VdLs.17 / ATCC MYA-4575 / FGSC 10137) GN=VDAG_06722 PE=4 SV=1	PF00355/5.7E-16/Rieske [2Fe-2S] domain	biological_process:GO:0055114//oxidation-reduction process;GO:0045454//cell redox homeostasis;cellular_component:GO:0005829//cytosol;molecular_function:GO:0051537//2 iron, 2 sulfur cluster binding;GO:0050660//flavin adenine dinucleotide binding;GO:0016491//oxidoreductase activity;GO:0046872//metal ion binding;	MER0716184
WH_10002674	O14228/0.0/PUR4_SCHPO Probable phosphoribosylformylglycinamidine synthase OS=Schizosaccharomyces pombe (strain 972 / ATCC 24843) GN=ade3 PE=3 SV=1	maw:MAC_01754/0.0/phosphoribosylformylglycinamidine synthase; K01952 phosphoribosylformylglycinamidine synthase [EC:6.3.5.3]	SPAC6F12.10c_1/0.0/---	A0A0F9X882/0.0/A0A0F9X882_TRIHA Phosphoribosylformylglycinamidine synthase OS=Trichoderma harzianum GN=THAR02_07142 PE=3 SV=1	PF02769/3.5E-25/AIR synthase related protein, C-terminal domain	biological_process:GO:0006189//'de novo' IMP biosynthetic process;cellular_component:GO:0005794//Golgi apparatus;molecular_function:GO:0004642//phosphoribosylformylglycinamidine synthase activity;	MER0625217
WH_10002696	NA	NA	AGc4702/2e-100/---	A0A0F9X392/0.0/A0A0F9X392_TRIHA Uncharacterized protein OS=Trichoderma harzianum GN=THAR02_08244 PE=4 SV=1	PF07364/1.6E-112/Metallopeptidase family M81	NA	MER0317575
WH_10002767	P39981/2e-99/AVT2_YEAST Vacuolar amino acid transporter 2 OS=Saccharomyces cerevisiae (strain ATCC 204508 / S288c) GN=AVT2 PE=2 SV=1	maj:MAA_05387/0.0/transmembrane amino acid transporter protein; K14997 solute carrier family 38 (sodium-coupled neutral amino acid transporter), member 11	YEL064c/1e-99/---	G9N3X6/0.0/G9N3X6_HYPVG Uncharacterized protein OS=Hypocrea virens (strain Gv29-8 / FGSC 10586) GN=TRIVIDRAFT_225618 PE=4 SV=1	PF01490/1.3E-60/Transmembrane amino acid transporter protein	cellular_component:GO:0005783//endoplasmic reticulum;GO:0016021//integral component of membrane;	MER0383398
WH_10002771	Q4WNV0/4e-96/CTSD_ASPFU Aspartic-type endopeptidase ctsD OS=Neosartorya fumigata (strain ATCC MYA-4609 / Af293 / CBS 101355 / FGSC A1100) GN=ctsD PE=1 SV=1	afm:AFUA_4G07040/9e-96/aspartic-type endopeptidase (CtsD) (EC:3.4.23.5); K01379 cathepsin D [EC:3.4.23.5]	NA	A0A024S610/0.0/A0A024S610_HYPJE Acid protease OS=Trichoderma reesei RUT C-30 GN=M419DRAFT_85507 PE=4 SV=1	PF00026/4.1E-70/Eukaryotic aspartyl protease	biological_process:GO:0006508//proteolysis;molecular_function:GO:0004190//aspartic-type endopeptidase activity;	MER0383198
WH_10002782	Q8X077/2e-129/PSA2_NEUCR Probable proteasome subunit alpha type-2 OS=Neurospora crassa (strain ATCC 24698 / 74-OR23-1A / CBS 708.71 / DSM 1257 / FGSC 987) GN=pca-2 PE=3 SV=1	cmt:CCM_01751/5e-155/proteasome subunit alpha type 2; K02726 20S proteasome subunit alpha 2 [EC:3.4.25.1]	SSO0738/3e-38/---	A0A0A1TH34/8e-154/A0A0A1TH34_9HYPO Proteasome subunit alpha type OS=Torrubiella hemipterigena GN=VHEMI09722 PE=3 SV=1	PF00227/2.9E-33/Proteasome subunit	biological_process:GO:0043161//proteasome-mediated ubiquitin-dependent protein catabolic process;GO:0010499//proteasomal ubiquitin-independent protein catabolic process;cellular_component:GO:0019773//proteasome core complex, alpha-subunit complex;GO:0034515//proteasome storage granule;GO:0005634//nucleus;molecular_function:GO:0004298//threonine-type endopeptidase activity;	MER1092373
WH_10002825	NA	NA	BS_epr/3e-12/---	A0A094ERT4/0.0/A0A094ERT4_9PEZI Uncharacterized protein OS=Pseudogymnoascus pannorum VKM F-103 GN=V499_01822 PE=4 SV=1	PF00082/1.0E-17/Subtilase family	NA	MER0978437
WH_10002995	Q9C167/0.0/RIR2_NEUCR Ribonucleoside-diphosphate reductase small chain OS=Neurospora crassa (strain ATCC 24698 / 74-OR23-1A / CBS 708.71 / DSM 1257 / FGSC 987) GN=rnr-2 PE=3 SV=2	maj:MAA_03602/0.0/ribonucleoside-diphosphate reductase M2 subunit; K10808 ribonucleoside-diphosphate reductase subunit M2 [EC:1.17.4.1]	YJL026w/0.0/---	A0A024RZ77/0.0/A0A024RZ77_HYPJE Ribonucleoside-diphosphate reductase M2 subunit OS=Trichoderma reesei RUT C-30 GN=M419DRAFT_103307 PE=4 SV=1	PF00268/9.6E-120/Ribonucleotide reductase, small chain	biological_process:GO:0055114//oxidation-reduction process;GO:0009186//deoxyribonucleoside diphosphate metabolic process;cellular_component:GO:0016021//integral component of membrane;molecular_function:GO:0016491//oxidoreductase activity;	MER0547179
WH_10003045	Q9HGY5/1e-167/PHO85_CANAX Negative regulator of the PHO system OS=Candida albicans GN=PHO85 PE=3 SV=1	afm:AFUA_5G04130/0.0/cyclin-dependent protein kinase PhoA (EC:2.7.11.1); K08282 non-specific serine/threonine protein kinase [EC:2.7.11.1]	YBL016w/2e-62/---	A0A0L0NF30/0.0/A0A0L0NF30_9HYPO Negative regulator of the PHO system OS=Tolypocladium ophioglossoides CBS 100239 GN=TOPH_02544 PE=4 SV=1	PF00069/2.5E-76/Protein kinase domain	biological_process:GO:0032880//regulation of protein localization;GO:0000122//negative regulation of transcription from RNA polymerase II promoter;GO:0050849//negative regulation of calcium-mediated signaling;GO:0000083//regulation of transcription involved in G1/S transition of mitotic cell cycle;GO:0006468//protein phosphorylation;GO:0016239//positive regulation of macroautophagy;GO:0007089//tr…	MER0625812
WH_10003073	P04914/1e-67/H4_NEUCR Histone H4 OS=Neurospora crassa (strain ATCC 24698 / 74-OR23-1A / CBS 708.71 / DSM 1257 / FGSC 987) GN=hH4-1 PE=3 SV=2	ztr:MYCGRDRAFT_73004/3e-67/HFO2401; histone H4; K11254 histone H4	SPBC1105.12/5e-53/---	A0A098DX13/2e-66/A0A098DX13_GIBZA Histone H4 OS=Gibberella zeae GN=FG05491.1 PE=3 SV=1	PF15511/6.4E-9/Centromere kinetochore component CENP-T histone fold	biological_process:GO:0006352//DNA-templated transcription, initiation;GO:0043581//mycelium development;GO:0006334//nucleosome assembly;cellular_component:GO:0005634//nucleus;GO:0000786//nucleosome;molecular_function:GO:0046982//protein heterodimerization activity;GO:0003677//DNA binding;	MER0622308
WH_10003074	P07041/2e-77/H3_NEUCR Histone H3 OS=Neurospora crassa (strain ATCC 24698 / 74-OR23-1A / CBS 708.71 / DSM 1257 / FGSC 987) GN=hh3 PE=1 SV=3	vda:VDAG_10035/4e-77/histone H3; K11253 histone H3	YNL031c/7e-73/---	Q5DWL0/2e-75/Q5DWL0_CONSU Histone H3 OS=Conocephalum supradecompositum GN=H3 gene PE=3 SV=1	PF00125/1.8E-46/Core histone H2A/H2B/H3/H4	biological_process:GO:0043581//mycelium development;cellular_component:GO:0000786//nucleosome;GO:0005634//nucleus;molecular_function:GO:0003677//DNA binding;GO:0046982//protein heterodimerization activity;	MER0171115
WH_10003086	P15245/8e-107/PH2M_TRICU Phenol 2-monooxygenase OS=Trichosporon cutaneum PE=1 SV=3	mrr:Moror_1977/2e-106/fad binding domain-containing protein; K03380 phenol 2-monooxygenase [EC:1.14.13.7]	Cgl2625_1/3e-57/---	A0A0F9ZZQ1/0.0/A0A0F9ZZQ1_TRIHA FAD binding domain-containing protein OS=Trichoderma harzianum GN=THAR02_02468 PE=4 SV=1	PF01494/5.5E-77/FAD binding domain	biological_process:GO:0055114//oxidation-reduction process;molecular_function:GO:0016491//oxidoreductase activity;GO:0071949//FAD binding;	MER0726348
WH_10003095	P23704/0.0/ATPB_NEUCR ATP synthase subunit beta, mitochondrial OS=Neurospora crassa (strain ATCC 24698 / 74-OR23-1A / CBS 708.71 / DSM 1257 / FGSC 987) GN=atp-2 PE=2 SV=1	cmt:CCM_07426/0.0/ATP synthase beta chain; K02133 F-type H+-transporting ATPase subunit beta [EC:3.6.3.14]	SPAC222.12c/0.0/---	G9NP88/0.0/G9NP88_HYPAI ATP synthase subunit beta OS=Hypocrea atroviridis (strain ATCC 20476 / IMI 206040) GN=atp2 PE=3 SV=1	PF02874/6.8E-18/ATP synthase alpha/beta family, beta-barrel domain	biological_process:GO:0015986//ATP synthesis coupled proton transport;GO:0015991//ATP hydrolysis coupled proton transport;cellular_component:GO:0045261//proton-transporting ATP synthase complex, catalytic core F(1);molecular_function:GO:0046933//proton-transporting ATP synthase activity, rotational mechanism;GO:0005524//ATP binding;	MER0884331
WH_10003131	Q4WFS2/3e-53/Y1220_ASPFU Probable aspartic-type endopeptidase AFUA_3G01220 OS=Neosartorya fumigata (strain ATCC MYA-4609 / Af293 / CBS 101355 / FGSC A1100) GN=AFUA_3G01220 PE=3 SV=2	afm:AFUA_3G01220/8e-53/aspartic-type endopeptidase (EC:3.4.23.18); K06004 aspergillopepsin I [EC:3.4.23.18]	NA	G9N310/0.0/G9N310_HYPVG Uncharacterized protein OS=Hypocrea virens (strain Gv29-8 / FGSC 10586) GN=TRIVIDRAFT_182125 PE=3 SV=1	PF00026/8.9E-37/Eukaryotic aspartyl protease	biological_process:GO:0006508//proteolysis;molecular_function:GO:0004190//aspartic-type endopeptidase activity;	MER0496415
WH_10003162	P15374/8e-35/UCHL3_HUMAN Ubiquitin carboxyl-terminal hydrolase isozyme L3 OS=Homo sapiens GN=UCHL3 PE=1 SV=1	maw:MAC_01830/9e-122/ubiquitin hydrolase L3; K05609 ubiquitin carboxyl-terminal hydrolase L3 [EC:3.4.19.12]	NA	A0A024S172/2e-138/A0A024S172_HYPJE Ubiquitin carboxyl-terminal hydrolase OS=Trichoderma reesei RUT C-30 GN=M419DRAFT_114225 PE=3 SV=1	PF01088/7.8E-51/Ubiquitin carboxyl-terminal hydrolase, family 1	biological_process:GO:0006511//ubiquitin-dependent protein catabolic process;cellular_component:GO:0005622//intracellular;molecular_function:GO:0004843//ubiquitin-specific protease activity;	MER0291755
WH_10001681	C7Z837/0.0/AMPP2_NECH7 Probable Xaa-Pro aminopeptidase NECHADRAFT_60613 OS=Nectria haematococca (strain 77-13-4 / ATCC MYA-4622 / FGSC 9596 / MPVI) GN=NECHADRAFT_60613 PE=3 SV=1	maj:MAA_00488/0.0/xaa-Pro dipeptidase; K14213 Xaa-Pro dipeptidase [EC:3.4.13.9]	YFR006w/9e-113/---	A0A0F9XHU3/0.0/A0A0F9XHU3_TRIHA Xaa-Pro dipeptidase OS=Trichoderma harzianum GN=THAR02_07816 PE=4 SV=1	PF00557/3.8E-59/Metallopeptidase family M24	biological_process:GO:0006508//proteolysis;molecular_function:GO:0004177//aminopeptidase activity;GO:0030145//manganese ion binding;	MER0480354
WH_10001705	D4D3D1/2e-69/LAP2_TRIVH Probable leucine aminopeptidase 2 OS=Trichophyton verrucosum (strain HKI 0517) GN=LAP2 PE=3 SV=1	yli:YALI0B21186g/8e-76/YALI0B21186p; K01264 aminopeptidase Y [EC:3.4.11.15]	PA2939/1e-67/---	A0A0G0A0I4/0.0/A0A0G0A0I4_TRIHA Peptide hydrolase OS=Trichoderma harzianum GN=THAR02_02101 PE=3 SV=1	PF04389/4.6E-42/Peptidase family M28	biological_process:GO:0006508//proteolysis;molecular_function:GO:0004177//aminopeptidase activity;GO:0046872//metal ion binding;	MER0277050
WH_10001712	Q9P7P6/8e-16/PDC3_SCHPO Probable pyruvate decarboxylase C186.09 OS=Schizosaccharomyces pombe (strain 972 / ATCC 24843) GN=SPAC186.09 PE=3 SV=1	maj:MAA_05245/5e-09/pyruvate decarboxylase; K01568 pyruvate decarboxylase [EC:4.1.1.1]	SSO3210/4e-49/---	A0A024S9A9/0.0/A0A024S9A9_HYPJE Thiamin diphosphate-binding protein OS=Trichoderma reesei RUT C-30 GN=M419DRAFT_80066 PE=3 SV=1	PF02775/6.0E-21/Thiamine pyrophosphate enzyme, C-terminal TPP binding domain	molecular_function:GO:0003824//catalytic activity;GO:0000287//magnesium ion binding;GO:0030976//thiamine pyrophosphate binding;	MER0005389
WH_10001732	P37302/6e-141/APE3_YEAST Aminopeptidase Y OS=Saccharomyces cerevisiae (strain ATCC 204508 / S288c) GN=APE3 PE=1 SV=1	tre:TRIREDRAFT_81070/0.0/aminopeptidase; K01264 aminopeptidase Y [EC:3.4.11.15]	YBR286w/8e-141/---	G9NC25/0.0/G9NC25_HYPVG Peptide hydrolase OS=Hypocrea virens (strain Gv29-8 / FGSC 10586) GN=TRIVIDRAFT_74747 PE=3 SV=1	PF04389/3.4E-36/Peptidase family M28	biological_process:GO:0006508//proteolysis;cellular_component:GO:0000324//fungal-type vacuole;molecular_function:GO:0004177//aminopeptidase activity;GO:0046872//metal ion binding;	MER0193226
WH_10001751	O35920/7e-35/CAN9_RAT Calpain-9 OS=Rattus norvegicus GN=Capn9 PE=2 SV=2	NA	NA	A0A0M9VWJ4/0.0/A0A0M9VWJ4_9HYPO Calpain-9 OS=Escovopsis weberi GN=ESCO_001445 PE=4 SV=1	PF00648/7.0E-59/Calpain family cysteine protease	biological_process:GO:0006508//proteolysis;cellular_component:GO:0005622//intracellular;molecular_function:GO:0004198//calcium-dependent cysteine-type endopeptidase activity;	MER0348145
WH_10001844	B0YAX5/0.0/MAP23_ASPFC Methionine aminopeptidase 2-3 OS=Neosartorya fumigata (strain CEA10 / CBS 144.89 / FGSC A1163) GN=AFUB_086160 PE=3 SV=2	maj:MAA_08355/0.0/methionine aminopeptidase; K01265 methionyl aminopeptidase [EC:3.4.11.18]	SPBC14C8.03/2e-153/---	A0A0D9Q2D3/0.0/A0A0D9Q2D3_METAN Methionine aminopeptidase 2 OS=Metarhizium anisopliae BRIP 53284 GN=H633G_03666 PE=3 SV=1	PF00557/1.7E-37/Metallopeptidase family M24	biological_process:GO:0070084//protein initiator methionine removal;GO:0006508//proteolysis;cellular_component:GO:0005737//cytoplasm;molecular_function:GO:0070006//metalloaminopeptidase activity;GO:0046872//metal ion binding;	MER0087613
WH_10001845	O59730/1e-143/MAP1_SCHPO Methionine aminopeptidase 1 OS=Schizosaccharomyces pombe (strain 972 / ATCC 24843) GN=fma1 PE=1 SV=1	aor:AOR_1_1356094/0.0/AO090113000045; methionine aminopeptidase 1; K01265 methionyl aminopeptidase [EC:3.4.11.18]	SPBC3E7.10/5e-144/---	A0A0L0N2I9/0.0/A0A0L0N2I9_9HYPO Methionine aminopeptidase 1 (Fragment) OS=Tolypocladium ophioglossoides CBS 100239 GN=TOPH_07107 PE=3 SV=1	PF00557/1.4E-45/Metallopeptidase family M24	biological_process:GO:0006508//proteolysis;molecular_function:GO:0004177//aminopeptidase activity;GO:0008235//metalloexopeptidase activity;	MER0395005
WH_10001861	Q40153/4e-83/LE14B_LITER LEC14B protein OS=Lithospermum erythrorhizon PE=2 SV=1	maj:MAA_03743/0.0/WD repeat protein; K11801 WD repeat-containing protein 23	all0438_2/3e-12/---	A0A0F9XKI8/0.0/A0A0F9XKI8_TRIHA Uncharacterized protein OS=Trichoderma harzianum GN=THAR02_06971 PE=4 SV=1	PF00400/0.0036/WD domain, G-beta repeat	NA	MER1006702
WH_10001905	Q54P77/2e-76/4CL1_DICDI Probable 4-coumarate--CoA ligase 1 OS=Dictyostelium discoideum GN=4cl1 PE=3 SV=1	afm:AFUA_1G13110/6e-62/4-coumarate-CoA ligase (EC:6.2.1.12); K01904 4-coumarate--CoA ligase [EC:6.2.1.12]	AF0089/1e-60/---	G9P3C2/0.0/G9P3C2_HYPAI Uncharacterized protein OS=Hypocrea atroviridis (strain ATCC 20476 / IMI 206040) GN=TRIATDRAFT_34684 PE=4 SV=1	PF13193/8.0E-14/AMP-binding enzyme C-terminal domain	biological_process:GO:0008152//metabolic process;molecular_function:GO:0016874//ligase activity;	MER0507944
WH_10001906	C4YMJ3/9e-47/CARP2_CANAW Candidapepsin-2 OS=Candida albicans (strain WO-1) GN=SAP2 PE=1 SV=1	cal:CaO19.3708/2e-44/SAP2; secretory aspartyl proteinase SAP2p; K06005 candidapepsin [EC:3.4.23.24]	NA	G9MR65/0.0/G9MR65_HYPVG Uncharacterized protein OS=Hypocrea virens (strain Gv29-8 / FGSC 10586) GN=TRIVIDRAFT_71270 PE=3 SV=1	PF00026/2.5E-56/Eukaryotic aspartyl protease	molecular_function:GO:0008233//peptidase activity;	MER0383643
WH_10001929	Q01520/0.0/EF1A_PODAS Elongation factor 1-alpha OS=Podospora anserina GN=TEF PE=3 SV=1	tre:TRIREDRAFT_46958/0.0/tef1a; translation elongation factor 1a; K03231 elongation factor 1-alpha	SPBC839.15c/0.0/---	A0A0C5QAZ1/0.0/A0A0C5QAZ1_EPIAO Elongation factor 1-alpha OS=Epichloe aotearoae GN=tefA PE=3 SV=1	PF03143/4.4E-41/Elongation factor Tu C-terminal domain	biological_process:GO:0006414//translational elongation;cellular_component:GO:0005737//cytoplasm;molecular_function:GO:0005525//GTP binding;GO:0003924//GTPase activity;GO:0003746//translation elongation factor activity;	MER0994172
WH_10002002	Q02753/1e-61/RL21A_YEAST 60S ribosomal protein L21-A OS=Saccharomyces cerevisiae (strain ATCC 204508 / S288c) GN=RPL21A PE=1 SV=1	maw:MAC_05354/1e-85/60S ribosomal protein L21; K02889 large subunit ribosomal protein L21e	YBR191w/7e-62/---	G9P3K0/7e-86/G9P3K0_HYPAI Uncharacterized protein OS=Hypocrea atroviridis (strain ATCC 20476 / IMI 206040) GN=TRIATDRAFT_258285 PE=4 SV=1	PF01157/4.9E-35/Ribosomal protein L21e	biological_process:GO:0006412//translation;cellular_component:GO:0005840//ribosome;molecular_function:GO:0003735//structural constituent of ribosome;	MER0562530
WH_10002064	NA	cmt:CCM_03804/1e-10/ATP dependent RNA helicase (Dhh1), putative; K12614 ATP-dependent RNA helicase DDX6/DHH1 [EC:3.6.4.13]	NA	W9J7A7/1e-65/W9J7A7_FUSOX Uncharacterized protein OS=Fusarium oxysporum Fo47 GN=FOZG_18382 PE=4 SV=1	NA	NA	MER0698808
WH_10002082	Q92353/6e-139/UBP6_SCHPO Ubiquitin carboxyl-terminal hydrolase 6 OS=Schizosaccharomyces pombe (strain 972 / ATCC 24843) GN=ubp6 PE=1 SV=2	maj:MAA_09297/0.0/ubiquitin hydrolase; K11843 ubiquitin carboxyl-terminal hydrolase 14 [EC:3.4.19.12]	SPCC1494.05c/1e-06/---	A0A0D9NJ33/0.0/A0A0D9NJ33_METAN Ubiquitin carboxyl-terminal hydrolase OS=Metarhizium anisopliae BRIP 53293 GN=H634G_10715 PE=4 SV=1	PF00240/2.2E-11/Ubiquitin family	biological_process:GO:0016579//protein deubiquitination;GO:1901799//negative regulation of proteasomal protein catabolic process;GO:0006511//ubiquitin-dependent protein catabolic process;cellular_component:GO:0005838//proteasome regulatory particle;GO:0005654//nucleoplasm;molecular_function:GO:0004843//ubiquitin-specific protease activity;	MER0293634
WH_10002192	P35207/0.0/SKI2_YEAST Antiviral helicase SKI2 OS=Saccharomyces cerevisiae (strain ATCC 204508 / S288c) GN=SKI2 PE=1 SV=2	maj:MAA_08786/0.0/ATP-dependent RNA helicase DOB1; K12599 antiviral helicase SKI2 [EC:3.6.4.-]	SPCC550.03c/0.0/---	A0A0F9XC37/0.0/A0A0F9XC37_TRIHA Uncharacterized protein OS=Trichoderma harzianum GN=THAR02_05766 PE=4 SV=1	PF00270/1.5E-17/DEAD/DEAH box helicase	biological_process:GO:0070481//nuclear-transcribed mRNA catabolic process, non-stop decay;GO:0070478//nuclear-transcribed mRNA catabolic process, 3'-5' exonucleolytic nonsense-mediated decay;cellular_component:GO:0055087//Ski complex;molecular_function:GO:0005524//ATP binding;GO:0003724//RNA helicase activity;GO:0003723//RNA binding;	MER0263037
WH_10002217	P36616/2e-164/DSK1_SCHPO Protein kinase dsk1 OS=Schizosaccharomyces pombe (strain 972 / ATCC 24843) GN=dsk1 PE=3 SV=2	fgr:FGSG_02795/0.0/kinase dsk1; K08832 serine/threonine-protein kinase SRPK3 [EC:2.7.11.1]	Cgl0042/5e-10/---	A0A0J9W5A8/0.0/A0A0J9W5A8_FUSO4 CMGC/SRPK protein kinase OS=Fusarium oxysporum f. sp. lycopersici (strain 4287 / CBS 123668 / FGSC 9935 / NRRL 34936) GN=FOXG_22101 PE=4 SV=1	PF00069/6.6E-15/Protein kinase domain	biological_process:GO:0006468//protein phosphorylation;molecular_function:GO:0005524//ATP binding;GO:0004674//protein serine/threonine kinase activity;	MER0636699
WH_10002270	Q09860/9e-172/SYC_SCHPO Probable cysteine--tRNA ligase OS=Schizosaccharomyces pombe (strain 972 / ATCC 24843) GN=SPAC29E6.06c PE=3 SV=1	maw:MAC_07879/0.0/cysteinyl-tRNA synthetase; K01883 cysteinyl-tRNA synthetase [EC:6.1.1.16]	SPAC29E6.06c/5e-172/---	A0A024SCH0/0.0/A0A024SCH0_HYPJE Cysteinyl-tRNA synthetase OS=Trichoderma reesei RUT C-30 GN=M419DRAFT_129182 PE=3 SV=1	PF01406/9.6E-113/tRNA synthetases class I (C) catalytic domain	biological_process:GO:0006423//cysteinyl-tRNA aminoacylation;molecular_function:GO:0004817//cysteine-tRNA ligase activity;GO:0005524//ATP binding;	MER0931715
WH_10002292	P37254/7e-86/PABS_YEAST Aminodeoxychorismate synthase OS=Saccharomyces cerevisiae (strain ATCC 204508 / S288c) GN=ABZ1 PE=1 SV=4	maw:MAC_06724/0.0/hypercellular protein HypA; K20306 trafficking protein particle complex subunit 9	YNR033w_2/4e-62/---	A0A024SCI9/0.0/A0A024SCI9_HYPJE Aminodeoxychorismate synthase OS=Trichoderma reesei RUT C-30 GN=M419DRAFT_129207 PE=4 SV=1	PF04715/1.3E-11/Anthranilate synthase component I, N terminal region	biological_process:GO:0009058//biosynthetic process;molecular_function:GO:0016833//oxo-acid-lyase activity;	MER0442879
WH_10002293	O14251/3e-43/TR120_SCHPO Transport protein particle subunit trs120 OS=Schizosaccharomyces pombe (strain 972 / ATCC 24843) GN=trs120 PE=3 SV=1	tre:TRIREDRAFT_106331/0.0/cis-Golgi transport protein particle complex subunit; K20306 trafficking protein particle complex subunit 9	NA	G9MH61/0.0/G9MH61_HYPVG Uncharacterized protein OS=Hypocrea virens (strain Gv29-8 / FGSC 10586) GN=TRIVIDRAFT_142467 PE=4 SV=1	PF08626/0.0/Transport protein Trs120 or TRAPPC9, TRAPP II complex subunit	NA	MER0438474
WH_10002298	O14250/1e-90/PSA6_SCHPO Probable proteasome subunit alpha type-6 OS=Schizosaccharomyces pombe (strain 972 / ATCC 24843) GN=SPAC6G10.04c PE=3 SV=1	fgr:FGSG_05222/2e-143/proteasome subunit alpha type 1; K02725 20S proteasome subunit alpha 6 [EC:3.4.25.1]	SPAC6G10.04c/8e-91/---	A0A0B2X289/2e-146/A0A0B2X289_9HYPO Proteasome subunit alpha type OS=Metarhizium album ARSEF 1941 GN=MAM_02282 PE=3 SV=1	PF10584/5.2E-10/Proteasome subunit A N-terminal signature	biological_process:GO:0006511//ubiquitin-dependent protein catabolic process;cellular_component:GO:0005737//cytoplasm;GO:0019773//proteasome core complex, alpha-subunit complex;GO:0005634//nucleus;molecular_function:GO:0004298//threonine-type endopeptidase activity;	MER1088631
WH_10002326	Q6ICB0/2e-30/DESI1_HUMAN Desumoylating isopeptidase 1 OS=Homo sapiens GN=DESI1 PE=1 SV=1	adl:AURDEDRAFT_30636/2e-12/thioredoxin-like protein; K03671 thioredoxin 1	SPAC7D4.07c/2e-11/---	A0A0F9ZTR9/0.0/A0A0F9ZTR9_TRIHA Uncharacterized protein OS=Trichoderma harzianum GN=THAR02_04325 PE=4 SV=1	PF00085/7.6E-15/Thioredoxin	biological_process:GO:0045454//cell redox homeostasis;cellular_component:GO:0005623//cell;	MER0324033
WH_10002365	Q8NKB6/1e-33/OPSB_ASPOR Probable aspartic-type endopeptidase opsB OS=Aspergillus oryzae (strain ATCC 42149 / RIB 40) GN=opsB PE=2 SV=1	pbn:PADG_12056/2e-37/PADG_06206, PADG_06207; replication factor C subunit 4; K10755 replication factor C subunit 2/4	NA	A0A0G0A871/0.0/A0A0G0A871_TRIHA Uncharacterized protein OS=Trichoderma harzianum GN=THAR02_06594 PE=4 SV=1	PF00026/7.4E-56/Eukaryotic aspartyl protease	NA	MER0383625
WH_10002368	P53871/1e-106/DUG3_YEAST Probable glutamine amidotransferase DUG3 OS=Saccharomyces cerevisiae (strain ATCC 204508 / S288c) GN=DUG3 PE=1 SV=1	maj:MAA_01517/0.0/glutamine amidotransferase class-II protein; K18802 glutamine amidotransferase	YNL191w/7e-107/---	G9P8I1/0.0/G9P8I1_HYPAI Glutamine amidotransferase OS=Hypocrea atroviridis (strain ATCC 20476 / IMI 206040) GN=TRIATDRAFT_84459 PE=4 SV=1	PF13230/2.2E-14/Glutamine amidotransferases class-II	biological_process:GO:0006751//glutathione catabolic process;GO:0006508//proteolysis;GO:0006541//glutamine metabolic process;cellular_component:GO:0005737//cytoplasm;molecular_function:GO:0016740//transferase activity;GO:0008242//omega peptidase activity;	MER0064146
WH_10002380	P14904/5e-128/AMPL_YEAST Vacuolar aminopeptidase 1 OS=Saccharomyces cerevisiae (strain ATCC 204508 / S288c) GN=APE1 PE=1 SV=2	tre:TRIREDRAFT_47127/0.0/peptidase M18-like protein; K01268 aminopeptidase I [EC:3.4.11.22]	YKL103c/3e-128/---	A0A0F9XDK8/0.0/A0A0F9XDK8_TRIHA Uncharacterized protein OS=Trichoderma harzianum GN=THAR02_04741 PE=4 SV=1	PF02127/1.7E-128/Aminopeptidase I zinc metalloprotease (M18)	biological_process:GO:0006508//proteolysis;molecular_function:GO:0008270//zinc ion binding;GO:0004177//aminopeptidase activity;GO:0008237//metallopeptidase activity;	MER0289739
WH_10002391	Q4WEH7/0.0/PRP45_ASPFU Pre-mRNA-processing protein 45 OS=Neosartorya fumigata (strain ATCC MYA-4609 / Af293 / CBS 101355 / FGSC A1100) GN=prp45 PE=3 SV=1	fgr:FGSG_06116/0.0/pre-mRNA splicing factor prp45; K06063 SNW domain-containing protein 1	NA	A0A0F9XDK0/0.0/A0A0F9XDK0_TRIHA Pre-mRNA splicing factor prp45 OS=Trichoderma harzianum GN=THAR02_04721 PE=4 SV=1	PF02731/2.8E-69/SKIP/SNW domain	biological_process:GO:0000350//generation of catalytic spliceosome for second transesterification step;GO:0045292//mRNA cis splicing, via spliceosome;cellular_component:GO:0071006//U2-type catalytic step 1 spliceosome;GO:0044732//mitotic spindle pole body;GO:0071014//post-mRNA release spliceosomal complex;GO:0071007//U2-type catalytic step 2 spliceosome;GO:0000974//Prp19 complex;	MER0712352
WH_10002392	O13770/5e-56/YE98_SCHPO Uncharacterized membrane protein C17A5.08 OS=Schizosaccharomyces pombe (strain 972 / ATCC 24843) GN=SPAC17A5.08 PE=3 SV=1	ago:AGOS_ADR026W/2e-27/ADR026Wp; K14825 p24 family protein gamma-2	NA	G9MHG9/2e-141/G9MHG9_HYPVG Uncharacterized protein OS=Hypocrea virens (strain Gv29-8 / FGSC 10586) GN=TRIVIDRAFT_35707 PE=3 SV=1	PF01105/1.7E-45/emp24/gp25L/p24 family/GOLD	biological_process:GO:0006810//transport;cellular_component:GO:0016021//integral component of membrane;	MER0713440
WH_10002396	NA	afm:AFUA_2G16580/1e-39/alpha/beta superfamily hydrolase; K06889 uncharacterized protein	Z2442/7e-78/---	A0A0A2KZN1/9e-145/A0A0A2KZN1_PENEN Uncharacterized protein OS=Penicillium expansum GN=PEX1_060980 PE=4 SV=1	PF12695/1.8E-17/Alpha/beta hydrolase family	biological_process:GO:0008152//metabolic process;molecular_function:GO:0016747//transferase activity, transferring acyl groups other than amino-acyl groups;GO:0016787//hydrolase activity;	MER1020855
WH_10005715	NA	NA	PAB0090/2e-102/---	G9MY00/0.0/G9MY00_HYPVG Uncharacterized protein OS=Hypocrea virens (strain Gv29-8 / FGSC 10586) GN=TRIVIDRAFT_49793 PE=4 SV=1	PF07969/7.3E-31/Amidohydrolase family	molecular_function:GO:0016810//hydrolase activity, acting on carbon-nitrogen (but not peptide) bonds;	MER0859648
WH_10005718	NA	NA	NA	A0A0D2YDR5/0.0/A0A0D2YDR5_FUSO4 Uncharacterized protein OS=Fusarium oxysporum f. sp. lycopersici (strain 4287 / CBS 123668 / FGSC 9935 / NRRL 34936) GN=FOXG_15031 PE=4 SV=1	PF00648/2.0E-15/Calpain family cysteine protease	NA	MER0295881
WH_10005741	C5FW30/6e-140/SPCA_ARTOC Carboxypeptidase S1 homolog A OS=Arthroderma otae (strain ATCC MYA-4605 / CBS 113480) GN=SCPA PE=3 SV=1	afm:AFUA_5G07330/2e-144/carboxypeptidase S1 (EC:3.4.16.6); K01288 carboxypeptidase D [EC:3.4.16.6]	SPAC19G12.10c_2/9e-28/---	G0RVE6/0.0/G0RVE6_HYPJQ Serine carboxypeptidase OS=Hypocrea jecorina (strain QM6a) GN=TRIREDRAFT_69489 PE=4 SV=1	PF00450/2.9E-56/Serine carboxypeptidase	molecular_function:GO:0004180//carboxypeptidase activity;	MER0349865
WH_10005792	Q09686/1e-44/YA14_SCHPO Putative glutamine amidotransferase-like protein C13C5.04 OS=Schizosaccharomyces pombe (strain 972 / ATCC 24843) GN=SPAC13C5.04 PE=3 SV=1	mgr:MGG_08802/2e-99/GMP synthase; K01951 GMP synthase (glutamine-hydrolysing) [EC:6.3.5.2]	SPAC13C5.04/7e-45/---	A0A0B4F244/3e-143/A0A0B4F244_METAN Glutamine amidotransferase type 1 (Fragment) OS=Metarhizium anisopliae ARSEF 549 GN=MAN_10358 PE=4 SV=1	PF00117/2.4E-11/Glutamine amidotransferase class-I	biological_process:GO:0006541//glutamine metabolic process;molecular_function:GO:0016740//transferase activity;	MER0438484
WH_10005835	Q9Y875/0.0/MET2_EMENI Homoserine O-acetyltransferase OS=Emericella nidulans (strain FGSC A4 / ATCC 38163 / CBS 112.46 / NRRL 194 / M139) GN=metE PE=3 SV=1	tre:TRIREDRAFT_123633/0.0/homoserine o-acetyltransferase; K00641 homoserine O-acetyltransferase [EC:2.3.1.31]	SPBC56F2.11/1e-162/---	G9MXH9/0.0/G9MXH9_HYPVG Uncharacterized protein OS=Hypocrea virens (strain Gv29-8 / FGSC 10586) GN=TRIVIDRAFT_50363 PE=4 SV=1	PF00561/8.0E-47/alpha/beta hydrolase fold	biological_process:GO:0009086//methionine biosynthetic process;cellular_component:GO:0005737//cytoplasm;molecular_function:GO:0004414//homoserine O-acetyltransferase activity;	MER0212961
WH_10005842	Q59WH0/1e-132/ADA2_CANAL Transcriptional adapter 2 OS=Candida albicans (strain SC5314 / ATCC MYA-2876) GN=ADA2 PE=3 SV=1	tre:TRIREDRAFT_123619/0.0/ada2; transcriptional adaptor-like protein; K11314 transcriptional adapter 2-alpha	YDR448w/2e-120/---	A0A0F9XAY4/0.0/A0A0F9XAY4_TRIHA Transcriptional adapter 2-alpha OS=Trichoderma harzianum GN=THAR02_10023 PE=4 SV=1	PF00249/4.6E-8/Myb-like DNA-binding domain	biological_process:GO:0016568//chromatin modification;GO:0035066//positive regulation of histone acetylation;GO:0071470//cellular response to osmotic stress;GO:0010520//regulation of reciprocal meiotic recombination;GO:0000183//chromatin silencing at rDNA;GO:0006357//regulation of transcription from RNA polymerase II promoter;GO:0006348//chromatin silencing at telomere;cellular_component:GO:00056…	MER0817517
WH_10005885	A6SDT7/0.0/MCA1_BOTFB Metacaspase-1 OS=Botryotinia fuckeliana (strain B05.10) GN=casA PE=3 SV=1	pte:PTT_14335/2e-08/hypothetical protein; K17095 annexin A7/11	XF2779_3/8e-10/---	A0A0F9ZQN8/0.0/A0A0F9ZQN8_TRIHA Uncharacterized protein OS=Trichoderma harzianum GN=THAR02_05285 PE=4 SV=1	PF00656/1.5E-61/Caspase domain	NA	MER0318130
WH_10006001	Q4IJM4/0.0/CSN5_GIBZE COP9 signalosome complex subunit 5 OS=Gibberella zeae (strain PH-1 / ATCC MYA-4620 / FGSC 9075 / NRRL 31084) GN=RRI1 PE=3 SV=1	tre:TRIREDRAFT_62003/0.0/signaling protein; K09613 COP9 signalosome complex subunit 5 [EC:3.4.-.-]	SPAC1687.13c/6e-79/---	A0A0F9XBB7/0.0/A0A0F9XBB7_TRIHA COP9 signalosome complex subunit 5 OS=Trichoderma harzianum GN=THAR02_05395 PE=4 SV=1	PF01398/4.5E-30/JAB1/Mov34/MPN/PAD-1 ubiquitin protease	NA	MER0317231
WH_10006023	P23955/0.0/MPPA_NEUCR Mitochondrial-processing peptidase subunit alpha OS=Neurospora crassa (strain ATCC 24698 / 74-OR23-1A / CBS 708.71 / DSM 1257 / FGSC 987) GN=mpp PE=1 SV=2	maj:MAA_08909/0.0/mitochondrial processing peptidase alpha subunit; K01412 mitochondrial-processing peptidase subunit alpha [EC:3.4.24.64]	YHR024c/3e-138/---	A0A0F9XFF2/0.0/A0A0F9XFF2_TRIHA Mitochondrial-processing peptidase alpha subunit OS=Trichoderma harzianum GN=THAR02_08525 PE=3 SV=1	PF05193/3.7E-53/Peptidase M16 inactive domain	biological_process:GO:0006627//protein processing involved in protein targeting to mitochondrion;cellular_component:GO:0017087//mitochondrial processing peptidase complex;molecular_function:GO:0046872//metal ion binding;GO:0004222//metalloendopeptidase activity;	MER0391578
WH_10006041	P19115/5e-87/RS14_NEUCR 40S ribosomal protein S14 OS=Neurospora crassa (strain ATCC 24698 / 74-OR23-1A / CBS 708.71 / DSM 1257 / FGSC 987) GN=rps-14 PE=3 SV=2	tre:TRIREDRAFT_121906/2e-104/rps14; ribosomal protein S14, S11 family; K02955 small subunit ribosomal protein S14e	YCR031c/8e-71/---	A0A0L9SX43/5e-103/A0A0L9SX43_9HYPO Uncharacterized protein OS=Ophiocordyceps unilateralis GN=XA68_6970 PE=3 SV=1	PF00411/2.1E-46/Ribosomal protein S11	biological_process:GO:0006412//translation;cellular_component:GO:0005840//ribosome;molecular_function:GO:0003735//structural constituent of ribosome;	MER0311011
WH_10006045	Q99PV0/0.0/PRP8_MOUSE Pre-mRNA-processing-splicing factor 8 OS=Mus musculus GN=Prpf8 PE=1 SV=2	fgr:FGSG_02536/0.0/pre-mRNA-processing-splicing factor 8; K12856 pre-mRNA-processing factor 8	SPAC4F8.12c/0.0/---	G9N6B1/0.0/G9N6B1_HYPVG Uncharacterized protein OS=Hypocrea virens (strain Gv29-8 / FGSC 10586) GN=TRIVIDRAFT_231919 PE=4 SV=1	PF10597/1.5E-70/U5-snRNA binding site 2 of PrP8	biological_process:GO:0000389//mRNA 3'-splice site recognition;GO:0000350//generation of catalytic spliceosome for second transesterification step;GO:0000244//spliceosomal tri-snRNP complex assembly;cellular_component:GO:0005681//spliceosomal complex;GO:0005682//U5 snRNP;GO:0046540//U4/U6 x U5 tri-snRNP complex;molecular_function:GO:0030623//U5 snRNA binding;GO:0030619//U1 snRNA binding;GO:001707…	MER0295516
WH_10006051	E9F9J8/0.0/AMPP2_METRA Probable Xaa-Pro aminopeptidase MAA_08947 OS=Metarhizium robertsii (strain ARSEF 23 / ATCC MYA-3075) GN=MAA_08947 PE=3 SV=2	maj:MAA_08947/0.0/Xaa-Pro dipeptidase; K14213 Xaa-Pro dipeptidase [EC:3.4.13.9]	YFR006w/1e-77/---	A0A024RWQ4/0.0/A0A024RWQ4_HYPJE Xaa-Pro dipeptidase OS=Trichoderma reesei RUT C-30 GN=M419DRAFT_39543 PE=3 SV=1	PF00557/8.1E-61/Metallopeptidase family M24	biological_process:GO:0006508//proteolysis;molecular_function:GO:0004177//aminopeptidase activity;GO:0030145//manganese ion binding;	MER0480584
WH_10006085	P51997/4e-55/RL25_PUCGR 60S ribosomal protein L25 OS=Puccinia graminis PE=2 SV=2	cmt:CCM_05839/6e-88/60S ribosomal protein L23; K02893 large subunit ribosomal protein L23Ae	SPBC106.18/7e-53/---	A0A0N0RSS6/9e-96/A0A0N0RSS6_9HYPO 60S ribosomal protein L25 OS=Escovopsis weberi GN=ESCO_004593 PE=4 SV=1	PF00276/6.4E-16/Ribosomal protein L23	biological_process:GO:0006412//translation;cellular_component:GO:0005840//ribosome;molecular_function:GO:0000166//nucleotide binding;GO:0003735//structural constituent of ribosome;	MER0325276
WH_10006097	O94448/2e-46/RCE1_SCHPO Probable CAAX prenyl protease 2 OS=Schizosaccharomyces pombe (strain 972 / ATCC 24843) GN=SPAC1687.02 PE=3 SV=1	tre:TRIREDRAFT_124222/1e-157/CaaX-protease; K08658 prenyl protein peptidase [EC:3.4.22.-]	NA	A0A0G0AEI3/2e-161/A0A0G0AEI3_TRIHA Uncharacterized protein OS=Trichoderma harzianum GN=THAR02_04453 PE=4 SV=1	PF02517/2.9E-15/CAAX protease self-immunity	biological_process:GO:0006508//proteolysis;cellular_component:GO:0016021//integral component of membrane;GO:0005783//endoplasmic reticulum;molecular_function:GO:0008233//peptidase activity;	MER0313871
WH_10006100	C7Z9Z7/0.0/AMPP1_NECH7 Probable Xaa-Pro aminopeptidase P OS=Nectria haematococca (strain 77-13-4 / ATCC MYA-4622 / FGSC 9596 / MPVI) GN=AMPP PE=3 SV=1	tre:TRIREDRAFT_82452/0.0/X-Prolyl aminopeptidase; K01262 Xaa-Pro aminopeptidase [EC:3.4.11.9]	YLL029w/1e-178/---	G9MXA2/0.0/G9MXA2_HYPVG Uncharacterized protein OS=Hypocrea virens (strain Gv29-8 / FGSC 10586) GN=TRIVIDRAFT_90861 PE=3 SV=1	PF01321/4.2E-12/Creatinase/Prolidase N-terminal domain	biological_process:GO:0006508//proteolysis;cellular_component:GO:0005634//nucleus;GO:0005829//cytosol;molecular_function:GO:0046872//metal ion binding;GO:0004177//aminopeptidase activity;	MER0481479
WH_10006101	C7Z9Z4/4e-90/MTND_NECH7 1,2-dihydroxy-3-keto-5-methylthiopentene dioxygenase OS=Nectria haematococca (strain 77-13-4 / ATCC MYA-4622 / FGSC 9596 / MPVI) GN=ADI1 PE=3 SV=1	tre:TRIREDRAFT_124187/5e-161/ER membrane protein; K13989 Derlin-2/3	SPBC887.01/7e-48/---	G9MX96/4e-161/G9MX96_HYPVG Uncharacterized protein OS=Hypocrea virens (strain Gv29-8 / FGSC 10586) GN=TRIVIDRAFT_70034 PE=4 SV=1	PF03079/1.4E-44/ARD/ARD' family	biological_process:GO:0008152//metabolic process;cellular_component:GO:0016021//integral component of membrane;GO:0005789//endoplasmic reticulum membrane;molecular_function:GO:0016853//isomerase activity;	MER0126064
WH_10006149	Q9C2Y6/5e-96/KAPS_SACPS Adenylyl-sulfate kinase OS=Saccharomyces pastorianus GN=MET14 PE=3 SV=1	maj:MAA_00215/0.0/thioesterase; K00860 adenylylsulfate kinase [EC:2.7.1.25]	YKL001c/1e-94/---	A0A0B7KEL4/0.0/A0A0B7KEL4_BIOOC Adenylyl-sulfate kinase OS=Bionectria ochroleuca GN=BN869_000011582_1 PE=3 SV=1	PF03061/1.1E-9/Thioesterase superfamily	biological_process:GO:0016310//phosphorylation;GO:0000103//sulfate assimilation;cellular_component:GO:0016021//integral component of membrane;molecular_function:GO:0004020//adenylylsulfate kinase activity;GO:0005524//ATP binding;	MER0697154
WH_10006199	Q9USX4/6e-47/RL33A_SCHPO 60S ribosomal protein L33-A OS=Schizosaccharomyces pombe (strain 972 / ATCC 24843) GN=rpl35b PE=3 SV=2	maw:MAC_07519/4e-63/60S ribosomal protein L33; K02917 large subunit ribosomal protein L35Ae	YOR234c/3e-46/---	A0A0B7KME3/4e-63/A0A0B7KME3_BIOOC Uncharacterized protein OS=Bionectria ochroleuca GN=BN869_000011959_1 PE=4 SV=1	PF01247/4.5E-38/Ribosomal protein L35Ae	biological_process:GO:0006412//translation;cellular_component:GO:0005840//ribosome;molecular_function:GO:0003735//structural constituent of ribosome;	MER0511142
WH_10006221	P00908/0.0/TRPG_NEUCR Multifunctional tryptophan biosynthesis protein OS=Neurospora crassa (strain ATCC 24698 / 74-OR23-1A / CBS 708.71 / DSM 1257 / FGSC 987) GN=trp-1 PE=3 SV=2	maw:MAC_04992/0.0/trifunctional tryptophan biosynthesis enzyme; K13501 anthranilate synthase / indole-3-glycerol phosphate synthase / phosphoribosylanthranilate isomerase [EC:4.1.3.27 4.1.1.48 5.3.1.24]	SPBC1539.09c_2/2e-101/---	G9N3B1/0.0/G9N3B1_HYPVG Multifunctional tryptophan biosynthesis protein OS=Hypocrea virens (strain Gv29-8 / FGSC 10586) GN=TRIVIDRAFT_43682 PE=3 SV=1	PF00117/1.3E-45/Glutamine amidotransferase class-I	biological_process:GO:0008652//cellular amino acid biosynthetic process;GO:0000162//tryptophan biosynthetic process;GO:0006541//glutamine metabolic process;molecular_function:GO:0004049//anthranilate synthase activity;GO:0004425//indole-3-glycerol-phosphate synthase activity;GO:0016740//transferase activity;GO:0004640//phosphoribosylanthranilate isomerase activity;	MER0435630
WH_10006250	P87215/1e-82/DIMI_SCHPO Mitosis protein dim1 OS=Schizosaccharomyces pombe (strain 972 / ATCC 24843) GN=dim1 PE=1 SV=1	nfi:NFIA_065000/1e-95/pre-mRNA splicing factor Dim1; K12859 U5 snRNP protein, DIM1 family	ECU02g1270/4e-19/---	D2DUJ4/5e-101/D2DUJ4_HYPVI Thioredoxin-like protein OS=Hypocrea virens GN=Dim1 PE=4 SV=1	PF02966/2.9E-69/Mitosis protein DIM1	biological_process:GO:0000398//mRNA splicing, via spliceosome;cellular_component:GO:0005681//spliceosomal complex;	MER1096850
WH_10006265	P23724/8e-89/PSB6_YEAST Proteasome subunit beta type-6 OS=Saccharomyces cerevisiae (strain ATCC 204508 / S288c) GN=PRE7 PE=1 SV=1	tre:TRIREDRAFT_78882/0.0/proteosome beta subunit protease; K02732 20S proteasome subunit beta 6 [EC:3.4.25.1]	YBL041w/4e-89/---	G9MG19/0.0/G9MG19_HYPVG Uncharacterized protein OS=Hypocrea virens (strain Gv29-8 / FGSC 10586) GN=TRIVIDRAFT_36186 PE=4 SV=1	PF00227/3.1E-28/Proteasome subunit	biological_process:GO:0043161//proteasome-mediated ubiquitin-dependent protein catabolic process;GO:0010499//proteasomal ubiquitin-independent protein catabolic process;cellular_component:GO:0005829//cytosol;GO:0019774//proteasome core complex, beta-subunit complex;GO:0005634//nucleus;molecular_function:GO:0004298//threonine-type endopeptidase activity;	MER1091629
WH_10006307	P14742/0.0/GFA1_YEAST Glutamine--fructose-6-phosphate aminotransferase [isomerizing] OS=Saccharomyces cerevisiae (strain ATCC 204508 / S288c) GN=GFA1 PE=1 SV=4	maw:MAC_04171/0.0/glutamine:fructose-6-phosphate amidotransferase; K00820 glucosamine--fructose-6-phosphate aminotransferase (isomerizing) [EC:2.6.1.16]	YKL104c/0.0/---	G9MFX3/0.0/G9MFX3_HYPVG Glucosamine-fructose-6-phosphate aminotransferase OS=Hypocrea virens (strain Gv29-8 / FGSC 10586) GN=TRIVIDRAFT_73779 PE=4 SV=1	PF01380/1.1E-25/SIS domain	biological_process:GO:0005975//carbohydrate metabolic process;GO:1901137//carbohydrate derivative biosynthetic process;molecular_function:GO:0004360//glutamine-fructose-6-phosphate transaminase (isomerizing) activity;GO:0030246//carbohydrate binding;	MER0455281
WH_10006308	P30657/2e-87/PSB7_YEAST Proteasome subunit beta type-7 OS=Saccharomyces cerevisiae (strain ATCC 204508 / S288c) GN=PRE4 PE=1 SV=1	tre:TRIREDRAFT_78925/6e-180/psb4; proteasome, subunit beta 4; K02736 20S proteasome subunit beta 7 [EC:3.4.25.1]	YFR050c/1e-87/---	G9MFX2/0.0/G9MFX2_HYPVG Proteasome subunit beta type OS=Hypocrea virens (strain Gv29-8 / FGSC 10586) GN=TRIVIDRAFT_86444 PE=3 SV=1	PF00227/2.7E-31/Proteasome subunit	biological_process:GO:0010499//proteasomal ubiquitin-independent protein catabolic process;GO:0043248//proteasome assembly;GO:0043161//proteasome-mediated ubiquitin-dependent protein catabolic process;cellular_component:GO:0034515//proteasome storage granule;GO:0005634//nucleus;GO:0019774//proteasome core complex, beta-subunit complex;molecular_function:GO:0004298//threonine-type endopeptidase ac…	MER1089630
WH_10006319	Q9UT24/0.0/BRR2_SCHPO Pre-mRNA-splicing factor brr2 OS=Schizosaccharomyces pombe (strain 972 / ATCC 24843) GN=brr2 PE=1 SV=1	maj:MAA_07215/0.0/pre-mRNA splicing helicase; K12854 pre-mRNA-splicing helicase BRR2 [EC:3.6.4.13]	SPAC9.03c/0.0/---	A0A0N0RTP2/0.0/A0A0N0RTP2_9HYPO Pre-mRNA-splicing factor brr2 OS=Escovopsis weberi GN=ESCO_006110 PE=4 SV=1	PF02889/1.9E-109/Sec63 Brl domain	biological_process:GO:0000388//spliceosome conformational change to release U4 (or U4atac) and U1 (or U11);cellular_component:GO:0005681//spliceosomal complex;GO:0005829//cytosol;GO:0005682//U5 snRNP;GO:0046540//U4/U6 x U5 tri-snRNP complex;molecular_function:GO:0004004//ATP-dependent RNA helicase activity;GO:0003676//nucleic acid binding;GO:0005524//ATP binding;	MER1002067
WH_10006322	Q2UFN0/0.0/GUAA_ASPOR GMP synthase [glutamine-hydrolyzing] OS=Aspergillus oryzae (strain ATCC 42149 / RIB 40) GN=gua1 PE=3 SV=1	afv:AFLA_137950/0.0/GMP synthase; K01951 GMP synthase (glutamine-hydrolysing) [EC:6.3.5.2]	YMR217w_2/2e-149/---	A0A0M9VU45/0.0/A0A0M9VU45_9HYPO GMP synthase OS=Escovopsis weberi GN=ESCO_000001 PE=4 SV=1	PF02540/5.2E-6/NAD synthase	biological_process:GO:0006541//glutamine metabolic process;GO:0006177//GMP biosynthetic process;cellular_component:GO:0005737//cytoplasm;molecular_function:GO:0003922//GMP synthase (glutamine-hydrolyzing) activity;GO:0016462//pyrophosphatase activity;GO:0005524//ATP binding;	MER0442673
WH_10006325	O94313/0.0/CARB_SCHPO Carbamoyl-phosphate synthase arginine-specific large chain OS=Schizosaccharomyces pombe (strain 972 / ATCC 24843) GN=arg4 PE=3 SV=1	tre:TRIREDRAFT_108459/0.0/carbamoyl-phosphate synthase, arginine-specific large chain; K01955 carbamoyl-phosphate synthase large subunit [EC:6.3.5.5]	SPBC215.08c/0.0/---	G9MFV1/0.0/G9MFV1_HYPVG Uncharacterized protein OS=Hypocrea virens (strain Gv29-8 / FGSC 10586) GN=TRIVIDRAFT_79758 PE=4 SV=1	PF02787/1.2E-37/Carbamoyl-phosphate synthetase large chain, oligomerisation domain	biological_process:GO:0006807//nitrogen compound metabolic process;molecular_function:GO:0046872//metal ion binding;GO:0003824//catalytic activity;GO:0005524//ATP binding;	MER0039454
WH_10006338	Q0CT11/0.0/CREB_ASPTN Probable ubiquitin carboxyl-terminal hydrolase creB OS=Aspergillus terreus (strain NIH 2624 / FGSC A1156) GN=creB PE=3 SV=2	tre:TRIREDRAFT_122405/0.0/creb; deubiquinating enzyme; K11872 ubiquitin carboxyl-terminal hydrolase 9/13 [EC:3.4.19.12]	YER144c/3e-24/---	A0A0F9X2C2/0.0/A0A0F9X2C2_TRIHA Ubiquitin thiolesterase OS=Trichoderma harzianum GN=THAR02_08520 PE=4 SV=1	PF00443/2.0E-48/Ubiquitin carboxyl-terminal hydrolase	biological_process:GO:0016579//protein deubiquitination;GO:0034613//cellular protein localization;GO:0006897//endocytosis;GO:0006511//ubiquitin-dependent protein catabolic process;cellular_component:GO:0005634//nucleus;GO:0005829//cytosol;GO:0051286//cell tip;GO:0032153//cell division site;molecular_function:GO:0036459//ubiquitinyl hydrolase activity;	MER0293843
WH_10006373	Q99002/9e-128/1433_TRIHA 14-3-3 protein homolog OS=Trichoderma harzianum PE=2 SV=1	maj:MAA_07273/6e-173/14-3-3 protein; K06630 14-3-3 protein epsilon	SPAC8E11.02c/1e-124/---	A0A0B7JS24/7e-175/A0A0B7JS24_BIOOC Uncharacterized protein OS=Bionectria ochroleuca GN=BN869_000001555_1 PE=4 SV=1	PF00244/5.7E-110/14-3-3 protein	molecular_function:GO:0019904//protein domain specific binding;	MER0769904
WH_10006378	P25451/3e-109/PSB3_YEAST Proteasome subunit beta type-3 OS=Saccharomyces cerevisiae (strain ATCC 204508 / S288c) GN=PUP3 PE=1 SV=1	tre:TRIREDRAFT_58125/7e-139/20S proteasome, beta subunit; K02735 20S proteasome subunit beta 3 [EC:3.4.25.1]	YER094c/2e-109/---	A0A0F9XDT9/5e-138/A0A0F9XDT9_TRIHA Proteasome component PUP3 OS=Trichoderma harzianum GN=THAR02_04660 PE=4 SV=1	PF00227/9.5E-37/Proteasome subunit	biological_process:GO:0010499//proteasomal ubiquitin-independent protein catabolic process;GO:0010950//positive regulation of endopeptidase activity;GO:0043161//proteasome-mediated ubiquitin-dependent protein catabolic process;cellular_component:GO:0005634//nucleus;GO:0005737//cytoplasm;GO:0019774//proteasome core complex, beta-subunit complex;molecular_function:GO:0061133//endopeptidase activato…	MER1090549
WH_10006446	P09805/9e-11/KTXA_KLULA Killer toxin subunits alpha/beta OS=Kluyveromyces lactis (strain ATCC 8585 / CBS 2359 / DSM 70799 / NBRC 1267 / NRRL Y-1140 / WM37) PE=1 SV=1	afm:AFUA_6G13720/1e-37/class V chitinase (EC:3.2.1.14); K01183 chitinase [EC:3.2.1.14]	NA	A0A084QVP3/2e-38/A0A084QVP3_9HYPO Uncharacterized protein OS=Stachybotrys chlorohalonata IBT 40285 GN=S40285_09128 PE=4 SV=1	NA	biological_process:GO:0006032//chitin catabolic process;GO:0005975//carbohydrate metabolic process;cellular_component:GO:0016021//integral component of membrane;molecular_function:GO:0008061//chitin binding;GO:0004568//chitinase activity;	MER0817801
WH_10006451	Q9USM7/1e-62/TIM23_SCHPO Mitochondrial import inner membrane translocase subunit tim23 OS=Schizosaccharomyces pombe (strain 972 / ATCC 24843) GN=tim23 PE=3 SV=1	maw:MAC_02502/3e-117/mitochondrial import inner membrane translocase subunit tim23; K17794 mitochondrial import inner membrane translocase subunit TIM23	SPCC16A11.09c/6e-63/---	G9N7X2/2e-128/G9N7X2_HYPVG Uncharacterized protein OS=Hypocrea virens (strain Gv29-8 / FGSC 10586) GN=TRIVIDRAFT_88386 PE=4 SV=1	PF02466/2.2E-24/Tim17/Tim22/Tim23/Pmp24 family	cellular_component:GO:0016021//integral component of membrane;	MER0710961
WH_10006474	Q2GZK0/0.0/EIF3H_CHAGB Eukaryotic translation initiation factor 3 subunit H OS=Chaetomium globosum (strain ATCC 6205 / CBS 148.51 / DSM 1962 / NBRC 6347 / NRRL 1970) GN=CHGG_05046 PE=3 SV=1	maj:MAA_03377/0.0/eukaryotic translation initiation factor 3 subunit H; K03247 translation initiation factor 3 subunit H	SPAC31G5.13/3e-08/---	A0A0L0NDP5/0.0/A0A0L0NDP5_9HYPO Eukaryotic translation initiation factor 3 subunit H OS=Tolypocladium ophioglossoides CBS 100239 GN=TOPH_03054 PE=3 SV=1	PF01398/1.2E-6/JAB1/Mov34/MPN/PAD-1 ubiquitin protease	biological_process:GO:0001731//formation of translation preinitiation complex;cellular_component:GO:0005852//eukaryotic translation initiation factor 3 complex;GO:0033290//eukaryotic 48S preinitiation complex;GO:0016282//eukaryotic 43S preinitiation complex;molecular_function:GO:0003743//translation initiation factor activity;	MER0317391
WH_10006483	E9ETL5/0.0/DAPB_METRA Probable dipeptidyl-aminopeptidase B OS=Metarhizium robertsii (strain ARSEF 23 / ATCC MYA-3075) GN=DAPB PE=3 SV=2	maj:MAA_03364/0.0/dipeptidyl aminopeptidase; K01282 dipeptidyl aminopeptidase [EC:3.4.14.-]	YHR028c/0.0/---	G9N897/0.0/G9N897_HYPVG Uncharacterized protein OS=Hypocrea virens (strain Gv29-8 / FGSC 10586) GN=TRIVIDRAFT_210592 PE=4 SV=1	PF00326/7.0E-54/Prolyl oligopeptidase family	biological_process:GO:0006508//proteolysis;cellular_component:GO:0016021//integral component of membrane;molecular_function:GO:0008236//serine-type peptidase activity;	MER0326221
WH_10006495	P38624/1e-92/PSB1_YEAST Proteasome subunit beta type-1 OS=Saccharomyces cerevisiae (strain ATCC 204508 / S288c) GN=PRE3 PE=1 SV=2	maw:MAC_07804/2e-135/proteasome component PRE3 precursor; K02738 20S proteasome subunit beta 1 [EC:3.4.25.1]	SPAC22D3.07/8e-21/---	A0A0M9VTE9/2e-134/A0A0M9VTE9_9HYPO Proteasome subunit beta type-1 OS=Escovopsis weberi GN=ESCO_001241 PE=4 SV=1	PF00227/1.5E-37/Proteasome subunit	biological_process:GO:0043161//proteasome-mediated ubiquitin-dependent protein catabolic process;GO:0010499//proteasomal ubiquitin-independent protein catabolic process;cellular_component:GO:0019774//proteasome core complex, beta-subunit complex;GO:0005634//nucleus;GO:0034515//proteasome storage granule;molecular_function:GO:0004298//threonine-type endopeptidase activity;	MER0470754
WH_10006525	P58371/0.0/SPM1_MAGO7 Subtilisin-like proteinase Spm1 OS=Magnaporthe oryzae (strain 70-15 / ATCC MYA-4617 / FGSC 8958) GN=SPM1 PE=3 SV=1	tre:TRIREDRAFT_123244/0.0/serine protease-like protein; K01336 cerevisin [EC:3.4.21.48]	YEL060c/1e-147/---	F9F249/0.0/F9F249_FUSOF Uncharacterized protein OS=Fusarium oxysporum (strain Fo5176) GN=FOXB_00473 PE=4 SV=1	PF05922/5.4E-19/Peptidase inhibitor I9	biological_process:GO:0006508//proteolysis;molecular_function:GO:0004252//serine-type endopeptidase activity;	MER0402211
WH_10006531	Q10341/0.0/CYS2_SCHPO Probable serine-O-acetyltransferase cys2 OS=Schizosaccharomyces pombe (strain 972 / ATCC 24843) GN=cys2 PE=1 SV=1	maw:MAC_04379/0.0/homoserine O-acetyltransferase; K00641 homoserine O-acetyltransferase [EC:2.3.1.31]	SPBC106.17c/0.0/---	A0A084B5P2/0.0/A0A084B5P2_STACH Uncharacterized protein OS=Stachybotrys chartarum IBT 7711 GN=S7711_04447 PE=4 SV=1	PF00561/9.4E-46/alpha/beta hydrolase fold	biological_process:GO:0009086//methionine biosynthetic process;cellular_component:GO:0005737//cytoplasm;molecular_function:GO:0004414//homoserine O-acetyltransferase activity;	MER0212828
WH_10006558	Q12358/1e-36/JLP1_YEAST Alpha-ketoglutarate-dependent sulfonate dioxygenase OS=Saccharomyces cerevisiae (strain ATCC 204508 / S288c) GN=JLP1 PE=1 SV=1	shs:STEHIDRAFT_163882/5e-46/alpha-ketoglutarate-dependent sulfonate dioxygenase; K19245 sulfonate dioxygenase [EC:1.14.11.-]	YLL057c/6e-37/---	G9N8B3/0.0/G9N8B3_HYPVG Uncharacterized protein OS=Hypocrea virens (strain Gv29-8 / FGSC 10586) GN=TRIVIDRAFT_232090 PE=4 SV=1	PF02668/1.7E-44/Taurine catabolism dioxygenase TauD, TfdA family	biological_process:GO:0055114//oxidation-reduction process;molecular_function:GO:0016491//oxidoreductase activity;	MER0999075
WH_10006568	P29138/0.0/CUDP_METAN Cuticle-degrading protease OS=Metarhizium anisopliae GN=PR1 PE=1 SV=1	ani:AN5558.2/6e-104/similar to alkaline protease; K18549 oryzin [EC:3.4.21.63]	SPAC4A8.04/2e-88/---	G9N8A5/0.0/G9N8A5_HYPVG Uncharacterized protein OS=Hypocrea virens (strain Gv29-8 / FGSC 10586) GN=TRIVIDRAFT_88460 PE=3 SV=1	PF05922/6.9E-13/Peptidase inhibitor I9	biological_process:GO:0006508//proteolysis;molecular_function:GO:0004252//serine-type endopeptidase activity;	MER0402262
WH_10006618	D4AZ24/2e-39/ENG1_ARTBC Probable endo-1,3(4)-beta-glucanase ARB_01444 OS=Arthroderma benhamiae (strain ATCC MYA-4681 / CBS 112371) GN=ARB_01444 PE=1 SV=1	tre:TRIREDRAFT_73256/0.0/glycoside hydrolase family 81; K01180 endo-1,3(4)-beta-glucanase [EC:3.2.1.6]	SPAC23D3.10c/3e-41/---	A0A0C3I1C7/0.0/A0A0C3I1C7_9PEZI Glycoside hydrolase family 81 protein OS=Oidiodendron maius Zn GN=OIDMADRAFT_37889 PE=4 SV=1	PF03639/9.4E-113/Glycosyl hydrolase family 81	molecular_function:GO:0052861//glucan endo-1,3-beta-glucanase activity, C-3 substituted reducing group;	MER0816643
WH_10006667	O74916/9e-14/YJ75_SCHPO Peptidase M20 domain-containing protein C757.05c OS=Schizosaccharomyces pombe (strain 972 / ATCC 24843) GN=SPCC757.05c PE=3 SV=1	afm:AFUA_2G00340/3e-150/diaminopropionate ammonia-lyase (EC:4.3.1.19); K01751 diaminopropionate ammonia-lyase [EC:4.3.1.15]	ygeX/4e-45/---	G9MZU7/0.0/G9MZU7_HYPVG Uncharacterized protein OS=Hypocrea virens (strain Gv29-8 / FGSC 10586) GN=TRIVIDRAFT_193122 PE=4 SV=1	PF00291/4.5E-56/Pyridoxal-phosphate dependent enzyme	biological_process:GO:0006508//proteolysis;molecular_function:GO:0008237//metallopeptidase activity;GO:0016813//hydrolase activity, acting on carbon-nitrogen (but not peptide) bonds, in linear amidines;	MER0369222
WH_10006678	Q6Q547/2e-25/NOP10_YEAST H/ACA ribonucleoprotein complex subunit 3 OS=Saccharomyces cerevisiae (strain ATCC 204508 / S288c) GN=NOP10 PE=1 SV=1	maw:MAC_05126/3e-36/H/ACA ribonucleoprotein complex subunit 3; K11130 H/ACA ribonucleoprotein complex subunit 3	YHR072w-a/1e-25/---	A0A0M9VRV1/2e-36/A0A0M9VRV1_9HYPO H/ACA ribonucleoprotein complex subunit 3 OS=Escovopsis weberi GN=ESCO_005827 PE=4 SV=1	PF04135/2.3E-20/Nucleolar RNA-binding protein, Nop10p family	biological_process:GO:0031118//rRNA pseudouridine synthesis;GO:0031120//snRNA pseudouridine synthesis;GO:0000469//cleavage involved in rRNA processing;cellular_component:GO:0031429//box H/ACA snoRNP complex;molecular_function:GO:0030515//snoRNA binding;	MER0876918
WH_10006695	NA	maw:MAC_02150/7e-175/peptidase family T4 protein; K01266 D-aminopeptidase [EC:3.4.11.19]	AGpA343/4e-76/---	A0A0B7JP87/0.0/A0A0B7JP87_BIOOC Uncharacterized protein OS=Bionectria ochroleuca GN=BN869_000000610_1 PE=4 SV=1	PF03576/8.3E-115/Peptidase family S58	NA	MER0316871
WH_10006712	P87027/3e-120/SPG1_SCHPO Septum-promoting GTP-binding protein 1 OS=Schizosaccharomyces pombe (strain 972 / ATCC 24843) GN=spg1 PE=1 SV=1	maj:MAA_01319/0.0/protein TEM1; K06682 Gtp-binding protein of the ras superfamily involved in termination of M-phase	SPAC1565.06c/2e-120/---	A0A0B4HX22/0.0/A0A0B4HX22_9HYPO Small GTPase superfamily, Tem1 OS=Metarhizium guizhouense ARSEF 977 GN=MGU_08660 PE=4 SV=1	PF00071/8.9E-32/Ras family	biological_process:GO:0007264//small GTPase mediated signal transduction;cellular_component:GO:0005622//intracellular;molecular_function:GO:0005525//GTP binding;	MER0626348
WH_10006729	O14341/2e-32/RM35_SCHPO 54S ribosomal protein L35, mitochondrial OS=Schizosaccharomyces pombe (strain 972 / ATCC 24843) GN=SPBC2F12.10 PE=3 SV=2	maj:MAA_01327/0.0/phosphatidylethanolamine-binding protein; K17439 large subunit ribosomal protein L35	NA	G9MZQ8/0.0/G9MZQ8_HYPVG Uncharacterized protein OS=Hypocrea virens (strain Gv29-8 / FGSC 10586) GN=TRIVIDRAFT_77299 PE=4 SV=1	PF01161/2.6E-7/Phosphatidylethanolamine-binding protein	NA	MER0784260
WH_10006735	O74800/1e-29/IMP1_SCHPO Mitochondrial inner membrane protease subunit 1 OS=Schizosaccharomyces pombe (strain 972 / ATCC 24843) GN=imp1 PE=3 SV=1	maj:MAA_01338/2e-101/Peptidase S24/S26A/S26B/S26C; K09647 mitochondrial inner membrane protease subunit 1 [EC:3.4.21.-]	SPBC2D10.07c/6e-30/---	G9MZR7/1e-111/G9MZR7_HYPVG Uncharacterized protein OS=Hypocrea virens (strain Gv29-8 / FGSC 10586) GN=TRIVIDRAFT_48155 PE=3 SV=1	PF00717/4.0E-5/Peptidase S24-like	biological_process:GO:0006627//protein processing involved in protein targeting to mitochondrion;cellular_component:GO:0005739//mitochondrion;GO:0016021//integral component of membrane;molecular_function:GO:0008236//serine-type peptidase activity;	MER1047170
WH_10006755	Q0WUG6/2e-11/SBT61_ARATH Subtilisin-like protease SBT6.1 OS=Arabidopsis thaliana GN=SBT6.1 PE=1 SV=1	dha:DEHA2B05786g/1e-11/DEHA2B05786p; K14644 subtilase-type proteinase RRT12 [EC:3.4.21.-]	BS_ispA/2e-21/---	A0A0L0N8Y1/0.0/A0A0L0N8Y1_9HYPO Major intracellular serine protease OS=Tolypocladium ophioglossoides CBS 100239 GN=TOPH_04998 PE=3 SV=1	PF00082/2.7E-33/Subtilase family	NA	MER0976268
WH_10006779	Q4IAA0/0.0/FAL1_GIBZE ATP-dependent RNA helicase FAL1 OS=Gibberella zeae (strain PH-1 / ATCC MYA-4620 / FGSC 9075 / NRRL 31084) GN=FAL1 PE=3 SV=1	maj:MAA_01438/0.0/DEAD/DEAH box helicase; K13025 ATP-dependent RNA helicase [EC:3.6.4.13]	SPAC1F5.10/0.0/---	A0A024SC30/0.0/A0A024SC30_HYPJE Eukaryotic initiation factor 4A-12 OS=Trichoderma reesei RUT C-30 GN=M419DRAFT_97827 PE=3 SV=1	PF00271/9.5E-33/Helicase conserved C-terminal domain	biological_process:GO:0006413//translational initiation;cellular_component:GO:0005634//nucleus;GO:0005829//cytosol;molecular_function:GO:0004386//helicase activity;GO:0003743//translation initiation factor activity;GO:0005524//ATP binding;	MER0263948
WH_10006829	Q9C2B9/3e-35/RL38_NEUCR 60S ribosomal protein L38 OS=Neurospora crassa (strain ATCC 24698 / 74-OR23-1A / CBS 708.71 / DSM 1257 / FGSC 987) GN=rpl-38 PE=3 SV=1	tre:TRIREDRAFT_121372/5e-38/rpl38; ribosomal protein L38; K02923 large subunit ribosomal protein L38e	NA	A0A0A2VD31/4e-40/A0A0A2VD31_BEABA 60S ribosomal protein L38 OS=Beauveria bassiana D1-5 GN=BBAD15_g10544 PE=3 SV=1	PF01781/3.8E-32/Ribosomal L38e protein family	biological_process:GO:0006412//translation;cellular_component:GO:0022625//cytosolic large ribosomal subunit;molecular_function:GO:0003735//structural constituent of ribosome;	MER0624456
WH_10006855	Q4IA56/0.0/CYM1_GIBZE Mitochondrial presequence protease OS=Gibberella zeae (strain PH-1 / ATCC MYA-4620 / FGSC 9075 / NRRL 31084) GN=CYM1 PE=3 SV=1	fgr:FGSG_05902/0.0/presequence protease; K06972 presequence protease [EC:3.4.24.-]	YDR430c/0.0/---	A0A0F9XK91/0.0/A0A0F9XK91_TRIHA Mitochondrial presequence protease OS=Trichoderma harzianum GN=THAR02_02656 PE=3 SV=1	PF00675/1.6E-5/Insulinase (Peptidase family M16)	biological_process:GO:0051603//proteolysis involved in cellular protein catabolic process;cellular_component:GO:0005758//mitochondrial intermembrane space;molecular_function:GO:0046872//metal ion binding;GO:0004222//metalloendopeptidase activity;	MER0316325
WH_10006856	P40222/5e-23/TXLNA_HUMAN Alpha-taxilin OS=Homo sapiens GN=TXLNA PE=1 SV=3	nhe:NECHADRAFT_96406/0.0/hypothetical protein; K06013 STE24 endopeptidase [EC:3.4.24.84]	NA	G9MGY9/0.0/G9MGY9_HYPVG Uncharacterized protein OS=Hypocrea virens (strain Gv29-8 / FGSC 10586) GN=TRIVIDRAFT_141803 PE=4 SV=1	PF09728/2.8E-84/Myosin-like coiled-coil protein	cellular_component:GO:0016021//integral component of membrane;molecular_function:GO:0019905//syntaxin binding;	MER0295549
WH_10006857	P47154/6e-131/STE24_YEAST CAAX prenyl protease 1 OS=Saccharomyces cerevisiae (strain ATCC 204508 / S288c) GN=STE24 PE=1 SV=1	tre:TRIREDRAFT_73235/0.0/metallopeptidase; K06013 STE24 endopeptidase [EC:3.4.24.84]	YJR117w/3e-131/---	A0A024SFM4/0.0/A0A024SFM4_HYPJE Uncharacterized protein OS=Trichoderma reesei RUT C-30 GN=M419DRAFT_129141 PE=4 SV=1	PF01435/1.6E-46/Peptidase family M48	biological_process:GO:0071586//CAAX-box protein processing;cellular_component:GO:0016021//integral component of membrane;molecular_function:GO:0004222//metalloendopeptidase activity;	MER0295556
WH_10006858	Q12496/5e-174/YO098_YEAST Uncharacterized protein YOL098C OS=Saccharomyces cerevisiae (strain ATCC 204508 / S288c) GN=YOL098C PE=1 SV=1	maj:MAA_06163/2e-17/peptidase M16C associated; K06972 presequence protease [EC:3.4.24.-]	YOL098c/3e-174/---	G9MGY7/0.0/G9MGY7_HYPVG Uncharacterized protein OS=Hypocrea virens (strain Gv29-8 / FGSC 10586) GN=TRIVIDRAFT_73420 PE=3 SV=1	PF00675/4.9E-6/Insulinase (Peptidase family M16)	cellular_component:GO:0016021//integral component of membrane;GO:0005737//cytoplasm;molecular_function:GO:0046872//metal ion binding;GO:0003824//catalytic activity;	MER0316622
WH_10006884	Q09621/2e-53/LACT2_CAEEL Beta-lactamase domain-containing protein 2 OS=Caenorhabditis elegans GN=lact-2 PE=4 SV=1	NA	mlr6813/5e-67/---	G9NVA3/3e-175/G9NVA3_HYPAI Uncharacterized protein OS=Hypocrea atroviridis (strain ATCC 20476 / IMI 206040) GN=TRIATDRAFT_39806 PE=4 SV=1	PF00144/1.5E-59/Beta-lactamase	NA	MER1010354
WH_10006889	Q5AF03/2e-21/HSP31_CANAL Glyoxalase 3 OS=Candida albicans (strain SC5314 / ATCC MYA-2876) GN=GLX3 PE=1 SV=1	aje:HCAG_06583/4e-06/similar to macrophage binding protein; K10747 DNA ligase 1 [EC:6.5.1.1 6.5.1.6 6.5.1.7]	SMb20212/7e-65/---	M1VVA8/4e-115/M1VVA8_CLAP2 Related to NonF protein, involved in nonactin biosynthesis OS=Claviceps purpurea (strain 20.1) GN=CPUR_02889 PE=4 SV=1	PF01965/4.0E-15/DJ-1/PfpI family	NA	MER0731755
WH_10008307	A3KG59/2e-74/P20D2_MOUSE Peptidase M20 domain-containing protein 2 OS=Mus musculus GN=Pm20d2 PE=1 SV=1	NA	SA1935/3e-58/---	G9MQM1/0.0/G9MQM1_HYPVG Uncharacterized protein OS=Hypocrea virens (strain Gv29-8 / FGSC 10586) GN=TRIVIDRAFT_45377 PE=4 SV=1	PF07687/6.8E-6/Peptidase dimerisation domain	molecular_function:GO:0016787//hydrolase activity;GO:0016884//carbon-nitrogen ligase activity, with glutamine as amido-N-donor;	MER0375086
WH_10008313	P08465/8e-12/MET2_YEAST Homoserine O-acetyltransferase OS=Saccharomyces cerevisiae (strain ATCC 204508 / S288c) GN=MET2 PE=1 SV=2	maj:MAA_07710/0.0/homoserine acetyltransferase family protein; K00641 homoserine O-acetyltransferase [EC:2.3.1.31]	Cgl0816/5e-47/---	G9NYQ0/0.0/G9NYQ0_HYPAI Uncharacterized protein OS=Hypocrea atroviridis (strain ATCC 20476 / IMI 206040) GN=TRIATDRAFT_300671 PE=4 SV=1	PF00561/2.0E-8/alpha/beta hydrolase fold	biological_process:GO:0009086//methionine biosynthetic process;cellular_component:GO:0005737//cytoplasm;molecular_function:GO:0004414//homoserine O-acetyltransferase activity;	MER0033056
WH_10008322	Q11119/0.0/UBP14_SCHPO Ubiquitin carboxyl-terminal hydrolase 14 OS=Schizosaccharomyces pombe (strain 972 / ATCC 24843) GN=ubp14 PE=1 SV=2	maw:MAC_05379/0.0/ubiquitin carboxyl-terminal hydrolase 14; K11836 ubiquitin carboxyl-terminal hydrolase 5/13 [EC:3.4.19.12]	SPBC6B1.06c/0.0/---	G9MQQ2/0.0/G9MQQ2_HYPVG Uncharacterized protein OS=Hypocrea virens (strain Gv29-8 / FGSC 10586) GN=TRIVIDRAFT_58141 PE=4 SV=1	PF00443/1.8E-37/Ubiquitin carboxyl-terminal hydrolase	biological_process:GO:0016579//protein deubiquitination;GO:0045721//negative regulation of gluconeogenesis;GO:0043161//proteasome-mediated ubiquitin-dependent protein catabolic process;cellular_component:GO:0005737//cytoplasm;molecular_function:GO:0004843//ubiquitin-specific protease activity;GO:0008270//zinc ion binding;	MER0431858
WH_10008323	Q6CFQ0/3e-74/ISU1_YARLI Iron sulfur cluster assembly protein 1, mitochondrial OS=Yarrowia lipolytica (strain CLIB 122 / E 150) GN=ISU1 PE=3 SV=1	dha:DEHA2G23958g/2e-72/DEHA2G23958p; K04488 nitrogen fixation protein NifU and related proteins	YOR226c/4e-70/---	A0A024RUW0/3e-120/A0A024RUW0_HYPJE Iron-sulfur cluster assembly protein OS=Trichoderma reesei RUT C-30 GN=M419DRAFT_105090 PE=3 SV=1	PF01592/9.7E-54/NifU-like N terminal domain	biological_process:GO:0006879//cellular iron ion homeostasis;GO:0044571//[2Fe-2S] cluster assembly;GO:0097428//protein maturation by iron-sulfur cluster transfer;cellular_component:GO:0043234//protein complex;GO:0005759//mitochondrial matrix;molecular_function:GO:0005506//iron ion binding;GO:0036455//iron-sulfur transferase activity;GO:0051537//2 iron, 2 sulfur cluster binding;	MER0474067
WH_10008342	O35920/4e-36/CAN9_RAT Calpain-9 OS=Rattus norvegicus GN=Capn9 PE=2 SV=2	NA	NA	A0A0F9XI40/0.0/A0A0F9XI40_TRIHA Calpain family cysteine protease OS=Trichoderma harzianum GN=THAR02_03296 PE=4 SV=1	PF00648/2.8E-40/Calpain family cysteine protease	biological_process:GO:0006508//proteolysis;cellular_component:GO:0005622//intracellular;molecular_function:GO:0004198//calcium-dependent cysteine-type endopeptidase activity;	MER0348161
WH_10008401	P40818/5e-29/UBP8_HUMAN Ubiquitin carboxyl-terminal hydrolase 8 OS=Homo sapiens GN=USP8 PE=1 SV=1	cmt:CCM_05071/0.0/ubiquitin carboxyl-terminal hydrolase 2; K11839 ubiquitin carboxyl-terminal hydrolase 8 [EC:3.4.19.12]	YER144c/1e-18/---	A0A0F9WZW2/0.0/A0A0F9WZW2_TRIHA Uncharacterized protein OS=Trichoderma harzianum GN=THAR02_09336 PE=4 SV=1	PF00581/1.1E-6/Rhodanese-like domain	biological_process:GO:0016579//protein deubiquitination;molecular_function:GO:0036459//ubiquitinyl hydrolase activity;	MER0431857
WH_10008410	P0CG74/0.0/UBI4P_CANAX Polyubiquitin OS=Candida albicans GN=UBI4 PE=1 SV=1	pcs:Pc22g12390/0.0/Pc22g12390; K08770 ubiquitin C	YLL039c/0.0/---	O49905/0.0/O49905_TOBAC Polyubiquitin OS=Nicotiana tabacum GN=TUQG2 PE=4 SV=1	PF00240/3.0E-32/Ubiquitin family	biological_process:GO:0006464//cellular protein modification process;GO:0043581//mycelium development;cellular_component:GO:0005737//cytoplasm;	MER0639365
WH_10008431	O14158/3e-87/YE76_SCHPO AB hydrolase superfamily protein C4A8.06c OS=Schizosaccharomyces pombe (strain 972 / ATCC 24843) GN=SPAC4A8.06c PE=3 SV=1	act:ACLA_062700/7e-14/alpha/beta hydrolase fold protein; K17648 versiconal hemiacetal acetate esterase [EC:3.1.1.94]	SPAC4A8.06c/2e-87/---	A0A0F9XQK2/0.0/A0A0F9XQK2_TRIHA Uncharacterized protein OS=Trichoderma harzianum GN=THAR02_01140 PE=4 SV=1	PF07859/8.8E-8/alpha/beta hydrolase fold	biological_process:GO:0008152//metabolic process;molecular_function:GO:0016787//hydrolase activity;	MER0625042
WH_10008495	P52893/6e-179/ALAM_YEAST Probable alanine aminotransferase, mitochondrial OS=Saccharomyces cerevisiae (strain ATCC 204508 / S288c) GN=ALT1 PE=1 SV=1	tre:TRIREDRAFT_109187/0.0/alanine transaminase-like protein; K00814 alanine transaminase [EC:2.6.1.2]	YLR089c/3e-179/---	A0A0F9X7A7/0.0/A0A0F9X7A7_TRIHA Aminotransferase class I and II OS=Trichoderma harzianum GN=THAR02_11190 PE=4 SV=1	PF00155/1.1E-36/Aminotransferase class I and II	biological_process:GO:0009058//biosynthetic process;molecular_function:GO:0008483//transaminase activity;GO:0030170//pyridoxal phosphate binding;	MER0997382
WH_10008529	NA	NA	NA	A0A0F9XQR9/0.0/A0A0F9XQR9_TRIHA Uncharacterized protein OS=Trichoderma harzianum GN=THAR02_05361 PE=4 SV=1	NA	NA	MER0355342
WH_10008542	G0SAK3/0.0/NU145_CHATD Nucleoporin NUP145 OS=Chaetomium thermophilum (strain DSM 1495 / CBS 144.50 / IMI 039719) GN=NUP145 PE=1 SV=1	cmt:CCM_04481/0.0/nucleoporin SONB; K14297 nuclear pore complex protein Nup98-Nup96	NA	A0A0F9ZQI8/0.0/A0A0F9ZQI8_TRIHA Uncharacterized protein OS=Trichoderma harzianum GN=THAR02_05350 PE=4 SV=1	PF04096/6.2E-45/Nucleoporin autopeptidase	biological_process:GO:0006810//transport;cellular_component:GO:0005643//nuclear pore;	MER0330947
WH_10008543	NA	maw:MAC_03426/3e-78/nucleoporin SONB, putative; K14297 nuclear pore complex protein Nup98-Nup96	NA	A0A0L0N995/6e-96/A0A0L0N995_9HYPO Uncharacterized protein OS=Tolypocladium ophioglossoides CBS 100239 GN=TOPH_04739 PE=4 SV=1	NA	NA	MER0330977
WH_10008553	A2Q879/1e-168/CTU1_ASPNC Cytoplasmic tRNA 2-thiolation protein 1 OS=Aspergillus niger (strain CBS 513.88 / FGSC A1513) GN=ncs6 PE=3 SV=1	fgr:FGSG_08479/0.0/NCS6 protein; K14168 cytoplasmic tRNA 2-thiolation protein 1 [EC:2.7.7.-]	SPBC2G5.03/2e-133/---	G9MP80/0.0/G9MP80_HYPVG Cytoplasmic tRNA 2-thiolation protein 1 OS=Hypocrea virens (strain Gv29-8 / FGSC 10586) GN=NCS6 PE=3 SV=1	PF01171/1.2E-18/PP-loop family	biological_process:GO:0032447//protein urmylation;GO:0002143//tRNA wobble position uridine thiolation;cellular_component:GO:0005829//cytosol;molecular_function:GO:0000049//tRNA binding;GO:0016779//nucleotidyltransferase activity;	MER0431964
WH_10008556	Q2GSV2/0.0/PAN2_CHAGB PAB-dependent poly(A)-specific ribonuclease subunit PAN2 OS=Chaetomium globosum (strain ATCC 6205 / CBS 148.51 / DSM 1962 / NBRC 6347 / NRRL 1970) GN=PAN2 PE=3 SV=2	maj:MAA_02294/0.0/Exonuclease, RNase T/DNA polymerase III; K12571 PAB-dependent poly(A)-specific ribonuclease subunit 2 [EC:3.1.13.4]	SPAC22G7.04_2/4e-93/---	A0A0A1V6S5/0.0/A0A0A1V6S5_9HYPO PAB-dependent poly(A)-specific ribonuclease subunit PAN2 OS=Metarhizium robertsii GN=PAN2 PE=3 SV=1	PF13423/5.0E-57/Ubiquitin carboxyl-terminal hydrolase	biological_process:GO:0090503//RNA phosphodiester bond hydrolysis, exonucleolytic;GO:0000289//nuclear-transcribed mRNA poly(A) tail shortening;GO:0006397//mRNA processing;cellular_component:GO:0031251//PAN complex;molecular_function:GO:0004535//poly(A)-specific ribonuclease activity;GO:0003676//nucleic acid binding;	MER0625038
WH_10008563	Q9C5M0/1e-85/DTC_ARATH Mitochondrial dicarboxylate/tricarboxylate transporter DTC OS=Arabidopsis thaliana GN=DTC PE=1 SV=1	maj:MAA_02300/0.0/nitrilase; K15104 solute carrier family 25 (mitochondrial oxoglutarate transporter), member 11	NA	G9MP58/0.0/G9MP58_HYPVG Uncharacterized protein OS=Hypocrea virens (strain Gv29-8 / FGSC 10586) GN=TRIVIDRAFT_215857 PE=3 SV=1	PF00153/5.7E-16/Mitochondrial carrier protein	biological_process:GO:0055085//transmembrane transport;cellular_component:GO:0016021//integral component of membrane;	MER0605028
WH_10008571	Q54F15/9e-76/NUBPL_DICDI Iron-sulfur protein NUBPL OS=Dictyostelium discoideum GN=nubpl PE=3 SV=1	maw:MAC_04746/1e-147/cytosolic Fe-S cluster assembling factor NBP35; K03593 ATP-binding protein involved in chromosome partitioning	mlr5402/1e-63/---	G9P014/2e-162/G9P014_HYPAI Uncharacterized protein OS=Hypocrea atroviridis (strain ATCC 20476 / IMI 206040) GN=TRIATDRAFT_293360 PE=4 SV=1	PF10609/1.0E-67/NUBPL iron-transfer P-loop NTPase	NA	MER1084619
WH_10008605	E3QWD3/6e-134/NPIIA_COLGM Neutral protease 2 homolog MGG_10927 OS=Colletotrichum graminicola (strain M1.001 / M2 / FGSC 10212) GN=GLRG_10315 PE=3 SV=1	ncr:NCU05071/1e-141/metallo-endopeptidase; K19305 deuterolysin [EC:3.4.24.39]	NA	G9MP13/2e-171/G9MP13_HYPVG Neutral protease 2 OS=Hypocrea virens (strain Gv29-8 / FGSC 10586) GN=TRIVIDRAFT_63956 PE=3 SV=1	PF02102/4.3E-87/Deuterolysin metalloprotease (M35) family	biological_process:GO:0006508//proteolysis;cellular_component:GO:0005576//extracellular region;molecular_function:GO:0004222//metalloendopeptidase activity;GO:0046872//metal ion binding;	MER0295437
WH_10008667	Q9US38/7e-96/YFZ3_SCHPO AB hydrolase superfamily protein C1039.03 OS=Schizosaccharomyces pombe (strain 972 / ATCC 24843) GN=SPAC1039.03 PE=3 SV=1	afm:AFUA_5G03770/8e-138/lipase (EC:3.1.1.3); K01046 triacylglycerol lipase [EC:3.1.1.3]	SPAC1039.03/4e-96/---	A0A0J0DJT4/2e-172/A0A0J0DJT4_GIBFU Lipase 2 OS=Gibberella fujikuroi GN=Y057_11500 PE=4 SV=1	PF07859/1.4E-66/alpha/beta hydrolase fold	NA	MER0064229
WH_10008691	Q7S6X6/0.0/ARP6_NEUCR Actin-related protein 6 OS=Neurospora crassa (strain ATCC 24698 / 74-OR23-1A / CBS 708.71 / DSM 1257 / FGSC 987) GN=arp-6 PE=3 SV=1	tre:TRIREDRAFT_77541/0.0/actin-like protein; K11662 actin-related protein 6	YLR085c/6e-60/---	G9MND3/0.0/G9MND3_HYPVG Uncharacterized protein OS=Hypocrea virens (strain Gv29-8 / FGSC 10586) GN=TRIVIDRAFT_178848 PE=3 SV=1	PF00022/1.4E-95/Actin	biological_process:GO:0043486//histone exchange;GO:0006348//chromatin silencing at telomere;cellular_component:GO:0000812//Swr1 complex;GO:0000784//nuclear chromosome, telomeric region;GO:0005829//cytosol;molecular_function:GO:0031491//nucleosome binding;	MER1005837
WH_10008705	P04058/1e-41/ACES_TORCA Acetylcholinesterase OS=Torpedo californica GN=ache PE=1 SV=2	wic:J056_001016/4e-43/Carboxylesterase 5A; K01050 cholinesterase [EC:3.1.1.8]	BS_pnbA/2e-42/---	A0A0G0ABI7/0.0/A0A0G0ABI7_TRIHA Carboxylic ester hydrolase OS=Trichoderma harzianum GN=THAR02_05496 PE=3 SV=1	PF00135/2.9E-80/Carboxylesterase family	molecular_function:GO:0016787//hydrolase activity;	MER0065244
WH_10008707	C5FH26/1e-147/MCPAL_ARTOC Metallocarboxypeptidase A-like protein MCYG_01475 OS=Arthroderma otae (strain ATCC MYA-4605 / CBS 113480) GN=MCYG_01475 PE=3 SV=1	yli:YALI0B13310g/4e-64/YALI0B13310p; K08783 extracellular matrix protein 14 [EC:3.4.17.-]	YHR132c/3e-57/---	G9MNF3/0.0/G9MNF3_HYPVG Uncharacterized protein OS=Hypocrea virens (strain Gv29-8 / FGSC 10586) GN=TRIVIDRAFT_86763 PE=4 SV=1	PF00246/1.0E-82/Zinc carboxypeptidase	biological_process:GO:0006508//proteolysis;molecular_function:GO:0008270//zinc ion binding;GO:0004181//metallocarboxypeptidase activity;	MER0308257
WH_10008727	Q9P371/2e-56/SST2_SCHPO AMSH-like protease sst2 OS=Schizosaccharomyces pombe (strain 972 / ATCC 24843) GN=sst2 PE=1 SV=1	vda:VDAG_02174/5e-109/STAM binding protein; K11866 STAM-binding protein [EC:3.4.19.12]	SPAC19B12.10/1e-56/---	A0A0F9ZZG3/2e-172/A0A0F9ZZG3_TRIHA Uncharacterized protein OS=Trichoderma harzianum GN=THAR02_09307 PE=4 SV=1	PF01398/3.5E-14/JAB1/Mov34/MPN/PAD-1 ubiquitin protease	NA	MER0907218
WH_10008762	P32375/5e-135/ALN_YEAST Allantoinase OS=Saccharomyces cerevisiae (strain ATCC 204508 / S288c) GN=DAL1 PE=3 SV=2	tre:TRIREDRAFT_123795/0.0/allantoinase; K01466 allantoinase [EC:3.5.2.5]	YIR027c/3e-135/---	G9MPK3/0.0/G9MPK3_HYPVG Uncharacterized protein OS=Hypocrea virens (strain Gv29-8 / FGSC 10586) GN=TRIVIDRAFT_89297 PE=3 SV=1	PF01979/6.4E-27/Amidohydrolase family	biological_process:GO:0006259//DNA metabolic process;molecular_function:GO:0016812//hydrolase activity, acting on carbon-nitrogen (but not peptide) bonds, in cyclic amides;GO:0016888//endodeoxyribonuclease activity, producing 5'-phosphomonoesters;GO:0046872//metal ion binding;	MER0064583
WH_10008770	Q9US38/3e-38/YFZ3_SCHPO AB hydrolase superfamily protein C1039.03 OS=Schizosaccharomyces pombe (strain 972 / ATCC 24843) GN=SPAC1039.03 PE=3 SV=1	afm:AFUA_5G03770/5e-44/lipase (EC:3.1.1.3); K01046 triacylglycerol lipase [EC:3.1.1.3]	SPAC1039.03/1e-38/---	G9NXP0/0.0/G9NXP0_HYPAI Uncharacterized protein (Fragment) OS=Hypocrea atroviridis (strain ATCC 20476 / IMI 206040) GN=TRIATDRAFT_162351 PE=4 SV=1	PF07859/4.5E-48/alpha/beta hydrolase fold	biological_process:GO:0008152//metabolic process;molecular_function:GO:0016787//hydrolase activity;	MER0064227
WH_10008805	O74196/1e-103/UBC1_COLGL Ubiquitin-conjugating enzyme E2-16 kDa OS=Colletotrichum gloeosporioides GN=UBC1 PE=2 SV=1	vda:VDAG_09931/2e-104/ubiquitin-conjugating enzyme; K06689 ubiquitin-conjugating enzyme E2 D [EC:2.3.2.23]	SPBC119.02/2e-101/---	G9NXK5/9e-105/G9NXK5_HYPAI Uncharacterized protein OS=Hypocrea atroviridis (strain ATCC 20476 / IMI 206040) GN=TRIATDRAFT_257824 PE=3 SV=1	PF00179/2.0E-53/Ubiquitin-conjugating enzyme	molecular_function:GO:0005524//ATP binding;	MER1133394
WH_10008825	O42630/0.0/CARP_ASPFU Vacuolar protease A OS=Neosartorya fumigata (strain ATCC MYA-4609 / Af293 / CBS 101355 / FGSC A1100) GN=pep2 PE=2 SV=1	cmt:CCM_03813/0.0/vacuolar protease A precursor; K01381 saccharopepsin [EC:3.4.23.25]	NA	A0A0F9XZ75/0.0/A0A0F9XZ75_TRIHA Eukaryotic aspartyl protease OS=Trichoderma harzianum GN=THAR02_02619 PE=3 SV=1	PF00026/9.0E-111/Eukaryotic aspartyl protease	biological_process:GO:0006508//proteolysis;molecular_function:GO:0004190//aspartic-type endopeptidase activity;	MER0276430
WH_10008831	P78578/0.0/PRS6B_ASPNG 26S protease regulatory subunit 6B homolog OS=Aspergillus niger GN=tbpA PE=3 SV=1	maw:MAC_01460/0.0/26S protease regulatory subunit 6B; K03063 26S proteasome regulatory subunit T3	YDR394w/0.0/---	T5APM9/0.0/T5APM9_OPHSC 26S protease regulatory subunit 6B OS=Ophiocordyceps sinensis (strain Co18 / CGMCC 3.14243) GN=OCS_00501 PE=3 SV=1	PF00004/1.1E-44/ATPase family associated with various cellular activities (AAA)	biological_process:GO:0030163//protein catabolic process;GO:0006508//proteolysis;cellular_component:GO:0005737//cytoplasm;molecular_function:GO:0005524//ATP binding;GO:0008233//peptidase activity;	MER0693748
WH_10008852	Q01476/7e-28/UBP2_YEAST Ubiquitin carboxyl-terminal hydrolase 2 OS=Saccharomyces cerevisiae (strain ATCC 204508 / S288c) GN=UBP2 PE=1 SV=2	maw:MAC_07433/0.0/ubiquitin carboxyl-terminal hydrolase; K11849 ubiquitin carboxyl-terminal hydrolase 25/28 [EC:3.4.19.12]	NA	A0A0F9ZHR6/0.0/A0A0F9ZHR6_TRIHA Uncharacterized protein OS=Trichoderma harzianum GN=THAR02_08071 PE=4 SV=1	PF13446/5.5E-6/A repeated domain in UCH-protein	biological_process:GO:0043162//ubiquitin-dependent protein catabolic process via the multivesicular body sorting pathway;GO:0016579//protein deubiquitination;molecular_function:GO:0004843//ubiquitin-specific protease activity;	MER0710455
WH_10008942	P55828/2e-46/RS20_DROME 40S ribosomal protein S20 OS=Drosophila melanogaster GN=RpS20 PE=1 SV=1	cmt:CCM_01028/6e-66/40S ribosomal protein S20; K02969 small subunit ribosomal protein S20e	SPCC576.09/2e-45/---	G9NZM4/1e-66/G9NZM4_HYPAI Uncharacterized protein OS=Hypocrea atroviridis (strain ATCC 20476 / IMI 206040) GN=TRIATDRAFT_150394 PE=3 SV=1	PF00338/2.3E-26/Ribosomal protein S10p/S20e	biological_process:GO:0006412//translation;GO:0000462//maturation of SSU-rRNA from tricistronic rRNA transcript (SSU-rRNA, 5.8S rRNA, LSU-rRNA);cellular_component:GO:0022627//cytosolic small ribosomal subunit;molecular_function:GO:0003735//structural constituent of ribosome;GO:0003723//RNA binding;	MER0707425
WH_10008947	Q869Q0/4e-70/Y4527_DICDI COBW domain-containing protein DDB_G0274527 OS=Dictyostelium discoideum GN=DDB_G0274527 PE=3 SV=1	ani:AN2812.2/4e-153/hypothetical protein; K14640 solute carrier family 20 (sodium-dependent phosphate transporter)	BS_yciC/6e-82/---	G9NZ65/0.0/G9NZ65_HYPAI Uncharacterized protein OS=Hypocrea atroviridis (strain ATCC 20476 / IMI 206040) GN=TRIATDRAFT_284539 PE=4 SV=1	PF02492/1.4E-11/CobW/HypB/UreG, nucleotide-binding domain	NA	MER1058272
WH_10008973	E4UPZ4/2e-15/SUB1_ARTGP Subtilisin-like protease 1 OS=Arthroderma gypseum (strain ATCC MYA-4604 / CBS 118893) GN=SUB1 PE=3 SV=1	ein:Eint_011060/5e-11/subtilisin-like serine protease precursor; K01336 cerevisin [EC:3.4.21.48]	BS_aprE/2e-24/---	G9NYY0/0.0/G9NYY0_HYPAI Uncharacterized protein OS=Hypocrea atroviridis (strain ATCC 20476 / IMI 206040) GN=TRIATDRAFT_35490 PE=3 SV=1	PF00082/1.0E-44/Subtilase family	biological_process:GO:0006508//proteolysis;molecular_function:GO:0004252//serine-type endopeptidase activity;	MER0985053
WH_10008998	P55809/0.0/SCOT1_HUMAN Succinyl-CoA:3-ketoacid coenzyme A transferase 1, mitochondrial OS=Homo sapiens GN=OXCT1 PE=1 SV=1	cmt:CCM_01275/0.0/succinyl-CoA:3-ketoacid-coenzyme A transferase subunit A; K01027 3-oxoacid CoA-transferase [EC:2.8.3.5]	Rv2503c/2e-78/---	A0A0G0ATK1/0.0/A0A0G0ATK1_TRIHA Succinyl-CoA:3-ketoacid-coenzyme A transferase OS=Trichoderma harzianum GN=THAR02_00172 PE=3 SV=1	PF01144/1.1E-35/Coenzyme A transferase	biological_process:GO:0046952//ketone body catabolic process;cellular_component:GO:0005739//mitochondrion;molecular_function:GO:0008260//3-oxoacid CoA-transferase activity;	MER0907295
WH_10009002	Q54N38/7e-37/UCHL5_DICDI Ubiquitin carboxyl-terminal hydrolase isozyme L5 OS=Dictyostelium discoideum GN=uch2 PE=3 SV=1	maw:MAC_04705/1e-164/ubiquitin carboxyl-terminal hydrolase; K05610 ubiquitin carboxyl-terminal hydrolase L5 [EC:3.4.19.12]	NA	A0A024SBA7/0.0/A0A024SBA7_HYPJE Ubiquitin carboxyl-terminal hydrolase OS=Trichoderma reesei RUT C-30 GN=M419DRAFT_78003 PE=3 SV=1	PF01088/1.1E-51/Ubiquitin carboxyl-terminal hydrolase, family 1	biological_process:GO:0006511//ubiquitin-dependent protein catabolic process;cellular_component:GO:0005622//intracellular;molecular_function:GO:0004843//ubiquitin-specific protease activity;	MER0707930
WH_10009005	A6SDT7/0.0/MCA1_BOTFB Metacaspase-1 OS=Botryotinia fuckeliana (strain B05.10) GN=casA PE=3 SV=1	afm:AFUA_5G06260/3e-06/SNF2 family helicase/ATPase (Ino80); K11665 DNA helicase INO80 [EC:3.6.4.12]	NA	A0A024SDL6/0.0/A0A024SDL6_HYPJE Uncharacterized protein OS=Trichoderma reesei RUT C-30 GN=M419DRAFT_98559 PE=4 SV=1	PF00656/2.0E-64/Caspase domain	NA	MER0318155
WH_10009013	O94584/1e-92/PSS_SCHPO CDP-diacylglycerol--serine O-phosphatidyltransferase OS=Schizosaccharomyces pombe (strain 972 / ATCC 24843) GN=pps1 PE=1 SV=2	fgr:FGSG_06370/2e-127/CDP-diacylglycerol-serine O-phosphatidyltransferase; K17103 CDP-diacylglycerol---serine O-phosphatidyltransferase [EC:2.7.8.8]	SPCC1442.12/5e-93/---	G9NYM2/4e-142/G9NYM2_HYPAI Uncharacterized protein OS=Hypocrea atroviridis (strain ATCC 20476 / IMI 206040) GN=TRIATDRAFT_150107 PE=3 SV=1	PF01066/3.9E-15/CDP-alcohol phosphatidyltransferase	biological_process:GO:0006646//phosphatidylethanolamine biosynthetic process;GO:0071852//fungal-type cell wall organization or biogenesis;GO:0006659//phosphatidylserine biosynthetic process;GO:0070317//negative regulation of G0 to G1 transition;GO:0010512//negative regulation of phosphatidylinositol biosynthetic process;cellular_component:GO:0005829//cytosol;GO:0005741//mitochondrial outer membra…	MER0744311
WH_10009053	Q523C3/0.0/ATG4_MAGO7 Cysteine protease ATG4 OS=Magnaporthe oryzae (strain 70-15 / ATCC MYA-4617 / FGSC 8958) GN=ATG4 PE=1 SV=2	vda:VDAG_09417/0.0/peptidase family C54 protein; K08342 cysteine protease ATG4 [EC:3.4.22.-]	NA	A0A0L0NGX0/0.0/A0A0L0NGX0_9HYPO Cysteine protease ATG4 OS=Tolypocladium ophioglossoides CBS 100239 GN=TOPH_02164 PE=4 SV=1	PF03416/2.2E-91/Peptidase family C54	biological_process:GO:0000045//autophagic vacuole assembly;GO:0034727//piecemeal microautophagy of nucleus;GO:0016485//protein processing;GO:0051697//protein delipidation;GO:0000422//mitochondrion degradation;GO:0044805//late nucleophagy;GO:0032258//CVT pathway;GO:0006612//protein targeting to membrane;GO:0006501//C-terminal protein lipidation;cellular_component:GO:0005634//nucleus;GO:0005829//cy…	MER0729989
WH_10009055	Q875B7/8e-92/H2B_PODAS Histone H2B OS=Podospora anserina GN=HTB1 PE=3 SV=3	tre:TRIREDRAFT_121516/3e-93/hh2b; histone H2B; K11252 histone H2B	NA	G9MQA7/3e-92/G9MQA7_HYPVG Histone H2B OS=Hypocrea virens (strain Gv29-8 / FGSC 10586) GN=TRIVIDRAFT_92198 PE=3 SV=1	PF00125/7.4E-22/Core histone H2A/H2B/H3/H4	cellular_component:GO:0005634//nucleus;GO:0000786//nucleosome;molecular_function:GO:0046982//protein heterodimerization activity;GO:0003677//DNA binding;	MER0453908
WH_10009056	Q875B8/6e-78/H2A_PODAS Histone H2A OS=Podospora anserina GN=HTA1 PE=3 SV=3	maj:MAA_04472/5e-89/Histone H2A; K11251 histone H2A	SPCC622.08c/3e-76/---	A0A0B4ICL8/2e-87/A0A0B4ICL8_9HYPO Histone H2A OS=Metarhizium guizhouense ARSEF 977 GN=MGU_00138 PE=3 SV=1	PF16211/1.5E-21/C-terminus of histone H2A	cellular_component:GO:0005634//nucleus;GO:0000786//nucleosome;molecular_function:GO:0046982//protein heterodimerization activity;GO:0003677//DNA binding;	MER0622308
WH_10009059	Q567B1/1e-34/OTU1_DANRE Ubiquitin thioesterase OTU1 OS=Danio rerio GN=yod1 PE=2 SV=1	maj:MAA_04468/3e-156/Ovarian tumor, otubain; K13719 ubiquitin thioesterase OTU1 [EC:3.1.2.-]	SPAC24C9.14/8e-36/---	A0A0J9UL80/0.0/A0A0J9UL80_FUSO4 Uncharacterized protein OS=Fusarium oxysporum f. sp. lycopersici (strain 4287 / CBS 123668 / FGSC 9935 / NRRL 34936) GN=FOXG_03700 PE=4 SV=1	PF02338/2.7E-8/OTU-like cysteine protease	NA	MER0259425
WH_10009067	Q09738/3e-67/UBP8_SCHPO Probable ubiquitin carboxyl-terminal hydrolase 8 OS=Schizosaccharomyces pombe (strain 972 / ATCC 24843) GN=ubp8 PE=3 SV=1	maj:MAA_04462/0.0/ubiquitin carboxyl-terminal hydrolase; K11366 ubiquitin carboxyl-terminal hydrolase 22/27/51 [EC:3.4.19.12]	YMR304w/3e-20/---	G9MQG5/0.0/G9MQG5_HYPVG Uncharacterized protein OS=Hypocrea virens (strain Gv29-8 / FGSC 10586) GN=TRIVIDRAFT_208720 PE=4 SV=1	PF00443/4.4E-49/Ubiquitin carboxyl-terminal hydrolase	biological_process:GO:0006511//ubiquitin-dependent protein catabolic process;GO:0016579//protein deubiquitination;molecular_function:GO:0036459//ubiquitinyl hydrolase activity;	MER0711203
WH_10009071	Q4I4A4/1e-135/RBD2_GIBZE Rhomboid protein 2 OS=Gibberella zeae (strain PH-1 / ATCC MYA-4620 / FGSC 9075 / NRRL 31084) GN=RBD2 PE=3 SV=1	cthr:CTHT_0048720/4e-101/GPI transamidase-like protein; K05289 glycosylphosphatidylinositol transamidase	YPL246c/4e-18/---	G9MQA1/8e-166/G9MQA1_HYPVG Uncharacterized protein OS=Hypocrea virens (strain Gv29-8 / FGSC 10586) GN=TRIVIDRAFT_168887 PE=4 SV=1	PF01694/3.8E-13/Rhomboid family	biological_process:GO:0006508//proteolysis;cellular_component:GO:0016021//integral component of membrane;molecular_function:GO:0004252//serine-type endopeptidase activity;	MER1077324
WH_10009072	D4AT77/0.0/ACON_ARTBC Aconitate hydratase, mitochondrial OS=Arthroderma benhamiae (strain ATCC MYA-4681 / CBS 112371) GN=ARB_07441 PE=1 SV=1	maj:MAA_04449/0.0/Aconitase-like core; K01681 aconitate hydratase [EC:4.2.1.3]	YLR304c/0.0/---	A0A0M8N1U1/0.0/A0A0M8N1U1_9HYPO Aconitate hydratase OS=Escovopsis weberi GN=ESCO_006552 PE=4 SV=1	PF00330/5.4E-157/Aconitase family (aconitate hydratase)	biological_process:GO:0000002//mitochondrial genome maintenance;GO:0006099//tricarboxylic acid cycle;cellular_component:GO:0005829//cytosol;GO:0042645//mitochondrial nucleoid;molecular_function:GO:0003697//single-stranded DNA binding;GO:0051539//4 iron, 4 sulfur cluster binding;GO:0003994//aconitate hydratase activity;GO:0046872//metal ion binding;GO:0003690//double-stranded DNA binding;	MER1082846
WH_10009142	NA	NA	CAC2826/3e-48/---	G9MWU5/3e-103/G9MWU5_HYPVG Uncharacterized protein OS=Hypocrea virens (strain Gv29-8 / FGSC 10586) GN=TRIVIDRAFT_70160 PE=4 SV=1	PF01965/4.4E-19/DJ-1/PfpI family	NA	MER0385981
WH_10009162	P34227/4e-88/PRX1_YEAST Mitochondrial peroxiredoxin PRX1 OS=Saccharomyces cerevisiae (strain ATCC 204508 / S288c) GN=PRX1 PE=1 SV=1	ssl:SS1G_02121/3e-106/mitochondrial peroxiredoxin PRX1; K03386 peroxiredoxin (alkyl hydroperoxide reductase subunit C) [EC:1.11.1.15]	YBL064c/2e-88/---	G9N2M5/4e-148/G9N2M5_HYPVG Uncharacterized protein OS=Hypocrea virens (strain Gv29-8 / FGSC 10586) GN=TRIVIDRAFT_216609 PE=4 SV=1	PF00578/4.2E-30/AhpC/TSA family	biological_process:GO:0055114//oxidation-reduction process;molecular_function:GO:0051920//peroxiredoxin activity;	MER0980152
WH_10009167	NA	aor:AOR_1_162154/6e-47/AO090003000093; alpha/beta superfamily hydrolase; K06889 uncharacterized protein	Z2442/7e-57/---	A0A0D1ZCD0/0.0/A0A0D1ZCD0_9EURO Uncharacterized protein OS=Exophiala mesophila GN=PV10_06089 PE=4 SV=1	PF12695/2.4E-11/Alpha/beta hydrolase family	molecular_function:GO:0016787//hydrolase activity;	MER1023035
WH_10009197	Q07307/0.0/UAPA_EMENI Uric acid-xanthine permease OS=Emericella nidulans (strain FGSC A4 / ATCC 38163 / CBS 112.46 / NRRL 194 / M139) GN=uapA PE=1 SV=3	maj:MAA_06864/0.0/purine permease; K03458 nucleobase:cation symporter-2, NCS2 family	SPAC1399.01c/0.0/---	A0A0F9Y583/0.0/A0A0F9Y583_TRIHA NCS2 family nucleobase:cation symporter-2 OS=Trichoderma harzianum GN=THAR02_00739 PE=4 SV=1	PF00860/4.8E-61/Permease family	biological_process:GO:0055085//transmembrane transport;cellular_component:GO:0016021//integral component of membrane;molecular_function:GO:0005215//transporter activity;	MER1091581
WH_10009236	Q4WDN4/1e-78/OPSB_ASPFU Probable aspartic-type endopeptidase opsB OS=Neosartorya fumigata (strain ATCC MYA-4609 / Af293 / CBS 101355 / FGSC A1100) GN=opsB PE=3 SV=1	cthr:CTHT_0055140/1e-163/mitochondrial elongation factor g 1-like protein; K02355 elongation factor G	NA	G9N2C5/0.0/G9N2C5_HYPVG Uncharacterized protein OS=Hypocrea virens (strain Gv29-8 / FGSC 10586) GN=TRIVIDRAFT_213726 PE=3 SV=1	PF00026/2.5E-63/Eukaryotic aspartyl protease	cellular_component:GO:0016020//membrane;molecular_function:GO:0008233//peptidase activity;	MER0383910
WH_10009237	Q7SH14/0.0/EFGM_NEUCR Elongation factor G, mitochondrial OS=Neurospora crassa (strain ATCC 24698 / 74-OR23-1A / CBS 708.71 / DSM 1257 / FGSC 987) GN=mef1 PE=3 SV=2	fgr:FGSG_01391/0.0/elongation factor G 1; K02355 elongation factor G	YLR069c/0.0/---	A0A0F9XBM5/0.0/A0A0F9XBM5_TRIHA Elongation factor G, mitochondrial OS=Trichoderma harzianum GN=THAR02_05927 PE=3 SV=1	PF14492/2.0E-31/Elongation Factor G, domain II	biological_process:GO:0070125//mitochondrial translational elongation;cellular_component:GO:0005739//mitochondrion;molecular_function:GO:0003746//translation elongation factor activity;GO:0005525//GTP binding;GO:0003924//GTPase activity;	MER0539902
WH_10009241	O59730/1e-158/MAP1_SCHPO Methionine aminopeptidase 1 OS=Schizosaccharomyces pombe (strain 972 / ATCC 24843) GN=fma1 PE=1 SV=1	fgr:FGSG_01397/0.0/methionine aminopeptidase 1 precursor; K01265 methionyl aminopeptidase [EC:3.4.11.18]	SPBC3E7.10/7e-159/---	A0A0G0AAA6/0.0/A0A0G0AAA6_TRIHA Methionyl aminopeptidase OS=Trichoderma harzianum GN=THAR02_05931 PE=3 SV=1	PF00557/3.5E-50/Metallopeptidase family M24	biological_process:GO:0070084//protein initiator methionine removal;GO:0006508//proteolysis;cellular_component:GO:0022626//cytosolic ribosome;molecular_function:GO:0070006//metalloaminopeptidase activity;GO:0046872//metal ion binding;	MER0394800
WH_10009301	P25443/6e-125/RS2_YEAST 40S ribosomal protein S2 OS=Saccharomyces cerevisiae (strain ATCC 204508 / S288c) GN=RPS2 PE=1 SV=3	nhe:NECHADRAFT_30064/1e-150/40S ribosomal protein S2; K02981 small subunit ribosomal protein S2e	YGL123w/3e-125/---	A0A0M8MXG6/2e-154/A0A0M8MXG6_9HYPO 40S ribosomal protein S2 OS=Escovopsis weberi GN=ESCO_000225 PE=4 SV=1	PF00333/6.6E-28/Ribosomal protein S5, N-terminal domain	NA	MER0828862
WH_10009326	Q8TG13/0.0/CSK2A_NEUCR Casein kinase II subunit alpha OS=Neurospora crassa (strain ATCC 24698 / 74-OR23-1A / CBS 708.71 / DSM 1257 / FGSC 987) GN=cka PE=2 SV=1	tre:TRIREDRAFT_79503/0.0/kc2a; alpha subunit of casein kinase; K03097 casein kinase II subunit alpha [EC:2.7.11.1]	SPAC1687.15/5e-41/---	A0A0M8MT55/0.0/A0A0M8MT55_9HYPO Casein kinase II subunit alpha OS=Escovopsis weberi GN=ESCO_000245 PE=4 SV=1	PF00069/1.3E-64/Protein kinase domain	biological_process:GO:0006468//protein phosphorylation;molecular_function:GO:0005524//ATP binding;GO:0004674//protein serine/threonine kinase activity;	MER1119310
WH_10009365	P11913/0.0/MPPB_NEUCR Mitochondrial-processing peptidase subunit beta OS=Neurospora crassa (strain ATCC 24698 / 74-OR23-1A / CBS 708.71 / DSM 1257 / FGSC 987) GN=pep PE=1 SV=1	cmt:CCM_05428/0.0/mitochondrial processing peptidase beta subunit; K17732 mitochondrial-processing peptidase subunit beta [EC:3.4.24.64]	SPBP23A10.15c/0.0/---	T5AQ35/0.0/T5AQ35_OPHSC Mitochondrial processing peptidase beta subunit OS=Ophiocordyceps sinensis (strain Co18 / CGMCC 3.14243) GN=OCS_00342 PE=3 SV=1	PF05193/1.8E-36/Peptidase M16 inactive domain	biological_process:GO:0006508//proteolysis;cellular_component:GO:0005739//mitochondrion;molecular_function:GO:0046872//metal ion binding;GO:0004222//metalloendopeptidase activity;	MER0315464
WH_10009386	Q4IPH4/6e-116/PPIH_GIBZE Peptidyl-prolyl cis-trans isomerase H OS=Gibberella zeae (strain PH-1 / ATCC MYA-4620 / FGSC 9075 / NRRL 31084) GN=CYP3 PE=3 SV=1	fgr:FGSG_00884/1e-115/peptidyl-prolyl cis-trans isomerase H; K09567 peptidyl-prolyl isomerase H (cyclophilin H) [EC:5.2.1.8]	SPBC1709.04c/4e-71/---	C7YIA9/1e-115/C7YIA9_NECH7 Peptidyl-prolyl cis-trans isomerase OS=Nectria haematococca (strain 77-13-4 / ATCC MYA-4622 / FGSC 9596 / MPVI) GN=NECHADRAFT_73413 PE=3 SV=1	PF00160/6.3E-49/Cyclophilin type peptidyl-prolyl cis-trans isomerase/CLD	biological_process:GO:0006457//protein folding;GO:0000413//protein peptidyl-prolyl isomerization;molecular_function:GO:0003755//peptidyl-prolyl cis-trans isomerase activity;	MER0709623
WH_10009420	D4B1R0/0.0/GCP1_ARTBC Probable glutamate carboxypeptidase ARB_02390 OS=Arthroderma benhamiae (strain ATCC MYA-4681 / CBS 112371) GN=ARB_02390 PE=1 SV=1	maj:MAA_00651/0.0/Transferrin receptor-like, dimerization domain protein; K01301 N-acetylated-alpha-linked acidic dipeptidase [EC:3.4.17.21]	PA2939/4e-07/---	G9MIA2/0.0/G9MIA2_HYPVG Uncharacterized protein OS=Hypocrea virens (strain Gv29-8 / FGSC 10586) GN=TRIVIDRAFT_167449 PE=4 SV=1	PF04389/4.2E-18/Peptidase family M28	cellular_component:GO:0016021//integral component of membrane;	MER0195815
WH_10009495	Q6A3P9/0.0/UREA_ASPFU Urease OS=Neosartorya fumigata (strain ATCC MYA-4609 / Af293 / CBS 101355 / FGSC A1100) GN=ure1 PE=2 SV=2	tre:TRIREDRAFT_22705/0.0/urease; K01427 urease [EC:3.5.1.5]	SPAC1952.11c_3/0.0/---	G0RN63/0.0/G0RN63_HYPJQ Urease OS=Hypocrea jecorina (strain QM6a) GN=TRIREDRAFT_22705 PE=3 SV=1	PF00547/2.2E-36/Urease, gamma subunit	biological_process:GO:0043419//urea catabolic process;cellular_component:GO:0005829//cytosol;molecular_function:GO:0009039//urease activity;GO:0016151//nickel cation binding;	MER0871203
WH_10009526	P10255/1e-100/CYPH_NEUCR Peptidyl-prolyl cis-trans isomerase, mitochondrial OS=Neurospora crassa (strain ATCC 24698 / 74-OR23-1A / CBS 708.71 / DSM 1257 / FGSC 987) GN=csr-1 PE=1 SV=1	maw:MAC_05473/2e-110/peptidylprolyl isomerase; K01802 peptidylprolyl isomerase [EC:5.2.1.8]	SPBC28F2.03/2e-76/---	A0A0F9XGK6/4e-121/A0A0F9XGK6_TRIHA Peptidyl-prolyl cis-trans isomerase OS=Trichoderma harzianum GN=THAR02_04245 PE=3 SV=1	PF00160/5.2E-43/Cyclophilin type peptidyl-prolyl cis-trans isomerase/CLD	biological_process:GO:0000413//protein peptidyl-prolyl isomerization;GO:0006457//protein folding;molecular_function:GO:0003755//peptidyl-prolyl cis-trans isomerase activity;	MER0709623
WH_10009529	P41878/4e-157/RPN11_SCHPO 26S proteasome regulatory subunit rpn11 OS=Schizosaccharomyces pombe (strain 972 / ATCC 24843) GN=rpn11 PE=1 SV=2	tre:TRIREDRAFT_121981/0.0/proteasome regulatory particle subunit; K03030 26S proteasome regulatory subunit N11	SPAC31G5.13/2e-157/---	G9N1V6/0.0/G9N1V6_HYPVG Uncharacterized protein OS=Hypocrea virens (strain Gv29-8 / FGSC 10586) GN=TRIVIDRAFT_81353 PE=4 SV=1	PF13012/4.1E-11/Maintenance of mitochondrial structure and function	biological_process:GO:0000266//mitochondrial fission;GO:0016579//protein deubiquitination;GO:0016559//peroxisome fission;GO:0043161//proteasome-mediated ubiquitin-dependent protein catabolic process;cellular_component:GO:0034515//proteasome storage granule;GO:0005739//mitochondrion;GO:0008541//proteasome regulatory particle, lid subcomplex;GO:0034399//nuclear periphery;molecular_function:GO:00048…	MER0317067
WH_10009538	P34422/6e-24/DPF6_CAEEL Dipeptidyl peptidase family member 6 OS=Caenorhabditis elegans GN=dpf-6 PE=3 SV=2	cci:CC1G_15336/2e-14/acylaminoacyl-peptidase; K01303 acylaminoacyl-peptidase [EC:3.4.19.1]	slr0825/1e-101/---	A0A024SM81/0.0/A0A024SM81_HYPJE Alpha/beta-hydrolase OS=Trichoderma reesei RUT C-30 GN=M419DRAFT_69459 PE=4 SV=1	PF00326/3.7E-44/Prolyl oligopeptidase family	biological_process:GO:0006508//proteolysis;molecular_function:GO:0008236//serine-type peptidase activity;	MER1001413
WH_10009539	NA	maj:MAA_07124/7e-28/Peptidase S33 tripeptidyl aminopeptidase-like protein; K08329 autophagy-related protein 17	ML1632/8e-26/---	A0A0G0ALA4/0.0/A0A0G0ALA4_TRIHA Uncharacterized protein OS=Trichoderma harzianum GN=THAR02_02391 PE=4 SV=1	PF00561/4.6E-17/alpha/beta hydrolase fold	cellular_component:GO:0016021//integral component of membrane;	MER0625798
WH_10009540	P29118/9e-145/ALP_ACRCH Alkaline proteinase OS=Acremonium chrysogenum GN=ALP PE=3 SV=1	ani:AN5558.2/5e-141/similar to alkaline protease; K18549 oryzin [EC:3.4.21.63]	SPAC1006.01/3e-76/---	A0A0L0NBE7/0.0/A0A0L0NBE7_9HYPO Alkaline proteinase OS=Tolypocladium ophioglossoides CBS 100239 GN=TOPH_04225 PE=3 SV=1	PF00082/1.4E-36/Subtilase family	biological_process:GO:0006508//proteolysis;molecular_function:GO:0004252//serine-type endopeptidase activity;	MER0402219
WH_10009616	Q00208/1e-101/ORYZ_EMENI Alkaline protease 1 OS=Emericella nidulans (strain FGSC A4 / ATCC 38163 / CBS 112.46 / NRRL 194 / M139) GN=alp1 PE=2 SV=1	ani:AN5558.2/2e-101/similar to alkaline protease; K18549 oryzin [EC:3.4.21.63]	SPAC1006.01/2e-67/---	A0A075FC21/0.0/A0A075FC21_HYPAT Subtilisin-like serine protease OS=Hypocrea atroviridis PE=3 SV=1	PF05922/1.4E-4/Peptidase inhibitor I9	biological_process:GO:0006508//proteolysis;molecular_function:GO:0004252//serine-type endopeptidase activity;	MER0402205
WH_10009628	Q7Z5M8/1e-19/AB12B_HUMAN Abhydrolase domain-containing protein 12B OS=Homo sapiens GN=ABHD12B PE=2 SV=1	mbe:MBM_00920/3e-95/Glycylpeptide N-tetradecanoyltransferase; K00671 glycylpeptide N-tetradecanoyltransferase [EC:2.3.1.97]	SPBC32H8.03/9e-12/---	A0A024S5G4/0.0/A0A024S5G4_HYPJE Alpha/beta-hydrolase OS=Trichoderma reesei RUT C-30 GN=M419DRAFT_83191 PE=4 SV=1	PF12695/8.0E-14/Alpha/beta hydrolase family	cellular_component:GO:0016021//integral component of membrane;	MER0625083
WH_10009629	Q4I061/6e-163/NMT_GIBZE Glycylpeptide N-tetradecanoyltransferase OS=Gibberella zeae (strain PH-1 / ATCC MYA-4620 / FGSC 9075 / NRRL 31084) GN=NMT1 PE=3 SV=1	vda:VDAG_01160/0.0/glycylpeptide N-tetradecanoyltransferase; K00671 glycylpeptide N-tetradecanoyltransferase [EC:2.3.1.97]	SPBC2G2.11/1e-98/---	G9MIS3/0.0/G9MIS3_HYPVG Glycylpeptide N-tetradecanoyltransferase OS=Hypocrea virens (strain Gv29-8 / FGSC 10586) GN=TRIVIDRAFT_215421 PE=3 SV=1	PF01233/6.6E-26/Myristoyl-CoA:protein N-myristoyltransferase, N-terminal domain	biological_process:GO:0006499//N-terminal protein myristoylation;molecular_function:GO:0004379//glycylpeptide N-tetradecanoyltransferase activity;	MER0214432
WH_10009637	P87121/0.0/TAF2_SCHPO Transcription initiation factor TFIID subunit 2 OS=Schizosaccharomyces pombe (strain 972 / ATCC 24843) GN=taf2 PE=3 SV=3	maj:MAA_08967/0.0/transcription initiation factor; K03128 transcription initiation factor TFIID subunit 2	NA	A0A0F9X511/0.0/A0A0F9X511_TRIHA Transcription initiation factor TFIID subunit 2 OS=Trichoderma harzianum GN=THAR02_07607 PE=4 SV=1	NA	cellular_component:GO:0005634//nucleus;GO:0032153//cell division site;GO:0005829//cytosol;	MER0064738
WH_10009705	P09231/0.0/KEX1A_KLULA Protease KEX1 OS=Kluyveromyces lactis (strain ATCC 8585 / CBS 2359 / DSM 70799 / NBRC 1267 / NRRL Y-1140 / WM37) GN=KEX1 PE=3 SV=2	tre:TRIREDRAFT_123561/0.0/serine protease; K01341 kexin [EC:3.4.21.61]	YNL238w_1/4e-138/---	A0A0F9ZVC2/0.0/A0A0F9ZVC2_TRIHA Uncharacterized protein (Fragment) OS=Trichoderma harzianum GN=THAR02_03798 PE=4 SV=1	PF01483/1.0E-26/Proprotein convertase P-domain	biological_process:GO:0006508//proteolysis;cellular_component:GO:0016021//integral component of membrane;molecular_function:GO:0004252//serine-type endopeptidase activity;	MER0325034
WH_10009714	P38747/3e-36/OTU2_YEAST OTU domain-containing protein 2 OS=Saccharomyces cerevisiae (strain ATCC 204508 / S288c) GN=OTU2 PE=1 SV=1	maw:MAC_03813/2e-97/OTU domain-containing protein 6B; K18342 OTU domain-containing protein 6 [EC:3.4.19.12]	YHL013c/2e-36/---	A0A084QR44/8e-110/A0A084QR44_9HYPO Uncharacterized protein OS=Stachybotrys chlorohalonata IBT 40285 GN=S40285_01252 PE=4 SV=1	PF02338/2.5E-17/OTU-like cysteine protease	cellular_component:GO:0005840//ribosome;	MER0252714
WH_10009749	Q9P4P9/0.0/HIS5_EMENI Imidazole glycerol phosphate synthase hisHF OS=Emericella nidulans (strain FGSC A4 / ATCC 38163 / CBS 112.46 / NRRL 194 / M139) GN=hisHF PE=3 SV=2	tre:TRIREDRAFT_81188/0.0/imidazole glycerol phosphate synthase-like protein; K01663 glutamine amidotransferase / cyclase [EC:2.4.2.- 4.1.3.-]	YBR248c_2/1e-168/---	G9MJ50/0.0/G9MJ50_HYPVG Uncharacterized protein OS=Hypocrea virens (strain Gv29-8 / FGSC 10586) GN=TRIVIDRAFT_31655 PE=3 SV=1	PF00117/2.3E-22/Glutamine amidotransferase class-I	biological_process:GO:0000105//histidine biosynthetic process;cellular_component:GO:0005829//cytosol;GO:0005634//nucleus;molecular_function:GO:0000107//imidazoleglycerol-phosphate synthase activity;GO:0016833//oxo-acid-lyase activity;GO:0004359//glutaminase activity;	MER0447742
WH_10009755	Q09127/5e-123/RL10A_SCHPO 60S ribosomal protein L10-A OS=Schizosaccharomyces pombe (strain 972 / ATCC 24843) GN=rpl1001 PE=2 SV=2	nhe:NECHADRAFT_69563/9e-160/60S ribosomal protein L10; K02866 large subunit ribosomal protein L10e	SPBC18E5.04/3e-123/---	A0A0F7ZVA8/2e-160/A0A0F7ZVA8_9HYPO 60S ribosomal protein L10-A OS=Hirsutella minnesotensis 3608 GN=HIM_04370 PE=4 SV=1	PF00252/2.5E-44/Ribosomal protein L16p/L10e	biological_process:GO:0006412//translation;cellular_component:GO:0005840//ribosome;molecular_function:GO:0003735//structural constituent of ribosome;	MER0734607
WH_10009774	Q9UTI0/1e-76/PYRC_SCHPO Probable dihydroorotase OS=Schizosaccharomyces pombe (strain 972 / ATCC 24843) GN=ura2 PE=3 SV=1	maj:MAA_02337/6e-168/amidohydrolase 2; K01465 dihydroorotase [EC:3.5.2.3]	SPAC16.03c/6e-77/---	A0A024S0F7/0.0/A0A024S0F7_HYPJE Dihydroorotase OS=Trichoderma reesei RUT C-30 GN=M419DRAFT_138752 PE=4 SV=1	NA	biological_process:GO:0006207//'de novo' pyrimidine nucleobase biosynthetic process;GO:0006221//pyrimidine nucleotide biosynthetic process;cellular_component:GO:0005634//nucleus;GO:0005737//cytoplasm;molecular_function:GO:0004151//dihydroorotase activity;	MER0625097
WH_10009814	A3KG59/1e-53/P20D2_MOUSE Peptidase M20 domain-containing protein 2 OS=Mus musculus GN=Pm20d2 PE=1 SV=1	NA	FN1186/4e-36/---	G9MJC3/2e-135/G9MJC3_HYPVG Uncharacterized protein OS=Hypocrea virens (strain Gv29-8 / FGSC 10586) GN=TRIVIDRAFT_32028 PE=4 SV=1	NA	biological_process:GO:0008152//metabolic process;molecular_function:GO:0016787//hydrolase activity;	MER0374709
WH_10009822	P17423/3e-138/KHSE_YEAST Homoserine kinase OS=Saccharomyces cerevisiae (strain ATCC 204508 / S288c) GN=THR1 PE=1 SV=4	tre:TRIREDRAFT_82667/0.0/homoserine kinase; K00872 homoserine kinase [EC:2.7.1.39]	YHR025w/1e-138/---	G9MJE1/0.0/G9MJE1_HYPVG Uncharacterized protein OS=Hypocrea virens (strain Gv29-8 / FGSC 10586) GN=TRIVIDRAFT_72694 PE=3 SV=1	PF08544/2.8E-4/GHMP kinases C terminal	biological_process:GO:0016310//phosphorylation;GO:0006566//threonine metabolic process;molecular_function:GO:0005524//ATP binding;GO:0004413//homoserine kinase activity;	MER0972401
WH_10009833	O94269/4e-91/UBP3_SCHPO Probable ubiquitin carboxyl-terminal hydrolase 3 OS=Schizosaccharomyces pombe (strain 972 / ATCC 24843) GN=ubp3 PE=3 SV=1	maw:MAC_07542/0.0/Ubiquitin carboxyl-terminal hydrolase family protein; K11841 ubiquitin carboxyl-terminal hydrolase 10 [EC:3.4.19.12]	SPBC18H10.08c/6e-18/---	A0A0G0A0N0/0.0/A0A0G0A0N0_TRIHA Ubiquitin thiolesterase OS=Trichoderma harzianum GN=THAR02_02059 PE=4 SV=1	PF00443/1.3E-48/Ubiquitin carboxyl-terminal hydrolase	biological_process:GO:0006508//proteolysis;GO:0044267//cellular protein metabolic process;	MER0713182
WH_10009846	P40961/1e-142/PHB1_YEAST Prohibitin-1 OS=Saccharomyces cerevisiae (strain ATCC 204508 / S288c) GN=PHB1 PE=1 SV=2	maj:MAA_03132/0.0/Prohibitin; K17080 prohibitin 1	YGR132c/6e-143/---	A0A0M8NA37/0.0/A0A0M8NA37_9HYPO Prohibitin-1 OS=Escovopsis weberi GN=ESCO_003502 PE=4 SV=1	PF01145/9.3E-24/SPFH domain / Band 7 family	biological_process:GO:0045861//negative regulation of proteolysis;GO:0007007//inner mitochondrial membrane organization;GO:0000001//mitochondrion inheritance;GO:0070584//mitochondrion morphogenesis;GO:0001302//replicative cell aging;GO:0006457//protein folding;cellular_component:GO:0005743//mitochondrial inner membrane;	MER0808798
WH_10009864	D4B1N9/0.0/LIP3_ARTBC Probable secreted lipase ARB_02369 OS=Arthroderma benhamiae (strain ATCC MYA-4681 / CBS 112371) GN=ARB_02369 PE=1 SV=1	afm:AFUA_8G02530/0.0/extracellular lipase (EC:3.1.1.3); K01046 triacylglycerol lipase [EC:3.1.1.3]	DR2626/1e-47/---	A0A0F9WYW1/0.0/A0A0F9WYW1_TRIHA Carboxylic ester hydrolase OS=Trichoderma harzianum GN=THAR02_09584 PE=3 SV=1	PF00135/1.0E-82/Carboxylesterase family	molecular_function:GO:0016787//hydrolase activity;	MER0060274
WH_10009865	P32454/0.0/APE2_YEAST Aminopeptidase 2, mitochondrial OS=Saccharomyces cerevisiae (strain ATCC 204508 / S288c) GN=APE2 PE=1 SV=4	ure:UREG_04076/0.0/GTP-binding protein ypt1; K07874 Ras-related protein Rab-1A	YKL157w/0.0/---	A0A0F9XG59/0.0/A0A0F9XG59_TRIHA Glutamyl aminopeptidase OS=Trichoderma harzianum GN=THAR02_08337 PE=4 SV=1	PF01433/3.5E-134/Peptidase family M1	biological_process:GO:0006508//proteolysis;molecular_function:GO:0008270//zinc ion binding;GO:0004177//aminopeptidase activity;GO:0008237//metallopeptidase activity;	MER0334317
WH_10009985	Q08930/1e-36/YP191_YEAST Uncharacterized protein YPL191C OS=Saccharomyces cerevisiae (strain ATCC 204508 / S288c) GN=YPL191C PE=1 SV=1	afv:AFLA_024930/6e-22/extracellular endoglucanase, putative; K01179 endoglucanase [EC:3.2.1.4]	NA	G9NBG6/0.0/G9NBG6_HYPVG Uncharacterized protein OS=Hypocrea virens (strain Gv29-8 / FGSC 10586) GN=TRIVIDRAFT_214710 PE=4 SV=1	PF04424/4.1E-26/Protein of unknown function (DUF544)	NA	MER0949164
WH_10009988	O13633/2e-45/YNF5_SCHPO Uncharacterized J domain-containing protein C17A3.05c OS=Schizosaccharomyces pombe (strain 972 / ATCC 24843) GN=pi041 PE=1 SV=1	maj:MAA_08322/3e-164/Heat shock protein DnaJ; K09518 DnaJ homolog subfamily B member 12	YNL064c/3e-14/---	A0A0F9XQ52/0.0/A0A0F9XQ52_TRIHA DnaJ like subfamily B member 12 OS=Trichoderma harzianum GN=THAR02_05538 PE=4 SV=1	PF09320/2.4E-29/Domain of unknown function (DUF1977)	biological_process:GO:0030433//ER-associated ubiquitin-dependent protein catabolic process;GO:0032781//positive regulation of ATPase activity;cellular_component:GO:0005789//endoplasmic reticulum membrane;GO:0016021//integral component of membrane;molecular_function:GO:0001671//ATPase activator activity;	MER0950044
WH_10009999	O94580/6e-40/YQ77_SCHPO Ubiquitin and WLM domain-containing metalloprotease SPCC1442.07c OS=Schizosaccharomyces pombe (strain 972 / ATCC 24843) GN=SPCC1442.07c PE=3 SV=1	mbe:MBM_02467/1e-06/potassium transporter; K03549 KUP system potassium uptake protein	NA	A0A0F7ZZL1/0.0/A0A0F7ZZL1_9HYPO Uncharacterized protein OS=Hirsutella minnesotensis 3608 GN=HIM_06222 PE=4 SV=1	PF08325/4.2E-46/WLM domain	biological_process:GO:0006508//proteolysis;molecular_function:GO:0008237//metallopeptidase activity;	MER0327835
WH_10010021	P24665/2e-71/PRTA_ASPNG Aspergillopepsin-2 OS=Aspergillus niger PE=1 SV=1	NA	NA	G9NEK5/2e-126/G9NEK5_HYPAI Uncharacterized protein OS=Hypocrea atroviridis (strain ATCC 20476 / IMI 206040) GN=TRIATDRAFT_296905 PE=4 SV=1	PF01828/3.3E-76/Peptidase A4 family	biological_process:GO:0006508//proteolysis;molecular_function:GO:0004190//aspartic-type endopeptidase activity;	MER0187528
WH_10010071	A2QQV6/1e-79/QUTD_ASPNC Probable quinate permease OS=Aspergillus niger (strain CBS 513.88 / FGSC A1513) GN=qutD PE=3 SV=1	dha:DEHA2C11374g/6e-133/DEHA2C11374p; K08139 MFS transporter, SP family, sugar:H+ symporter	araE/2e-63/---	A0A094AKW0/0.0/A0A094AKW0_9PEZI Uncharacterized protein OS=Pseudogymnoascus pannorum VKM F-3808 GN=O988_04255 PE=3 SV=1	PF00083/7.6E-117/Sugar (and other) transporter	biological_process:GO:0055085//transmembrane transport;GO:0006913//nucleocytoplasmic transport;cellular_component:GO:0005643//nuclear pore;GO:0016021//integral component of membrane;molecular_function:GO:0022891//substrate-specific transmembrane transporter activity;GO:0017056//structural constituent of nuclear pore;	MER0496297
WH_10010076	O74638/0.0/PYRG_GIBZE CTP synthase OS=Gibberella zeae (strain PH-1 / ATCC MYA-4620 / FGSC 9075 / NRRL 31084) GN=URA7 PE=3 SV=2	maw:MAC_09610/0.0/UTP-ammonia ligase; K01937 CTP synthase [EC:6.3.4.2]	SPAC10F6.03c/0.0/---	A0A0D9PQU6/0.0/A0A0D9PQU6_METAN CTP synthase OS=Metarhizium anisopliae BRIP 53284 GN=H633G_07572 PE=3 SV=1	PF06418/1.1E-77/CTP synthase N-terminus	biological_process:GO:0044210//'de novo' CTP biosynthetic process;GO:0006541//glutamine metabolic process;molecular_function:GO:0005524//ATP binding;GO:0003883//CTP synthase activity;	MER0448233
WH_10000312	Q8VXY9/1e-45/UAH_ARATH Ureidoglycolate hydrolase OS=Arabidopsis thaliana GN=UAH PE=1 SV=1	pte:PTT_10029/8e-61/hypothetical protein; K01190 beta-galactosidase [EC:3.2.1.23]	BMEI1643/4e-83/---	G9MS07/0.0/G9MS07_HYPVG Uncharacterized protein OS=Hypocrea virens (strain Gv29-8 / FGSC 10586) GN=TRIVIDRAFT_28715 PE=4 SV=1	PF01546/5.7E-25/Peptidase family M20/M25/M40	biological_process:GO:0008152//metabolic process;molecular_function:GO:0016813//hydrolase activity, acting on carbon-nitrogen (but not peptide) bonds, in linear amidines;	MER0843765
WH_10000337	P04051/0.0/RPC1_YEAST DNA-directed RNA polymerase III subunit RPC1 OS=Saccharomyces cerevisiae (strain ATCC 204508 / S288c) GN=RPO31 PE=1 SV=1	fgr:FGSG_13662/0.0/DNA-directed RNA polymerase III largest subunit; K03018 DNA-directed RNA polymerase III subunit RPC1 [EC:2.7.7.6]	YOR116c/0.0/---	A0A024SFK2/0.0/A0A024SFK2_HYPJE DNA-directed RNA polymerase OS=Trichoderma reesei RUT C-30 GN=M419DRAFT_108947 PE=3 SV=1	PF04998/1.2E-79/RNA polymerase Rpb1, domain 5	biological_process:GO:0042797//tRNA transcription from RNA polymerase III promoter;cellular_component:GO:0005666//DNA-directed RNA polymerase III complex;molecular_function:GO:0003677//DNA binding;GO:0003899//DNA-directed RNA polymerase activity;	MER0357589
WH_10000401	P39721/1e-15/AIM2_YEAST Protein AIM2 OS=Saccharomyces cerevisiae (strain ATCC 204508 / S288c) GN=AIM2 PE=1 SV=1	npa:UCRNP2_5557/2e-25/putative vacuolar protein sorting-associated protein; K12479 vacuolar protein sorting-associated protein 45	YAL049c/7e-16/---	G9NVG2/0.0/G9NVG2_HYPAI Uncharacterized protein OS=Hypocrea atroviridis (strain ATCC 20476 / IMI 206040) GN=TRIATDRAFT_318539 PE=4 SV=1	PF01738/1.4E-16/Dienelactone hydrolase family	molecular_function:GO:0016787//hydrolase activity;	MER0210698
WH_10000413	E9E1Z2/0.0/KEX1_METAQ Pheromone-processing carboxypeptidase KEX1 OS=Metarhizium acridum (strain CQMa 102) GN=KEX1 PE=3 SV=1	tre:TRIREDRAFT_74517/0.0/serine carboxypeptidase; K01288 carboxypeptidase D [EC:3.4.16.6]	SPBC16G5.09/2e-110/---	G0R7V3/0.0/G0R7V3_HYPJQ Serine carboxypeptidase OS=Hypocrea jecorina (strain QM6a) GN=TRIREDRAFT_74517 PE=4 SV=1	PF00450/1.1E-112/Serine carboxypeptidase	biological_process:GO:0006508//proteolysis;cellular_component:GO:0016021//integral component of membrane;molecular_function:GO:0004185//serine-type carboxypeptidase activity;	MER0296926
WH_10000414	Q12314/2e-51/SFM1_YEAST Protein arginine N-methyltransferase SFM1 OS=Saccharomyces cerevisiae (strain ATCC 204508 / S288c) GN=SFM1 PE=1 SV=1	ani:AN1384.2/1e-82/hypothetical protein; K01288 carboxypeptidase D [EC:3.4.16.6]	YOR021c/9e-52/---	A0A016PIZ0/3e-127/A0A016PIZ0_GIBZA Uncharacterized protein OS=Gibberella zeae GN=FG05_10146 PE=4 SV=1	PF04252/3.1E-74/Predicted SAM-dependent RNA methyltransferase	biological_process:GO:0035247//peptidyl-arginine omega-N-methylation;molecular_function:GO:0035241//protein-arginine omega-N monomethyltransferase activity;	MER0091867
WH_10000453	A4R0E5/2e-170/EIF3F_MAGO7 Eukaryotic translation initiation factor 3 subunit F OS=Magnaporthe oryzae (strain 70-15 / ATCC MYA-4617 / FGSC 8958) GN=MGG_10653 PE=3 SV=1	cmt:CCM_00930/0.0/eukaryotic translation initiation factor 3 subunit F; K03249 translation initiation factor 3 subunit F	SPBC4C3.07/2e-94/---	G9NVL7/0.0/G9NVL7_HYPAI Eukaryotic translation initiation factor 3 subunit F OS=Hypocrea atroviridis (strain ATCC 20476 / IMI 206040) GN=TRIATDRAFT_139257 PE=3 SV=1	PF01398/8.6E-19/JAB1/Mov34/MPN/PAD-1 ubiquitin protease	biological_process:GO:0001731//formation of translation preinitiation complex;GO:0006446//regulation of translational initiation;cellular_component:GO:0033290//eukaryotic 48S preinitiation complex;GO:0005852//eukaryotic translation initiation factor 3 complex;GO:0016282//eukaryotic 43S preinitiation complex;molecular_function:GO:0003743//translation initiation factor activity;	MER0064695
WH_10000498	Q9P7G4/4e-63/OMA1_SCHPO Mitochondrial metalloendopeptidase OMA1 OS=Schizosaccharomyces pombe (strain 972 / ATCC 24843) GN=oma1 PE=3 SV=1	pbn:PADG_02057/6e-48/T-complex protein 1 subunit theta; K09500 T-complex protein 1 subunit theta	SPAP14E8.04/2e-63/---	A0A0F9WZ52/0.0/A0A0F9WZ52_TRIHA Uncharacterized protein OS=Trichoderma harzianum GN=THAR02_10183 PE=3 SV=1	PF01435/1.3E-37/Peptidase family M48	biological_process:GO:0006515//misfolded or incompletely synthesized protein catabolic process;cellular_component:GO:0005743//mitochondrial inner membrane;GO:0016021//integral component of membrane;molecular_function:GO:0004222//metalloendopeptidase activity;	MER0889405
WH_10000503	A4QUC1/0.0/LKHA4_MAGO7 Leukotriene A-4 hydrolase homolog OS=Magnaporthe oryzae (strain 70-15 / ATCC MYA-4617 / FGSC 8958) GN=MGG_09481 PE=3 SV=2	maj:MAA_02891/0.0/leukotriene A-4 hydrolase; K01254 leukotriene-A4 hydrolase [EC:3.3.2.6]	SPCC1322.05c/0.0/---	A0A0G0AEN4/0.0/A0A0G0AEN4_TRIHA Leukotriene A(4) hydrolase OS=Trichoderma harzianum GN=THAR02_04372 PE=3 SV=1	PF09127/8.9E-49/Leukotriene A4 hydrolase, C-terminal	biological_process:GO:0006508//proteolysis;cellular_component:GO:0005737//cytoplasm;molecular_function:GO:0008270//zinc ion binding;GO:0004463//leukotriene-A4 hydrolase activity;GO:0008237//metallopeptidase activity;	MER0336283
WH_10000532	Q6CFS7/1e-59/RL44_YARLI 60S ribosomal protein L44 OS=Yarrowia lipolytica (strain CLIB 122 / E 150) GN=RPL44 PE=3 SV=3	tre:TRIREDRAFT_79106/3e-71/rpl44; 40s ribosomal protein L44e; K02929 large subunit ribosomal protein L44e	YNL162w/1e-56/---	W9PI17/1e-69/W9PI17_FUSOX 60S ribosomal protein L44 OS=Fusarium oxysporum f. sp. pisi HDV247 GN=FOVG_06077 PE=3 SV=1	PF00935/1.2E-37/Ribosomal protein L44	biological_process:GO:0006412//translation;cellular_component:GO:0005840//ribosome;molecular_function:GO:0003735//structural constituent of ribosome;	MER0137281
WH_10000571	P78753/0.0/ASNS_SCHPO Probable asparagine synthetase [glutamine-hydrolyzing] OS=Schizosaccharomyces pombe (strain 972 / ATCC 24843) GN=asn1 PE=1 SV=3	tre:TRIREDRAFT_79037/0.0/asn1; asparagine synthase; K01953 asparagine synthase (glutamine-hydrolysing) [EC:6.3.5.4]	SPBC119.10/0.0/---	G9MHY0/0.0/G9MHY0_HYPVG Uncharacterized protein OS=Hypocrea virens (strain Gv29-8 / FGSC 10586) GN=TRIVIDRAFT_73671 PE=4 SV=1	PF13537/1.9E-36/Glutamine amidotransferase domain	biological_process:GO:0006529//asparagine biosynthetic process;molecular_function:GO:0004066//asparagine synthase (glutamine-hydrolyzing) activity;	MER0457550
WH_10000587	P36209/6e-162/STS1_SCHPO Delta(24(24(1)))-sterol reductase OS=Schizosaccharomyces pombe (strain 972 / ATCC 24843) GN=sts1 PE=1 SV=2	cmt:CCM_00528/0.0/Delta(24(24(1)))-sterol reductase; K00223 Delta24(24(1))-sterol reductase [EC:1.3.1.71]	NA	A0A024S9K6/0.0/A0A024S9K6_HYPJE Uncharacterized protein OS=Trichoderma reesei RUT C-30 GN=M419DRAFT_25295 PE=4 SV=1	PF01222/2.1E-137/Ergosterol biosynthesis ERG4/ERG24 family	biological_process:GO:0055114//oxidation-reduction process;GO:0071210//protein insertion into membrane raft;GO:0006623//protein targeting to vacuole;GO:0030437//ascospore formation;GO:0006696//ergosterol biosynthetic process;GO:0090002//establishment of protein localization to plasma membrane;GO:0006897//endocytosis;GO:0071473//cellular response to cation stress;cellular_component:GO:0005622//int…	MER0090165
WH_10000588	P31413/2e-84/VATL_NEUCR V-type proton ATPase 16 kDa proteolipid subunit OS=Neurospora crassa (strain ATCC 24698 / 74-OR23-1A / CBS 708.71 / DSM 1257 / FGSC 987) GN=vma-3 PE=2 SV=1	maj:MAA_05586/6e-95/vacuolar ATP synthase subunit C; K02155 V-type H+-transporting ATPase 16kDa proteolipid subunit	SPAC1B3.14/2e-78/---	G9MI00/7e-95/G9MI00_HYPVG Uncharacterized protein OS=Hypocrea virens (strain Gv29-8 / FGSC 10586) GN=TRIVIDRAFT_82305 PE=3 SV=1	PF00137/6.9E-12/ATP synthase subunit C	biological_process:GO:0007033//vacuole organization;GO:0006623//protein targeting to vacuole;GO:0006878//cellular copper ion homeostasis;GO:0006879//cellular iron ion homeostasis;GO:0015991//ATP hydrolysis coupled proton transport;GO:0006897//endocytosis;cellular_component:GO:0033179//proton-transporting V-type ATPase, V0 domain;GO:0005774//vacuolar membrane;GO:0016021//integral component of memb…	MER0267841
