# Supplementary material for: Genome Analysis of Hypomyces perniciosus, the Causal Agent of Wet Bubble Disease of Button Mushroom (Agaricus bisporus)
Source: Genes (Basel). 2019 May 29;10(6):417. doi: 10.3390/genes10060417 (PMC6627653; doi:10.3390/genes10060417)
Supplement: Supplementary file 1 [file genes-10-00417-s001.zip › genes-489343-supplementary/TableS16.xlsx]

## Sheet: Sheet1
Table S17. List of Cytochromes P450 genes in Hypomyces perniciosus genome.
Gene_ID	Identity	E_value	Subject_id	Subject_description
WH_10006981	63.3	0	HCB03452.1	[Histoplasma capsulatum]
WH_10007013	72.1	9.2e-286	estExt_Genewise1Plus.C_90931	[Trichoderma virens Gv29-8]
WH_10007175	57.9	4.8e-184	fgenesh1_pg.C_scaffold_8000163	[Trichoderma virens Gv29-8]
WH_10007256	54.2	2.1e-123	EDP54085.1	cytochrome P450 monooxygenase, putative [Aspergillus fumigatus A1193]
WH_10007477	60.7	3.5e-201	fgenesh1_pg.sca_28_chr13_5_0000125	[Fusarium solani f. batatas]
WH_10007621	46.4	1.5e-208	estExt_GeneWisePlus.C_50091	[Aspergillus niger ATCC 1015]
WH_10007626	66.6	0	EEA23218.1	GTP-binding protein Sey1, putative [Penicillium marneffei]
WH_10007746	90.3	1.4e-287	estExt_fgenesh1_pg.C_190151	[Trichoderma virens Gv29-8]
WH_10007760	77.2	0	fgenesh1_pg.C_scaffold_19000136	[Trichoderma virens Gv29-8]
WH_10007875	42.6	7.1e-104	AFL2G_07229	[Aspergillus flavus]
WH_10007928	43.7	9e-88	CHG06520.1	hypothetical protein [Chaetomium globosum CBS 148.51]
WH_10008107	51.2	3.9e-101	SS1G_13923.1	hypothetical protein [Sclerotinia sclerotiorum]
WH_10008151	60.9	1.4e-178	AFL2G_07275	[Aspergillus flavus]
WH_10008156	56.5	2.5e-118	estExt_fgenesh2_pg.C_20803	[Mycosphaerella graminicola]
WH_10008159	61.5	3.4e-190	TSTA_105740	cytochrome P450, putative [Talaromyces stipitatus]
WH_10008160	67.1	8.8e-196	TSTA_105730	benzoate 4-monooxygenase cytochrome P450, putative [Talaromyces stipitatus]
WH_10008162	72.9	1.7e-226	FOXG_14589	[Fusarium oxysporum]
WH_10000665	74.5	2.1e-254	VDBG_03562	cytochrome P450 monooxygenase [Verticillium albo-atrum VaMs. 102]
WH_10000720	74.4	3.2e-265	CLME202122.M	[Cladonia metacorallifera]
WH_10000831	66.1	4.6e-230	estExt_GeneWisePlus.C_310084	[Trichoderma reesei]
WH_10000905	61.1	4.9e-175	fgenesh1_pg.sca_28_chr13_5_0000125	[Fusarium solani f. batatas]
WH_10000923	56.8	1.1e-161	fgenesh5_pg.C_scaffold_15000039	[Trichoderma reesei]
WH_10000935	81.2	3.5e-259	132911	estExt_fgenesh1_pg.C_90412 [Trichoderma atroviride]
WH_10000954	65.7	1.9e-70	e_gw1.84.6.1	[Trichoderma virens Gv29-8]
WH_10000955	73.1	2.4e-234	e_gw1.42.59.1	[Trichoderma virens Gv29-8]
WH_10001055	48.6	6e-106	CHG06520.1	hypothetical protein [Chaetomium globosum CBS 148.51]
WH_10001177	55.5	6.5e-142	fgenesh1_pg.C_scaffold_6000667	[Cryphonectria parasitica]
WH_10001220	48	1.4e-127	MGYG_02079	isotrichodermin C-15 hydroxylase [Microsporum gypseum]
WH_10001294	41.2	8.5e-41	fgenesh1_pm.4_#_61	[Dichomitus squalens]
WH_10001489	57	1.4e-177	92595	fgenesh1_pg.C_scaffold_13000166 [Trichoderma atroviride]
WH_10001590	71.2	5.7e-211	estExt_Genewise1.C_290017	[Trichoderma virens Gv29-8]
WH_10001598	82.6	2.6e-259	e_gw1.20.371.1	[Trichoderma virens Gv29-8]
WH_10001612	64.4	1.8e-191	TSTA_055610	cytochrome P450, putative [Talaromyces stipitatus]
WH_10001615	43.5	2.4e-130	e_gw1.9.877.1	[Mycosphaerella fijiensis]
WH_10003236	48.4	3e-74	BC1G_01900.1	hypothetical protein [Botrytis cinerea]
WH_10003581	40.3	4.6e-200	EEA28139.1	Pfs, NACHT and Ankyrin domain protein [Penicillium marneffei]
WH_10003600	65.3	4.1e-191	NFIA_044250	benzoate 4-monooxygenase cytochrome P450 [Neosartorya fischeri]
WH_10003601	47	3.1e-89	AO090113000022	[Aspergillus oryzae]
WH_10003673	60	6e-171	NFIA_022940	cytochrome P450 alkane hydroxylase, putative [Neosartorya fischeri]
WH_10003674	40.9	9.7e-76	estExt_Genemark1.C_140310	[Aspergillus carbonarius]
WH_10003819	56	6.4e-167	e_gw1.10.142.1	[Trichoderma virens Gv29-8]
WH_10003829	70.5	2e-230	e_gw1.14.108.1	[Trichoderma virens Gv29-8]
WH_10003865	53.1	3.5e-37	HCDG_09086	molybdopterin synthase large subunit CnxH [Histoplasma capsulatum H143]
WH_10003881	61.4	2.4e-150	CHG06520.1	hypothetical protein [Chaetomium globosum CBS 148.51]
WH_10003885	72.8	2.5e-239	e_gw1.46.11.1	[Trichoderma virens Gv29-8]
WH_10003915	50	4.2e-54	152482	estExt_Genewise1Plus.C_50889 [Trichoderma atroviride]
WH_10004004	47.9	1.7e-72	BC1G_01900.1	hypothetical protein [Botrytis cinerea]
WH_10004098	51.3	8.6e-94	SS1G_13923.1	hypothetical protein [Sclerotinia sclerotiorum]
WH_10004190	68.4	5.4e-212	e_gw1.5.99.1	[Trichoderma reesei]
WH_10004265	43.8	1.4e-99	HCB01166.1	[Histoplasma capsulatum]
WH_10004292	45.6	9.1e-93	ATEG_07313.1	conserved hypothetical protein [Aspergillus terreus]
WH_10004627	75.4	1.5e-235	87663	fgenesh1_pg.C_scaffold_4000045 [Trichoderma atroviride]
WH_10004770	67.2	1.5e-217	e_gw1.3.186.1	[Trichoderma reesei]
WH_10004823	87.1	1.3e-274	EfO2.020890.1	[Epichloe festucae]
WH_10005109	49.1	3e-196	PADG_00145	benzoate 4-monooxygenase [Paracoccidioides brasiliensis]
WH_10005204	56.7	4.2e-201	HCB02684.1	[Histoplasma capsulatum]
WH_10005326	45.3	5.6e-145	HCB07277.1	[Histoplasma capsulatum]
WH_10005393	52.9	4.4e-162	Pa_7_5740	Putative MFS-type transporter similar to YN2F of Schizosaccharomyces pombe [Podospora anserina]
WH_10005647	48.1	1.1e-136	Lema_T115650.1	[Leptosphaeria maculans]
WH_10000204	76.2	3.9e-204	CH063_05380T0	N-alkane-inducible cytochrome P450 [Colletotrichum higginsianum]
WH_10000239	79.5	1.5e-216	e_gw1.84.6.1	[Trichoderma virens Gv29-8]
WH_10000240	70.4	4.8e-114	e_gw1.42.59.1	[Trichoderma virens Gv29-8]
WH_10000241	73.1	4.7e-112	e_gw1.42.59.1	[Trichoderma virens Gv29-8]
WH_10000020	57.8	0	CIMG_09677.2	hypothetical protein [Coccidioides immitis]
WH_10002496	51.6	1.1e-112	CHG06520.1	hypothetical protein [Chaetomium globosum CBS 148.51]
WH_10002586	69.9	9.8e-225	estExt_fgenesh1_pm.C_50001	[Sporotrichum thermophile]
WH_10002606	47.1	1.2e-101	CHG06520.1	hypothetical protein [Chaetomium globosum CBS 148.51]
WH_10002671	41.3	1.9e-101	AO090701000601	[Aspergillus oryzae]
WH_10002682	84.2	5.6e-204	e_gw1.15.62.1	[Trichoderma reesei]
WH_10002685	51.9	8.4e-82	AO090026000383	[Aspergillus oryzae]
WH_10002935	72.9	5.3e-225	132911	estExt_fgenesh1_pg.C_90412 [Trichoderma atroviride]
WH_10002973	72.7	4.9e-36	FVEG_07101	conserved hypothetical protein [Fusarium verticillioides]
WH_10002974	82.5	5.4e-122	e_gw1.32.99.1	[Trichoderma virens Gv29-8]
WH_10003007	64	1.1e-185	fgenesh1_pm.C_scaffold_25000034	[Trichoderma virens Gv29-8]
WH_10003020	45.1	1.5e-127	ATEG_04721.1	predicted protein [Aspergillus terreus]
WH_10003021	63	8.4e-169	e_gw1.3.186.1	[Trichoderma reesei]
WH_10003075	42.3	0	estExt_fgenesh2_pg.C_10473	[Schizophyllum commune H4-8]
WH_10001689	44.3	3.4e-95	ATEG_07313.1	conserved hypothetical protein [Aspergillus terreus]
WH_10001819	66.5	3.1e-215	e_gw1.2.220.1	[Trichoderma virens Gv29-8]
WH_10001821	67.6	1.3e-103	e_gw1.26.204.1	[Trichoderma virens Gv29-8]
WH_10001931	59.2	2e-179	CH063_09587T0	hypothetical protein [Colletotrichum higginsianum]
WH_10001974	61.5	2.7e-198	e_gw1.2.220.1	[Trichoderma virens Gv29-8]
WH_10002018	42.3	2.4e-41	TSTA_104640	cytochrome P450, putative [Talaromyces stipitatus]
WH_10002019	41.8	1.3e-73	fgenesh1_pg.C_scaffold_55000003	[Trichoderma virens Gv29-8]
WH_10002038	48.8	9e-144	GLRG_06732T0	cytochrome P450 [Colletotrichum graminicola M1.001]
WH_10002143	52.1	6e-158	e_gw1.2.220.1	[Trichoderma virens Gv29-8]
WH_10002164	49.2	6.8e-146	fgenesh1_pg.C_scaffold_7000488	[Trichoderma virens Gv29-8]
WH_10002275	57.6	1.2e-145	MGYG_03812	conserved hypothetical protein [Microsporum gypseum]
WH_10002336	42.1	4.7e-291	ATEG_09350.1	conserved hypothetical protein [Aspergillus terreus]
WH_10005802	40.5	1.8e-94	UREG_04460.1	conserved hypothetical protein [Uncinocarpus reesii]
WH_10005910	62.5	7.4e-201	e_gw1.2.220.1	[Trichoderma virens Gv29-8]
WH_10006193	74.9	1.6e-243	130690	estExt_fgenesh1_pg.C_11555 [Trichoderma atroviride]
WH_10006591	43.1	3.4e-70	fgenesh1_pg.C_scaffold_9000455	[Phanerochaete chrysosporium]
WH_10006605	60.4	4.6e-212	CHG01242.1	hypothetical protein [Chaetomium globosum CBS 148.51]
WH_10006606	67	1.5e-206	e_gw1.18.487.1	[Trichoderma virens Gv29-8]
WH_10006608	76.7	9.5e-252	e_gw1.18.475.1	[Trichoderma virens Gv29-8]
WH_10006681	52	9.7e-46	FGSG_09033.3	predicted protein [Fusarium graminearum]
WH_10006683	52.1	2e-121	EEA26647.1	TfdA family oxidoreductase, putative [Penicillium marneffei]
WH_10008243	43.2	5.1e-110	AFL2G_07229	[Aspergillus flavus]
WH_10008245	63.6	0	Pa_5_6770	Putative bifunctional P-450:NADPH-P450 reductase [Podospora anserina]
WH_10008264	54.5	3.6e-168	e_gw1.17.56.1	[Trichoderma virens Gv29-8]
WH_10008270	60.9	3.6e-195	e_gw1.10.194.1	[Cryphonectria parasitica]
WH_10008315	53.2	6.7e-154	e_gw1.20.24.1	[Cochliobolus heterostrophus]
WH_10008648	74.5	2.5e-220	e_gw1.6.1214.1	[Trichoderma virens Gv29-8]
WH_10008654	73.5	7.1e-200	estExt_Genewise1.C_61017	[Trichoderma virens Gv29-8]
WH_10008726	80.1	0	fgenesh1_pm.C_scaffold_6000023	[Trichoderma virens Gv29-8]
WH_10008746	64.2	2.2e-222	79290	fgenesh1_pm.C_scaffold_3000364 [Trichoderma atroviride]
WH_10008792	81.7	0	EfO2.075130.1	[Epichloe festucae]
WH_10008793	60.6	2.4e-213	estExt_GeneWisePlus.C_260130	[Trichoderma reesei]
WH_10008867	64	1.6e-286	BC1G_15254.1	hypothetical protein [Botrytis cinerea]
WH_10008944	83.5	4e-271	EfO2.034360.1	[Epichloe festucae]
WH_10009358	48.4	0	CLME207486.M	[Cladonia metacorallifera]
WH_10009443	58.6	2.8e-165	e_gw1.2.220.1	[Trichoderma virens Gv29-8]
WH_10009473	45.3	2e-138	ATEG_04721.1	predicted protein [Aspergillus terreus]
WH_10009516	81.8	1.1e-201	e_gw1.3.1577.1	[Trichoderma virens Gv29-8]
WH_10009775	56.4	3.2e-180	e_gw1.3.909.1	[Trichoderma virens Gv29-8]
WH_10009787	71.9	2.9e-248	153160	estExt_Genewise1Plus.C_60802 [Trichoderma atroviride]
WH_10009800	51.7	9.8e-266	PTRG_10301	DNA repair and recombination protein RAD26 [Pyrenophora tritici-repentis]
WH_10009926	81.3	0	estExt_Genewise1Plus.C_sca_20_chr6_4_01131	[Fusarium solani f. batatas]
WH_10009972	52.2	8.8e-165	fgenesh1_pg.C_scaffold_8000163	[Trichoderma virens Gv29-8]
WH_10009976	72.5	1.2e-238	fgenesh1_pg.C_scaffold_8000163	[Trichoderma virens Gv29-8]
WH_10009997	67.9	6.5e-148	estExt_fgenesh5_pg.C_50059	[Trichoderma reesei]
WH_10010006	58.3	4.6e-176	e_gw1.35.58.1	[Trichoderma reesei]
WH_10010055	47	1.2e-50	EfO2.003820.1	[Epichloe festucae]
WH_10000498	46.2	1.6e-61	CLME204824.M	[Cladonia metacorallifera]
