# Supplementary material for: Genome Analysis of Hypomyces perniciosus, the Causal Agent of Wet Bubble Disease of Button Mushroom (Agaricus bisporus)
Source: Genes (Basel). 2019 May 29;10(6):417. doi: 10.3390/genes10060417 (PMC6627653; doi:10.3390/genes10060417)
Supplement: Supplementary file 1 [file genes-10-00417-s001.zip › genes-489343-supplementary/TableS2.xlsx]

## Sheet: Sheet1
Table S2. Detailed classification of identifed repeat elements in Hypomyces perniciosus genome
	Repbase TEs		TE protiens		De novo		*Combined TEs
Type	Length (Bp)	% in genome	Length (Bp)	% in genome	Length (Bp)	% in genome	Length (Bp)	% in genome
DNA	155348	0.353012	157420	0.35772	306407	0.696277	541277	1.22999
LINE	207591	0.471728	288003	0.654456	1644985	3.73805	1786234	4.05902
SINE	2352	0.005345	0	0	0	0	2352	0.005345
LTR	770035	1.74982	1016518	2.30993	6153694	13.9836	6407376	14.5601
Other	331	0.000752	0	0	0	0	331	0.000752
Unknown	0	0	0	0	2845503	6.4661	2845503	6.4661
Total	1101198	2.50235	1461941	3.3221	10836918	24.6257	11122338	25.2743
LINE = Long interspersed nuclear element
SINE = Short interspersed nuclear element
LTR = Long terminal repeat
* Combined TEs is the total TE in Hypomyces perniciosus genome obtained by integration of the predicted repeats into a consensus repeat element set using GLEAN
