# Supplementary material for: Genome Analysis of Hypomyces perniciosus, the Causal Agent of Wet Bubble Disease of Button Mushroom (Agaricus bisporus)
Source: Genes (Basel). 2019 May 29;10(6):417. doi: 10.3390/genes10060417 (PMC6627653; doi:10.3390/genes10060417)
Supplement: Supplementary file 1 [file genes-10-00417-s001.zip › genes-489343-supplementary/TableS3.xlsx]

## Sheet: Sheet1
Table S3. Genome features and backgroud information of Hypomyces perniciosus and other representative fungi analyzed in this study.
Species	Abbreviation	Taxonomy		Sequencing technology	Assembled size (Mb)	Scaffolds (total)	Scaffold N50 (Mbp)	Coverage (fold)	G + C content (%)	protein-coding genes	Lifestyle	Source	Reference
		Order	Family
Cladobotryum protrusum	CP	Hypocreales	Hypocreaceae	PacBio	39.087	18	4.97	160X	47.84	11003	Mycoparasite	JGI	1
Hypomyces perniciosus	HP			PacBio	44	23	5.1	190X	44.39	10077	Mycoparasite		This study
Trichoderma longibrachiatum	TL			Illumina	32.2383	130	1.60635	60X	52.8	10934	Mycoparasite	JGI	2
Trichoderma reesei	TR			Sanger	33.39	77	1.22	9X	52.8	9115	Mycoparasite, Saprophyte	JGI	3
Trichoderma virens	TV			Sanger	39.0227	93	1.84	8.05X	49.2	12406	Mycoparasite	JGI	4
Clonostachys rosea	CR		Bionectriaceae	Illumina HiSeq	58.3	595	0.79	150X	49.65	14268	Mycoparasite	JGI	5
Lecanicillium fungicola	LF		Cordycipitaceae		44.57	781	0.154	9.24X	49.9	13607	Mycoparasite	NCBI†	6
Metarhizium acridum	MA		Clavicipitaceae	Illumina Genome Analyzer	38.05	241	0.3295	107X	49.91	9849	Entomopathogen	JGI	7
Tolypocladium inflatum	TI		Ophiocordycipitaceae	454; Illumina GAII	30.35	194	0.40489	82.0X	58	9998	Mycoparasite	JGI	8
JGI= Joint Genome Institute
*All protein-coding genes used in this study were downloaded from through JGI Genome portal; however, not all genomes were sequenced by JGI.
NCBI= The National Center for Biotechnology Information
† The genome was downloaded from NCBI and the gene prediction and annotation was perform using the same method used in this study
References
1	Sossah, F.L.; Liu, Z.H.; Yang, C.T.; Okorley, B.A.; Sun, L.; Fu, Y.P.; Li, Y. Genome sequencing of Cladobotryum protrusum provides insights into the evolution and pathogenic mechanisms of the cobweb disease pathogen on cultivated mushroom. Genes 2019, 10, 124.
2	Druzhinina, I.S., et al., 2018. Massive lateral transfer of genes encoding plant cell wall-degrading enzymes to the mycoparasitic fungus Trichoderma from its plant-associated hosts. PLOS Genetics 2018, 14, e1007322, doi:10.1371/journal.pgen.1007322.
3	Martinez D, et al., 2008. Genome sequencing and analysis of the biomass-degrading fungus Trichoderma reesei (syn. Hypocrea jecorina) Nat Biotechnol. 2008;26(5):553–560. doi: 10.1038/nbt1403.
4	Kubicek, C.P. et al., 2011. Comparative genome sequence analysis underscores mycoparasitism as the ancestral life style of Trichoderma. Genome Biology 2011, 12, R40, doi:10.1186/gb-2011-12-4-r40.
5	Karlsson, M. et al., 2015. Insights on the Evolution of Mycoparasitism from the Genome of Clonostachys rosea. Genome Biology and Evolution 2015, 7, 465-480, doi:10.1093/gbe/evu292.
6	Banks, A. 2017. The Lecanicillium fungicola 150-1 whole genome shotgun (WGS). https://www.ncbi.nlm.nih.gov/nuccore/1158492885. Accessed on 15th February 2019
7	Gao et al., 2011. Genome sequencing and comparative transcriptomics of the model entomopathogenic fungi Metarhizium anisopliae and M. acridum. PLoS Genet. 2011 Jan 6;7(1):e1001264. doi: 10.1371/journal.pgen.1001264.
8	Bushley KE., et al., 2013. The genome of tolypocladium inflatum: evolution, organization, and expression of the cyclosporin biosynthetic gene cluster. PLoS Genet. 2013 Jun;9(6):e1003496. doi: 10.1371/journal.pgen.1003496.
