# Supplementary material for: Genome Analysis of Hypomyces perniciosus, the Causal Agent of Wet Bubble Disease of Button Mushroom (Agaricus bisporus)
Source: Genes (Basel). 2019 May 29;10(6):417. doi: 10.3390/genes10060417 (PMC6627653; doi:10.3390/genes10060417)
Supplement: Supplementary file 1 [file genes-10-00417-s001.zip › genes-489343-supplementary/TableS4.xlsx]

## Sheet: Sheet1
Table S4. Gene family contraction and expansion analysis results
Branch	Branch Length	n	Expansions			Contractions			Extinctions			No Change	Avg. Exp.
			Families	Genes	Gene Gain/Family	Families	Genes	Gene Loss/Family	Families	Genes	Gene Extinct/Family
CR	254	9965	1838	3307	1.79924	3712	3731	1.00512	3629	3642	1.00358	8044	-0.0311902
LF	243	9271	918	1345	1.46514	3637	3649	1.0033	3565	3570	1.0014	8281	-0.169487
TI	169	7586	314	377	1.20064	1716	1733	1.00991	1630	1639	1.00552	7186	-0.0997499
MA	169	8027	308	365	1.18506	1290	1319	1.02248	1189	1196	1.00589	7618	-0.070178
MA|TI	35	9216	4	4	1	3089	3094	1.00162	3057	3057	1	9180	-0.227306
TV	176	9737	499	624	1.2505	1775	1778	1.00169	1714	1716	1.00117	9177	-0.0848904
TR	32	8694	53	71	1.33962	246	246	1	219	219	1	8614	-0.0128733
TL	32	8534	28	34	1.21429	406	411	1.01232	379	382	1.00792	8479	-0.0277328
TL|TR	144	8913	49	50	1.02041	2644	2686	1.01589	2538	2548	1.00394	8758	-0.193909
TL,TR|TV	10	11451	1	1	1	1	1	1	0	0	0	11449	0
CP	157	8812	362	529	1.46133	926	935	1.00972	837	840	1.00358	8361	-0.0298661
HP	157	8212	354	527	1.4887	1527	1535	1.00524	1437	1439	1.00139	7768	-0.0741504
HP|CP	29	9649	17	26	1.52941	1808	1808	1	1802	1802	1	9626	-0.131087
WH,CP|TL,TR,TV	19	11451	11	13	1.18182	850	852	1.00235	822	824	1.00243	11412	-0.0617184
HP,CP,TL,TR,TV|MA,TI	38	12273	1	1	1	660	673	1.0197	563	566	1.00533	12175	-0.0494336
HP,CP,TL,TR,TV,MA,TI|LF	12	12836	0	0	0	763	764	1.00131	758	758	1	12831	-0.0562013
Species	Abbreviation
Cladobotryum protrusum	CP
Hypomyces perniciosus	HP
Trichoderma longibrachiatum	TL
Trichoderma reesei	TR
Trichoderma virens	TV
Clonostachys rosea	CR
Lecanicillium fungicola	LF
Metarhizium acridum	MA
Tolypocladium inflatum	TI
