# Supplementary material for: Genome Analysis of Hypomyces perniciosus, the Causal Agent of Wet Bubble Disease of Button Mushroom (Agaricus bisporus)
Source: Genes (Basel). 2019 May 29;10(6):417. doi: 10.3390/genes10060417 (PMC6627653; doi:10.3390/genes10060417)
Supplement: Supplementary file 1 [file genes-10-00417-s001.zip › genes-489343-supplementary/TableS5.xlsx]

## Sheet: Sheet1
Table S5. Annotation of positive selection genes during the evolution of Hypomyces perniciosus
Gene_ID	Nr	Nt	Swissprot	KEGG	COG	TrEMBL	Interpro
WH_10006952	gi|818155429|gb|KKO97053.1|/6.10457e-145/hypothetical protein THAR02_10841 [Trichoderma harzianum]	gi|953471022|ref|XM_014723500.1|/1e-102/Metarhizium majus ARSEF 297 proteasome subunit alpha type 6 partial mRNA	NA	NA	NA	A0A0F9ZVE1/2e-144/A0A0F9ZVE1_TRIHA Uncharacterized protein OS=Trichoderma harzianum GN=THAR02_10841 PE=4 SV=1	PF10180/1.1E-21/Uncharacterised conserved protein (DUF2373)
WH_10007025	gi|818163400|gb|KKP03188.1|/0/hypothetical protein THAR02_04707 [Trichoderma harzianum]	gi|953465104|ref|XM_014720541.1|/0.0/Metarhizium majus ARSEF 297 Transcription factor, fungi partial mRNA	NA	NA	NA	A0A0F9XSW2/0.0/A0A0F9XSW2_TRIHA Uncharacterized protein OS=Trichoderma harzianum GN=THAR02_04707 PE=4 SV=1	PF04082/8.4E-17/Fungal specific transcription factor domain
WH_10007026	gi|927428594|ref|XP_013960128.1|/0/hypothetical protein TRIVIDRAFT_23720, partial [Trichoderma virens Gv29-8] &gt;gi|358388984|gb|EHK26577.1| hypothetical protein TRIVIDRAFT_23720, partial [Trichoderma virens Gv29-8]	gi|927395430|ref|XM_014088086.1|/0.0/Trichoderma atroviride IMI 206040 phosphorylcholine transferase mRNA	O74975/1e-99/PCY1_SCHPO Probable choline-phosphate cytidylyltransferase OS=Schizosaccharomyces pombe (strain 972 / ATCC 24843) GN=SPCC1827.02c PE=1 SV=3	maj:MAA_00035/0.0/phosphorylcholine transferase; K00968 choline-phosphate cytidylyltransferase [EC:2.7.7.15]	SPCC1827.02c/5e-100/---	G9MGC8/0.0/G9MGC8_HYPVG Uncharacterized protein (Fragment) OS=Hypocrea virens (strain Gv29-8 / FGSC 10586) GN=TRIVIDRAFT_23720 PE=4 SV=1	PF01467/1.3E-30/Cytidylyltransferase-like
WH_10007043	gi|818154626|gb|KKO96658.1|/0/fungal specific transcription factor domain-containing protein [Trichoderma harzianum]	gi|589112454|ref|XM_006968188.1|/0.0/Trichoderma reesei QM6a N-terminal binuclear Zn cluster-containing/DNA binding domain-containing protein (TRIREDRAFT_67339), partial mRNA	Q1MTM9/1e-16/YFN1_SCHPO Uncharacterized transcriptional regulatory protein C1327.01c OS=Schizosaccharomyces pombe (strain 972 / ATCC 24843) GN=SPAC1327.01c PE=1 SV=2	ani:AN4350.2/5e-149/hypothetical protein; K03785 3-dehydroquinate dehydratase I [EC:4.2.1.10]	NA	A0A0F9ZU85/0.0/A0A0F9ZU85_TRIHA Fungal specific transcription factor domain-containing protein OS=Trichoderma harzianum GN=THAR02_11237 PE=4 SV=1	PF04082/8.0E-25/Fungal specific transcription factor domain
WH_10007044	gi|818161057|gb|KKP01197.1|/0/3-dehydroquinate dehydratase I [Trichoderma harzianum]	gi|589112190|ref|XM_006968056.1|/0.0/Trichoderma reesei QM6a type I 3-dehydrogenase-like protein (TRIREDRAFT_5296), partial mRNA	B6QCA7/1e-67/ARO12_PENMQ Pentafunctional AROM polypeptide 2 OS=Penicillium marneffei (strain ATCC 18224 / CBS 334.59 / QM 7333) GN=aroM-2 PE=3 SV=1	tre:TRIREDRAFT_5296/0.0/type I 3-dehydrogenase-like protein; K03785 3-dehydroquinate dehydratase I [EC:4.2.1.10]	SPAC1834.02_4/8e-55/---	A0A0F9ZLS6/0.0/A0A0F9ZLS6_TRIHA 3-dehydroquinate dehydratase I OS=Trichoderma harzianum GN=THAR02_06679 PE=4 SV=1	PF01487/7.5E-47/Type I 3-dehydroquinase
WH_10007048	gi|927429826|ref|XP_013960744.1|/0/hypothetical protein TRIVIDRAFT_116149, partial [Trichoderma virens Gv29-8] &gt;gi|358388947|gb|EHK26540.1| hypothetical protein TRIVIDRAFT_116149, partial [Trichoderma virens Gv29-8]	gi|629683632|ref|XM_007808921.1|/0.0/Metarhizium acridum CQMa 102 histone H1-binding protein partial mRNA	Q9USQ4/1e-25/SIM3_SCHPO NASP-related protein sim3 OS=Schizosaccharomyces pombe (strain 972 / ATCC 24843) GN=sim3 PE=1 SV=1	mgr:MGG_04894/1e-110/histone H1-binding protein; K11372 HAT1-interacting factor 1	NA	G9MG90/0.0/G9MG90_HYPVG Uncharacterized protein (Fragment) OS=Hypocrea virens (strain Gv29-8 / FGSC 10586) GN=TRIVIDRAFT_116149 PE=4 SV=1	PF10516/1.2E-11/SHNi-TPR
WH_10007103	gi|927410876|ref|XP_013951276.1|/0/hypothetical protein TRIVIDRAFT_88377 [Trichoderma virens Gv29-8] &gt;gi|358379394|gb|EHK17074.1| hypothetical protein TRIVIDRAFT_88377 [Trichoderma virens Gv29-8]	gi|953471630|ref|XM_014723804.1|/1e-172/Metarhizium majus ARSEF 297 chorismate mutase/prephenate dehydratase partial mRNA	Q9SA96/4e-22/AROD1_ARATH Arogenate dehydratase/prephenate dehydratase 1, chloroplastic OS=Arabidopsis thaliana GN=ADT1 PE=1 SV=1	cmt:CCM_07493/1e-133/chorismate mutase/prephenate dehydratase; K04518 prephenate dehydratase [EC:4.2.1.51]	Cj0316_2/1e-45/---	G9N7W0/0.0/G9N7W0_HYPVG Uncharacterized protein OS=Hypocrea virens (strain Gv29-8 / FGSC 10586) GN=TRIVIDRAFT_88377 PE=4 SV=1	PF01842/1.6E-6/ACT domain
WH_10007198	gi|818156125|gb|KKO97465.1|/0/hypothetical protein THAR02_10428 [Trichoderma harzianum]	gi|953471356|ref|XM_014723667.1|/0.0/Metarhizium majus ARSEF 297 Ribonucleases P/MRP protein subunit partial mRNA	Q9UTA4/3e-58/POPI_SCHPO Ribonucleases P/MRP protein subunit pop1 OS=Schizosaccharomyces pombe (strain 972 / ATCC 24843) GN=pop1 PE=3 SV=1	maj:MAA_03830/0.0/POPLD domain-containing protein; K01164 ribonuclease P/MRP protein subunit POP1 [EC:3.1.26.5]	NA	A0A0F9WWD3/0.0/A0A0F9WWD3_TRIHA Uncharacterized protein OS=Trichoderma harzianum GN=THAR02_10428 PE=4 SV=1	PF08170/9.6E-28/POPLD (NUC188) domain
WH_10007303	gi|818158034|gb|KKO98791.1|/0/HAL protein kinase [Trichoderma harzianum]	gi|589104044|ref|XM_006963983.1|/0.0/Trichoderma reesei QM6a Serine/Threonine protein kinase (TRIREDRAFT_36006), partial mRNA	O59763/3e-130/OCA2_SCHPO Serine/threonine-protein kinase oca2 OS=Schizosaccharomyces pombe (strain 972 / ATCC 24843) GN=oca2 PE=1 SV=1	cne:CNF02940/2e-68/serine/threonine protein kinase FSK; K08286 protein-serine/threonine kinase [EC:2.7.11.-]	YAL017w_2/6e-21/---	A0A0F9ZEI5/0.0/A0A0F9ZEI5_TRIHA HAL protein kinase OS=Trichoderma harzianum GN=THAR02_09112 PE=4 SV=1	PF00069/1.6E-48/Protein kinase domain
WH_10007320	gi|969880394|gb|KUE97613.1|/0/hypothetical protein TGAM01_07926 [Trichoderma gamsii]	gi|953411913|ref|XM_014692878.1|/0.0/Metarhizium brunneum ARSEF 3297 phosphatidylinositol 4-kinase partial mRNA	Q9UT42/4e-115/LSB6_SCHPO Phosphatidylinositol 4-kinase lsb6 OS=Schizosaccharomyces pombe (strain 972 / ATCC 24843) GN=lsb6 PE=3 SV=2	maj:MAA_06343/0.0/phosphatidylinositol 3; K13711 phosphatidylinositol 4-kinase type 2 [EC:2.7.1.67]	NA	G9P349/0.0/G9P349_HYPAI Uncharacterized protein OS=Hypocrea atroviridis (strain ATCC 20476 / IMI 206040) GN=TRIATDRAFT_33935 PE=4 SV=1	PF00454/1.6E-44/Phosphatidylinositol 3- and 4-kinase
WH_10007323	gi|927421160|ref|XP_013956411.1|/0/hypothetical protein TRIVIDRAFT_71559 [Trichoderma virens Gv29-8] &gt;gi|358384587|gb|EHK22184.1| hypothetical protein TRIVIDRAFT_71559 [Trichoderma virens Gv29-8]	gi|953411903|ref|XM_014692873.1|/0.0/Metarhizium brunneum ARSEF 3297 succinate dehydrogenase partial mRNA	Q10140/3e-26/YAS4_SCHPO Uncharacterized protein C3H8.04 OS=Schizosaccharomyces pombe (strain 972 / ATCC 24843) GN=SPAC3H8.04 PE=4 SV=1	NA	NA	G9MSG8/0.0/G9MSG8_HYPVG Uncharacterized protein OS=Hypocrea virens (strain Gv29-8 / FGSC 10586) GN=TRIVIDRAFT_71559 PE=4 SV=1	PF13915/3.3E-33/Domain of unknown function (DUF4210)
WH_10007375	gi|927421246|ref|XP_013956454.1|/0/hypothetical protein TRIVIDRAFT_29421 [Trichoderma virens Gv29-8] &gt;gi|358384631|gb|EHK22228.1| hypothetical protein TRIVIDRAFT_29421 [Trichoderma virens Gv29-8]	gi|667656814|ref|XM_008602017.1|/0.0/Beauveria bassiana ARSEF 2860 transmembrane protein 16H partial mRNA	O13621/7e-76/YNG5_SCHPO Uncharacterized protein C691.05c OS=Schizosaccharomyces pombe (strain 972 / ATCC 24843) GN=pi030 PE=4 SV=1	NA	NA	G9MSR8/0.0/G9MSR8_HYPVG Uncharacterized protein OS=Hypocrea virens (strain Gv29-8 / FGSC 10586) GN=TRIVIDRAFT_29421 PE=4 SV=1	PF04547/4.9E-85/Calcium-activated chloride channel
WH_10007383	gi|818159230|gb|KKO99720.1|/0/GTP-binding protein [Trichoderma harzianum]	gi|589099976|ref|XM_006961949.1|/0.0/Trichoderma reesei QM6a GTP binding protein (TRIREDRAFT_37593), partial mRNA	Q9UT06/2e-47/YLWB_SCHPO Uncharacterized GTP-binding protein P8A3.11c, mitochondrial OS=Schizosaccharomyces pombe (strain 972 / ATCC 24843) GN=SPAP8A3.11c PE=3 SV=1	tre:TRIREDRAFT_37593/0.0/GTP binding protein; K03979 GTPase [EC:3.6.5.-]	SPAP8A3.11c/1e-47/---	A0A0F9X3E5/0.0/A0A0F9X3E5_TRIHA GTP-binding protein OS=Trichoderma harzianum GN=THAR02_08172 PE=4 SV=1	PF01018/2.0E-8/GTP1/OBG
WH_10007396	gi|572282434|gb|ETS05448.1|/0/putative isomerase YbhE [Trichoderma reesei RUT C-30]	gi|953411745|ref|XM_014692794.1|/1e-161/Metarhizium brunneum ARSEF 3297 3-carboxymuconate cyclase partial mRNA	D4B0N9/2e-41/6PGL_ARTBC Probable 6-phosphogluconolactonase ARB_02015 OS=Arthroderma benhamiae (strain ATCC MYA-4681 / CBS 112371) GN=ARB_02015 PE=1 SV=1	wic:J056_004573/2e-13/ADP-ribosylation factor-like protein 1; K07942 ADP-ribosylation factor-like protein 1	RSc0049/4e-27/---	A0A0F9XMA7/0.0/A0A0F9XMA7_TRIHA Uncharacterized protein OS=Trichoderma harzianum GN=THAR02_02023 PE=4 SV=1	PF10282/8.2E-88/Lactonase, 7-bladed beta-propeller
WH_10007398	gi|927421304|ref|XP_013956483.1|/1.22349e-158/hypothetical protein TRIVIDRAFT_71507 [Trichoderma virens Gv29-8] &gt;gi|358384661|gb|EHK22258.1| hypothetical protein TRIVIDRAFT_71507 [Trichoderma virens Gv29-8]	gi|953475350|ref|XM_014725664.1|/1e-146/Metarhizium majus ARSEF 297 Translation initiation factor 3, RNA-binding subunit partial mRNA	A7EWN6/1e-124/EIF3G_SCLS1 Eukaryotic translation initiation factor 3 subunit G OS=Sclerotinia sclerotiorum (strain ATCC 18683 / 1980 / Ss-1) GN=tif35 PE=3 SV=1	maj:MAA_06427/4e-147/RNA recognition motif domain protein; K03248 translation initiation factor 3 subunit G	YDR429c/4e-38/---	G9MT02/4e-158/G9MT02_HYPVG Eukaryotic translation initiation factor 3 subunit G OS=Hypocrea virens (strain Gv29-8 / FGSC 10586) GN=TIF35 PE=3 SV=1	PF00076/7.1E-16/RNA recognition motif. (a.k.a. RRM, RBD, or RNP domain)
WH_10007448	gi|818165513|gb|KKP05056.1|/0/ATP-dependent RNA helicase DBP7 [Trichoderma harzianum]	gi|953475256|ref|XM_014725617.1|/0.0/Metarhizium majus ARSEF 297 DEAD-like helicase partial mRNA	Q4HZ68/0.0/DBP7_GIBZE ATP-dependent RNA helicase DBP7 OS=Gibberella zeae (strain PH-1 / ATCC MYA-4620 / FGSC 9075 / NRRL 31084) GN=DBP7 PE=3 SV=1	maj:MAA_06474/0.0/DNA/RNA helicase, DEAD/DEAH box type; K14806 ATP-dependent RNA helicase DDX31/DBP7 [EC:3.6.4.13]	SPAC1F7.02c/8e-69/---	A0A0F9XJM6/0.0/A0A0F9XJM6_TRIHA ATP-dependent RNA helicase DBP7 OS=Trichoderma harzianum GN=THAR02_02843 PE=4 SV=1	PF00271/3.1E-18/Helicase conserved C-terminal domain
WH_10007484	gi|572279010|gb|ETS02161.1|/0/mitochondrial FOW-1 like protein [Trichoderma reesei RUT C-30]	gi|629709543|ref|XM_007819827.1|/0.0/Metarhizium robertsii ARSEF 23 mitochondrial DNA replication protein YHM2 mRNA	Q04013/7e-163/YHM2_YEAST Citrate/oxoglutarate carrier protein OS=Saccharomyces cerevisiae (strain ATCC 204508 / S288c) GN=YHM2 PE=1 SV=1	ago:AGOS_AGL311C/1e-18/AGL311Cp; K15100 solute carrier family 25 (mitochondrial citrate transporter), member 1	NA	A0A024SCA7/0.0/A0A024SCA7_HYPJE Mitochondrial FOW-1 like protein OS=Trichoderma reesei RUT C-30 GN=M419DRAFT_98998 PE=3 SV=1	PF00153/2.6E-14/Mitochondrial carrier protein
WH_10007490	gi|927408667|ref|XP_013950196.1|/0/hypothetical protein TRIVIDRAFT_40210 [Trichoderma virens Gv29-8] &gt;gi|358378310|gb|EHK15992.1| hypothetical protein TRIVIDRAFT_40210 [Trichoderma virens Gv29-8]	gi|953408860|ref|XM_014691359.1|/0.0/Metarhizium brunneum ARSEF 3297 nucleoporin-interacting protein NIC96 partial mRNA	G0S024/0.0/NIC96_CHATD Nucleoporin NIC96 OS=Chaetomium thermophilum (strain DSM 1495 / CBS 144.50 / IMI 039719) GN=NIC96 PE=1 SV=1	maj:MAA_01823/0.0/nuclear pore protein (Nic96); K14309 nuclear pore complex protein Nup93	NA	G9NAY2/0.0/G9NAY2_HYPVG Uncharacterized protein OS=Hypocrea virens (strain Gv29-8 / FGSC 10586) GN=TRIVIDRAFT_40210 PE=4 SV=1	PF04097/1.2E-215/Nup93/Nic96
WH_10007523	gi|927408547|ref|XP_013950167.1|/4.43241e-135/hypothetical protein TRIVIDRAFT_217122 [Trichoderma virens Gv29-8] &gt;gi|358378279|gb|EHK15961.1| hypothetical protein TRIVIDRAFT_217122 [Trichoderma virens Gv29-8]	gi|667649144|ref|XM_008598182.1|/1e-113/Beauveria bassiana ARSEF 2860 calcipressin -like protein partial mRNA	Q5RES7/4e-09/RCAN1_PONAB Calcipressin-1 OS=Pongo abelii GN=RCAN1 PE=2 SV=1	NA	NA	G9NAV0/1e-134/G9NAV0_HYPVG Uncharacterized protein OS=Hypocrea virens (strain Gv29-8 / FGSC 10586) GN=TRIVIDRAFT_217122 PE=4 SV=1	PF04847/6.2E-51/Calcipressin
WH_10007537	gi|531866805|gb|EQL03591.1|/0/arrestin domain-containing protein [Ophiocordyceps sinensis CO18]	gi|629682264|ref|XM_007808237.1|/0.0/Metarhizium acridum CQMa 102 arrestin domain-containing protein partial mRNA	O42956/5e-16/ART1_SCHPO Arrestin family protein 1 OS=Schizosaccharomyces pombe (strain 972 / ATCC 24843) GN=art1 PE=3 SV=1	NA	NA	T5AME8/0.0/T5AME8_OPHSC Arrestin domain-containing protein OS=Ophiocordyceps sinensis (strain Co18 / CGMCC 3.14243) GN=OCS_00708 PE=4 SV=1	PF02752/1.4E-10/Arrestin (or S-antigen), C-terminal domain
WH_10007610	gi|927408297|ref|XP_013950101.1|/0/hypothetical protein TRIVIDRAFT_87628 [Trichoderma virens Gv29-8] &gt;gi|358378208|gb|EHK15890.1| hypothetical protein TRIVIDRAFT_87628 [Trichoderma virens Gv29-8]	gi|629693440|ref|XM_007813821.1|/0.0/Metarhizium acridum CQMa 102 PSP1 domain-containing protein partial mRNA	Q9C0V4/9e-35/YOM2_SCHPO Uncharacterized protein PB7E8.02 OS=Schizosaccharomyces pombe (strain 972 / ATCC 24843) GN=SPBPB7E8.02 PE=3 SV=1	NA	SPBP7E8.02/5e-35/---	G9NAM9/0.0/G9NAM9_HYPVG Uncharacterized protein OS=Hypocrea virens (strain Gv29-8 / FGSC 10586) GN=TRIVIDRAFT_87628 PE=4 SV=1	PF04468/6.0E-28/PSP1 C-terminal conserved region
WH_10007647	gi|818168312|gb|KKP07593.1|/0/vacuolar ATP synthase 98 kDa subunit [Trichoderma harzianum]	gi|927397358|ref|XM_014089050.1|/0.0/Trichoderma atroviride IMI 206040 vacuolar ATP synthase subunit A (atp6V0A1), partial mRNA	Q01290/0.0/VPH1_NEUCR V-type proton ATPase subunit a OS=Neurospora crassa (strain ATCC 24698 / 74-OR23-1A / CBS 708.71 / DSM 1257 / FGSC 987) GN=vph-1 PE=3 SV=1	maw:MAC_02909/0.0/vacuolar ATP synthase 98 kDa subunit; K02154 V-type H+-transporting ATPase subunit a	YOR270c/0.0/---	A0A0F9Y692/0.0/A0A0F9Y692_TRIHA V-type proton ATPase subunit a OS=Trichoderma harzianum GN=THAR02_00268 PE=3 SV=1	PF01496/8.3E-304/V-type ATPase 116kDa subunit family
WH_10007650	gi|572282166|gb|ETS05180.1|/0/hypothetical protein M419DRAFT_95185 [Trichoderma reesei RUT C-30]	gi|953468516|ref|XM_014722247.1|/0.0/Metarhizium majus ARSEF 297 p33ING1b (ING1) protein partial mRNA	NA	cthr:CTHT_0006750/8e-114/hypothetical protein; K11778 ditrans,polycis-polyprenyl diphosphate synthase [EC:2.5.1.87]	NA	A0A024SI37/0.0/A0A024SI37_HYPJE Chromatin modification-related protein OS=Trichoderma reesei RUT C-30 GN=M419DRAFT_95185 PE=3 SV=1	PF12998/6.2E-4/Inhibitor of growth proteins N-terminal histone-binding
WH_10007652	gi|927408129|ref|XP_013950058.1|/0/hypothetical protein TRIVIDRAFT_87658 [Trichoderma virens Gv29-8] &gt;gi|358378163|gb|EHK15845.1| hypothetical protein TRIVIDRAFT_87658 [Trichoderma virens Gv29-8]	gi|761841086|ref|XM_007819679.2|/0.0/Metarhizium robertsii ARSEF 23 glycoside hydrolase family 63 mRNA	Q04336/0.0/YM54_YEAST Uncharacterized protein YMR196W OS=Saccharomyces cerevisiae (strain ATCC 204508 / S288c) GN=YMR196W PE=1 SV=1	pic:PICST_39865/2e-07/CWH41; Mannosyl-oligosaccharide glucosidase (Processing A-glucosidase I) (Glucosidase I); K01228 mannosyl-oligosaccharide glucosidase [EC:3.2.1.106]	NA	G9NAI4/0.0/G9NAI4_HYPVG Uncharacterized protein OS=Hypocrea virens (strain Gv29-8 / FGSC 10586) GN=TRIVIDRAFT_87658 PE=4 SV=1	PF03200/7.5E-9/Glycosyl hydrolase family 63 C-terminal domain
WH_10007707	gi|924823710|gb|KOS21653.1|/0/Protein MAK32 [Escovopsis weberi]	gi|953414643|ref|XM_014694243.1|/0.0/Metarhizium brunneum ARSEF 3297 Carbohydrate/purine kinase partial mRNA	Q09839/5e-48/YAC1_SCHPO Uncharacterized protein C16C9.01c OS=Schizosaccharomyces pombe (strain 972 / ATCC 24843) GN=SPAC16C9.01c PE=4 SV=1	NA	SPAC4G8.14c/1e-36/---	A0A0N0RTY4/0.0/A0A0N0RTY4_9HYPO Protein MAK32 OS=Escovopsis weberi GN=ESCO_005270 PE=4 SV=1	PF00294/2.1E-5/pfkB family carbohydrate kinase
WH_10007708	gi|818167186|gb|KKP06561.1|/0/hypothetical protein THAR02_01352 [Trichoderma harzianum]	gi|589115574|ref|XM_006969748.1|/0.0/Trichoderma reesei QM6a adenylate cyclase associated protein (TRIREDRAFT_124234), mRNA	P36621/6e-105/CAP_SCHPO Adenylyl cyclase-associated protein OS=Schizosaccharomyces pombe (strain 972 / ATCC 24843) GN=cap1 PE=1 SV=1	tre:TRIREDRAFT_124234/0.0/adenylate cyclase associated protein; K17261 adenylyl cyclase-associated protein	NA	A0A0F9XPK6/0.0/A0A0F9XPK6_TRIHA Adenylyl cyclase-associated protein OS=Trichoderma harzianum GN=THAR02_01352 PE=3 SV=1	PF01213/4.5E-110/Adenylate cyclase associated (CAP) N terminal
WH_10007726	gi|927430132|ref|XP_013960897.1|/0/hypothetical protein TRIVIDRAFT_50200 [Trichoderma virens Gv29-8] &gt;gi|358389109|gb|EHK26702.1| hypothetical protein TRIVIDRAFT_50200 [Trichoderma virens Gv29-8]	gi|927408698|ref|XM_014093829.1|/0.0/Trichoderma atroviride IMI 206040 BAR domain protein mRNA	Q1K8F6/1e-105/NAGS_NEUCR Amino-acid acetyltransferase, mitochondrial OS=Neurospora crassa (strain ATCC 24698 / 74-OR23-1A / CBS 708.71 / DSM 1257 / FGSC 987) GN=arg-14 PE=1 SV=2	cmt:CCM_02941/0.0/acetylglutamate synthase; K00618 amino-acid N-acetyltransferase [EC:2.3.1.1]	SPBC725.14/9e-29/---	A0A0B2WP99/0.0/A0A0B2WP99_9HYPO Acetylglutamate synthase OS=Metarhizium album ARSEF 1941 GN=MAM_04255 PE=4 SV=1	PF04768/1.4E-16/NAT, N-acetyltransferase, of N-acetylglutamate synthase
WH_10007819	gi|818166575|gb|KKP06008.1|/0/hypothetical protein THAR02_01880 [Trichoderma harzianum]	gi|667646432|ref|XM_008596826.1|/0.0/Beauveria bassiana ARSEF 2860 Riboflavin synthase-like beta-barrel partial mRNA	Q4HZQ1/0.0/NDOR1_GIBZE NADPH-dependent diflavin oxidoreductase 1 OS=Gibberella zeae (strain PH-1 / ATCC MYA-4620 / FGSC 9075 / NRRL 31084) GN=TAH18 PE=3 SV=2	cmt:CCM_06765/3e-27/NADPH-cytochrome P450 reductase; K00327 NADPH-ferrihemoprotein reductase [EC:1.6.2.4]	SPAC1296.06/4e-93/---	A0A0F9Y1L2/0.0/A0A0F9Y1L2_TRIHA NADPH-dependent diflavin oxidoreductase 1 OS=Trichoderma harzianum GN=TAH18 PE=3 SV=1	PF00667/2.9E-28/FAD binding domain
WH_10007829	gi|572278903|gb|ETS02054.1|/0/hypothetical protein M419DRAFT_110465 [Trichoderma reesei RUT C-30]	gi|589107760|ref|XM_006965841.1|/0.0/Trichoderma reesei QM6a Zn-finger gata type domain-containing protein (TRIREDRAFT_4231), partial mRNA	Q92259/2e-62/SREP_PENCH GATA factor SREP OS=Penicillium chrysogenum GN=SREP PE=3 SV=1	ani:AN6221.2/4e-18/similar to AF320976_3 GATA factor AREB alpha; K09184 GATA-binding protein, other eukaryote	SPAC23E2.01/3e-48/---	A0A024S9N7/0.0/A0A024S9N7_HYPJE Uncharacterized protein OS=Trichoderma reesei RUT C-30 GN=M419DRAFT_110465 PE=4 SV=1	PF00320/1.4E-13/GATA zinc finger
WH_10007848	gi|818167897|gb|KKP07212.1|/0/hypothetical protein THAR02_00642 [Trichoderma harzianum]	gi|953395925|ref|XM_014686719.1|/0.0/Metarhizium brunneum ARSEF 3297 transglutaminase-like superfamily protein partial mRNA	Q8C8H8/5e-15/KY_MOUSE Kyphoscoliosis peptidase OS=Mus musculus GN=Ky PE=1 SV=1	NA	sll1681/1e-19/---	A0A0G0A4N8/0.0/A0A0G0A4N8_TRIHA Uncharacterized protein OS=Trichoderma harzianum GN=THAR02_00642 PE=4 SV=1	PF01841/1.4E-9/Transglutaminase-like superfamily
WH_10007893	gi|927419456|ref|XP_013955559.1|/0/hypothetical protein TRIVIDRAFT_51973 [Trichoderma virens Gv29-8] &gt;gi|358383703|gb|EHK21366.1| hypothetical protein TRIVIDRAFT_51973 [Trichoderma virens Gv29-8]	gi|953411365|ref|XM_014692604.1|/0.0/Metarhizium brunneum ARSEF 3297 mitochondrial carrier partial mRNA	Q12289/4e-86/CRC1_YEAST Mitochondrial carnitine carrier OS=Saccharomyces cerevisiae (strain ATCC 204508 / S288c) GN=CRC1 PE=1 SV=1	maj:MAA_05116/0.0/Mitochondrial substrate/solute carrier; K15109 solute carrier family 25 (mitochondrial carnitine/acylcarnitine transporter), member 20/29	NA	G9MW70/0.0/G9MW70_HYPVG Uncharacterized protein OS=Hypocrea virens (strain Gv29-8 / FGSC 10586) GN=TRIVIDRAFT_51973 PE=3 SV=1	PF00153/2.6E-15/Mitochondrial carrier protein
WH_10007895	gi|672796644|gb|KFH47189.1|/1.0535e-169/Zinc transporter-like protein [Acremonium chrysogenum ATCC 11550]	gi|629698250|ref|XM_007816226.1|/1e-163/Metarhizium acridum CQMa 102 cation efflux protein/zinc transporter partial mRNA	Q8R4H9/9e-56/ZNT5_MOUSE Zinc transporter 5 OS=Mus musculus GN=Slc30a5 PE=1 SV=1	maw:MAC_08077/2e-164/cation efflux protein/zinc transporter; K14692 solute carrier family 30 (zinc transporter), member 5/7	YDR205w/1e-48/---	A0A086TCV7/3e-169/A0A086TCV7_ACRCH Zinc transporter-like protein OS=Acremonium chrysogenum ATCC 11550 GN=ACRE_020160 PE=4 SV=1	PF01545/1.2E-46/Cation efflux family
WH_10007905	gi|629698265|ref|XP_007814424.1|/0/stress-activated MAP kinase [Metarhizium acridum CQMa 102] &gt;gi|761844213|ref|XP_007821315.2| stress-activated MAP kinase [Metarhizium robertsii ARSEF 23] &gt;gi|953411344|ref|XP_014548079.1| stress-activated MAP kinase, partial [Metarhizium brunneum ARSEF 3297] &gt;gi|953466803|ref|XP_014576876.1| stress-activated MAP kinase, partial [Metarhizium majus ARSEF …	gi|953466802|ref|XM_014721390.1|/0.0/Metarhizium majus ARSEF 297 stress-activated MAP kinase partial mRNA	Q75Q66/0.0/HOG1_COLOR Mitogen-activated protein kinase HOG1 OS=Colletotrichum orbiculare (strain 104-T / ATCC 96160 / CBS 514.97 / LARS 414 / MAFF 240422) GN=HOG1 PE=3 SV=1	maj:MAA_05126/0.0/stress-activated MAP kinase; K04441 p38 MAP kinase [EC:2.7.11.24]	YBL016w/3e-76/---	A0A0B4H4A9/0.0/A0A0B4H4A9_9HYPO Mitogen-activated protein kinase OS=Metarhizium guizhouense ARSEF 977 GN=MGU_08121 PE=3 SV=1	PF00069/2.0E-32/Protein kinase domain
WH_10007927	gi|927419378|ref|XP_013955520.1|/0/hypothetical protein TRIVIDRAFT_91079 [Trichoderma virens Gv29-8] &gt;gi|358383661|gb|EHK21324.1| hypothetical protein TRIVIDRAFT_91079 [Trichoderma virens Gv29-8]	gi|629719914|ref|XM_007823086.1|/0.0/Metarhizium robertsii ARSEF 23 histidinol-phosphate aminotransferase mRNA	P36605/9e-125/HIS8_SCHPO Histidinol-phosphate aminotransferase OS=Schizosaccharomyces pombe (strain 972 / ATCC 24843) GN=his3 PE=3 SV=1	fgr:FGSG_09647/0.0/histidinol-phosphate aminotransferase; K00817 histidinol-phosphate aminotransferase [EC:2.6.1.9]	SPBC11B10.02c/5e-125/---	G9MW28/0.0/G9MW28_HYPVG Uncharacterized protein OS=Hypocrea virens (strain Gv29-8 / FGSC 10586) GN=TRIVIDRAFT_91079 PE=3 SV=1	PF00155/1.0E-63/Aminotransferase class I and II
WH_10007928	gi|969877427|gb|KUE94733.1|/0/hypothetical protein TGAM01_10794 [Trichoderma gamsii]	gi|589100304|ref|XM_006962113.1|/0.0/Trichoderma reesei QM6a glycoside hydrolase family 76 (TRIREDRAFT_55802), partial mRNA	Q6FLP9/6e-109/DCW1_CANGA Mannan endo-1,6-alpha-mannosidase DCW1 OS=Candida glabrata (strain ATCC 2001 / CBS 138 / JCM 3761 / NBRC 0622 / NRRL Y-65) GN=DCW1 PE=3 SV=1	tre:TRIREDRAFT_55802/0.0/glycoside hydrolase family 76; K08257 mannan endo-1,6-alpha-mannosidase [EC:3.2.1.101]	NA	A0A024SHT0/0.0/A0A024SHT0_HYPJE Mannan endo-1,6-alpha-mannosidase OS=Trichoderma reesei RUT C-30 GN=M419DRAFT_126869 PE=4 SV=1	PF03663/9.2E-135/Glycosyl hydrolase family 76
WH_10007935	gi|589100745|ref|XP_006962395.1|/1.91268e-84/v-snare-like protein [Trichoderma reesei QM6a] &gt;gi|340521792|gb|EGR52026.1| v-snare-like protein [Trichoderma reesei QM6a] &gt;gi|572282308|gb|ETS05322.1| snare-like protein [Trichoderma reesei RUT C-30]	gi|589100744|ref|XM_006962333.1|/2e-83/Trichoderma reesei QM6a v-snare-like protein (TRIREDRAFT_120184), mRNA	O60073/2e-56/YKT6_SCHPO Synaptobrevin homolog ykt6 OS=Schizosaccharomyces pombe (strain 972 / ATCC 24843) GN=ykt6 PE=3 SV=1	tre:TRIREDRAFT_120184/2e-85/v-snare-like protein; K08516 synaptobrevin homolog YKT6	SPBC13G1.11/1e-56/---	A0A024SHT7/6e-84/A0A024SHT7_HYPJE Snare-like protein OS=Trichoderma reesei RUT C-30 GN=M419DRAFT_106952 PE=4 SV=1	PF00957/4.1E-12/Synaptobrevin
WH_10007954	gi|936411192|gb|KPM39791.1|/1.17927e-140/hypothetical protein AK830_g6785 [Neonectria ditissima]	gi|531988639|emb|HF679024.1|/1e-117/Fusarium fujikuroi IMI 58289 draft genome, chromosome FFUJ_chr02	NA	NA	NA	A0A024SK95/3e-137/A0A024SK95_HYPJE Uncharacterized protein OS=Trichoderma reesei RUT C-30 GN=M419DRAFT_32680 PE=4 SV=1	PF11309/1.9E-9/Protein of unknown function (DUF3112)
WH_10007963	gi|818157181|gb|KKO98161.1|/0/major facilitator superfamily transporter [Trichoderma harzianum]	gi|667643902|ref|XM_008595561.1|/0.0/Beauveria bassiana ARSEF 2860 major facilitator superfamily transporter partial mRNA	P25351/2e-67/YCR3_YEAST Uncharacterized membrane protein YCR023C OS=Saccharomyces cerevisiae (strain ATCC 204508 / S288c) GN=YCR023C PE=1 SV=2	NA	DR0472/6e-13/---	A0A0F9ZCI1/0.0/A0A0F9ZCI1_TRIHA Major facilitator superfamily transporter OS=Trichoderma harzianum GN=THAR02_09736 PE=4 SV=1	PF07690/2.3E-26/Major Facilitator Superfamily
WH_10007964	gi|818157180|gb|KKO98160.1|/0/hypothetical protein THAR02_09735 [Trichoderma harzianum]	gi|953464678|ref|XM_014720328.1|/0.0/Metarhizium majus ARSEF 297 TPR repeat protein partial mRNA	P33313/6e-68/CNS1_YEAST Hsp70/Hsp90 co-chaperone CNS1 OS=Saccharomyces cerevisiae (strain ATCC 204508 / S288c) GN=CNS1 PE=1 SV=1	dsq:DICSQDRAFT_155364/3e-47/40S ribosomal protein S7; K02993 small subunit ribosomal protein S7e	YBR155w/3e-68/---	A0A0F9WYG0/0.0/A0A0F9WYG0_TRIHA Uncharacterized protein OS=Trichoderma harzianum GN=THAR02_09735 PE=4 SV=1	PF13414/2.8E-7/TPR repeat
WH_10007967	gi|927421120|ref|XP_013956391.1|/0/hypothetical protein TRIVIDRAFT_179542 [Trichoderma virens Gv29-8] &gt;gi|358384567|gb|EHK22164.1| hypothetical protein TRIVIDRAFT_179542 [Trichoderma virens Gv29-8]	gi|629719786|ref|XM_007823046.1|/1e-162/Metarhizium robertsii ARSEF 23 TAP42-like protein mRNA	Q9Y7T1/4e-43/YCJ5_SCHPO Uncharacterized protein C63.05 OS=Schizosaccharomyces pombe (strain 972 / ATCC 24843) GN=SPCC63.05 PE=3 SV=1	NA	NA	G9MSE8/0.0/G9MSE8_HYPVG Uncharacterized protein OS=Hypocrea virens (strain Gv29-8 / FGSC 10586) GN=TRIVIDRAFT_179542 PE=4 SV=1	PF04177/9.1E-104/TAP42-like family
WH_10007987	gi|572274260|gb|ETR97807.1|/0/thioredoxin-like protein [Trichoderma reesei RUT C-30]	gi|589100006|ref|XM_006961964.1|/0.0/Trichoderma reesei QM6a thioredoxin protein (TRIREDRAFT_44725), mRNA	P87178/2e-66/YB1D_SCHPO Uncharacterized protein C3D6.13c OS=Schizosaccharomyces pombe (strain 972 / ATCC 24843) GN=SPBC3D6.13c PE=1 SV=1	tre:TRIREDRAFT_44725/0.0/thioredoxin protein; K13996 protein disulfide-isomerase [EC:5.3.4.1]	SPAC959.05c/3e-38/---	A0A024RY81/0.0/A0A024RY81_HYPJE Thioredoxin-like protein OS=Trichoderma reesei RUT C-30 GN=M419DRAFT_26666 PE=4 SV=1	PF00085/5.8E-8/Thioredoxin
WH_10007991	gi|908392624|gb|KND93242.1|/0/SH3 domain-containing protein [Tolypocladium ophioglossoides CBS 100239]	gi|629724486|ref|XM_007824533.1|/0.0/Metarhizium robertsii ARSEF 23 DUF500 domain protein mRNA	Q3SZ01/1e-25/SH3Y1_BOVIN SH3 domain-containing YSC84-like protein 1 OS=Bos taurus GN=SH3YL1 PE=2 SV=1	wic:J056_002980/1e-26/SH3 domain-containing protein; K20523 SH3 domain-containing YSC84-like protein 1	SPAPJ696.02_1/5e-24/---	A0A0L0NGH4/0.0/A0A0L0NGH4_9HYPO SH3 domain-containing protein OS=Tolypocladium ophioglossoides CBS 100239 GN=TOPH_02274 PE=4 SV=1	PF04366/2.1E-28/Las17-binding protein actin regulator
WH_10008006	gi|969882582|gb|KUE99777.1|/0/hypothetical protein TGAM01_05793 [Trichoderma gamsii]	gi|589099898|ref|XM_006961910.1|/0.0/Trichoderma reesei QM6a Hypothetical protein (TRIREDRAFT_21437), partial mRNA	Q9Y705/2e-170/ALP4_SCHPO Spindle pole body component alp4 OS=Schizosaccharomyces pombe (strain 972 / ATCC 24843) GN=alp4 PE=1 SV=1	maj:MAA_06521/0.0/Spc97/Spc98 family protein; K16569 gamma-tubulin complex component 2	NA	A0A0L0NFR7/0.0/A0A0L0NFR7_9HYPO Spindle pole body component alp4 OS=Tolypocladium ophioglossoides CBS 100239 GN=TOPH_02263 PE=4 SV=1	PF04130/5.2E-106/Spc97 / Spc98 family
WH_10008018	gi|927421514|ref|XP_013956588.1|/0/hypothetical protein TRIVIDRAFT_54183 [Trichoderma virens Gv29-8] &gt;gi|358384769|gb|EHK22366.1| hypothetical protein TRIVIDRAFT_54183 [Trichoderma virens Gv29-8]	gi|589099970|ref|XM_006961946.1|/0.0/Trichoderma reesei QM6a N-terminal binuclear Zn cluster-containing protein (TRIREDRAFT_35454), partial mRNA	P49413/0.0/UAY_EMENI Positive regulator of purine utilization OS=Emericella nidulans (strain FGSC A4 / ATCC 38163 / CBS 112.46 / NRRL 194 / M139) GN=uaY PE=3 SV=2	val:VDBG_05433/3e-16/lactose regulatory protein LAC9; K09241 transcriptional regulatory protein GAL4	NA	G9MTL5/0.0/G9MTL5_HYPVG Uncharacterized protein OS=Hypocrea virens (strain Gv29-8 / FGSC 10586) GN=TRIVIDRAFT_54183 PE=4 SV=1	PF04082/2.0E-27/Fungal specific transcription factor domain
WH_10008051	gi|927421450|ref|XP_013956556.1|/0/hypothetical protein TRIVIDRAFT_150698 [Trichoderma virens Gv29-8] &gt;gi|358384735|gb|EHK22332.1| hypothetical protein TRIVIDRAFT_150698 [Trichoderma virens Gv29-8]	gi|927391884|ref|XM_014086313.1|/1e-166/Trichoderma atroviride IMI 206040 SUN family beta-glucosidase-like protein mRNA	Q04018/1e-90/YM79_YEAST Uncharacterized protein YMR244W OS=Saccharomyces cerevisiae (strain ATCC 204508 / S288c) GN=YMR244W PE=3 SV=1	lth:KLTH0F06358g/4e-25/KLTH0F06358p; K01238 SUN family beta-glucosidase [EC:3.2.1.-]	NA	G9MTD2/0.0/G9MTD2_HYPVG Uncharacterized protein OS=Hypocrea virens (strain Gv29-8 / FGSC 10586) GN=TRIVIDRAFT_150698 PE=4 SV=1	PF03856/1.1E-74/Beta-glucosidase (SUN family)
WH_10008056	gi|969882518|gb|KUE99713.1|/0/asparaginyl-tRNA synthetase [Trichoderma gamsii]	gi|953469656|ref|XM_014722817.1|/0.0/Metarhizium majus ARSEF 297 asparaginyl-tRNA synthetase partial mRNA	P38707/0.0/SYNC_YEAST Asparagine--tRNA ligase, cytoplasmic OS=Saccharomyces cerevisiae (strain ATCC 204508 / S288c) GN=DED81 PE=1 SV=1	maw:MAC_06632/0.0/asparaginyl-tRNA synthetase; K01893 asparaginyl-tRNA synthetase [EC:6.1.1.22]	YHR019c/0.0/---	G9P0I1/0.0/G9P0I1_HYPAI Uncharacterized protein OS=Hypocrea atroviridis (strain ATCC 20476 / IMI 206040) GN=TRIATDRAFT_301084 PE=3 SV=1	PF00152/5.3E-86/tRNA synthetases class II (D, K and N)
WH_10008122	gi|818158042|gb|KKO98796.1|/0/hypothetical protein THAR02_09097 [Trichoderma harzianum]	gi|629693648|ref|XM_007813925.1|/0.0/Metarhizium acridum CQMa 102 ribosomal RNA-processing protein 12 partial mRNA	Q12754/0.0/RRP12_YEAST Ribosomal RNA-processing protein 12 OS=Saccharomyces cerevisiae (strain ATCC 204508 / S288c) GN=RRP12 PE=1 SV=1	maw:MAC_05776/0.0/ribosomal RNA-processing protein 12; K14794 ribosomal RNA-processing protein 12	NA	A0A0F9ZEJ0/0.0/A0A0F9ZEJ0_TRIHA Uncharacterized protein OS=Trichoderma harzianum GN=THAR02_09097 PE=4 SV=1	PF08161/5.2E-73/NUC173 domain
WH_10008155	gi|751758606|gb|KIN06779.1|/0/hypothetical protein OIDMADRAFT_111041 [Oidiodendron maius Zn]	gi|317025407|ref|XM_001388979.2|/1e-113/Aspergillus niger CBS 513.88 methyltransferase family protein, mRNA	NA	ure:UREG_00738/6e-66/hypothetical protein; K12584 m7GpppX diphosphatase [EC:3.6.1.59]	mll1606/1e-06/---	A0A0C3D637/0.0/A0A0C3D637_9PEZI Uncharacterized protein OS=Oidiodendron maius Zn GN=OIDMADRAFT_111041 PE=4 SV=1	PF13489/1.3E-21/Methyltransferase domain
WH_10000642	gi|729181561|emb|CEJ92722.1|/2.86515e-91/Putative Signal peptidase complex catalytic subunit SEC11 [Torrubiella hemipterigena]	gi|927425287|ref|XM_014103000.1|/3e-90/Trichoderma virens Gv29-8 catalytic subunit SEC11 of the signal peptidase complex partial mRNA	C9S8G0/3e-91/SEC11_VERA1 Signal peptidase complex catalytic subunit SEC11 OS=Verticillium alfalfae (strain VaMs.102 / ATCC MYA-4576 / FGSC 10136) GN=SEC11 PE=3 SV=1	val:VDBG_01459/6e-91/microsomal signal peptidase 18 kDa subunit; K13280 signal peptidase, endoplasmic reticulum-type [EC:3.4.-.-]	YIR022w/9e-48/---	A0A0A1TPL5/9e-91/A0A0A1TPL5_9HYPO Signal peptidase complex catalytic subunit SEC11 OS=Torrubiella hemipterigena GN=VHEMI08355 PE=3 SV=1	PF00717/1.8E-6/Peptidase S24-like
WH_10000673	gi|927425226|ref|XP_013958444.1|/0/hypothetical protein TRIVIDRAFT_30589 [Trichoderma virens Gv29-8] &gt;gi|358386635|gb|EHK24230.1| hypothetical protein TRIVIDRAFT_30589 [Trichoderma virens Gv29-8]	gi|629734848|ref|XM_007827865.1|/0.0/Metarhizium robertsii ARSEF 23 DUF221 family protein mRNA	O43022/4e-130/YGV8_SCHPO Uncharacterized protein C354.08c OS=Schizosaccharomyces pombe (strain 972 / ATCC 24843) GN=SPBC354.08c PE=3 SV=1	ang:ANI_1_788014/1e-20/An01g06120; glycogen debranching enzyme; K01196 glycogen debranching enzyme [EC:2.4.1.25 3.2.1.33]	SPBC354.08c/2e-130/---	G9MLI1/0.0/G9MLI1_HYPVG Uncharacterized protein OS=Hypocrea virens (strain Gv29-8 / FGSC 10586) GN=TRIVIDRAFT_30589 PE=4 SV=1	PF13967/1.5E-39/Late exocytosis, associated with Golgi transport
WH_10000700	gi|927425362|ref|XP_013958512.1|/0/hypothetical protein TRIVIDRAFT_30653 [Trichoderma virens Gv29-8] &gt;gi|358386705|gb|EHK24300.1| hypothetical protein TRIVIDRAFT_30653 [Trichoderma virens Gv29-8]	gi|953399097|ref|XM_014688305.1|/0.0/Metarhizium brunneum ARSEF 3297 stress response protein nst1 partial mRNA	A6RW62/0.0/NST1_BOTFB Stress response protein nst1 OS=Botryotinia fuckeliana (strain B05.10) GN=nst1 PE=3 SV=1	kla:KLLA0C13794g/3e-09/hypothetical protein; K14798 protein LTV1	NA	G9MLS5/0.0/G9MLS5_HYPVG Stress response protein NST1 OS=Hypocrea virens (strain Gv29-8 / FGSC 10586) GN=TRIVIDRAFT_30653 PE=3 SV=1	PF13945/7.2E-48/Salt tolerance down-regulator
WH_10000712	gi|572283757|gb|ETS06731.1|/0/heavy metal tolerance protein [Trichoderma reesei RUT C-30]	gi|953470028|ref|XM_014723003.1|/0.0/Metarhizium majus ARSEF 297 heavy metal tolerance protein partial mRNA	Q02592/2e-156/HMT1_SCHPO Heavy metal tolerance protein OS=Schizosaccharomyces pombe (strain 972 / ATCC 24843) GN=hmt1 PE=2 SV=3	mrr:Moror_9031/8e-128/abc transporter; K05661 ATP-binding cassette, subfamily B (MDR/TAP), member 6	SPCC737.09c/9e-141/---	A0A024SNA2/0.0/A0A024SNA2_HYPJE Heavy metal tolerance protein OS=Trichoderma reesei RUT C-30 GN=M419DRAFT_4992 PE=3 SV=1	PF00005/9.5E-32/ABC transporter
WH_10000739	gi|908386791|gb|KND87523.1|/0/Protein KES1 [Tolypocladium ophioglossoides CBS 100239]	gi|953399177|ref|XM_014688345.1|/0.0/Metarhizium brunneum ARSEF 3297 Oxysterol-binding protein partial mRNA	P35844/4e-111/KES1_YEAST Oxysterol-binding protein homolog 4 OS=Saccharomyces cerevisiae (strain ATCC 204508 / S288c) GN=KES1 PE=1 SV=1	ncr:NCU08578/0.0/oxysterol binding protein; K20465 oxysterol-binding protein-related protein 9/10/11	NA	A0A0L0N099/0.0/A0A0L0N099_9HYPO Protein KES1 OS=Tolypocladium ophioglossoides CBS 100239 GN=TOPH_07843 PE=3 SV=1	PF01237/4.3E-56/Oxysterol-binding protein
WH_10000742	gi|818168203|gb|KKP07496.1|/0/hypothetical protein THAR02_00417 [Trichoderma harzianum]	gi|927394448|ref|XM_014087595.1|/0.0/Trichoderma atroviride IMI 206040 sphingosine kinase partial mRNA	Q06147/1e-80/LCB5_YEAST Sphingoid long chain base kinase 5 OS=Saccharomyces cerevisiae (strain ATCC 204508 / S288c) GN=LCB5 PE=1 SV=1	tre:TRIREDRAFT_68412/0.0/sphingosine kinase; K04718 sphingosine kinase [EC:2.7.1.91]	YLR260w/8e-81/---	A0A0F9XS24/0.0/A0A0F9XS24_TRIHA Uncharacterized protein OS=Trichoderma harzianum GN=THAR02_00417 PE=4 SV=1	PF00781/4.1E-26/Diacylglycerol kinase catalytic domain
WH_10000852	gi|969887153|gb|KUF04321.1|/0/proteasome subunit alpha type-4 [Trichoderma gamsii]	gi|629698062|ref|XM_007816132.1|/1e-180/Metarhizium acridum CQMa 102 proteasome component Y13 partial mRNA	Q09682/4e-120/PSA3_SCHPO Probable proteasome subunit alpha type-3 OS=Schizosaccharomyces pombe (strain 972 / ATCC 24843) GN=SPAC13C5.01c PE=3 SV=1	tre:TRIREDRAFT_124031/0.0/proteasome, subunit alpha type 4-like protein; K02728 20S proteasome subunit alpha 3 [EC:3.4.25.1]	YGR135w/9e-114/---	A0A024RZU9/1e-180/A0A024RZU9_HYPJE Proteasome subunit alpha type OS=Trichoderma reesei RUT C-30 GN=M419DRAFT_26797 PE=3 SV=1	PF00227/7.0E-61/Proteasome subunit
WH_10000929	gi|818158022|gb|KKO98782.1|/7.10465e-174/late sexual development protein [Trichoderma harzianum]	gi|930142865|ref|XM_014316364.1|/1e-114/Grosmannia clavigera kw1407 sexual development protein partial mRNA	NA	cmt:CCM_07801/3e-83/COPII coat assembly protein sec16; K20353 COPII coat assembly protein SEC16	NA	A0A0F9XDU6/2e-173/A0A0F9XDU6_TRIHA Late sexual development protein OS=Trichoderma harzianum GN=THAR02_09122 PE=4 SV=1	PF13668/7.0E-6/Ferritin-like domain
WH_10000979	gi|572276428|gb|ETR99774.1|/7.01449e-177/metallo-beta-lactamase family protein [Trichoderma reesei RUT C-30]	gi|953398637|ref|XM_014688075.1|/1e-157/Metarhizium brunneum ARSEF 3297 metallo-beta-lactamase family protein partial mRNA	NA	NA	NA	A0A024S324/2e-176/A0A024S324_HYPJE Metallo-beta-lactamase family protein OS=Trichoderma reesei RUT C-30 GN=M419DRAFT_85423 PE=4 SV=1	PF00753/2.2E-7/Metallo-beta-lactamase superfamily
WH_10001004	gi|572280037|gb|ETS03156.1|/1.31521e-74/ferredoxin [Trichoderma reesei RUT C-30]	gi|953472278|ref|XM_014724128.1|/5e-73/Metarhizium majus ARSEF 297 2Fe-2S iron-sulfur cluster binding domain protein partial mRNA	Q12184/2e-52/ADRX_YEAST Adrenodoxin homolog, mitochondrial OS=Saccharomyces cerevisiae (strain ATCC 204508 / S288c) GN=YAH1 PE=1 SV=1	wic:J056_002677/8e-34/Cell division control protein 4; K03361 F-box and WD-40 domain protein CDC4	YPL252c/8e-53/---	A0A024SF56/4e-74/A0A024SF56_HYPJE Ferredoxin OS=Trichoderma reesei RUT C-30 GN=M419DRAFT_77121 PE=4 SV=1	PF00111/7.7E-14/2Fe-2S iron-sulfur cluster binding domain
WH_10001038	gi|969880211|gb|KUE97433.1|/0/hypothetical protein TGAM01_08132 [Trichoderma gamsii]	gi|953396843|ref|XM_014687178.1|/0.0/Metarhizium brunneum ARSEF 3297 high-temperature-induced dauer-formation protein partial mRNA	Q8IV36/6e-93/HID1_HUMAN Protein HID1 OS=Homo sapiens GN=HID1 PE=1 SV=1	NA	NA	A0A0G0A8E7/0.0/A0A0G0A8E7_TRIHA Uncharacterized protein OS=Trichoderma harzianum GN=THAR02_06509 PE=4 SV=1	PF12722/3.2E-245/High-temperature-induced dauer-formation protein
WH_10001051	gi|927388571|ref|XP_013940131.1|/0/hypothetical protein TRIATDRAFT_322029 [Trichoderma atroviride IMI 206040] &gt;gi|358392474|gb|EHK41878.1| hypothetical protein TRIATDRAFT_322029 [Trichoderma atroviride IMI 206040]	gi|761844352|ref|XM_007827186.2|/0.0/Metarhizium robertsii ARSEF 23 ATP dependent DNA ligase domain protein mRNA	Q9LL84/1e-12/DNLI4_ARATH DNA ligase 4 OS=Arabidopsis thaliana GN=LIG4 PE=1 SV=1	maj:MAA_09188/0.0/ATP dependent DNA ligase domain protein; K10777 DNA ligase 4 [EC:6.5.1.1]	MA0728/4e-09/---	G9P960/0.0/G9P960_HYPAI Uncharacterized protein OS=Hypocrea atroviridis (strain ATCC 20476 / IMI 206040) GN=TRIATDRAFT_322029 PE=4 SV=1	PF01068/9.2E-22/ATP dependent DNA ligase domain
WH_10001095	gi|818167149|gb|KKP06528.1|/0/hypothetical protein THAR02_01402 [Trichoderma harzianum]	gi|953469736|ref|XM_014722857.1|/1e-145/Metarhizium majus ARSEF 297 Mediator of RNA polymerase II transcription subunit 19 partial mRNA	Q6MW04/2e-106/MED19_NEUCR Mediator of RNA polymerase II transcription subunit 19 OS=Neurospora crassa (strain ATCC 24698 / 74-OR23-1A / CBS 708.71 / DSM 1257 / FGSC 987) GN=rox3 PE=3 SV=4	NA	NA	A0A0F9Y325/0.0/A0A0F9Y325_TRIHA Uncharacterized protein OS=Trichoderma harzianum GN=THAR02_01402 PE=4 SV=1	PF08633/7.1E-73/Rox3 mediator complex subunit
WH_10001118	gi|818167125|gb|KKP06504.1|/0/elongator complex protein 2 [Trichoderma harzianum]	gi|629692532|ref|XM_007813367.1|/0.0/Metarhizium acridum CQMa 102 elongator protein 2 partial mRNA	P42935/3e-171/ELP2_YEAST Elongator complex protein 2 OS=Saccharomyces cerevisiae (strain ATCC 204508 / S288c) GN=ELP2 PE=1 SV=1	maw:MAC_05218/0.0/elongator protein 2; K11374 elongator complex protein 2	ECU01g0610/1e-26/---	A0A0G0APP8/0.0/A0A0G0APP8_TRIHA Elongator complex protein 2 OS=Trichoderma harzianum GN=THAR02_01378 PE=4 SV=1	PF00400/0.22/WD domain, G-beta repeat
WH_10001152	gi|927431350|ref|XP_013961506.1|/0/hypothetical protein TRIVIDRAFT_73212 [Trichoderma virens Gv29-8] &gt;gi|358389708|gb|EHK27300.1| hypothetical protein TRIVIDRAFT_73212 [Trichoderma virens Gv29-8]	gi|953461166|ref|XM_014718572.1|/0.0/Metarhizium majus ARSEF 297 centromere/microtubule binding protein CBF5 partial mRNA	O43102/0.0/CBF5_ASPFU Centromere/microtubule-binding protein cbf5 OS=Neosartorya fumigata (strain ATCC MYA-4609 / Af293 / CBS 101355 / FGSC A1100) GN=cbf5 PE=2 SV=1	maj:MAA_09426/0.0/centromere/microtubule binding protein CBF5; K11131 H/ACA ribonucleoprotein complex subunit 4 [EC:5.4.99.-]	YLR175w/0.0/---	G9ME04/0.0/G9ME04_HYPVG Uncharacterized protein OS=Hypocrea virens (strain Gv29-8 / FGSC 10586) GN=TRIVIDRAFT_73212 PE=4 SV=1	PF16198/5.2E-22/tRNA pseudouridylate synthase B C-terminal domain
WH_10001168	gi|517313495|emb|CCT65696.1|/0/probable protein disulfide-isomerase precursor [Fusarium fujikuroi IMI 58289]	gi|667644464|ref|XM_008595842.1|/0.0/Beauveria bassiana ARSEF 2860 disulfide-isomerase erp38 partial mRNA	Q92249/5e-152/ERP38_NEUCR Protein disulfide-isomerase erp38 OS=Neurospora crassa (strain ATCC 24698 / 74-OR23-1A / CBS 708.71 / DSM 1257 / FGSC 987) GN=erp38 PE=2 SV=2	fgr:FGSG_07180/0.0/disulfide-isomerase erp38; K09584 protein disulfide-isomerase A6 [EC:5.3.4.1]	SPAC17H9.14c/3e-74/---	S0DTB9/0.0/S0DTB9_GIBF5 Probable protein disulfide-isomerase OS=Gibberella fujikuroi (strain CBS 195.34 / IMI 58289 / NRRL A-6831) GN=FFUJ_02662 PE=3 SV=1	PF00085/1.3E-28/Thioredoxin
WH_10001173	gi|927431396|ref|XP_013961529.1|/0/hypothetical protein TRIVIDRAFT_34861 [Trichoderma virens Gv29-8] &gt;gi|358389732|gb|EHK27324.1| hypothetical protein TRIVIDRAFT_34861 [Trichoderma virens Gv29-8]	gi|573977311|ref|XM_006666538.1|/0.0/Cordyceps militaris CM01 rhomboid family membrane protein (CCM_01382), partial mRNA	C8VCL5/4e-139/Y0929_EMENI Uncharacterized rhomboid protein AN10929 OS=Emericella nidulans (strain FGSC A4 / ATCC 38163 / CBS 112.46 / NRRL 194 / M139) GN=AN10929 PE=3 SV=1	cim:CIMG_07152/4e-06/rhomboid family protein; K09650 rhomboid-like protein [EC:3.4.21.105]	RSp1525/4e-16/---	G9ME29/0.0/G9ME29_HYPVG Rhomboid-like protein OS=Hypocrea virens (strain Gv29-8 / FGSC 10586) GN=TRIVIDRAFT_34861 PE=3 SV=1	PF01694/1.0E-34/Rhomboid family
WH_10001197	gi|818156304|gb|KKO97570.1|/0/hypothetical protein THAR02_10323 [Trichoderma harzianum]	gi|761848328|ref|XM_007825284.2|/0.0/Metarhizium robertsii ARSEF 23 HAM-2, protein required for hyphal anastomosis mRNA	P53917/3e-25/FAR11_YEAST Factor arrest protein 11 OS=Saccharomyces cerevisiae (strain ATCC 204508 / S288c) GN=FAR11 PE=1 SV=1	NA	NA	A0A0F9WWM6/0.0/A0A0F9WWM6_TRIHA Uncharacterized protein OS=Trichoderma harzianum GN=THAR02_10323 PE=4 SV=1	PF07923/1.1E-92/N1221-like protein
WH_10001198	gi|589097779|ref|XP_006960912.1|/7.5095e-71/predicted protein [Trichoderma reesei QM6a] &gt;gi|340521901|gb|EGR52134.1| predicted protein [Trichoderma reesei QM6a] &gt;gi|572283203|gb|ETS06177.1| hypothetical protein M419DRAFT_67862 [Trichoderma reesei RUT C-30]	gi|517312918|emb|HF679025.1|/5e-46/Fusarium fujikuroi IMI 58289 draft genome, chromosome FFUJ_chr03	NA	NA	NA	A0A024SK63/2e-70/A0A024SK63_HYPJE Uncharacterized protein OS=Trichoderma reesei RUT C-30 GN=M419DRAFT_67862 PE=4 SV=1	PF09428/2.8E-36/Fungal protein of unknown function (DUF2011)
WH_10001206	gi|589098187|ref|XP_006961116.1|/0/predicted protein [Trichoderma reesei QM6a] &gt;gi|340521896|gb|EGR52129.1| predicted protein [Trichoderma reesei QM6a] &gt;gi|572283196|gb|ETS06170.1| putative NAD kinase [Trichoderma reesei RUT C-30]	gi|629726877|ref|XM_007825292.1|/0.0/Metarhizium robertsii ARSEF 23 ATP-NAD kinase mRNA	P21373/9e-98/UTR1_YEAST NAD(+) kinase OS=Saccharomyces cerevisiae (strain ATCC 204508 / S288c) GN=UTR1 PE=1 SV=2	maj:MAA_07294/0.0/ATP-NAD kinase; K00858 NAD+ kinase [EC:2.7.1.23]	YJR049c/5e-98/---	A0A0F9ZIC1/0.0/A0A0F9ZIC1_TRIHA ATP-NAD kinase OS=Trichoderma harzianum GN=THAR02_07875 PE=3 SV=1	PF01513/2.6E-70/ATP-NAD kinase
WH_10001248	gi|818162108|gb|KKP02080.1|/0/hypothetical protein THAR02_05806 [Trichoderma harzianum]	gi|629683044|ref|XM_007808627.1|/0.0/Metarhizium acridum CQMa 102 tRNA-guanine transglycosylase family protein partial mRNA	O14096/1e-65/TGTL_SCHPO Queuine tRNA-ribosyltransferase-like protein OS=Schizosaccharomyces pombe (strain 972 / ATCC 24843) GN=SPAC2F3.13c PE=3 SV=4	maw:MAC_00478/0.0/tRNA-guanine transglycosylase family protein; K00773 queuine tRNA-ribosyltransferase [EC:2.4.2.29]	SPAC2F3.13c_1/3e-67/---	A0A0F9XC19/0.0/A0A0F9XC19_TRIHA Uncharacterized protein OS=Trichoderma harzianum GN=THAR02_05806 PE=4 SV=1	PF01702/2.4E-48/Queuine tRNA-ribosyltransferase
WH_10001265	gi|927406441|ref|XP_013948729.1|/2.52241e-167/hypothetical protein TRIATDRAFT_83470 [Trichoderma atroviride IMI 206040] &gt;gi|358401261|gb|EHK50567.1| hypothetical protein TRIATDRAFT_83470 [Trichoderma atroviride IMI 206040]	gi|953459986|ref|XM_014717982.1|/1e-157/Metarhizium majus ARSEF 297 37S ribosomal protein S9 partial mRNA	Q7S7R6/2e-98/RT09_NEUCR 37S ribosomal protein S9, mitochondrial OS=Neurospora crassa (strain ATCC 24698 / 74-OR23-1A / CBS 708.71 / DSM 1257 / FGSC 987) GN=mrp-9 PE=3 SV=2	nhe:NECHADRAFT_63418/6e-137/mitochondrial 37S ribosomal protein MRPS9; K02996 small subunit ribosomal protein S9	YBR146w_2/4e-32/---	G9NF50/8e-167/G9NF50_HYPAI Uncharacterized protein OS=Hypocrea atroviridis (strain ATCC 20476 / IMI 206040) GN=TRIATDRAFT_83470 PE=3 SV=1	PF00380/5.9E-24/Ribosomal protein S9/S16
WH_10001295	gi|908392939|gb|KND93550.1|/0/Eisosome protein 1 [Tolypocladium ophioglossoides CBS 100239]	gi|517312918|emb|HF679025.1|/0.0/Fusarium fujikuroi IMI 58289 draft genome, chromosome FFUJ_chr03	NA	NA	NA	A0A0L0NIK8/0.0/A0A0L0NIK8_9HYPO Eisosome protein 1 OS=Tolypocladium ophioglossoides CBS 100239 GN=TOPH_01872 PE=4 SV=1	PF12757/1.0E-44/Protein of unknown function (DUF3812)
WH_10001328	gi|927405173|ref|XP_013949322.1|/0/hypothetical protein TRIVIDRAFT_211223 [Trichoderma virens Gv29-8] &gt;gi|358377444|gb|EHK15128.1| hypothetical protein TRIVIDRAFT_211223 [Trichoderma virens Gv29-8]	gi|667644726|ref|XM_008595973.1|/0.0/Beauveria bassiana ARSEF 2860 nucleosome assembly protein partial mRNA	Q5AAI8/2e-106/NAP1_CANAL Nucleosome assembly protein 1 OS=Candida albicans (strain SC5314 / ATCC MYA-2876) GN=NAP1 PE=1 SV=1	cmt:CCM_03937/0.0/nucleosome assembly protein; K11279 nucleosome assembly protein 1-like 1	NA	G9NDM7/0.0/G9NDM7_HYPVG Uncharacterized protein OS=Hypocrea virens (strain Gv29-8 / FGSC 10586) GN=TRIVIDRAFT_211223 PE=3 SV=1	PF00956/3.5E-96/Nucleosome assembly protein (NAP)
WH_10001329	gi|927405451|ref|XP_013949404.1|/0/putative Ca2+ pump [Trichoderma virens Gv29-8] &gt;gi|358377527|gb|EHK15211.1| putative Ca2+ pump [Trichoderma virens Gv29-8]	gi|589111294|ref|XM_006967608.1|/0.0/Trichoderma reesei QM6a cation transporter (TRIREDRAFT_123183), partial mRNA	O74431/0.0/ATC9_SCHPO Probable cation-transporting ATPase C1672.11c OS=Schizosaccharomyces pombe (strain 972 / ATCC 24843) GN=SPCC1672.11c PE=3 SV=1	tre:TRIREDRAFT_123183/0.0/cation transporter; K14951 cation-transporting ATPase 13A3/4/5 [EC:3.6.3.-]	SPAC29A4.19c/6e-150/---	G9NDM6/0.0/G9NDM6_HYPVG Cation-transporting ATPase OS=Hypocrea virens (strain Gv29-8 / FGSC 10586) GN=TRIVIDRAFT_78217 PE=3 SV=1	PF12710/1.4E-35/haloacid dehalogenase-like hydrolase
WH_10001382	gi|594720765|gb|EXV03653.1|/0/cysteine peptidase C12 (ubiquitin carboxyl-terminal hydrolase) [Metarhizium robertsii]	gi|629715405|ref|XM_007821695.1|/0.0/Metarhizium robertsii ARSEF 23 Ubiquitinyl hydrolase, UCH37 type mRNA	Q9UUB6/7e-94/UBLH2_SCHPO Ubiquitin carboxyl-terminal hydrolase 2 OS=Schizosaccharomyces pombe (strain 972 / ATCC 24843) GN=uch2 PE=1 SV=1	maj:MAA_03697/0.0/Ubiquitinyl hydrolase, UCH37 type; K05610 ubiquitin carboxyl-terminal hydrolase L5 [EC:3.4.19.12]	NA	A0A0A1V258/0.0/A0A0A1V258_9HYPO Ubiquitin carboxyl-terminal hydrolase OS=Metarhizium robertsii GN=X797_003452 PE=3 SV=1	PF01088/1.6E-63/Ubiquitin carboxyl-terminal hydrolase, family 1
WH_10001477	gi|908386676|gb|KND87411.1|/0/putative succinyl-CoA ligase [ADP-forming] subunit alpha, mitochondrial [Tolypocladium ophioglossoides CBS 100239]	gi|589111128|ref|XM_006967525.1|/0.0/Trichoderma reesei QM6a alpha subunit of GDP-forming succinate-CoA ligase (TRIREDRAFT_22910), partial mRNA	Q9P727/0.0/SUCA_NEUCR Probable succinyl-CoA ligase [ADP-forming] subunit alpha, mitochondrial OS=Neurospora crassa (strain ATCC 24698 / 74-OR23-1A / CBS 708.71 / DSM 1257 / FGSC 987) GN=8D4.130 PE=3 SV=1	tre:TRIREDRAFT_22910/0.0/alpha subunit of GDP-forming succinate-CoA ligase; K01899 succinyl-CoA synthetase alpha subunit [EC:6.2.1.4 6.2.1.5]	SPAC16E8.17c/1e-136/---	G9NII4/0.0/G9NII4_HYPAI Uncharacterized protein OS=Hypocrea atroviridis (strain ATCC 20476 / IMI 206040) GN=TRIATDRAFT_297539 PE=3 SV=1	PF00549/3.6E-24/CoA-ligase
WH_10001478	gi|920637706|gb|KOM19027.1|/9.46722e-138/hypothetical protein XA68_4684 [Ophiocordyceps unilateralis]	gi|953466588|ref|XM_014721283.1|/1e-134/Metarhizium majus ARSEF 297 ubiquitin-conjugating enzyme E2-24 kDa partial mRNA	O74810/1e-52/UBC1_SCHPO Ubiquitin-conjugating enzyme E2 1 OS=Schizosaccharomyces pombe (strain 972 / ATCC 24843) GN=ubc1 PE=3 SV=2	maj:MAA_04732/7e-135/Ubiquitin-conjugating enzyme, E2; K04649 ubiquitin-conjugating enzyme (huntingtin interacting protein 2) [EC:2.3.2.23]	YDR177w/4e-50/---	A0A0L9SN21/3e-137/A0A0L9SN21_9HYPO Uncharacterized protein OS=Ophiocordyceps unilateralis GN=XA68_4684 PE=3 SV=1	PF09288/1.2E-4/Fungal ubiquitin-associated domain
WH_10001485	gi|927415854|ref|XP_013953758.1|/0/hypothetical protein TRIVIDRAFT_216521 [Trichoderma virens Gv29-8] &gt;gi|358381885|gb|EHK19559.1| hypothetical protein TRIVIDRAFT_216521 [Trichoderma virens Gv29-8]	gi|589111342|ref|XM_006967632.1|/0.0/Trichoderma reesei QM6a guanine deaminase-like protein (TRIREDRAFT_50583), mRNA	O14057/8e-114/GUAD_SCHPO Probable guanine deaminase OS=Schizosaccharomyces pombe (strain 972 / ATCC 24843) GN=SPCC1672.03c PE=3 SV=1	tre:TRIREDRAFT_50583/0.0/guanine deaminase-like protein; K01487 guanine deaminase [EC:3.5.4.3]	SPCC1672.03c/5e-114/---	G9N1C9/0.0/G9N1C9_HYPVG Uncharacterized protein OS=Hypocrea virens (strain Gv29-8 / FGSC 10586) GN=TRIVIDRAFT_216521 PE=4 SV=1	PF01979/1.3E-59/Amidohydrolase family
WH_10001501	gi|572273161|gb|ETR96837.1|/0/NAD(P)-binding protein [Trichoderma reesei RUT C-30]	gi|667654616|ref|XM_008600918.1|/1e-174/Beauveria bassiana ARSEF 2860 oxidoreductase family protein partial mRNA	O13991/1e-68/YEG9_SCHPO Uncharacterized oxidoreductase C26H5.09c OS=Schizosaccharomyces pombe (strain 972 / ATCC 24843) GN=SPAC26H5.09c PE=2 SV=3	wse:WALSEDRAFT_44096/1e-11/NAD(P)-binding protein; K00010 myo-inositol 2-dehydrogenase / D-chiro-inositol 1-dehydrogenase [EC:1.1.1.18 1.1.1.369]	VCA0099/1e-73/---	A0A024RVE7/0.0/A0A024RVE7_HYPJE NAD(P)-binding protein OS=Trichoderma reesei RUT C-30 GN=M419DRAFT_39886 PE=4 SV=1	PF02894/5.9E-11/Oxidoreductase family, C-terminal alpha/beta domain
WH_10001547	gi|927415682|ref|XP_013953672.1|/3.40906e-109/hypothetical protein TRIVIDRAFT_181612 [Trichoderma virens Gv29-8] &gt;gi|358381798|gb|EHK19472.1| hypothetical protein TRIVIDRAFT_181612 [Trichoderma virens Gv29-8]	gi|589114662|ref|XM_006969292.1|/1e-107/Trichoderma reesei QM6a translocation protein SEC72 (TRIREDRAFT_111927), partial mRNA	O14085/3e-22/SEC72_SCHPO Translocation protein sec72 OS=Schizosaccharomyces pombe (strain 972 / ATCC 24843) GN=sec72 PE=3 SV=1	tre:TRIREDRAFT_111927/1e-108/translocation protein SEC72; K12274 translocation protein SEC72	SPAC2F3.02/1e-22/---	G9N139/1e-108/G9N139_HYPVG Uncharacterized protein OS=Hypocrea virens (strain Gv29-8 / FGSC 10586) GN=TRIVIDRAFT_181612 PE=4 SV=1	PF07719/3.6E-5/Tetratricopeptide repeat
WH_10003273	gi|818161122|gb|KKP01254.1|/0/CAMK/CAMKL protein kinase [Trichoderma harzianum]	gi|761844312|ref|XM_007825910.2|/0.0/Metarhizium robertsii ARSEF 23 serine/threonine protein kinase mRNA	Q9URY1/4e-93/PPK16_SCHPO Serine/threonine-protein kinase ppk16 OS=Schizosaccharomyces pombe (strain 972 / ATCC 24843) GN=ppk16 PE=1 SV=1	shs:STEHIDRAFT_144168/4e-61/snf 1; K12761 carbon catabolite-derepressing protein kinase [EC:2.7.11.1]	SPAC17G8.14c_2/1e-35/---	A0A0G0A804/0.0/A0A0G0A804_TRIHA CAMK/CAMKL protein kinase OS=Trichoderma harzianum GN=THAR02_06651 PE=4 SV=1	PF00069/7.7E-65/Protein kinase domain
WH_10003282	gi|927413034|ref|XP_013952348.1|/0/putative phospholipase C [Trichoderma virens Gv29-8] &gt;gi|358380473|gb|EHK18151.1| putative phospholipase C [Trichoderma virens Gv29-8]	gi|629701116|ref|XM_007817659.1|/0.0/Metarhizium acridum CQMa 102 1-phosphatidylinositol-4,5-bisphosphate phosphodiesterase gamma 2 partial mRNA	P40977/1e-52/PLC1_SCHPO 1-phosphatidylinositol 4,5-bisphosphate phosphodiesterase 1 OS=Schizosaccharomyces pombe (strain 972 / ATCC 24843) GN=plc1 PE=1 SV=1	shs:STEHIDRAFT_99869/5e-84/PLC-like phosphodiesterase; K05857 phosphatidylinositol phospholipase C, delta [EC:3.1.4.11]	NA	G9N5W0/0.0/G9N5W0_HYPVG Phosphoinositide phospholipase C OS=Hypocrea virens (strain Gv29-8 / FGSC 10586) GN=TRIVIDRAFT_89201 PE=4 SV=1	PF00387/3.8E-32/Phosphatidylinositol-specific phospholipase C, Y domain
WH_10003331	gi|302895047|ref|XP_003046404.1|/0/predicted protein [Nectria haematococca mpVI 77-13-4] &gt;gi|256727331|gb|EEU40691.1| predicted protein [Nectria haematococca mpVI 77-13-4]	gi|667649068|ref|XM_008598144.1|/0.0/Beauveria bassiana ARSEF 2860 pyridoxine biosynthesis protein partial mRNA	O59905/9e-173/PDX1_CERNC Pyridoxal 5'-phosphate synthase subunit PDX1 OS=Cercospora nicotianae GN=PDX1 PE=1 SV=1	fgr:FGSG_05035/0.0/pyridoxine biosynthesis protein PDX1; K06215 pyridoxal 5'-phosphate synthase pdxS subunit [EC:4.3.3.6]	SPAC29B12.04/1e-152/---	G9N5S2/0.0/G9N5S2_HYPVG Uncharacterized protein OS=Hypocrea virens (strain Gv29-8 / FGSC 10586) GN=TRIVIDRAFT_76510 PE=3 SV=1	PF01680/1.7E-106/SOR/SNZ family
WH_10003354	gi|927412924|ref|XP_013952293.1|/9.05939e-144/hypothetical protein TRIVIDRAFT_44895 [Trichoderma virens Gv29-8] &gt;gi|358380417|gb|EHK18095.1| hypothetical protein TRIVIDRAFT_44895 [Trichoderma virens Gv29-8]	gi|953412357|ref|XM_014693100.1|/3e-89/Metarhizium brunneum ARSEF 3297 Chromo domain protein partial mRNA	NA	NA	NA	G9N5Q3/3e-143/G9N5Q3_HYPVG Uncharacterized protein OS=Hypocrea virens (strain Gv29-8 / FGSC 10586) GN=TRIVIDRAFT_44895 PE=4 SV=1	PF00385/1.1E-7/Chromo (CHRromatin Organisation MOdifier) domain
WH_10003358	gi|818155299|gb|KKO96985.1|/3.65575e-80/hypothetical protein THAR02_10910 [Trichoderma harzianum]	gi|953465182|ref|XM_014720580.1|/1e-58/Metarhizium majus ARSEF 297 Mitochondrial import protein Pam17 partial mRNA	Q4ICM9/1e-59/PAM17_GIBZE Presequence translocated-associated motor subunit PAM17, mitochondrial OS=Gibberella zeae (strain PH-1 / ATCC MYA-4620 / FGSC 9075 / NRRL 31084) GN=PAM17 PE=3 SV=1	maj:MAA_06988/1e-57/Mitochondrial import protein Pam17; K17806 mitochondrial import inner membrane translocase subunit TIM23	NA	A0A0F9WV01/1e-79/A0A0F9WV01_TRIHA Uncharacterized protein OS=Trichoderma harzianum GN=THAR02_10910 PE=4 SV=1	PF08566/6.5E-44/Mitochondrial import protein Pam17
WH_10003388	gi|818168037|gb|KKP07342.1|/0/hypothetical protein THAR02_00539 [Trichoderma harzianum]	gi|531988639|emb|HF679024.1|/0.0/Fusarium fujikuroi IMI 58289 draft genome, chromosome FFUJ_chr02	Q04799/4e-11/FMO5_RABIT Dimethylaniline monooxygenase [N-oxide-forming] 5 OS=Oryctolagus cuniculus GN=FMO5 PE=1 SV=2	cmt:CCM_06484/2e-09/dimethylaniline monooxygenase 2; K00485 dimethylaniline monooxygenase (N-oxide forming) [EC:1.14.13.8]	YHR176w/2e-11/---	A0A0G0A572/0.0/A0A0G0A572_TRIHA Uncharacterized protein OS=Trichoderma harzianum GN=THAR02_00539 PE=4 SV=1	PF00743/7.4E-13/Flavin-binding monooxygenase-like
WH_10003403	gi|927405675|ref|XP_013948533.1|/0/hypothetical protein TRIATDRAFT_233757 [Trichoderma atroviride IMI 206040] &gt;gi|358401046|gb|EHK50361.1| hypothetical protein TRIATDRAFT_233757 [Trichoderma atroviride IMI 206040]	gi|589100922|ref|XM_006962422.1|/0.0/Trichoderma reesei QM6a syntaxin binding protein 1 (TRIREDRAFT_2561), partial mRNA	O94590/8e-121/SEC1_SCHPO Protein transport protein sec1 OS=Schizosaccharomyces pombe (strain 972 / ATCC 24843) GN=sec1 PE=3 SV=1	tre:TRIREDRAFT_2561/0.0/sec1; syntaxin binding protein 1; K15292 syntaxin-binding protein 1	SPCC584.05/4e-121/---	G9NGE9/0.0/G9NGE9_HYPAI Uncharacterized protein OS=Hypocrea atroviridis (strain ATCC 20476 / IMI 206040) GN=TRIATDRAFT_233757 PE=4 SV=1	PF00995/4.3E-102/Sec1 family
WH_10003424	gi|572281725|gb|ETS04749.1|/0/endosomal integral membrane protein [Trichoderma reesei RUT C-30]	gi|629690080|ref|XM_007812141.1|/0.0/Metarhizium acridum CQMa 102 endosomal integral membrane protein partial mRNA	P32802/0.0/TMN1_YEAST Transmembrane 9 superfamily member 1 OS=Saccharomyces cerevisiae (strain ATCC 204508 / S288c) GN=EMP70 PE=1 SV=2	maw:MAC_03992/0.0/endosomal integral membrane protein; K17086 transmembrane 9 superfamily member 2/4	NA	A0A024SGT9/0.0/A0A024SGT9_HYPJE Endosomal integral membrane protein OS=Trichoderma reesei RUT C-30 GN=M419DRAFT_96585 PE=4 SV=1	PF02990/3.1E-199/Endomembrane protein 70
WH_10003447	gi|927404947|ref|XP_013948319.1|/0/hypothetical protein TRIATDRAFT_44576 [Trichoderma atroviride IMI 206040] &gt;gi|358400977|gb|EHK50292.1| hypothetical protein TRIATDRAFT_44576 [Trichoderma atroviride IMI 206040]	gi|589101202|ref|XM_006962562.1|/0.0/Trichoderma reesei QM6a AP-3 adaptor protein complex beta-adaptin subunit (TRIREDRAFT_75189), partial mRNA	Q9JME5/7e-126/AP3B2_MOUSE AP-3 complex subunit beta-2 OS=Mus musculus GN=Ap3b2 PE=1 SV=2	mrr:Moror_8911/9e-104/ap-3 complex subunit beta-1; K12397 AP-3 complex subunit beta	SPAC23H3.06/5e-91/---	G9NG80/0.0/G9NG80_HYPAI Uncharacterized protein OS=Hypocrea atroviridis (strain ATCC 20476 / IMI 206040) GN=TRIATDRAFT_44576 PE=4 SV=1	PF01602/7.9E-103/Adaptin N terminal region
WH_10003465	gi|908389280|gb|KND89946.1|/1.97251e-140/hypothetical protein TOPH_05417 [Tolypocladium ophioglossoides CBS 100239]	gi|761843702|ref|XM_007824075.2|/1e-133/Metarhizium robertsii ARSEF 23 PI31 proteasome regulator mRNA	NA	NA	NA	A0A0L0N7D0/6e-140/A0A0L0N7D0_9HYPO Uncharacterized protein OS=Tolypocladium ophioglossoides CBS 100239 GN=TOPH_05417 PE=4 SV=1	PF11566/4.7E-53/PI31 proteasome regulator N-terminal
WH_10003478	gi|572281766|gb|ETS04790.1|/0/protein kinase activator [Trichoderma reesei RUT C-30]	gi|697068697|ref|XM_009651238.1|/0.0/Verticillium dahliae VdLs.17 scd2/ral3 partial mRNA	P40996/4e-112/SCD2_SCHPO Protein scd2/ral3 OS=Schizosaccharomyces pombe (strain 972 / ATCC 24843) GN=scd2 PE=3 SV=1	vda:VDAG_09893/0.0/scd2/ral3; K11237 bud emergence protein 1	NA	G9N580/0.0/G9N580_HYPVG Uncharacterized protein OS=Hypocrea virens (strain Gv29-8 / FGSC 10586) GN=TRIVIDRAFT_182629 PE=4 SV=1	PF00564/5.7E-8/PB1 domain
WH_10003499	gi|927404235|ref|XP_013947963.1|/0/hypothetical protein TRIATDRAFT_94342 [Trichoderma atroviride IMI 206040] &gt;gi|358400474|gb|EHK49800.1| hypothetical protein TRIATDRAFT_94342 [Trichoderma atroviride IMI 206040]	gi|629723667|ref|XM_007824272.1|/0.0/Metarhizium robertsii ARSEF 23 Naf1p mRNA	O14360/2e-27/NAF1_SCHPO H/ACA ribonucleoprotein complex non-core subunit NAF1 OS=Schizosaccharomyces pombe (strain 972 / ATCC 24843) GN=naf1 PE=1 SV=1	maj:MAA_06274/0.0/Naf1p; K14763 H/ACA ribonucleoprotein complex non-core subunit NAF1	NA	G9NHR7/0.0/G9NHR7_HYPAI Uncharacterized protein OS=Hypocrea atroviridis (strain ATCC 20476 / IMI 206040) GN=TRIATDRAFT_94342 PE=4 SV=1	PF04410/6.7E-49/Gar1/Naf1 RNA binding region
WH_10003500	gi|589101341|ref|XP_006962693.1|/0/glycosyltransferase family 22 [Trichoderma reesei QM6a] &gt;gi|340520915|gb|EGR51150.1| glycosyltransferase family 22 [Trichoderma reesei QM6a]	gi|589101340|ref|XM_006962631.1|/0.0/Trichoderma reesei QM6a glycosyltransferase family 22 (TRIREDRAFT_75336), partial mRNA	Q9P7Q9/7e-118/ALG9_SCHPO Alpha-1,2-mannosyltransferase alg9 OS=Schizosaccharomyces pombe (strain 972 / ATCC 24843) GN=alg9 PE=3 SV=1	tre:TRIREDRAFT_75336/0.0/glycosyltransferase family 22; K03846 alpha-1,2-mannosyltransferase [EC:2.4.1.259 2.4.1.261]	NA	A0A024SGE3/0.0/A0A024SGE3_HYPJE Uncharacterized protein OS=Trichoderma reesei RUT C-30 GN=M419DRAFT_24033 PE=4 SV=1	PF03901/6.0E-87/Alg9-like mannosyltransferase family
WH_10003520	gi|589099025|ref|XP_006961535.1|/0/predicted protein [Trichoderma reesei QM6a] &gt;gi|340522428|gb|EGR52661.1| predicted protein [Trichoderma reesei QM6a] &gt;gi|572283248|gb|ETS06222.1| hypothetical protein M419DRAFT_139603 [Trichoderma reesei RUT C-30]	gi|573976291|ref|XM_006666028.1|/0.0/Cordyceps militaris CM01 Galactose oxidase/kelch, beta-propeller (CCM_00869), partial mRNA	D4AYG1/9e-27/KLDC1_ARTBC Kelch repeat-containing protein ARB_01230 OS=Arthroderma benhamiae (strain ATCC MYA-4681 / CBS 112371) GN=ARB_01230 PE=1 SV=1	NA	NA	A0A024SK96/0.0/A0A024SK96_HYPJE Uncharacterized protein OS=Trichoderma reesei RUT C-30 GN=M419DRAFT_139603 PE=4 SV=1	PF13854/3.9E-11/Kelch motif
WH_10003565	gi|927400481|ref|XP_013946086.1|/1.64543e-123/hypothetical protein TRIATDRAFT_47749 [Trichoderma atroviride IMI 206040] &gt;gi|358398857|gb|EHK48208.1| hypothetical protein TRIATDRAFT_47749 [Trichoderma atroviride IMI 206040]	gi|953478398|ref|XM_014727188.1|/1e-111/Metarhizium majus ARSEF 297 Demethylmenaquinone methyltransferase partial mRNA	P40011/5e-20/RRAAH_YEAST 4-hydroxy-4-methyl-2-oxoglutarate aldolase OS=Saccharomyces cerevisiae (strain ATCC 204508 / S288c) GN=YER010C PE=1 SV=1	NA	YER010c/3e-20/---	G9NMS8/5e-123/G9NMS8_HYPAI Uncharacterized protein OS=Hypocrea atroviridis (strain ATCC 20476 / IMI 206040) GN=TRIATDRAFT_47749 PE=4 SV=1	PF03737/7.2E-25/Demethylmenaquinone methyltransferase
WH_10003571	gi|908387884|gb|KND88581.1|/0/Adenylosuccinate lyase [Tolypocladium ophioglossoides CBS 100239]	gi|758212855|ref|XM_011330292.1|/0.0/Fusarium graminearum PH-1 adenylosuccinate lyase partial mRNA	O60105/8e-179/PUR8_SCHPO Adenylosuccinate lyase OS=Schizosaccharomyces pombe (strain 972 / ATCC 24843) GN=ade8 PE=3 SV=1	fgr:FGSG_09185/0.0/adenylosuccinate lyase; K01756 adenylosuccinate lyase [EC:4.3.2.2]	SPBC14F5.09c/4e-179/---	A0A0L0N3I7/0.0/A0A0L0N3I7_9HYPO Adenylosuccinate lyase OS=Tolypocladium ophioglossoides CBS 100239 GN=TOPH_06687 PE=3 SV=1	PF10397/1.3E-14/Adenylosuccinate lyase C-terminus
WH_10003579	gi|908387458|gb|KND88170.1|/0/Serine/threonine-protein kinase MST20 [Tolypocladium ophioglossoides CBS 100239]	gi|589101380|ref|XM_006962651.1|/0.0/Trichoderma reesei QM6a mitogen-activated protein kinase (TRIREDRAFT_104364), partial mRNA	Q7Z8E9/0.0/STE20_MAGO7 Serine/threonine-protein kinase MST20 OS=Magnaporthe oryzae (strain 70-15 / ATCC MYA-4617 / FGSC 8958) GN=MST20 PE=3 SV=3	tre:TRIREDRAFT_104364/0.0/mitogen-activated protein kinase; K04409 p21-activated kinase 1 [EC:2.7.11.1]	YAR019c/7e-33/---	A0A0L0N2Y3/0.0/A0A0L0N2Y3_9HYPO Non-specific serine/threonine protein kinase OS=Tolypocladium ophioglossoides CBS 100239 GN=TOPH_07196 PE=4 SV=1	PF00786/3.9E-19/P21-Rho-binding domain
WH_10003605	gi|818166625|gb|KKP06053.1|/0/hypothetical protein THAR02_01834 [Trichoderma harzianum]	gi|629687462|ref|XM_007810836.1|/0.0/Metarhizium acridum CQMa 102 RSC complex subunit Rsc9 partial mRNA	Q9P7W8/2e-49/RSC9_SCHPO Chromatin structure-remodeling complex subunit rsc9 OS=Schizosaccharomyces pombe (strain 972 / ATCC 24843) GN=rsc9 PE=1 SV=1	maw:MAC_02687/0.0/RSC complex subunit Rsc9; K11763 chromatin structure-remodeling complex subunit RSC9	NA	A0A0F9Y1Q0/0.0/A0A0F9Y1Q0_TRIHA Uncharacterized protein OS=Trichoderma harzianum GN=THAR02_01834 PE=4 SV=1	PF01388/1.3E-17/ARID/BRIGHT DNA binding domain
WH_10003612	gi|589101365|ref|XP_006962705.1|/0/ornithine cyclodeaminase [Trichoderma reesei QM6a] &gt;gi|340520930|gb|EGR51165.1| ornithine cyclodeaminase [Trichoderma reesei QM6a] &gt;gi|572281559|gb|ETS04583.1| NAD(P)-binding protein [Trichoderma reesei RUT C-30]	gi|589101364|ref|XM_006962643.1|/0.0/Trichoderma reesei QM6a ornithine cyclodeaminase (TRIREDRAFT_56525), partial mRNA	P53110/4e-23/YGP9_YEAST Uncharacterized protein YGL159W OS=Saccharomyces cerevisiae (strain ATCC 204508 / S288c) GN=YGL159W PE=1 SV=1	afm:AFUA_6G08780/2e-35/proline utilization protein PrnX (EC:4.3.1.12); K01750 ornithine cyclodeaminase [EC:4.3.1.12]	YGL159w/2e-23/---	A0A024SH43/0.0/A0A024SH43_HYPJE NAD(P)-binding protein OS=Trichoderma reesei RUT C-30 GN=M419DRAFT_6427 PE=4 SV=1	PF02423/4.2E-8/Ornithine cyclodeaminase/mu-crystallin family
WH_10003613	gi|927413172|ref|XP_013952417.1|/3.63932e-72/hypothetical protein TRIVIDRAFT_89254 [Trichoderma virens Gv29-8] &gt;gi|358380544|gb|EHK18222.1| hypothetical protein TRIVIDRAFT_89254 [Trichoderma virens Gv29-8]	gi|630030189|ref|XM_007838907.1|/1e-63/Pestalotiopsis fici W106-1 Golgi apparatus membrane protein TVP18 mRNA	A4R2N5/2e-59/TVP18_MAGO7 Golgi apparatus membrane protein TVP18 OS=Magnaporthe oryzae (strain 70-15 / ATCC MYA-4617 / FGSC 8958) GN=TVP18 PE=3 SV=1	NA	NA	G9N631/1e-71/G9N631_HYPVG Uncharacterized protein OS=Hypocrea virens (strain Gv29-8 / FGSC 10586) GN=TRIVIDRAFT_89254 PE=4 SV=1	PF10233/4.5E-38/Uncharacterized conserved protein CG6151-P
WH_10003631	gi|818158973|gb|KKO99516.1|/0/tyrosinase [Trichoderma harzianum]	gi|697077210|ref|XM_009654402.1|/0.0/Verticillium dahliae VdLs.17 tyrosinase partial mRNA	A7BHQ9/2e-52/TYRO_PHONA Tyrosinase OS=Pholiota nameko GN=tyr1 PE=1 SV=1	vda:VDAG_04798/0.0/tyrosinase; K00505 tyrosinase [EC:1.14.18.1]	NA	A0A0F9ZGV2/0.0/A0A0F9ZGV2_TRIHA Tyrosinase OS=Trichoderma harzianum GN=THAR02_08385 PE=4 SV=1	PF00264/3.8E-43/Common central domain of tyrosinase
WH_10003647	gi|936414127|gb|KPM42537.1|/1.62852e-125/hypothetical protein AK830_g3972 [Neonectria ditissima]	gi|629710314|ref|XM_007820073.1|/1e-120/Metarhizium robertsii ARSEF 23 ARID/BRIGHT DNA-binding domain protein mRNA	Q7T0L4/3e-06/TE2IP_CHICK Telomeric repeat-binding factor 2-interacting protein 1 OS=Gallus gallus GN=TERF2IP PE=1 SV=1	pcs:Pc12g09140/1e-25/Pc12g09140; K11113 telomeric repeat-binding factor 2-interacting protein 1	NA	A0A084AV46/2e-124/A0A084AV46_STACH Uncharacterized protein OS=Stachybotrys chartarum IBT 7711 GN=S7711_04956 PE=4 SV=1	PF11626/4.6E-23/TRF2-interacting telomeric protein/Rap1 - C terminal domain
WH_10003653	gi|734662045|gb|KHN99094.1|/0/G1/S regulator [Metarhizium album ARSEF 1941]	gi|629710295|ref|XM_007820067.1|/0.0/Metarhizium robertsii ARSEF 23 Zinc finger, DBF-type mRNA	O59836/1e-34/HIM1_SCHPO Hsk1-interacting molecule 1 OS=Schizosaccharomyces pombe (strain 972 / ATCC 24843) GN=him1 PE=1 SV=1	maj:MAA_02069/0.0/Zinc finger, DBF-type; K02309 regulatory subunit for Cdc7p protein kinase	SPCC550.13/7e-35/---	A0A0B2WZS6/0.0/A0A0B2WZS6_9HYPO G1/S regulator OS=Metarhizium album ARSEF 1941 GN=MAM_02792 PE=4 SV=1	PF08630/5.4E-43/Dfp1/Him1, central region
WH_10003706	gi|672793538|gb|KFH44125.1|/4.22328e-166/Hydroxymethylglutaryl-CoA synthase-like protein [Acremonium chrysogenum ATCC 11550]	gi|629688932|ref|XM_007811567.1|/1e-143/Metarhizium acridum CQMa 102 hydroxymethylglutaryl-CoA synthase partial mRNA	P54874/7e-69/HMCS_SCHPO Hydroxymethylglutaryl-CoA synthase OS=Schizosaccharomyces pombe (strain 972 / ATCC 24843) GN=hcs1 PE=1 SV=1	maw:MAC_03418/3e-144/hydroxymethylglutaryl-CoA synthase; K01641 hydroxymethylglutaryl-CoA synthase [EC:2.3.3.10]	SPAC4F8.14c/4e-69/---	A0A086T443/1e-165/A0A086T443_ACRCH Hydroxymethylglutaryl-CoA synthase-like protein OS=Acremonium chrysogenum ATCC 11550 GN=ACRE_051180 PE=4 SV=1	PF08540/1.5E-78/Hydroxymethylglutaryl-coenzyme A synthase C terminal
WH_10003732	gi|751355619|gb|KIL93341.1|/0/hypothetical protein FAVG1_03321 [Fusarium avenaceum]	gi|629688872|ref|XM_007811537.1|/0.0/Metarhizium acridum CQMa 102 ser/Thr protein phosphatase partial mRNA	O42947/6e-114/YBPC_SCHPO Uncharacterized protein C16H5.12c OS=Schizosaccharomyces pombe (strain 972 / ATCC 24843) GN=SPBC16H5.12c PE=1 SV=3	mlr:MELLADRAFT_89359/6e-07/hypothetical protein; K14300 nuclear pore complex protein Nup133	NA	S0DXB9/0.0/S0DXB9_GIBF5 Probable nucleolar rRNA processing protein GAR1 OS=Gibberella fujikuroi (strain CBS 195.34 / IMI 58289 / NRRL A-6831) GN=FFUJ_04172 PE=4 SV=1	PF10360/6.0E-49/Protein of unknown function (DUF2433)
WH_10003784	gi|927410634|ref|XP_013951158.1|/0/putative phospholipase C [Trichoderma virens Gv29-8] &gt;gi|358379273|gb|EHK16953.1| putative phospholipase C [Trichoderma virens Gv29-8]	gi|953473738|ref|XM_014724858.1|/0.0/Metarhizium majus ARSEF 297 1-phosphatidylinositol-4,5-bisphosphate phosphodiesterase 1 partial mRNA	P40977/2e-46/PLC1_SCHPO 1-phosphatidylinositol 4,5-bisphosphate phosphodiesterase 1 OS=Schizosaccharomyces pombe (strain 972 / ATCC 24843) GN=plc1 PE=1 SV=1	mgr:MGG_02444/3e-52/phosphoinositide-specific phospholipase C; K05857 phosphatidylinositol phospholipase C, delta [EC:3.1.4.11]	NA	G9N7I7/0.0/G9N7I7_HYPVG Phosphoinositide phospholipase C OS=Hypocrea virens (strain Gv29-8 / FGSC 10586) GN=TRIVIDRAFT_205577 PE=4 SV=1	PF00387/3.2E-35/Phosphatidylinositol-specific phospholipase C, Y domain
WH_10003807	gi|927410700|ref|XP_013951190.1|/0/hypothetical protein TRIVIDRAFT_82830 [Trichoderma virens Gv29-8] &gt;gi|358379307|gb|EHK16987.1| hypothetical protein TRIVIDRAFT_82830 [Trichoderma virens Gv29-8]	gi|761851343|ref|XM_007818820.2|/0.0/Metarhizium robertsii ARSEF 23 WD repeat protein mRNA	O13686/1e-139/WDR59_SCHPO Uncharacterized RWD, RING finger and WD repeat-containing protein C11E3.05 OS=Schizosaccharomyces pombe (strain 972 / ATCC 24843) GN=SPAC11E3.05 PE=1 SV=1	maj:MAA_00822/0.0/WD repeat protein; K20409 WD repeat-containing protein 59	SPAC11E3.05/6e-140/---	G9N7M1/0.0/G9N7M1_HYPVG Uncharacterized protein OS=Hypocrea virens (strain Gv29-8 / FGSC 10586) GN=TRIVIDRAFT_82830 PE=4 SV=1	PF00400/9.5E-4/WD domain, G-beta repeat
WH_10003861	gi|818155148|gb|KKO96906.1|/0/hypothetical protein THAR02_10991 [Trichoderma harzianum]	gi|589098792|ref|XM_006961357.1|/0.0/Trichoderma reesei QM6a oxysterol-binding protein (TRIREDRAFT_54683), partial mRNA	O14340/6e-151/YB35_SCHPO Oxysterol-binding protein homolog C2F12.05c OS=Schizosaccharomyces pombe (strain 972 / ATCC 24843) GN=SPBC2F12.05c PE=1 SV=2	tre:TRIREDRAFT_54683/0.0/oxysterol-binding protein; K20456 oxysterol-binding protein 1	YAR042w/8e-30/---	A0A0F9Z8J2/0.0/A0A0F9Z8J2_TRIHA Uncharacterized protein OS=Trichoderma harzianum GN=THAR02_10991 PE=3 SV=1	PF01237/8.0E-130/Oxysterol-binding protein
WH_10003863	gi|818165960|gb|KKP05451.1|/0/hypothetical protein THAR02_02411 [Trichoderma harzianum]	gi|953473888|ref|XM_014724933.1|/1e-146/Metarhizium majus ARSEF 297 Peptidase A1 partial mRNA	Q8NKB6/1e-62/OPSB_ASPOR Probable aspartic-type endopeptidase opsB OS=Aspergillus oryzae (strain ATCC 42149 / RIB 40) GN=opsB PE=2 SV=1	cthr:CTHT_0055140/3e-67/mitochondrial elongation factor g 1-like protein; K02355 elongation factor G	NA	A0A0F9XKS1/0.0/A0A0F9XKS1_TRIHA Uncharacterized protein OS=Trichoderma harzianum GN=THAR02_02411 PE=3 SV=1	PF00026/7.1E-71/Eukaryotic aspartyl protease
WH_10003864	gi|591459256|gb|EXL90905.1|/0/hypothetical protein FOIG_15908 [Fusarium oxysporum f. sp. cubense tropical race 4 54006]	gi|953473890|ref|XM_014724934.1|/0.0/Metarhizium majus ARSEF 297 D111/G-patch partial mRNA	P87143/7e-14/YDMD_SCHPO Uncharacterized RNA-binding protein C57A7.13 OS=Schizosaccharomyces pombe (strain 972 / ATCC 24843) GN=SPAC57A7.13 PE=3 SV=1	pcs:Pc15g01920/1e-30/Pc15g01920; K13094 RNA-binding protein 5/10	NA	X0J3P3/0.0/X0J3P3_FUSOX Uncharacterized protein OS=Fusarium oxysporum f. sp. cubense tropical race 4 54006 GN=FOIG_15908 PE=4 SV=1	PF01585/6.3E-11/G-patch domain
WH_10003890	gi|969886940|gb|KUF04109.1|/0/palmitoyltransferase ERF2 [Trichoderma gamsii]	gi|629694290|ref|XM_007814246.1|/0.0/Metarhizium acridum CQMa 102 Palmitoyltransferase ERF2 partial mRNA	Q4I2M7/0.0/ERFB_GIBZE Palmitoyltransferase ERF2 OS=Gibberella zeae (strain PH-1 / ATCC MYA-4620 / FGSC 9075 / NRRL 31084) GN=ERF2 PE=3 SV=1	maw:MAC_06097/0.0/Palmitoyltransferase ERF2; K16675 palmitoyltransferase ZDHHC9/14/18 [EC:2.3.1.225]	YLR246w/6e-55/---	G9NUQ2/0.0/G9NUQ2_HYPAI Palmitoyltransferase (Fragment) OS=Hypocrea atroviridis (strain ATCC 20476 / IMI 206040) GN=TRIATDRAFT_163385 PE=3 SV=1	PF01529/7.7E-36/DHHC palmitoyltransferase
WH_10003975	gi|969880874|gb|KUE98086.1|/2.36962e-114/60S ribosomal protein L23 [Trichoderma gamsii]	gi|758198280|ref|XM_011323209.1|/1e-110/Fusarium graminearum PH-1 60S ribosomal protein L23 partial mRNA	Q12487/1e-48/RM23_YEAST 54S ribosomal protein L23, mitochondrial OS=Saccharomyces cerevisiae (strain ATCC 204508 / S288c) GN=MRPL23 PE=1 SV=1	fgr:FGSG_04125/2e-111/60S ribosomal protein L23; K02871 large subunit ribosomal protein L13	YOR150w/6e-49/---	G9MVR1/1e-113/G9MVR1_HYPVG Uncharacterized protein OS=Hypocrea virens (strain Gv29-8 / FGSC 10586) GN=TRIVIDRAFT_52684 PE=3 SV=1	PF00572/9.4E-43/Ribosomal protein L13
WH_10003985	gi|924823147|gb|KOS21095.1|/2.29535e-82/60S ribosomal protein L32 [Escovopsis weberi]	gi|953474190|ref|XM_014725084.1|/2e-81/Metarhizium majus ARSEF 297 Ribosomal protein L32e partial mRNA	Q7RXY1/5e-74/RL32_NEUCR 60S ribosomal protein L32 OS=Neurospora crassa (strain ATCC 24698 / 74-OR23-1A / CBS 708.71 / DSM 1257 / FGSC 987) GN=crp-63 PE=3 SV=1	maj:MAA_02482/2e-82/Ribosomal protein L32e; K02912 large subunit ribosomal protein L32e	SPAC3H5.10/5e-57/---	A0A0N0RTU2/7e-82/A0A0N0RTU2_9HYPO 60S ribosomal protein L32 OS=Escovopsis weberi GN=ESCO_004413 PE=4 SV=1	PF01655/1.1E-48/Ribosomal protein L32
WH_10004052	gi|818159113|gb|KKO99627.1|/0/hypothetical protein THAR02_08273 [Trichoderma harzianum]	gi|699040812|emb|HG970332.1|/1e-137/Fusarium graminearum chromosome 1, complete genome	P32521/8e-06/PAN1_YEAST Actin cytoskeleton-regulatory complex protein PAN1 OS=Saccharomyces cerevisiae (strain ATCC 204508 / S288c) GN=PAN1 PE=1 SV=2	maj:MAA_00405/1e-22/heat shock transcription factor; K09419 heat shock transcription factor, other eukaryote	NA	A0A0F9XGA5/0.0/A0A0F9XGA5_TRIHA Uncharacterized protein OS=Trichoderma harzianum GN=THAR02_08273 PE=4 SV=1	PF12511/1.8E-7/Protein of unknown function (DUF3716)
WH_10004059	gi|302892613|ref|XP_003045188.1|/0/SNF2 superfamily RAD5 protein [Nectria haematococca mpVI 77-13-4] &gt;gi|256726113|gb|EEU39475.1| SNF2 superfamily RAD5 protein [Nectria haematococca mpVI 77-13-4]	gi|302892612|ref|XM_003045142.1|/0.0/Nectria haematococca mpVI 77-13-4 SNF2 superfamily RAD5 protein (CHR2122), mRNA	Q4IJ84/0.0/RAD5_GIBZE DNA repair protein RAD5 OS=Gibberella zeae (strain PH-1 / ATCC MYA-4620 / FGSC 9075 / NRRL 31084) GN=RAD5 PE=3 SV=1	nhe:NECHADRAFT_94440/0.0/CHR2122; SNF2 superfamily RAD5 protein; K15505 DNA repair protein RAD5 [EC:3.6.4.-]	YBR114w/2e-82/---	C7Z9B6/0.0/C7Z9B6_NECH7 SNF2 superfamily RAD5 protein OS=Nectria haematococca (strain 77-13-4 / ATCC MYA-4622 / FGSC 9596 / MPVI) GN=CHR2122 PE=4 SV=1	PF00271/6.0E-16/Helicase conserved C-terminal domain
WH_10004060	gi|927417880|ref|XP_013954771.1|/1.55069e-179/hypothetical protein TRIVIDRAFT_90260 [Trichoderma virens Gv29-8] &gt;gi|358382906|gb|EHK20576.1| hypothetical protein TRIVIDRAFT_90260 [Trichoderma virens Gv29-8]	gi|90018292|gb|DQ422037.1|/1e-168/Hypocrea jecorina NADP-dependent glycerol dehydrogenase (gld1) mRNA, complete cds	Q0GYU5/4e-170/GLD1_HYPJE D/L-glyceraldehyde reductase OS=Hypocrea jecorina GN=gld1 PE=1 SV=1	fgr:FGSG_04223/3e-158/aldehyde reductase 1; K18107 L-glyceraldehyde reductase [EC:1.1.1.372]	SPAC26F1.07/3e-74/---	G9MYF4/5e-179/G9MYF4_HYPVG Uncharacterized protein OS=Hypocrea virens (strain Gv29-8 / FGSC 10586) GN=TRIVIDRAFT_90260 PE=4 SV=1	PF00248/1.0E-37/Aldo/keto reductase family
WH_10004071	gi|818159712|gb|KKP00104.1|/0/sorting nexin mvp-1 [Trichoderma harzianum]	gi|629685276|ref|XM_007809743.1|/0.0/Metarhizium acridum CQMa 102 Sorting nexin mvp-1 partial mRNA	Q7SB97/0.0/MVP1_NEUCR Sorting nexin mvp1 OS=Neurospora crassa (strain ATCC 24698 / 74-OR23-1A / CBS 708.71 / DSM 1257 / FGSC 987) GN=vsp-1 PE=3 SV=3	maw:MAC_01594/0.0/Sorting nexin mvp-1; K17922 sorting nexin-8	YMR004w/2e-59/---	A0A0G0A4L1/0.0/A0A0G0A4L1_TRIHA Sorting nexin mvp-1 OS=Trichoderma harzianum GN=THAR02_07785 PE=4 SV=1	PF00787/1.1E-19/PX domain
WH_10004110	gi|818165431|gb|KKP04983.1|/2.23658e-107/hypothetical protein THAR02_02920 [Trichoderma harzianum]	gi|629711388|ref|XM_007820420.1|/6e-85/Metarhizium robertsii ARSEF 23 Oxo-4-hydroxy-4-carboxy-5-ureidoimidazoline decarboxylase mRNA	Q54SV3/2e-14/ALN1_DICDI Probable allantoinase 1 OS=Dictyostelium discoideum GN=allB1 PE=3 SV=1	pgr:PGTG_17060/8e-19/hypothetical protein; K00851 gluconokinase [EC:2.7.1.12]	BS_yunL_1/8e-08/---	A0A0F9XY71/7e-107/A0A0F9XY71_TRIHA Uncharacterized protein OS=Trichoderma harzianum GN=THAR02_02920 PE=4 SV=1	PF09349/4.8E-45/OHCU decarboxylase
WH_10004169	gi|969884192|gb|KUF01376.1|/0/hypothetical protein TGAM01_04230 [Trichoderma gamsii]	gi|815889456|ref|XM_001246388.2|/0.0/Coccidioides immitis RS pyoverdine/dityrosine biosynthesis protein partial mRNA	P21623/7e-21/DIT1_YEAST Spore wall maturation protein DIT1 OS=Saccharomyces cerevisiae (strain ATCC 204508 / S288c) GN=DIT1 PE=1 SV=2	NA	PA2254/5e-34/---	J3KGE6/0.0/J3KGE6_COCIM Pyoverdine/dityrosine biosynthesis protein OS=Coccidioides immitis (strain RS) GN=CIMG_10486 PE=4 SV=2	PF05141/9.6E-95/Pyoverdine/dityrosine biosynthesis protein
WH_10004183	gi|818159930|gb|KKP00276.1|/1.73509e-173/hypothetical protein THAR02_07629 [Trichoderma harzianum]	gi|699040812|emb|HG970332.1|/1e-134/Fusarium graminearum chromosome 1, complete genome	Q9FFJ8/2e-06/LIMYB_ARATH L10-interacting MYB domain-containing protein OS=Arabidopsis thaliana GN=LIMYB PE=1 SV=1	NA	NA	A0A0F9X4Z9/5e-173/A0A0F9X4Z9_TRIHA Uncharacterized protein OS=Trichoderma harzianum GN=THAR02_07629 PE=4 SV=1	PF12776/6.0E-19/Myb/SANT-like DNA-binding domain
WH_10004228	gi|927430754|ref|XP_013961208.1|/0/hypothetical protein TRIVIDRAFT_73014 [Trichoderma virens Gv29-8] &gt;gi|358389398|gb|EHK26990.1| hypothetical protein TRIVIDRAFT_73014 [Trichoderma virens Gv29-8]	gi|589113442|ref|XM_006968682.1|/0.0/Trichoderma reesei QM6a 3-ketoacyl-CoA thiolase-like protein (TRIREDRAFT_123720), mRNA	Q05493/4e-120/THIK_YARLI 3-ketoacyl-CoA thiolase, peroxisomal OS=Yarrowia lipolytica (strain CLIB 122 / E 150) GN=POT1 PE=3 SV=1	nte:NEUTE1DRAFT77879/0.0/NEUTE1DRAFT_77879; 3-ketoacyl-CoA thiolase; K07513 acetyl-CoA acyltransferase 1 [EC:2.3.1.16]	YIL160c/7e-108/---	G9MF24/0.0/G9MF24_HYPVG Uncharacterized protein OS=Hypocrea virens (strain Gv29-8 / FGSC 10586) GN=TRIVIDRAFT_73014 PE=3 SV=1	PF00108/7.0E-67/Thiolase, N-terminal domain
WH_10004238	gi|818168162|gb|KKP07455.1|/0/UDPglucose 6-dehydrogenase [Trichoderma harzianum]	gi|953475802|ref|XM_014725890.1|/0.0/Metarhizium majus ARSEF 297 UDP-glucose 6-dehydrogenase partial mRNA	Q9LF33/3e-126/UGDH3_ARATH UDP-glucose 6-dehydrogenase 3 OS=Arabidopsis thaliana GN=UGD3 PE=1 SV=1	maj:MAA_02815/0.0/UDP-glucose 6-dehydrogenase; K00012 UDPglucose 6-dehydrogenase [EC:1.1.1.22]	BS_tuaD/2e-55/---	A0A0F9XSJ8/0.0/A0A0F9XSJ8_TRIHA UDPglucose 6-dehydrogenase OS=Trichoderma harzianum GN=THAR02_00376 PE=4 SV=1	PF00984/4.9E-31/UDP-glucose/GDP-mannose dehydrogenase family, central domain
WH_10004295	gi|818161761|gb|KKP01787.1|/4.96677e-71/macro domain-containing protein [Trichoderma harzianum]	gi|953475914|ref|XM_014725946.1|/2e-67/Metarhizium majus ARSEF 297 MACRO domain-containing protein 1 partial mRNA	Q6PAV8/9e-48/MACD2_XENLA O-acetyl-ADP-ribose deacetylase MACROD2 OS=Xenopus laevis GN=macrod2 PE=2 SV=1	NA	MA1614/4e-47/---	A0A0F9ZND5/2e-70/A0A0F9ZND5_TRIHA Macro domain-containing protein OS=Trichoderma harzianum GN=THAR02_06126 PE=4 SV=1	PF01661/2.1E-39/Macro domain
WH_10004304	gi|927425556|ref|XP_013958609.1|/0/hypothetical protein TRIVIDRAFT_30676 [Trichoderma virens Gv29-8] &gt;gi|358386805|gb|EHK24400.1| hypothetical protein TRIVIDRAFT_30676 [Trichoderma virens Gv29-8]	gi|589098094|ref|XM_006961008.1|/0.0/Trichoderma reesei QM6a guanine nucleotide exchange factor for ADP ribosylation factors (TRIREDRAFT_43877), partial mRNA	P11075/0.0/SEC7_YEAST Protein transport protein SEC7 OS=Saccharomyces cerevisiae (strain ATCC 204508 / S288c) GN=SEC7 PE=1 SV=2	tre:TRIREDRAFT_43877/0.0/guanine nucleotide exchange factor for ADP ribosylation factors; K18442 brefeldin A-inhibited guanine nucleotide-exchange protein	YDR170c/0.0/---	G9MM30/0.0/G9MM30_HYPVG Uncharacterized protein OS=Hypocrea virens (strain Gv29-8 / FGSC 10586) GN=TRIVIDRAFT_30676 PE=4 SV=1	PF16213/2.8E-21/Dimerisation and cyclophilin-binding domain of Mon2
WH_10004306	gi|818168138|gb|KKP07438.1|/6.77213e-92/hypothetical protein THAR02_00500 [Trichoderma harzianum]	gi|953404715|ref|XM_014690235.1|/2e-77/Metarhizium brunneum ARSEF 3297 DNA-directed RNA polymerase, III, C31 subunit, fungi partial mRNA	NA	maj:MAA_02747/2e-78/DNA-directed RNA polymerase, III, C31 subunit, fungi; K03024 DNA-directed RNA polymerase III subunit RPC7	NA	A0A0F9Y5V1/2e-91/A0A0F9Y5V1_TRIHA Uncharacterized protein OS=Trichoderma harzianum GN=THAR02_00500 PE=4 SV=1	PF11705/4.1E-37/DNA-directed RNA polymerase III subunit Rpc31
WH_10004338	gi|908393960|gb|KND94565.1|/0/Replication factor C subunit 1 [Tolypocladium ophioglossoides CBS 100239]	gi|953402249|ref|XM_014689595.1|/0.0/Metarhizium brunneum ARSEF 3297 DNA replication factor C, large subunit partial mRNA	O60182/0.0/RFC1_SCHPO Replication factor C subunit 1 OS=Schizosaccharomyces pombe (strain 972 / ATCC 24843) GN=rfc1 PE=1 SV=1	tre:TRIREDRAFT_25225/0.0/replication factor C, subunit 1-like protein; K10754 replication factor C subunit 1	SPBC23E6.07c_2/0.0/---	A0A0L0NLJ1/0.0/A0A0L0NLJ1_9HYPO Replication factor C subunit 1 OS=Tolypocladium ophioglossoides CBS 100239 GN=TOPH_01046 PE=4 SV=1	PF08519/3.9E-58/Replication factor RFC1 C terminal domain
WH_10004376	gi|969880682|gb|KUE97897.1|/0/hypothetical protein TGAM01_07679 [Trichoderma gamsii]	gi|927425729|ref|XM_014103221.1|/0.0/Trichoderma virens Gv29-8 COPII component protein partial mRNA	A4RD35/0.0/SEC31_MAGO7 Protein transport protein SEC31 OS=Magnaporthe oryzae (strain 70-15 / ATCC MYA-4617 / FGSC 8958) GN=SEC31 PE=3 SV=1	maw:MAC_06523/0.0/protein transport protein (SEC31); K14005 protein transport protein SEC31	SPAC144.13c/1e-10/---	G9NJE5/0.0/G9NJE5_HYPAI Uncharacterized protein OS=Hypocrea atroviridis (strain ATCC 20476 / IMI 206040) GN=TRIATDRAFT_156231 PE=4 SV=1	PF12931/2.8E-10/Sec23-binding domain of Sec16
WH_10004403	gi|818168101|gb|KKP07401.1|/6.22901e-166/ribonuclease III [Trichoderma harzianum]	gi|667653890|ref|XM_008600555.1|/1e-99/Beauveria bassiana ARSEF 2860 RNase3 domain-containing protein partial mRNA	P22192/5e-10/PAC1_SCHPO Double-strand-specific pac1 ribonuclease OS=Schizosaccharomyces pombe (strain 972 / ATCC 24843) GN=pac1 PE=1 SV=1	maw:MAC_07221/4e-95/abhydrolase domain-containing protein; K03685 ribonuclease III [EC:3.1.26.3]	BB0705/7e-11/---	A0A0F9XRS6/2e-165/A0A0F9XRS6_TRIHA Ribonuclease III OS=Trichoderma harzianum GN=THAR02_00463 PE=4 SV=1	PF00636/1.6E-15/Ribonuclease III domain
WH_10004418	gi|927425766|ref|XP_013958714.1|/0/hypothetical protein TRIVIDRAFT_30893 [Trichoderma virens Gv29-8] &gt;gi|358386916|gb|EHK24511.1| hypothetical protein TRIVIDRAFT_30893 [Trichoderma virens Gv29-8]	gi|589098496|ref|XM_006961209.1|/0.0/Trichoderma reesei QM6a p150/dynactin-like protein (TRIREDRAFT_102813), partial mRNA	Q01397/0.0/DYNA_NEUCR Dynactin, 150 kDa isoform OS=Neurospora crassa (strain ATCC 24698 / 74-OR23-1A / CBS 708.71 / DSM 1257 / FGSC 987) GN=ro-3 PE=3 SV=3	tre:TRIREDRAFT_102813/0.0/p150/dynactin-like protein; K04648 dynactin 1	SPAC27D7.13c/2e-16/---	G9MME2/0.0/G9MME2_HYPVG Uncharacterized protein OS=Hypocrea virens (strain Gv29-8 / FGSC 10586) GN=TRIVIDRAFT_30893 PE=4 SV=1	PF01302/1.5E-18/CAP-Gly domain
WH_10004429	gi|818168431|gb|KKP07707.1|/0/hypothetical protein THAR02_00243 [Trichoderma harzianum]	gi|629731677|ref|XM_007826843.1|/0.0/Metarhizium robertsii ARSEF 23 HET-C domain protein HetC mRNA	NA	NA	NA	A0A0G0A6C9/0.0/A0A0G0A6C9_TRIHA Uncharacterized protein OS=Trichoderma harzianum GN=THAR02_00243 PE=4 SV=1	PF07217/1.1E-291/Heterokaryon incompatibility protein Het-C
WH_10004448	gi|589099379|ref|XP_006961712.1|/0/exocyst component [Trichoderma reesei QM6a] &gt;gi|340522638|gb|EGR52871.1| exocyst component [Trichoderma reesei QM6a] &gt;gi|572283684|gb|ETS06658.1| exocyst complex component Sec6 [Trichoderma reesei RUT C-30]	gi|589099378|ref|XM_006961650.1|/0.0/Trichoderma reesei QM6a exocyst component (TRIREDRAFT_74054), partial mRNA	O74846/2e-78/SEC6_SCHPO Exocyst complex component sec6 OS=Schizosaccharomyces pombe (strain 972 / ATCC 24843) GN=sec6 PE=1 SV=2	tre:TRIREDRAFT_74054/0.0/exocyst component; K06110 exocyst complex component 3	SPCC1235.10c/3e-72/---	A0A024SKW5/0.0/A0A024SKW5_HYPJE Exocyst complex component Sec6 OS=Trichoderma reesei RUT C-30 GN=M419DRAFT_94375 PE=4 SV=1	PF06046/1.5E-164/Exocyst complex component Sec6
WH_10004464	gi|572280841|gb|ETS03901.1|/0/T-complex protein 1 subunit gamma [Trichoderma reesei RUT C-30]	gi|953401847|ref|XM_014689485.1|/0.0/Metarhizium brunneum ARSEF 3297 T-complex protein 1 subunit gamma partial mRNA	O74341/0.0/TCPG_SCHPO T-complex protein 1 subunit gamma OS=Schizosaccharomyces pombe (strain 972 / ATCC 24843) GN=cct3 PE=1 SV=1	maj:MAA_08813/0.0/T-complex protein 1; K09495 T-complex protein 1 subunit gamma	SPBC1A4.08c/0.0/---	A0A024SHD4/0.0/A0A024SHD4_HYPJE T-complex protein 1 subunit gamma OS=Trichoderma reesei RUT C-30 GN=M419DRAFT_108627 PE=3 SV=1	PF00118/2.7E-166/TCP-1/cpn60 chaperonin family
WH_10004481	gi|927386731|ref|XP_013939211.1|/0/hypothetical protein TRIATDRAFT_78413 [Trichoderma atroviride IMI 206040] &gt;gi|358391363|gb|EHK40767.1| hypothetical protein TRIATDRAFT_78413 [Trichoderma atroviride IMI 206040]	gi|953466516|ref|XM_014721247.1|/0.0/Metarhizium majus ARSEF 297 TFIIH basal transcription factor complex, subunit SSL1 partial mRNA	O74995/7e-136/TFH47_SCHPO TFIIH basal transcription factor complex p47 subunit OS=Schizosaccharomyces pombe (strain 972 / ATCC 24843) GN=tfh47 PE=1 SV=1	fgr:FGSG_06002/0.0/suppressor of stem-loop protein 1; K03142 transcription initiation factor TFIIH subunit 2	SPCC1682.07/4e-136/---	G9P7F2/0.0/G9P7F2_HYPAI Uncharacterized protein OS=Hypocrea atroviridis (strain ATCC 20476 / IMI 206040) GN=TRIATDRAFT_78413 PE=4 SV=1	PF04056/2.6E-74/Ssl1-like
WH_10004511	gi|589106925|ref|XP_006965485.1|/0/predicted protein [Trichoderma reesei QM6a] &gt;gi|340518526|gb|EGR48767.1| predicted protein [Trichoderma reesei QM6a] &gt;gi|572278335|gb|ETS01527.1| hypothetical protein M419DRAFT_80667 [Trichoderma reesei RUT C-30]	gi|667660164|ref|XM_008603692.1|/1e-176/Beauveria bassiana ARSEF 2860 UPF0553 protein c partial mRNA	Q9HDZ9/1e-77/YKP5_SCHPO UPF0553 protein C589.05c OS=Schizosaccharomyces pombe (strain 972 / ATCC 24843) GN=SPAC589.05c PE=3 SV=1	NA	NA	A0A024SBG9/0.0/A0A024SBG9_HYPJE Uncharacterized protein OS=Trichoderma reesei RUT C-30 GN=M419DRAFT_80667 PE=4 SV=1	PF10343/2.6E-102/Potential Queuosine, Q, salvage protein family
WH_10004521	gi|818164188|gb|KKP03876.1|/0/hypothetical protein THAR02_04025 [Trichoderma harzianum]	gi|629711829|ref|XM_007820560.1|/1e-131/Metarhizium robertsii ARSEF 23 histone acetylase complex subunit mRNA	Q4WPW2/4e-67/EAF3_ASPFU Chromatin modification-related protein eaf3 OS=Neosartorya fumigata (strain ATCC MYA-4609 / Af293 / CBS 101355 / FGSC A1100) GN=eaf3 PE=3 SV=1	maj:MAA_02562/2e-132/histone acetylase complex subunit; K11339 mortality factor 4-like protein 1	NA	A0A0F9XFH7/0.0/A0A0F9XFH7_TRIHA Uncharacterized protein OS=Trichoderma harzianum GN=THAR02_04025 PE=4 SV=1	PF05712/9.2E-59/MRG
WH_10004528	gi|969881756|gb|KUE98959.1|/0/hypothetical protein TGAM01_06636 [Trichoderma gamsii]	gi|699034075|emb|HG970334.1|/0.0/Fusarium graminearum chromosome 3, complete genome	Q12751/1e-06/RTP1_YEAST RNA polymerase II assembly factor RTP1 OS=Saccharomyces cerevisiae (strain ATCC 204508 / S288c) GN=RTP1 PE=1 SV=1	NA	NA	G9NCU3/0.0/G9NCU3_HYPVG Uncharacterized protein (Fragment) OS=Hypocrea virens (strain Gv29-8 / FGSC 10586) GN=TRIVIDRAFT_38706 PE=4 SV=1	PF10304/4.5E-12/Required for nuclear transport of RNA pol II C-terminus 2
WH_10004619	gi|969884982|gb|KUF02161.1|/4.16146e-88/hypothetical protein TGAM01_03433 [Trichoderma gamsii]	gi|953476140|ref|XM_014726059.1|/4e-85/Metarhizium majus ARSEF 297 NUDIX hydrolase domain protein partial mRNA	Q09790/1e-30/APS1_SCHPO Diphosphoinositol polyphosphate phosphohydrolase aps1 OS=Schizosaccharomyces pombe (strain 972 / ATCC 24843) GN=aps1 PE=1 SV=1	maj:MAA_02648/2e-86/NUDIX hydrolase domain protein; K07766 diphosphoinositol-polyphosphate diphosphatase [EC:3.6.1.52]	SPAC13G6.14/5e-31/---	G9MGI4/2e-87/G9MGI4_HYPVG Uncharacterized protein OS=Hypocrea virens (strain Gv29-8 / FGSC 10586) GN=TRIVIDRAFT_49985 PE=4 SV=1	PF00293/4.1E-17/NUDIX domain
WH_10004646	gi|908393919|gb|KND94524.1|/0/Cell division control protein 25 [Tolypocladium ophioglossoides CBS 100239]	gi|589112360|ref|XM_006968141.1|/0.0/Trichoderma reesei QM6a guanine nucleotide exchange factor (TRIREDRAFT_67275), partial mRNA	P04821/1e-48/CDC25_YEAST Cell division control protein 25 OS=Saccharomyces cerevisiae (strain ATCC 204508 / S288c) GN=CDC25 PE=1 SV=1	yli:YALI0D22286g/8e-68/YALI0D22286p; K03099 son of sevenless	NA	A0A0L0NKG8/0.0/A0A0L0NKG8_9HYPO Cell division control protein 25 OS=Tolypocladium ophioglossoides CBS 100239 GN=TOPH_01328 PE=4 SV=1	PF00617/5.5E-49/RasGEF domain
WH_10004686	gi|927385869|ref|XP_013938780.1|/8.57822e-175/hypothetical protein TRIATDRAFT_29217 [Trichoderma atroviride IMI 206040] &gt;gi|358391121|gb|EHK40525.1| hypothetical protein TRIATDRAFT_29217 [Trichoderma atroviride IMI 206040]	gi|596712048|ref|XM_007284541.1|/1e-163/Colletotrichum gloeosporioides Nara gc5 mitochondrial carrier (CGGC5_1742), partial mRNA	Q12251/3e-67/YP011_YEAST Uncharacterized mitochondrial carrier YPR011C OS=Saccharomyces cerevisiae (strain ATCC 204508 / S288c) GN=YPR011C PE=1 SV=1	maj:MAA_08233/2e-163/mitochondrial carrier; K14684 solute carrier family 25 (mitochondrial phosphate transporter), member 23/24/25/41	NA	G9P5L2/3e-174/G9P5L2_HYPAI Uncharacterized protein OS=Hypocrea atroviridis (strain ATCC 20476 / IMI 206040) GN=TRIATDRAFT_29217 PE=3 SV=1	PF00153/4.5E-23/Mitochondrial carrier protein
WH_10004690	gi|701767439|gb|KGQ02984.1|/0/Guanine nucleotide-binding protein subunit beta-lik e protein [Beauveria bassiana D1-5]	gi|589101110|ref|XM_006962516.1|/0.0/Trichoderma reesei QM6a cross-pathway control WD-repeat-containing protein (TRIREDRAFT_45736), mRNA	Q01369/0.0/GBLP_NEUCR Guanine nucleotide-binding protein subunit beta-like protein OS=Neurospora crassa (strain ATCC 24698 / 74-OR23-1A / CBS 708.71 / DSM 1257 / FGSC 987) GN=cpc-2 PE=3 SV=1	tre:TRIREDRAFT_45736/0.0/cpc2; cross-pathway control WD-repeat-containing protein; K14753 guanine nucleotide-binding protein subunit beta-2-like 1 protein	all0438_2/3e-36/---	F9FRY4/0.0/F9FRY4_FUSOF Uncharacterized protein OS=Fusarium oxysporum (strain Fo5176) GN=FOXB_09165 PE=4 SV=1	PF00400/5.8E-7/WD domain, G-beta repeat
WH_10004723	gi|953474979|ref|XP_014580964.1|/2.93419e-126/THO complex, subunit 5, partial [Metarhizium majus ARSEF 297] &gt;gi|743675053|gb|KIE01971.1| THO complex, subunit 5, partial [Metarhizium majus ARSEF 297]	gi|953474978|ref|XM_014725478.1|/1e-126/Metarhizium majus ARSEF 297 THO complex, subunit 5 partial mRNA	Q9USR5/3e-24/THOC5_SCHPO Uncharacterized THOC5 family protein OS=Schizosaccharomyces pombe (strain 972 / ATCC 24843) GN=SPBC577.04 PE=3 SV=1	maj:MAA_03993/3e-122/THO complex, subunit 5; K13174 THO complex subunit 5	NA	A0A0B4HRD3/9e-126/A0A0B4HRD3_9HYPO THO complex, subunit 5 (Fragment) OS=Metarhizium majus ARSEF 297 GN=MAJ_02193 PE=4 SV=1	PF09766/1.9E-29/Fms-interacting protein
WH_10004727	gi|969881139|gb|KUE98348.1|/3.56964e-180/hypothetical protein TGAM01_07152 [Trichoderma gamsii]	gi|629716320|ref|XM_007821987.1|/1e-160/Metarhizium robertsii ARSEF 23 wlm mRNA	Q9P7B5/2e-27/WSS1_SCHPO DNA-dependent metalloprotease WSS1 homolog OS=Schizosaccharomyces pombe (strain 972 / ATCC 24843) GN=SPAC521.02 PE=3 SV=1	mbe:MBM_02467/6e-115/potassium transporter; K03549 KUP system potassium uptake protein	NA	A0A0L0N875/2e-173/A0A0L0N875_9HYPO DNA-dependent metalloprotease WSS1 OS=Tolypocladium ophioglossoides CBS 100239 GN=TOPH_05231 PE=4 SV=1	PF08325/1.6E-35/WLM domain
WH_10004741	gi|572281334|gb|ETS04358.1|/4.56426e-163/YjeF domain-containing protein [Trichoderma reesei RUT C-30]	gi|302415161|ref|XM_003005367.1|/1e-143/Verticillium albo-atrum VaMs.102 YjeF domain-containing protein, mRNA	C7YKN8/3e-140/NNRD_NECH7 ATP-dependent (S)-NAD(P)H-hydrate dehydratase OS=Nectria haematococca (strain 77-13-4 / ATCC MYA-4622 / FGSC 9596 / MPVI) GN=NECHADRAFT_98759 PE=3 SV=1	val:VDBG_05019/3e-144/YjeF domain-containing protein; K17757 ATP-dependent NAD(P)H-hydrate dehydratase [EC:4.2.1.93]	SPCC61.03/1e-74/---	A0A024SGD7/1e-162/A0A024SGD7_HYPJE YjeF domain-containing protein OS=Trichoderma reesei RUT C-30 GN=M419DRAFT_107783 PE=3 SV=1	PF01256/1.0E-42/Carbohydrate kinase
WH_10004753	gi|572281349|gb|ETS04373.1|/1.74781e-147/DUF1746-domain-containing protein [Trichoderma reesei RUT C-30]	gi|953407971|ref|XM_014691062.1|/1e-141/Metarhizium brunneum ARSEF 3297 DUF1746-domain-containing protein partial mRNA	O14175/4e-12/DSC4_SCHPO DSC E3 ubiquitin ligase complex subunit 4 OS=Schizosaccharomyces pombe (strain 972 / ATCC 24843) GN=dsc4 PE=1 SV=1	ani:AN2966.2/7e-24/hypothetical protein; K01267 aspartyl aminopeptidase [EC:3.4.11.21]	NA	A0A024SGF1/5e-147/A0A024SGF1_HYPJE DUF1746-domain-containing protein OS=Trichoderma reesei RUT C-30 GN=M419DRAFT_127500 PE=4 SV=1	PF08508/6.2E-39/Fungal domain of unknown function (DUF1746)
WH_10004759	gi|908389564|gb|KND90225.1|/0/FK506-binding protein 4 [Tolypocladium ophioglossoides CBS 100239]	gi|758188870|ref|XM_011318514.1|/0.0/Fusarium graminearum PH-1 FK506-binding protein partial mRNA	Q4INZ9/0.0/FKBP4_GIBZE FK506-binding protein 4 OS=Gibberella zeae (strain PH-1 / ATCC MYA-4620 / FGSC 9075 / NRRL 31084) GN=FPR4 PE=3 SV=1	fgr:FGSG_01059/0.0/FK506-binding protein; K14826 FK506-binding nuclear protein [EC:5.2.1.8]	SPBC1347.02/3e-54/---	A0A0L0N8W3/0.0/A0A0L0N8W3_9HYPO Peptidyl-prolyl cis-trans isomerase OS=Tolypocladium ophioglossoides CBS 100239 GN=TOPH_05238 PE=4 SV=1	PF00254/5.4E-29/FKBP-type peptidyl-prolyl cis-trans isomerase
WH_10004788	gi|927404621|ref|XP_013948156.1|/0/Hypothetical protein TRIATDRAFT_51615 [Trichoderma atroviride IMI 206040] &gt;gi|358400671|gb|EHK49997.1| Hypothetical protein TRIATDRAFT_51615 [Trichoderma atroviride IMI 206040]	gi|927404620|ref|XM_014092681.1|/0.0/Trichoderma atroviride IMI 206040 Hypothetical protein partial mRNA	P09437/2e-89/CYB2_WICAO Cytochrome b2, mitochondrial OS=Wickerhamomyces anomalus GN=CYB2 PE=1 SV=2	afm:AFUA_1G07200/0.0/mitochondrial cytochrome b2 (EC:1.1.2.3); K00101 L-lactate dehydrogenase (cytochrome) [EC:1.1.2.3]	YML054c_2/1e-59/---	G9NHA3/0.0/G9NHA3_HYPAI Uncharacterized protein OS=Hypocrea atroviridis (strain ATCC 20476 / IMI 206040) GN=TRIATDRAFT_51615 PE=3 SV=1	PF01070/3.2E-89/FMN-dependent dehydrogenase
WH_10004814	gi|818166843|gb|KKP06250.1|/0/hypothetical protein THAR02_01681 [Trichoderma harzianum]	gi|629716540|ref|XM_007822057.1|/1e-168/Metarhizium robertsii ARSEF 23 26S proteasome complex ubiquitin receptor, subunit Rpn13 mRNA	Q98SH3/5e-11/ADRM1_CHICK Proteasomal ubiquitin receptor ADRM1 OS=Gallus gallus GN=ADRM1 PE=2 SV=1	aor:AOR_1_494074/1e-112/AO090038000296; adhesion regulating molecule; K06691 26S proteasome regulatory subunit N13	NA	A0A0F9XP18/0.0/A0A0F9XP18_TRIHA Uncharacterized protein OS=Trichoderma harzianum GN=THAR02_01681 PE=4 SV=1	PF04683/2.1E-25/Proteasome complex subunit Rpn13 ubiquitin receptor
WH_10004825	gi|672385695|gb|KFG87782.1|/7.28808e-114/cutinase negative acting protein [Metarhizium anisopliae] &gt;gi|743635418|gb|KID66802.1| cutinase negative acting protein, partial [Metarhizium anisopliae ARSEF 549]	gi|629696310|ref|XM_007815256.1|/1e-105/Metarhizium acridum CQMa 102 cutinase negative acting protein partial mRNA	P41891/1e-48/GAR2_SCHPO Protein gar2 OS=Schizosaccharomyces pombe (strain 972 / ATCC 24843) GN=gar2 PE=1 SV=2	maw:MAC_07107/2e-106/cutinase negative acting protein; K11294 nucleolin	SPAC140.02/6e-49/---	A0A086P314/2e-113/A0A086P314_METAN Cutinase negative acting protein OS=Metarhizium anisopliae GN=MANI_001015 PE=4 SV=1	PF00076/1.6E-19/RNA recognition motif. (a.k.a. RRM, RBD, or RNP domain)
WH_10004853	gi|818157037|gb|KKO98067.1|/0/hypothetical protein THAR02_09824 [Trichoderma harzianum]	gi|761848006|ref|XM_007822097.2|/0.0/Metarhizium robertsii ARSEF 23 RNA polymerase II Mediator complex subunit Sin4 mRNA	A1CQ63/2e-106/MED16_ASPCL Mediator of RNA polymerase II transcription subunit 16 OS=Aspergillus clavatus (strain ATCC 1007 / CBS 513.65 / DSM 816 / NCTC 3887 / NRRL 1) GN=sin4 PE=3 SV=1	maj:MAA_04099/0.0/RNA polymerase II Mediator complex subunit Sin4; K15160 mediator of RNA polymerase II transcription subunit 16, fungi type	NA	A0A0F9XBR6/0.0/A0A0F9XBR6_TRIHA Uncharacterized protein OS=Trichoderma harzianum GN=THAR02_09824 PE=4 SV=1	PF11635/7.5E-80/Mediator complex subunit 16
WH_10004857	gi|969884809|gb|KUF01989.1|/0/hypothetical protein TGAM01_03585 [Trichoderma gamsii]	gi|589100990|ref|XM_006962456.1|/0.0/Trichoderma reesei QM6a vacuolar sorting protein (TRIREDRAFT_21641), partial mRNA	C7YGZ0/0.0/VPS10_NECH7 Vacuolar protein sorting/targeting protein 10 OS=Nectria haematococca (strain 77-13-4 / ATCC MYA-4622 / FGSC 9596 / MPVI) GN=VPS10 PE=3 SV=1	NA	NA	G9NH33/0.0/G9NH33_HYPAI Uncharacterized protein OS=Hypocrea atroviridis (strain ATCC 20476 / IMI 206040) GN=TRIATDRAFT_212275 PE=4 SV=1	PF15902/1.5E-145/Sortilin, neurotensin receptor 3,
WH_10004861	gi|818157151|gb|KKO98146.1|/1.17361e-128/hypothetical protein THAR02_09754 [Trichoderma harzianum]	gi|667644166|ref|XM_008595693.1|/3e-97/Beauveria bassiana ARSEF 2860 Autophagy-like protein 3 partial mRNA	NA	maw:MAC_03072/1e-72/Autophagy-related protein 10; K17888 ubiquitin-like-conjugating enzyme ATG10, animal type	NA	A0A0F9ZCH8/4e-128/A0A0F9ZCH8_TRIHA Uncharacterized protein OS=Trichoderma harzianum GN=THAR02_09754 PE=4 SV=1	PF03987/4.1E-14/Autophagocytosis associated protein, active-site domain
WH_10004880	gi|818163194|gb|KKP03009.1|/0/hypothetical protein THAR02_04888 [Trichoderma harzianum]	gi|953477384|ref|XM_014726681.1|/0.0/Metarhizium majus ARSEF 297 Major facilitator superfamily domain, general substrate transporter partial mRNA	Q08902/4e-43/YO378_YEAST Drug resistance protein YOR378W OS=Saccharomyces cerevisiae (strain ATCC 204508 / S288c) GN=YOR378W PE=1 SV=1	cmt:CCM_06011/1e-55/Cornichon; K20368 protein cornichon	lin0980/5e-16/---	A0A0G0AD82/0.0/A0A0G0AD82_TRIHA Uncharacterized protein OS=Trichoderma harzianum GN=THAR02_04888 PE=4 SV=1	PF07690/2.4E-36/Major Facilitator Superfamily
WH_10004897	gi|969885707|gb|KUF02882.1|/0/hypothetical protein TGAM01_02734 [Trichoderma gamsii]	gi|589099026|ref|XM_006961474.1|/0.0/Trichoderma reesei QM6a fungal-specific transcription factor domain-containing protein (TRIREDRAFT_54567), partial mRNA	P87000/5e-20/ACU15_NEUCR Transcriptional activator protein acu-15 OS=Neurospora crassa (strain ATCC 24698 / 74-OR23-1A / CBS 708.71 / DSM 1257 / FGSC 987) GN=acu-15 PE=1 SV=2	vda:VDAG_07081/4e-18/lactose regulatory protein LAC9; K09241 transcriptional regulatory protein GAL4	NA	A0A0F9X3R6/0.0/A0A0F9X3R6_TRIHA Uncharacterized protein OS=Trichoderma harzianum GN=THAR02_08600 PE=4 SV=1	PF00172/2.2E-6/Fungal Zn(2)-Cys(6) binuclear cluster domain
WH_10004933	gi|589098257|ref|XP_006961151.1|/0/hypothetical protein TRIREDRAFT_102482 [Trichoderma reesei QM6a] &gt;gi|340521944|gb|EGR52177.1| hypothetical protein TRIREDRAFT_102482 [Trichoderma reesei QM6a] &gt;gi|572283305|gb|ETS06279.1| hypothetical protein M419DRAFT_68161 [Trichoderma reesei RUT C-30]	gi|953477482|ref|XM_014726730.1|/0.0/Metarhizium majus ARSEF 297 Protein kinase-like domain protein partial mRNA	NA	NA	NA	A0A024SJI5/0.0/A0A024SJI5_HYPJE Uncharacterized protein OS=Trichoderma reesei RUT C-30 GN=M419DRAFT_68161 PE=4 SV=1	PF00069/5.5E-5/Protein kinase domain
WH_10004941	gi|818164869|gb|KKP04481.1|/1.34247e-101/hypothetical protein THAR02_03425 [Trichoderma harzianum]	gi|573987042|ref|XM_006671379.1|/1e-91/Cordyceps militaris CM01 Dihydroneopterin aldolase (CCM_06238), partial mRNA	NA	psq:PUNSTDRAFT_140849/2e-11/Dihydropteroate synthase; K13939 dihydroneopterin aldolase / 2-amino-4-hydroxy-6-hydroxymethyldihydropteridine diphosphokinase / dihydropteroate synthase [EC:4.1.2.25 2.7.6.3 2.5.1.15]	NA	A0A0F9XHJ2/4e-101/A0A0F9XHJ2_TRIHA Uncharacterized protein OS=Trichoderma harzianum GN=THAR02_03425 PE=4 SV=1	PF02152/3.8E-17/Dihydroneopterin aldolase
WH_10004954	gi|927401361|ref|XP_013946526.1|/7.38662e-168/putative cell cycle inhibitor Nif1 [Trichoderma atroviride IMI 206040] &gt;gi|358399020|gb|EHK48371.1| putative cell cycle inhibitor Nif1 [Trichoderma atroviride IMI 206040]	gi|629716998|ref|XM_007822195.1|/1e-115/Metarhizium robertsii ARSEF 23 Tetratricopeptide-like helical mRNA	NA	NA	NA	A0A0G0AP49/1e-158/A0A0G0AP49_TRIHA Uncharacterized protein OS=Trichoderma harzianum GN=THAR02_01632 PE=4 SV=1	PF08238/0.052/Sel1 repeat
WH_10004955	gi|927400823|ref|XP_013946257.1|/0/hypothetical protein TRIATDRAFT_290555 [Trichoderma atroviride IMI 206040] &gt;gi|358398723|gb|EHK48074.1| hypothetical protein TRIATDRAFT_290555 [Trichoderma atroviride IMI 206040]	gi|953477524|ref|XM_014726751.1|/0.0/Metarhizium majus ARSEF 297 CCCH zinc finger protein partial mRNA	O74823/2e-36/YBJC_SCHPO Zinc finger CCCH domain-containing protein C337.12 OS=Schizosaccharomyces pombe (strain 972 / ATCC 24843) GN=SPBC337.12 PE=3 SV=3	yli:YALI0D14982g/1e-11/YALI0D14982p; K14404 cleavage and polyadenylation specificity factor subunit 4	SPBC337.12/1e-36/---	G9NME3/0.0/G9NME3_HYPAI Uncharacterized protein OS=Hypocrea atroviridis (strain ATCC 20476 / IMI 206040) GN=TRIATDRAFT_290555 PE=4 SV=1	PF00642/5.3E-5/Zinc finger C-x8-C-x5-C-x3-H type (and similar)
WH_10004957	gi|927426296|ref|XP_013958979.1|/9.6988e-159/hypothetical protein TRIVIDRAFT_31470 [Trichoderma virens Gv29-8] &gt;gi|358387183|gb|EHK24778.1| hypothetical protein TRIVIDRAFT_31470 [Trichoderma virens Gv29-8]	gi|629717004|ref|XM_007822197.1|/1e-124/Metarhizium robertsii ARSEF 23 Tho complex subunit 7/Mft1p mRNA	Q9P7J4/8e-15/MFT1_SCHPO THO complex subunit mft1 OS=Schizosaccharomyces pombe (strain 972 / ATCC 24843) GN=mft1 PE=3 SV=1	pan:PODANSg09970/1e-71/hypothetical protein; K13176 THO complex subunit 7	NA	G9MKN1/3e-158/G9MKN1_HYPVG Uncharacterized protein OS=Hypocrea virens (strain Gv29-8 / FGSC 10586) GN=TRIVIDRAFT_31470 PE=4 SV=1	PF05615/7.2E-45/Tho complex subunit 7
WH_10004965	gi|818166881|gb|KKP06284.1|/0/hypothetical protein THAR02_01622 [Trichoderma harzianum]	gi|573987122|ref|XM_006671419.1|/0.0/Cordyceps militaris CM01 vacuolar transporter chaperone 4 (CCM_06278), partial mRNA	P78810/0.0/VTC4_SCHPO Vacuolar transporter chaperone 4 OS=Schizosaccharomyces pombe (strain 972 / ATCC 24843) GN=vtc4 PE=1 SV=2	pbl:PAAG_01035/0.0/cell division control protein; K02212 DNA replication licensing factor MCM4 [EC:3.6.4.12]	SPCC1322.14c_1/0.0/---	A0A0G0AP43/0.0/A0A0G0AP43_TRIHA Uncharacterized protein OS=Trichoderma harzianum GN=THAR02_01622 PE=4 SV=1	PF03105/5.6E-8/SPX domain
WH_10005017	gi|729184723|emb|CEJ90577.1|/1.12322e-104/Putative Peflin-like protein [Torrubiella hemipterigena]	gi|953406329|ref|XM_014690646.1|/1e-104/Metarhizium brunneum ARSEF 3297 peflin partial mRNA	P12815/3e-41/PDCD6_MOUSE Programmed cell death protein 6 OS=Mus musculus GN=Pdcd6 PE=1 SV=2	cpw:CPC735_039790/1e-13/RNA recognition motif containing protein; K11294 nucleolin	TP0356/3e-10/---	G9P443/4e-104/G9P443_HYPAI Uncharacterized protein OS=Hypocrea atroviridis (strain ATCC 20476 / IMI 206040) GN=TRIATDRAFT_301781 PE=4 SV=1	PF00076/7.1E-20/RNA recognition motif. (a.k.a. RRM, RBD, or RNP domain)
WH_10005020	gi|818166066|gb|KKP05547.1|/5.2611e-86/hypothetical protein THAR02_02364 [Trichoderma harzianum]	gi|953406339|ref|XM_014690649.1|/4e-65/Metarhizium brunneum ARSEF 3297 mRNA splicing factor RNA helicase partial mRNA	NA	NA	NA	A0A0G0A027/2e-85/A0A0G0A027_TRIHA Uncharacterized protein OS=Trichoderma harzianum GN=THAR02_02364 PE=4 SV=1	PF07052/2.1E-7/Hepatocellular carcinoma-associated antigen 59
WH_10005045	gi|924820742|gb|KOS18697.1|/1.35508e-163/S-adenosylmethionine synthase [Escovopsis weberi]	gi|573979155|ref|XM_006667460.1|/1e-156/Cordyceps militaris CM01 S-adenosylmethionine synthetase (CCM_02308), partial mRNA	P48466/5e-156/METK_NEUCR S-adenosylmethionine synthase OS=Neurospora crassa (strain ATCC 24698 / 74-OR23-1A / CBS 708.71 / DSM 1257 / FGSC 987) GN=eth-1 PE=2 SV=1	cmt:CCM_02308/1e-157/S-adenosylmethionine synthetase; K00789 S-adenosylmethionine synthetase [EC:2.5.1.6]	SPBC14F5.05c/9e-137/---	A0A0M8MXB4/4e-163/A0A0M8MXB4_9HYPO S-adenosylmethionine synthase OS=Escovopsis weberi GN=ESCO_000961 PE=4 SV=1	PF00438/1.1E-42/S-adenosylmethionine synthetase, N-terminal domain
WH_10005065	gi|927410381|ref|XP_013951034.1|/0/hypothetical protein TRIVIDRAFT_65418 [Trichoderma virens Gv29-8] &gt;gi|358379158|gb|EHK16839.1| hypothetical protein TRIVIDRAFT_65418 [Trichoderma virens Gv29-8]	gi|629717318|ref|XM_007822295.1|/0.0/Metarhizium robertsii ARSEF 23 mRNA cleavage and polyadenylation specificity factor complex subunit mRNA	Q10222/1e-68/PTA1_SCHPO mRNA cleavage and polyadenylation specificity factor complex subunit pta1 OS=Schizosaccharomyces pombe (strain 972 / ATCC 24843) GN=pta1 PE=1 SV=2	maj:MAA_04297/0.0/mRNA cleavage and polyadenylation specificity factor complex subunit; K06100 symplekin	NA	G9NA73/0.0/G9NA73_HYPVG Uncharacterized protein OS=Hypocrea virens (strain Gv29-8 / FGSC 10586) GN=TRIVIDRAFT_65418 PE=4 SV=1	PF11935/1.1E-63/Domain of unknown function (DUF3453)
WH_10005077	gi|927410410|ref|XP_013951048.1|/0/hypothetical protein TRIVIDRAFT_87728 [Trichoderma virens Gv29-8] &gt;gi|358379172|gb|EHK16853.1| hypothetical protein TRIVIDRAFT_87728 [Trichoderma virens Gv29-8]	gi|629717351|ref|XM_007822306.1|/0.0/Metarhizium robertsii ARSEF 23 phosphoglucomutase 2 mRNA	Q4WY53/0.0/PGM_ASPFU Phosphoglucomutase OS=Neosartorya fumigata (strain ATCC MYA-4609 / Af293 / CBS 101355 / FGSC A1100) GN=pgmA PE=3 SV=1	maj:MAA_04308/0.0/phosphoglucomutase 2; K01835 phosphoglucomutase [EC:5.4.2.2]	YMR105c/0.0/---	G9NA87/0.0/G9NA87_HYPVG Uncharacterized protein OS=Hypocrea virens (strain Gv29-8 / FGSC 10586) GN=TRIVIDRAFT_87728 PE=3 SV=1	PF02878/1.0E-29/Phosphoglucomutase/phosphomannomutase, alpha/beta/alpha domain I
WH_10005088	gi|818161879|gb|KKP01885.1|/0/hypothetical protein THAR02_06004 [Trichoderma harzianum]	gi|589102970|ref|XM_006963446.1|/0.0/Trichoderma reesei QM6a multicopper oxidase (TRIREDRAFT_57860), partial mRNA	Q96WM9/5e-66/LAC2_BOTFU Laccase-2 OS=Botryotinia fuckeliana GN=lcc2 PE=2 SV=1	adl:AURDEDRAFT_160135/1e-92/multicopper oxidase; K19791 iron transport multicopper oxidase	SPAC1F7.08/6e-63/---	A0A0F9XBG8/0.0/A0A0F9XBG8_TRIHA Uncharacterized protein OS=Trichoderma harzianum GN=THAR02_06004 PE=4 SV=1	PF00394/5.3E-31/Multicopper oxidase
WH_10005096	gi|927407733|ref|XP_013949960.1|/9.97079e-148/hypothetical protein TRIVIDRAFT_82505 [Trichoderma virens Gv29-8] &gt;gi|358378084|gb|EHK15767.1| hypothetical protein TRIVIDRAFT_82505 [Trichoderma virens Gv29-8]	gi|953477786|ref|XM_014726882.1|/1e-144/Metarhizium majus ARSEF 297 ATP synthase subunit 4 partial mRNA	Q7SE71/1e-128/ATPF_NEUCR ATP synthase subunit 4, mitochondrial OS=Neurospora crassa (strain ATCC 24698 / 74-OR23-1A / CBS 708.71 / DSM 1257 / FGSC 987) GN=atp-3 PE=3 SV=1	maj:MAA_04323/7e-146/ATP synthase subunit 4 mitochondrial precursor; K02127 F-type H+-transporting ATPase subunit b	NA	G9NDK1/3e-147/G9NDK1_HYPVG Uncharacterized protein OS=Hypocrea virens (strain Gv29-8 / FGSC 10586) GN=TRIVIDRAFT_82505 PE=4 SV=1	PF05405/6.2E-55/Mitochondrial ATP synthase B chain precursor (ATP-synt_B)
WH_10005102	gi|924821291|gb|KOS19246.1|/0/putative proteasome subunit beta type-2 [Escovopsis weberi]	gi|953406043|ref|XM_014690573.1|/0.0/Metarhizium brunneum ARSEF 3297 Proteasome B-type subunit partial mRNA	Q09841/2e-118/PSB2_SCHPO Probable proteasome subunit beta type-2 OS=Schizosaccharomyces pombe (strain 972 / ATCC 24843) GN=pup1 PE=2 SV=1	maj:MAA_04329/0.0/Proteasome B-type subunit; K02739 20S proteasome subunit beta 2 [EC:3.4.25.1]	SPAC22D3.07/1e-118/---	A0A0B4I9D7/0.0/A0A0B4I9D7_9HYPO Proteasome subunit beta type OS=Metarhizium guizhouense ARSEF 977 GN=MGU_02984 PE=3 SV=1	PF00227/2.5E-46/Proteasome subunit
WH_10005172	gi|302916641|ref|XP_003052131.1|/5.44554e-102/hypothetical protein NECHADRAFT_100046 [Nectria haematococca mpVI 77-13-4] &gt;gi|256733070|gb|EEU46418.1| hypothetical protein NECHADRAFT_100046 [Nectria haematococca mpVI 77-13-4]	gi|629694426|ref|XM_007814314.1|/2e-97/Metarhizium acridum CQMa 102 CCAAT-binding protein subunit HAP3 partial mRNA	P36611/7e-44/HAP3_SCHPO Transcriptional activator hap3 OS=Schizosaccharomyces pombe (strain 972 / ATCC 24843) GN=hap3 PE=3 SV=1	wic:J056_000633/2e-08/DNA polymerase epsilon subunit 3; K02326 DNA polymerase epsilon subunit 3 [EC:2.7.7.7]	SPAC23C11.08/3e-44/---	E9E8G7/5e-97/E9E8G7_METAQ CCAAT-binding protein subunit HAP3 OS=Metarhizium acridum (strain CQMa 102) GN=MAC_06165 PE=4 SV=1	PF00808/9.1E-27/Histone-like transcription factor (CBF/NF-Y) and archaeal histone
WH_10005194	gi|818168247|gb|KKP07535.1|/0/hypothetical protein THAR02_00331 [Trichoderma harzianum]	gi|629721755|ref|XM_007823658.1|/0.0/Metarhizium robertsii ARSEF 23 Ribosomal protein S23, mitochondrial, fungi mRNA	O59677/2e-22/RT23_SCHPO 37S ribosomal protein S23, mitochondrial OS=Schizosaccharomyces pombe (strain 972 / ATCC 24843) GN=rsm23 PE=3 SV=1	maj:MAA_05660/0.0/Ribosomal protein S23, mitochondrial, fungi; K17408 small subunit ribosomal protein S29	NA	A0A0F9XSR6/0.0/A0A0F9XSR6_TRIHA Uncharacterized protein OS=Trichoderma harzianum GN=THAR02_00331 PE=4 SV=1	PF10236/7.9E-91/Mitochondrial ribosomal death-associated protein 3
WH_10005206	gi|927407307|ref|XP_013949856.1|/0/hypothetical protein TRIVIDRAFT_74390 [Trichoderma virens Gv29-8] &gt;gi|358377978|gb|EHK15661.1| hypothetical protein TRIVIDRAFT_74390 [Trichoderma virens Gv29-8]	gi|589103860|ref|XM_006963891.1|/0.0/Trichoderma reesei QM6a C2 calcium/lipid-binding domain-containing protein (TRIREDRAFT_76540), partial mRNA	O13683/2e-95/YDY2_SCHPO Uncharacterized protein C11E3.02c OS=Schizosaccharomyces pombe (strain 972 / ATCC 24843) GN=SPAC11E3.02c PE=3 SV=1	pcs:Pc13g15440/7e-07/Pc13g15440; K01613 phosphatidylserine decarboxylase [EC:4.1.1.65]	SPAPYUK71.03c/9e-09/---	G9ND93/0.0/G9ND93_HYPVG Uncharacterized protein OS=Hypocrea virens (strain Gv29-8 / FGSC 10586) GN=TRIVIDRAFT_74390 PE=4 SV=1	PF10540/2.1E-13/Munc13 (mammalian uncoordinated) homology domain
WH_10005212	gi|589103457|ref|XP_006963751.1|/0/Ca2+ transporter [Trichoderma reesei QM6a] &gt;gi|340520003|gb|EGR50240.1| Ca2+ transporter [Trichoderma reesei QM6a]	gi|589103456|ref|XM_006963689.1|/0.0/Trichoderma reesei QM6a Ca2+ transporter (TRIREDRAFT_76557), partial mRNA	Q6AXS0/2e-33/NCKX6_RAT Sodium/potassium/calcium exchanger 6, mitochondrial OS=Rattus norvegicus GN=Slc8b1 PE=1 SV=1	tre:TRIREDRAFT_76557/0.0/Ca2+ transporter; K13754 solute carrier family 24 (sodium/potassium/calcium exchanger), member 6	SPAC3A12.06c/3e-45/---	A0A024SG22/0.0/A0A024SG22_HYPJE Uncharacterized protein OS=Trichoderma reesei RUT C-30 GN=M419DRAFT_108795 PE=4 SV=1	PF01699/8.9E-24/Sodium/calcium exchanger protein
WH_10005264	gi|818156884|gb|KKO97961.1|/0/hypothetical protein THAR02_09928 [Trichoderma harzianum]	gi|953470854|ref|XM_014723416.1|/0.0/Metarhizium majus ARSEF 297 Oxysterol-binding protein partial mRNA	Q9UW21/3e-119/OBPAL_CANAL Oxysterol-binding protein-like protein OBPalpha OS=Candida albicans (strain SC5314 / ATCC MYA-2876) GN=OBPALPHA PE=3 SV=1	maj:MAA_05733/0.0/oxysterol-binding protein; K20464 oxysterol-binding protein-related protein 5/8	NA	A0A0F9ZBV1/0.0/A0A0F9ZBV1_TRIHA Uncharacterized protein OS=Trichoderma harzianum GN=THAR02_09928 PE=3 SV=1	PF01237/2.1E-70/Oxysterol-binding protein
WH_10005306	gi|818161025|gb|KKP01172.1|/7.21311e-140/hypothetical protein THAR02_06737 [Trichoderma harzianum]	gi|953470932|ref|XM_014723455.1|/1e-104/Metarhizium majus ARSEF 297 Zinc finger, FYVE-type partial mRNA	Q9Y7M3/1e-19/YNT3_SCHPO FYVE-type zinc finger-containing protein C9B6.03 OS=Schizosaccharomyces pombe (strain 972 / ATCC 24843) GN=SPBC9B6.03 PE=1 SV=1	ncr:NCU07584/5e-11/vacuolar segregation protein pep7; K12481 rabenosyn-5	NA	A0A0F9ZLQ7/2e-139/A0A0F9ZLQ7_TRIHA Uncharacterized protein OS=Trichoderma harzianum GN=THAR02_06737 PE=4 SV=1	PF01363/3.7E-16/FYVE zinc finger
WH_10005319	gi|572283480|gb|ETS06454.1|/0/UCH-domain-containing protein [Trichoderma reesei RUT C-30]	gi|761843836|ref|XM_007823779.2|/0.0/Metarhizium robertsii ARSEF 23 Peptidase C19, ubiquitin carboxyl-terminal hydrolase 2 mRNA	P39538/9e-73/UBP12_YEAST Ubiquitin carboxyl-terminal hydrolase 12 OS=Saccharomyces cerevisiae (strain ATCC 204508 / S288c) GN=UBP12 PE=1 SV=1	maj:MAA_05781/0.0/Peptidase C19, ubiquitin carboxyl-terminal hydrolase 2; K11835 ubiquitin carboxyl-terminal hydrolase 4/11/15 [EC:3.4.19.12]	YJL197w/5e-73/---	A0A024SK03/0.0/A0A024SK03_HYPJE UCH-domain-containing protein OS=Trichoderma reesei RUT C-30 GN=M419DRAFT_105678 PE=4 SV=1	PF06337/5.8E-11/DUSP domain
WH_10005328	gi|818165706|gb|KKP05227.1|/0/hypothetical protein THAR02_02679 [Trichoderma harzianum]	gi|953477140|ref|XM_014726559.1|/0.0/Metarhizium majus ARSEF 297 HEAT repeat protein partial mRNA	O60081/1e-48/YQK7_SCHPO Uncharacterized protein C1494.07 OS=Schizosaccharomyces pombe (strain 972 / ATCC 24843) GN=SPCC1494.07 PE=3 SV=1	NA	SPCC1494.07/5e-49/---	A0A0F9ZYY2/0.0/A0A0F9ZYY2_TRIHA Uncharacterized protein OS=Trichoderma harzianum GN=THAR02_02679 PE=4 SV=1	PF10350/7.0E-63/Putative death-receptor fusion protein (DUF2428)
WH_10005336	gi|908394098|gb|KND94693.1|/0/Protein SMG7 [Tolypocladium ophioglossoides CBS 100239]	gi|761843828|ref|XM_007823797.2|/0.0/Metarhizium robertsii ARSEF 23 Telomerase activating protein Est1 mRNA	Q92540/2e-17/SMG7_HUMAN Protein SMG7 OS=Homo sapiens GN=SMG7 PE=1 SV=2	sce:YDR206W/3e-09/EBS1; Ebs1p; K11132 telomere elongation protein [EC:2.7.7.-]	NA	A0A0L0NL06/0.0/A0A0L0NL06_9HYPO Protein SMG7 OS=Tolypocladium ophioglossoides CBS 100239 GN=TOPH_00471 PE=4 SV=1	PF10373/9.1E-45/Est1 DNA/RNA binding domain
WH_10005358	gi|927400551|ref|XP_013946121.1|/0/hypothetical protein TRIATDRAFT_290416 [Trichoderma atroviride IMI 206040] &gt;gi|358398567|gb|EHK47918.1| hypothetical protein TRIATDRAFT_290416 [Trichoderma atroviride IMI 206040]	gi|667651252|ref|XM_008599236.1|/0.0/Beauveria bassiana ARSEF 2860 glutamate 5-kinase partial mRNA	O13810/8e-151/PROB_SCHPO Probable glutamate 5-kinase OS=Schizosaccharomyces pombe (strain 972 / ATCC 24843) GN=SPAC17H9.13c PE=3 SV=1	cmt:CCM_02626/0.0/glutamate 5-kinase; K00931 glutamate 5-kinase [EC:2.7.2.11]	SPAC17H9.13c/4e-151/---	G9NLY4/0.0/G9NLY4_HYPAI Uncharacterized protein OS=Hypocrea atroviridis (strain ATCC 20476 / IMI 206040) GN=TRIATDRAFT_290416 PE=3 SV=1	PF01472/4.0E-15/PUA domain
WH_10005422	gi|589099167|ref|XP_006961606.1|/0/predicted protein [Trichoderma reesei QM6a] &gt;gi|340522508|gb|EGR52741.1| predicted protein [Trichoderma reesei QM6a]	gi|596692569|ref|XM_007280959.1|/1e-163/Colletotrichum gloeosporioides Nara gc5 nad dependent epimerase dehydratase family protein (CGGC5_1065), partial mRNA	O74482/7e-56/YQJ9_SCHPO Uncharacterized protein C1840.09 OS=Schizosaccharomyces pombe (strain 972 / ATCC 24843) GN=SPCC1840.09 PE=3 SV=1	NA	SPCC1840.09/4e-56/---	A0A024SKR3/0.0/A0A024SKR3_HYPJE NAD dependent epimerase/dehydratase family protein OS=Trichoderma reesei RUT C-30 GN=M419DRAFT_68072 PE=4 SV=1	PF01370/1.4E-6/NAD dependent epimerase/dehydratase family
WH_10005436	gi|572283427|gb|ETS06401.1|/0/alpha/beta-hydrolase [Trichoderma reesei RUT C-30]	gi|953413383|ref|XM_014693613.1|/1e-143/Metarhizium brunneum ARSEF 3297 epoxide hydrolase partial mRNA	P34914/1e-41/HYES_MOUSE Bifunctional epoxide hydrolase 2 OS=Mus musculus GN=Ephx2 PE=1 SV=2	ncr:NCU02924/4e-80/epoxide hydrolase; K08726 soluble epoxide hydrolase / lipid-phosphate phosphatase [EC:3.3.2.10 3.1.3.76]	AGc3327A/3e-26/---	A0A024SMW5/0.0/A0A024SMW5_HYPJE Alpha/beta-hydrolase OS=Trichoderma reesei RUT C-30 GN=M419DRAFT_69084 PE=4 SV=1	PF00561/1.1E-23/alpha/beta hydrolase fold
WH_10005445	gi|927425848|ref|XP_013958755.1|/0/hypothetical protein TRIVIDRAFT_30039 [Trichoderma virens Gv29-8] &gt;gi|358386957|gb|EHK24552.1| hypothetical protein TRIVIDRAFT_30039 [Trichoderma virens Gv29-8]	gi|953476898|ref|XM_014726438.1|/0.0/Metarhizium majus ARSEF 297 Pseudouridine synthase TruD, eukaryotic partial mRNA	Q08647/5e-103/PUS7_YEAST Multisubstrate pseudouridine synthase 7 OS=Saccharomyces cerevisiae (strain ATCC 204508 / S288c) GN=PUS7 PE=1 SV=1	maw:MAC_03745/0.0/pseudouridine synthase TruD/Pus7; K06176 tRNA pseudouridine13 synthase [EC:5.4.99.27]	YOR243c/3e-103/---	G9MMI3/0.0/G9MMI3_HYPVG Uncharacterized protein OS=Hypocrea virens (strain Gv29-8 / FGSC 10586) GN=TRIVIDRAFT_30039 PE=4 SV=1	PF01142/2.0E-55/tRNA pseudouridine synthase D (TruD)
WH_10005459	gi|924824010|gb|KOS21951.1|/1.37907e-172/hypothetical protein ESCO_001659 [Escovopsis weberi]	gi|953413317|ref|XM_014693580.1|/1e-156/Metarhizium brunneum ARSEF 3297 catalytic protein partial mRNA	NA	NA	NA	A0A0M8N856/4e-172/A0A0M8N856_9HYPO Uncharacterized protein OS=Escovopsis weberi GN=ESCO_001659 PE=4 SV=1	PF07819/2.5E-4/PGAP1-like protein
WH_10005488	gi|818162567|gb|KKP02473.1|/0/hypothetical protein THAR02_05428 [Trichoderma harzianum]	gi|629683324|ref|XM_007808767.1|/0.0/Metarhizium acridum CQMa 102 potassium transporter partial mRNA	P28584/8e-173/TRK2_YEAST Low-affinity potassium transport protein OS=Saccharomyces cerevisiae (strain ATCC 204508 / S288c) GN=TRK2 PE=1 SV=1	NA	YKR050w/4e-173/---	A0A0F9XQF7/0.0/A0A0F9XQF7_TRIHA Uncharacterized protein OS=Trichoderma harzianum GN=THAR02_05428 PE=4 SV=1	PF02386/3.8E-139/Cation transport protein
WH_10005522	gi|927410046|ref|XP_013950868.1|/3.16431e-153/hypothetical protein TRIVIDRAFT_127939, partial [Trichoderma virens Gv29-8] &gt;gi|358378988|gb|EHK16669.1| hypothetical protein TRIVIDRAFT_127939, partial [Trichoderma virens Gv29-8]	gi|953476760|ref|XM_014726369.1|/1e-145/Metarhizium majus ARSEF 297 coiled-coil domain-containing protein 55 partial mRNA	O14009/6e-23/NSRP1_SCHPO Nuclear speckle splicing regulatory protein 1 homolog OS=Schizosaccharomyces pombe (strain 972 / ATCC 24843) GN=SPAC29A4.06c PE=3 SV=1	yli:YALI0E32241g/3e-11/YALI0E32241p; K20526 transgelin	NA	G9N9Q1/1e-152/G9N9Q1_HYPVG Uncharacterized protein (Fragment) OS=Hypocrea virens (strain Gv29-8 / FGSC 10586) GN=TRIVIDRAFT_127939 PE=4 SV=1	PF09745/4.9E-34/Coiled-coil domain-containing protein 55 (DUF2040)
WH_10005523	gi|589102065|ref|XP_006963055.1|/5.27653e-97/predicted protein [Trichoderma reesei QM6a] &gt;gi|340520655|gb|EGR50891.1| predicted protein [Trichoderma reesei QM6a]	gi|699031042|emb|HG970335.1|/2e-85/Fusarium graminearum chromosome 4, complete genome	NA	NA	NA	W7LZU7/3e-95/W7LZU7_GIBM7 Uncharacterized protein OS=Gibberella moniliformis (strain M3125 / FGSC 7600) GN=FVEG_05336 PE=4 SV=1	PF14555/5.3E-5/UBA-like domain
WH_10005537	gi|477526528|gb|ENH78395.1|/0/serine threonine-protein phosphatase pp1 [Colletotrichum orbiculare MAFF 240422]	gi|953476730|ref|XM_014726354.1|/0.0/Metarhizium majus ARSEF 297 serine/threonine-protein phosphatase PP1 partial mRNA	Q9UW86/0.0/PP1_NEUCR Serine/threonine-protein phosphatase PP1 OS=Neurospora crassa (strain ATCC 24698 / 74-OR23-1A / CBS 708.71 / DSM 1257 / FGSC 987) GN=pph-3 PE=2 SV=1	maj:MAA_05993/0.0/calcineurin-like phosphoesterase; K06269 serine/threonine-protein phosphatase PP1 catalytic subunit [EC:3.1.3.16]	YER133w/0.0/---	N4V7Q2/0.0/N4V7Q2_COLOR Serine/threonine-protein phosphatase OS=Colletotrichum orbiculare (strain 104-T / ATCC 96160 / CBS 514.97 / LARS 414 / MAFF 240422) GN=Cob_12560 PE=3 SV=1	PF00149/8.8E-37/Calcineurin-like phosphoesterase
WH_10005592	gi|799243952|gb|KJZ72895.1|/0/hypothetical protein HIM_07658 [Hirsutella minnesotensis 3608]	gi|953413059|ref|XM_014693451.1|/1e-180/Metarhizium brunneum ARSEF 3297 NTF2 and RRM domain-containing protein partial mRNA	Q5RB87/9e-22/G3BP1_PONAB Ras GTPase-activating protein-binding protein 1 OS=Pongo abelii GN=G3BP1 PE=2 SV=1	cten:CANTEDRAFT_112468/1e-11/NTF2-like protein; K19718 UBP3-associated protein BRE5	NA	A0A0F7ZN02/0.0/A0A0F7ZN02_9HYPO Uncharacterized protein OS=Hirsutella minnesotensis 3608 GN=HIM_07658 PE=4 SV=1	PF02136/8.1E-26/Nuclear transport factor 2 (NTF2) domain
WH_10005596	gi|629682891|ref|XP_007806741.1|/2.60214e-157/triosephosphate isomerase [Metarhizium acridum CQMa 102] &gt;gi|322702162|gb|EFY93910.1| triosephosphate isomerase [Metarhizium acridum CQMa 102]	gi|629682890|ref|XM_007808550.1|/1e-158/Metarhizium acridum CQMa 102 triosephosphate isomerase partial mRNA	Q7S2Z9/3e-122/TPIS_NEUCR Triosephosphate isomerase OS=Neurospora crassa (strain ATCC 24698 / 74-OR23-1A / CBS 708.71 / DSM 1257 / FGSC 987) GN=tpi-1 PE=3 SV=1	maw:MAC_00401/2e-158/triosephosphate isomerase; K01803 triosephosphate isomerase (TIM) [EC:5.3.1.1]	SPCC24B10.21/3e-96/---	E9DRN2/8e-157/E9DRN2_METAQ Triosephosphate isomerase OS=Metarhizium acridum (strain CQMa 102) GN=MAC_00401 PE=3 SV=1	PF00121/9.2E-87/Triosephosphate isomerase
WH_10005606	gi|818161830|gb|KKP01843.1|/0/hypothetical protein THAR02_06055 [Trichoderma harzianum]	gi|953412587|ref|XM_014693215.1|/0.0/Metarhizium brunneum ARSEF 3297 phosphatidyl inositol-specific phospholipase C partial mRNA	O13433/1e-51/PLC1_CANAX 1-phosphatidylinositol 4,5-bisphosphate phosphodiesterase 1 OS=Candida albicans GN=PLC1 PE=3 SV=1	pic:PICST_42966/7e-57/PLC1; 1-phosphatidylinositol-4,5-bisphosphate phosphodiesterase 1 (Phosphoinositide phospholipase C) (PLC-1) (Phospholipase C-1) (EC:3.1.4.11); K05857 phosphatidylinositol phospholipase C, delta [EC:3.1.4.11]	NA	A0A0F9XNN2/0.0/A0A0F9XNN2_TRIHA Phosphoinositide phospholipase C OS=Trichoderma harzianum GN=THAR02_06055 PE=4 SV=1	PF00387/5.0E-32/Phosphatidylinositol-specific phospholipase C, Y domain
WH_10002509	gi|908387727|gb|KND88432.1|/0/putative dihydrofolate synthetase [Tolypocladium ophioglossoides CBS 100239]	gi|629691970|ref|XM_007813086.1|/0.0/Metarhizium acridum CQMa 102 dihydrofolate synthetase Fol3 partial mRNA	Q9UTD0/1e-47/FOLD_SCHPO Probable dihydrofolate synthetase OS=Schizosaccharomyces pombe (strain 972 / ATCC 24843) GN=fol3 PE=3 SV=1	maw:MAC_04937/0.0/dihydrofolate synthetase Fol3; K20457 dihydrofolate synthase [EC:6.3.2.12]	SPAC227.09/7e-48/---	A0A0F9ZN63/0.0/A0A0F9ZN63_TRIHA Uncharacterized protein OS=Trichoderma harzianum GN=THAR02_06208 PE=4 SV=1	PF08245/7.7E-8/Mur ligase middle domain
WH_10002544	gi|818159792|gb|KKP00171.1|/0/hypothetical protein THAR02_07724 [Trichoderma harzianum]	gi|589113924|ref|XM_006968923.1|/0.0/Trichoderma reesei QM6a RasGAP protein (TRIREDRAFT_81785), partial mRNA	P33314/2e-54/BUD2_YEAST Inhibitory regulator protein BUD2/CLA2 OS=Saccharomyces cerevisiae (strain ATCC 204508 / S288c) GN=BUD2 PE=1 SV=2	cmt:CCM_07453/2e-22/Ras GTPase activator; K08052 neurofibromin 1	SPBC646.12c/6e-10/---	A0A0F9X4N9/0.0/A0A0F9X4N9_TRIHA Uncharacterized protein OS=Trichoderma harzianum GN=THAR02_07724 PE=4 SV=1	PF00168/2.9E-5/C2 domain
WH_10002576	gi|589115297|ref|XP_006969671.1|/6.76055e-132/dynactin subunit p25 [Trichoderma reesei QM6a] &gt;gi|340514133|gb|EGR44401.1| dynactin subunit p25 [Trichoderma reesei QM6a] &gt;gi|572273445|gb|ETR97082.1| dynactin subunit 5 [Trichoderma reesei RUT C-30]	gi|589115296|ref|XM_006969609.1|/1e-132/Trichoderma reesei QM6a dynactin subunit p25 (TRIREDRAFT_112283), partial mRNA	Q9QZB9/6e-44/DCTN5_MOUSE Dynactin subunit 5 OS=Mus musculus GN=Dctn5 PE=1 SV=1	tre:TRIREDRAFT_112283/5e-133/dynactin subunit p25; K10427 dynactin 5	PAB0393/4e-13/---	A0A024RW33/2e-131/A0A024RW33_HYPJE Dynactin subunit 5 OS=Trichoderma reesei RUT C-30 GN=M419DRAFT_92599 PE=4 SV=1	PF00132/3.6E-4/Bacterial transferase hexapeptide (six repeats)
WH_10002677	gi|818160520|gb|KKP00750.1|/0/WSC domain-containing protein [Trichoderma harzianum]	gi|953470506|ref|XM_014723242.1|/0.0/Metarhizium majus ARSEF 297 cell wall-binding protein partial mRNA	D4AUF1/5e-43/WSCD1_ARTBC WSC domain-containing protein ARB_07867 OS=Arthroderma benhamiae (strain ATCC MYA-4681 / CBS 112371) GN=ARB_07867 PE=1 SV=1	val:VDBG_02446/6e-123/pyrrolo-quinoline quinone; K19791 iron transport multicopper oxidase	NA	A0A0F9X878/0.0/A0A0F9X878_TRIHA WSC domain-containing protein OS=Trichoderma harzianum GN=THAR02_07137 PE=4 SV=1	PF01822/3.8E-18/WSC domain
WH_10002698	gi|818155458|gb|KKO97070.1|/0/hypothetical protein THAR02_10823 [Trichoderma harzianum]	gi|953414257|ref|XM_014694050.1|/0.0/Metarhizium brunneum ARSEF 3297 DNA kinase/phosphatase Pnk1 partial mRNA	O13911/3e-76/PNK1_SCHPO Bifunctional polynucleotide phosphatase/kinase OS=Schizosaccharomyces pombe (strain 972 / ATCC 24843) GN=pnk1 PE=1 SV=2	maj:MAA_05467/0.0/polynucleotide kinase 3 phosphatase; K08073 bifunctional polynucleotide phosphatase/kinase [EC:3.1.3.32 2.7.1.78]	SPAC23C11.04c/9e-73/---	A0A0F9WVB4/0.0/A0A0F9WVB4_TRIHA Uncharacterized protein OS=Trichoderma harzianum GN=THAR02_10823 PE=4 SV=1	PF13671/1.4E-23/AAA domain
WH_10002782	gi|924821200|gb|KOS19155.1|/2.47413e-155/putative proteasome subunit alpha type-2 [Escovopsis weberi]	gi|573978047|ref|XM_006666906.1|/1e-154/Cordyceps militaris CM01 proteasome subunit alpha type 2 (CCM_01751), partial mRNA	Q8X077/2e-129/PSA2_NEUCR Probable proteasome subunit alpha type-2 OS=Neurospora crassa (strain ATCC 24698 / 74-OR23-1A / CBS 708.71 / DSM 1257 / FGSC 987) GN=pca-2 PE=3 SV=1	cmt:CCM_01751/5e-155/proteasome subunit alpha type 2; K02726 20S proteasome subunit alpha 2 [EC:3.4.25.1]	SSO0738/3e-38/---	A0A0A1TH34/8e-154/A0A0A1TH34_9HYPO Proteasome subunit alpha type OS=Torrubiella hemipterigena GN=VHEMI09722 PE=3 SV=1	PF00227/2.9E-33/Proteasome subunit
WH_10002859	gi|927413672|ref|XP_013952667.1|/0/hypothetical protein TRIVIDRAFT_68483 [Trichoderma virens Gv29-8] &gt;gi|358380792|gb|EHK18469.1| hypothetical protein TRIVIDRAFT_68483 [Trichoderma virens Gv29-8]	gi|517316688|emb|HF679027.1|/0.0/Fusarium fujikuroi IMI 58289 draft genome, chromosome FFUJ_chr05	Q07458/1e-09/RXT3_YEAST Transcriptional regulatory protein RXT3 OS=Saccharomyces cerevisiae (strain ATCC 204508 / S288c) GN=RXT3 PE=1 SV=1	NA	NA	G9N4E4/0.0/G9N4E4_HYPVG Uncharacterized protein OS=Hypocrea virens (strain Gv29-8 / FGSC 10586) GN=TRIVIDRAFT_68483 PE=4 SV=1	PF08642/5.7E-35/Histone deacetylation protein Rxt3
WH_10002969	gi|927419244|ref|XP_013955453.1|/0/hypothetical protein TRIVIDRAFT_78470 [Trichoderma virens Gv29-8] &gt;gi|358383596|gb|EHK21260.1| hypothetical protein TRIVIDRAFT_78470 [Trichoderma virens Gv29-8]	gi|589098698|ref|XM_006961310.1|/0.0/Trichoderma reesei QM6a beta subunit of phenylalanyl-tRNA synthetase (TRIREDRAFT_74258), mRNA	O13432/0.0/SYFB_CANAX Phenylalanine--tRNA ligase beta subunit OS=Candida albicans GN=FRS1 PE=2 SV=3	tre:TRIREDRAFT_74258/0.0/beta subunit of phenylalanyl-tRNA synthetase; K01890 phenylalanyl-tRNA synthetase beta chain [EC:6.1.1.20]	SPAC23A1.12c/0.0/---	G9MWC3/0.0/G9MWC3_HYPVG Uncharacterized protein OS=Hypocrea virens (strain Gv29-8 / FGSC 10586) GN=TRIVIDRAFT_78470 PE=4 SV=1	PF03483/5.1E-26/B3/4 domain
WH_10002979	gi|969887549|gb|KUF04716.1|/0/hypothetical protein TGAM01_00851 [Trichoderma gamsii]	gi|589098688|ref|XM_006961305.1|/0.0/Trichoderma reesei QM6a polymerase (TRIREDRAFT_53105), partial mRNA	P28040/0.0/DPOA_SCHPO DNA polymerase alpha catalytic subunit OS=Schizosaccharomyces pombe (strain 972 / ATCC 24843) GN=pol1 PE=1 SV=1	tre:TRIREDRAFT_53105/0.0/polymerase; K02320 DNA polymerase alpha subunit A [EC:2.7.7.7]	SPAC3H5.06c/0.0/---	G9MWD3/0.0/G9MWD3_HYPVG DNA polymerase OS=Hypocrea virens (strain Gv29-8 / FGSC 10586) GN=TRIVIDRAFT_52153 PE=3 SV=1	PF08996/5.3E-69/DNA Polymerase alpha zinc finger
WH_10003048	gi|927418760|ref|XP_013955211.1|/0/hypothetical protein TRIVIDRAFT_180778 [Trichoderma virens Gv29-8] &gt;gi|358383351|gb|EHK21018.1| hypothetical protein TRIVIDRAFT_180778 [Trichoderma virens Gv29-8]	gi|589115358|ref|XM_006969640.1|/0.0/Trichoderma reesei QM6a Hypothetical protein (TRIREDRAFT_124181), mRNA	Q4IBL8/0.0/DML1_GIBZE Protein DML1 OS=Gibberella zeae (strain PH-1 / ATCC MYA-4620 / FGSC 9075 / NRRL 31084) GN=DML1 PE=3 SV=1	wic:J056_002608/6e-47/hypothetical protein; K01679 fumarate hydratase, class II [EC:4.2.1.2]	NA	G9MX86/0.0/G9MX86_HYPVG Uncharacterized protein OS=Hypocrea virens (strain Gv29-8 / FGSC 10586) GN=TRIVIDRAFT_180778 PE=4 SV=1	PF10644/1.2E-39/Misato Segment II tubulin-like domain
WH_10003062	gi|818158748|gb|KKO99340.1|/0/hypothetical protein THAR02_08550 [Trichoderma harzianum]	gi|953471850|ref|XM_014723914.1|/0.0/Metarhizium majus ARSEF 297 Sad1/UNC domain protein partial mRNA	Q12232/2e-54/SLP1_YEAST Uncharacterized protein SLP1 OS=Saccharomyces cerevisiae (strain ATCC 204508 / S288c) GN=SLP1 PE=1 SV=1	NA	NA	A0A0F9X284/0.0/A0A0F9X284_TRIHA Uncharacterized protein OS=Trichoderma harzianum GN=THAR02_08550 PE=4 SV=1	PF07738/2.2E-35/Sad1 / UNC-like C-terminal
WH_10003076	gi|667720037|gb|KFA62361.1|/0/hypothetical protein S40285_07198 [Stachybotrys chlorohalonata IBT 40285]	gi|573989468|ref|XM_006672592.1|/0.0/Cordyceps militaris CM01 U4/U6 small nuclear ribonucleoprotein (CCM_07451), partial mRNA	Q09856/1e-85/PRP3_SCHPO U4/U5/U6 small nuclear ribonucleoprotein prp3 OS=Schizosaccharomyces pombe (strain 972 / ATCC 24843) GN=prp3 PE=1 SV=1	cmt:CCM_07451/0.0/U4/U6 small nuclear ribonucleoprotein; K12843 U4/U6 small nuclear ribonucleoprotein PRP3	NA	A0A084QEH6/0.0/A0A084QEH6_9HYPO Uncharacterized protein OS=Stachybotrys chlorohalonata IBT 40285 GN=S40285_07198 PE=4 SV=1	PF08572/1.8E-69/pre-mRNA processing factor 3 (PRP3)
WH_10003181	gi|915053465|ref|XP_013270841.1|/1.13735e-179/hypothetical protein Z518_07258 [Rhinocladiella mackenziei CBS 650.93] &gt;gi|759327376|gb|KIX03705.1| hypothetical protein Z518_07258 [Rhinocladiella mackenziei CBS 650.93]	gi|317147795|ref|XM_001822236.2|/1e-170/Aspergillus oryzae RIB40 dyp-type peroxidase, mRNA	NA	pcs:Pc16g10660/2e-174/Pc16g10660; K07223 putative iron-dependent peroxidase	mlr1483/6e-129/---	A0A0D2J3Y2/3e-179/A0A0D2J3Y2_9EURO Rhinocladiella mackenziei CBS 650.93 unplaced genomic scaffold supercont1.5, whole genome shotgun sequence OS=Rhinocladiella mackenziei CBS 650.93 GN=Z518_07258 PE=4 SV=1	PF04261/2.2E-84/Dyp-type peroxidase family
WH_10001667	gi|572278770|gb|ETS01940.1|/0/hexose transport-related protein [Trichoderma reesei RUT C-30]	gi|953395343|ref|XM_014686428.1|/0.0/Metarhizium brunneum ARSEF 3297 hexose transport- protein partial mRNA	P07921/6e-90/LACP_KLULA Lactose permease OS=Kluyveromyces lactis (strain ATCC 8585 / CBS 2359 / DSM 70799 / NBRC 1267 / NRRL Y-1140 / WM37) GN=LAC12 PE=3 SV=1	maw:MAC_09223/5e-40/hexose transporter; K08139 MFS transporter, SP family, sugar:H+ symporter	araE/3e-30/---	A0A024S9C0/0.0/A0A024S9C0_HYPJE Hexose transport-related protein OS=Trichoderma reesei RUT C-30 GN=M419DRAFT_79984 PE=3 SV=1	PF00083/2.1E-85/Sugar (and other) transporter
WH_10001687	gi|818161872|gb|KKP01878.1|/0/hypothetical protein THAR02_05997 [Trichoderma harzianum]	gi|517312918|emb|HF679025.1|/0.0/Fusarium fujikuroi IMI 58289 draft genome, chromosome FFUJ_chr03	O60103/4e-93/DOA10_SCHPO ERAD-associated E3 ubiquitin-protein ligase doa10 OS=Schizosaccharomyces pombe (strain 972 / ATCC 24843) GN=doa10 PE=1 SV=1	maj:MAA_06090/0.0/Zinc finger, RING-CH-type; K10661 E3 ubiquitin-protein ligase MARCH6 [EC:2.3.2.27]	SPBC14F5.07/2e-93/---	A0A0F9XNR5/0.0/A0A0F9XNR5_TRIHA Uncharacterized protein OS=Trichoderma harzianum GN=THAR02_05997 PE=4 SV=1	PF12906/4.9E-17/RING-variant domain
WH_10001802	gi|908392518|gb|KND93136.1|/9.08078e-142/Microtubule integrity protein mal3 [Tolypocladium ophioglossoides CBS 100239]	gi|615447645|ref|XM_007593683.1|/1e-131/Colletotrichum fioriniae PJ7 EB1-like domain-containing protein mRNA	Q10113/9e-59/MAL3_SCHPO Microtubule integrity protein mal3 OS=Schizosaccharomyces pombe (strain 972 / ATCC 24843) GN=mal3 PE=1 SV=1	cmt:CCM_02770/2e-129/Calponin-like actin-binding protein; K10436 microtubule-associated protein, RP/EB family	SPAC18G6.15/5e-59/---	A0A0L0NGC1/3e-141/A0A0L0NGC1_9HYPO Microtubule integrity protein mal3 OS=Tolypocladium ophioglossoides CBS 100239 GN=TOPH_02417 PE=4 SV=1	PF03271/1.3E-16/EB1-like C-terminal motif
WH_10001808	gi|969883053|gb|KUF00245.1|/0/hypothetical protein TGAM01_05305 [Trichoderma gamsii]	gi|589106376|ref|XM_006965149.1|/0.0/Trichoderma reesei QM6a cyclic AMP phosphodiesterase, class II (TRIREDRAFT_3873), partial mRNA	P32782/2e-22/PDE1_CANAX 3',5'-cyclic-nucleotide phosphodiesterase OS=Candida albicans GN=PDE1 PE=3 SV=2	ncr:NCU00237/1e-132/cAMP-specific phosphodiesterase; K01120 3',5'-cyclic-nucleotide phosphodiesterase [EC:3.1.4.17]	SPCC285.09c/6e-17/---	G9P6N5/0.0/G9P6N5_HYPAI Uncharacterized protein OS=Hypocrea atroviridis (strain ATCC 20476 / IMI 206040) GN=TRIATDRAFT_31692 PE=4 SV=1	PF02112/1.4E-21/cAMP phosphodiesterases class-II
WH_10001833	gi|589106549|ref|XP_006965297.1|/0/predicted protein [Trichoderma reesei QM6a] &gt;gi|340518296|gb|EGR48537.1| predicted protein [Trichoderma reesei QM6a] &gt;gi|572278195|gb|ETS01387.1| hypothetical protein M419DRAFT_8952 [Trichoderma reesei RUT C-30]	gi|629682896|ref|XM_007808553.1|/0.0/Metarhizium acridum CQMa 102 ADP-ribosylation factor partial mRNA	Q62468/4e-15/VILI_MOUSE Villin-1 OS=Mus musculus GN=Vil1 PE=1 SV=3	mgl:MGL_1152/4e-14/hypothetical protein; K00601 phosphoribosylglycinamide formyltransferase [EC:2.1.2.2]	NA	A0A024SB65/0.0/A0A024SB65_HYPJE Uncharacterized protein OS=Trichoderma reesei RUT C-30 GN=M419DRAFT_8952 PE=4 SV=1	PF13254/3.6E-40/Domain of unknown function (DUF4045)
WH_10001862	gi|908386664|gb|KND87402.1|/1.27258e-86/hypothetical protein TOPH_07950 [Tolypocladium ophioglossoides CBS 100239]	gi|953394767|ref|XM_014686140.1|/1e-82/Metarhizium brunneum ARSEF 3297 RRM domain protein partial mRNA	Q9VSH4/2e-06/CPSF6_DROME Cleavage and polyadenylation specificity factor subunit CG7185 OS=Drosophila melanogaster GN=CG7185 PE=1 SV=2	NA	NA	A0A0L0MZY3/4e-86/A0A0L0MZY3_9HYPO Uncharacterized protein OS=Tolypocladium ophioglossoides CBS 100239 GN=TOPH_07950 PE=4 SV=1	PF00076/7.2E-8/RNA recognition motif. (a.k.a. RRM, RBD, or RNP domain)
WH_10001904	gi|827058492|ref|XP_008090850.1|/9.55427e-116/adhesin protein Mad1 [Colletotrichum graminicola M1.001] &gt;gi|310791301|gb|EFQ26830.1| adhesin protein Mad1 [Colletotrichum graminicola M1.001]	gi|827058491|ref|XM_008092659.1|/1e-116/Colletotrichum graminicola M1.001 adhesin protein Mad1 partial mRNA	NA	NA	NA	A0A0L0NEY7/4e-129/A0A0L0NEY7_9HYPO Uncharacterized protein OS=Tolypocladium ophioglossoides CBS 100239 GN=TOPH_02818 PE=4 SV=1	PF05730/1.7E-4/CFEM domain
WH_10001928	gi|908387304|gb|KND88019.1|/0/hypothetical protein TOPH_07280 [Tolypocladium ophioglossoides CBS 100239]	gi|145408659|gb|EF222318.1|/1e-115/Beauveria bassiana strain ARSEF 1564 EF1 alpha gene, partial cds; and EF1 alpha intergenic region genomic sequence	NA	NA	NA	A0A0L0N1Z9/0.0/A0A0L0N1Z9_9HYPO Uncharacterized protein OS=Tolypocladium ophioglossoides CBS 100239 GN=TOPH_07280 PE=4 SV=1	PF14611/6.4E-38/Mitochondrial inner-membrane-bound regulator
WH_10001998	gi|572280477|gb|ETS03574.1|/0/DNase I-like protein, partial [Trichoderma reesei RUT C-30]	gi|927421821|ref|XM_014101267.1|/0.0/Trichoderma virens Gv29-8 DNA lyase partial mRNA	P87175/4e-75/APN2_SCHPO DNA-(apurinic or apyrimidinic site) lyase 2 OS=Schizosaccharomyces pombe (strain 972 / ATCC 24843) GN=apn2 PE=1 SV=1	maw:MAC_05349/0.0/DNA lyase; K10772 AP endonuclease 2 [EC:4.2.99.18]	SPBC3D6.10/2e-75/---	A0A024SE10/0.0/A0A024SE10_HYPJE DNase I-like protein (Fragment) OS=Trichoderma reesei RUT C-30 GN=M419DRAFT_75428 PE=4 SV=1	PF03372/6.6E-23/Endonuclease/Exonuclease/phosphatase family
WH_10002010	gi|927421770|ref|XP_013956716.1|/8.32572e-140/hypothetical protein TRIVIDRAFT_129043, partial [Trichoderma virens Gv29-8] &gt;gi|358384899|gb|EHK22496.1| hypothetical protein TRIVIDRAFT_129043, partial [Trichoderma virens Gv29-8]	gi|589100052|ref|XM_006961987.1|/1e-124/Trichoderma reesei QM6a transcription factor (TRIREDRAFT_119991), partial mRNA	Q7SDY3/1e-84/CWC24_NEUCR Pre-mRNA-splicing factor cwc-24 OS=Neurospora crassa (strain ATCC 24698 / 74-OR23-1A / CBS 708.71 / DSM 1257 / FGSC 987) GN=cwc-24 PE=3 SV=1	tre:TRIREDRAFT_119991/2e-125/transcription factor; K13127 RING finger protein 113A	YLR323c/6e-30/---	G9MQW7/3e-139/G9MQW7_HYPVG Uncharacterized protein (Fragment) OS=Hypocrea virens (strain Gv29-8 / FGSC 10586) GN=TRIVIDRAFT_129043 PE=4 SV=1	PF00642/1.0E-7/Zinc finger C-x8-C-x5-C-x3-H type (and similar)
WH_10002117	gi|927390407|ref|XP_013941049.1|/0/glycosyltransferase family 39 protein [Trichoderma atroviride IMI 206040] &gt;gi|358393368|gb|EHK42769.1| glycosyltransferase family 39 protein [Trichoderma atroviride IMI 206040]	gi|927390406|ref|XM_014085574.1|/0.0/Trichoderma atroviride IMI 206040 glycosyltransferase family 39 protein partial mRNA	O74189/0.0/PMT1_CANAL Dolichyl-phosphate-mannose--protein mannosyltransferase 1 OS=Candida albicans (strain SC5314 / ATCC MYA-2876) GN=PMT1 PE=2 SV=1	tre:TRIREDRAFT_22005/0.0/glycosyltransferase family 39; K00728 dolichyl-phosphate-mannose-protein mannosyltransferase [EC:2.4.1.109]	YDL095w/0.0/---	G9P2Z6/0.0/G9P2Z6_HYPAI Glycosyltransferase family 39 protein OS=Hypocrea atroviridis (strain ATCC 20476 / IMI 206040) GN=TRIATDRAFT_149757 PE=4 SV=1	PF02366/1.4E-79/Dolichyl-phosphate-mannose-protein mannosyltransferase
WH_10002188	gi|969881343|gb|KUE98550.1|/0/basic region leucine zipper [Trichoderma gamsii]	gi|927390316|ref|XM_014085529.1|/0.0/Trichoderma atroviride IMI 206040 transcriptional activator HAC1 (HAC1), mRNA	Q8TFF3/9e-176/HAC1_HYPJE Transcriptional activator hac1 OS=Hypocrea jecorina GN=hac1 PE=2 SV=1	maw:MAC_05830/2e-136/Transcriptional activator hac1; K16230 transcriptional activator HAC1	NA	G9P2N0/0.0/G9P2N0_HYPAI Transcriptional activator HAC1 OS=Hypocrea atroviridis (strain ATCC 20476 / IMI 206040) GN=HAC1 PE=4 SV=1	PF07716/2.4E-7/Basic region leucine zipper
WH_10002199	gi|927422328|ref|XP_013956995.1|/0/hypothetical protein TRIVIDRAFT_28800 [Trichoderma virens Gv29-8] &gt;gi|358385186|gb|EHK22783.1| hypothetical protein TRIVIDRAFT_28800 [Trichoderma virens Gv29-8]	gi|589104518|ref|XM_006964220.1|/0.0/Trichoderma reesei QM6a N-terminal binuclear Zn cluster-containing protein (TRIREDRAFT_121164), partial mRNA	Q10086/9e-14/YAO7_SCHPO Uncharacterized transcriptional regulatory protein C11D3.07c OS=Schizosaccharomyces pombe (strain 972 / ATCC 24843) GN=SPAC11D3.07c PE=3 SV=3	aor:AOR_1_226154/7e-69/AO090003000130; hypothetical protein; K01426 amidase [EC:3.5.1.4]	NA	G9MRR4/0.0/G9MRR4_HYPVG Uncharacterized protein OS=Hypocrea virens (strain Gv29-8 / FGSC 10586) GN=TRIVIDRAFT_28800 PE=4 SV=1	PF04082/1.6E-5/Fungal specific transcription factor domain
WH_10002283	gi|818167287|gb|KKP06652.1|/0/hypothetical protein THAR02_01249 [Trichoderma harzianum]	gi|629697824|ref|XM_007816013.1|/0.0/Metarhizium acridum CQMa 102 Mechanosensitive ion channel family protein partial mRNA	O74839/5e-130/YC1B_SCHPO Uncharacterized MscS family protein C1183.11 OS=Schizosaccharomyces pombe (strain 972 / ATCC 24843) GN=SPCC1183.11 PE=1 SV=1	NA	SPCC1183.11/3e-130/---	A0A0G0A2V5/0.0/A0A0G0A2V5_TRIHA Uncharacterized protein OS=Trichoderma harzianum GN=THAR02_01249 PE=4 SV=1	PF00924/4.7E-18/Mechanosensitive ion channel
WH_10002284	gi|818167290|gb|KKP06655.1|/0/hypothetical protein THAR02_01252 [Trichoderma harzianum]	gi|953459396|ref|XM_014717687.1|/0.0/Metarhizium majus ARSEF 297 brct partial mRNA	P87074/9e-16/RHP9_SCHPO DNA repair protein crb2 OS=Schizosaccharomyces pombe (strain 972 / ATCC 24843) GN=crb2 PE=1 SV=1	afm:AFUA_5G04020/2e-48/DNA damage repair protein (Rad9); K06661 DNA repair protein RAD9	NA	A0A0F9XQE2/0.0/A0A0F9XQE2_TRIHA Uncharacterized protein OS=Trichoderma harzianum GN=THAR02_01252 PE=4 SV=1	PF00533/8.0E-8/BRCA1 C Terminus (BRCT) domain
WH_10002317	gi|572279950|gb|ETS03069.1|/0/hypothetical protein M419DRAFT_136841 [Trichoderma reesei RUT C-30]	gi|927388474|ref|XM_014084608.1|/0.0/Trichoderma atroviride IMI 206040 SEC16 protein partial mRNA	Q9HEC9/0.0/SEC16_NEUCR COPII coat assembly protein sec16 OS=Neurospora crassa (strain ATCC 24698 / 74-OR23-1A / CBS 708.71 / DSM 1257 / FGSC 987) GN=sec16 PE=3 SV=1	maj:MAA_01478/0.0/SEC16 protein; K20353 COPII coat assembly protein SEC16	NA	A0A024SCL0/0.0/A0A024SCL0_HYPJE Uncharacterized protein OS=Trichoderma reesei RUT C-30 GN=M419DRAFT_136841 PE=4 SV=1	PF12932/8.4E-33/Vesicle coat trafficking protein Sec16 mid-region
WH_10002330	gi|572279964|gb|ETS03083.1|/0/acyl-CoA dehydrogenase NM domain-like protein [Trichoderma reesei RUT C-30]	gi|953468214|ref|XM_014722096.1|/0.0/Metarhizium majus ARSEF 297 (R)-benzylsuccinyl-CoA dehydrogenase partial mRNA	Q8RWZ3/3e-138/IBR3_ARATH Probable acyl-CoA dehydrogenase IBR3 OS=Arabidopsis thaliana GN=IBR3 PE=1 SV=1	maj:MAA_01490/0.0/Acyl-CoA dehydrogenase/oxidase; K00249 acyl-CoA dehydrogenase [EC:1.3.8.7]	CC0690/4e-153/---	A0A024SDD3/0.0/A0A024SDD3_HYPJE Acyl-CoA dehydrogenase NM domain-like protein OS=Trichoderma reesei RUT C-30 GN=M419DRAFT_7847 PE=3 SV=1	PF00441/5.2E-28/Acyl-CoA dehydrogenase, C-terminal domain
WH_10002373	gi|927429050|ref|XP_013960356.1|/0/hypothetical protein TRIVIDRAFT_55538 [Trichoderma virens Gv29-8] &gt;gi|358388549|gb|EHK26142.1| hypothetical protein TRIVIDRAFT_55538 [Trichoderma virens Gv29-8]	gi|629708565|ref|XM_007819520.1|/0.0/Metarhizium robertsii ARSEF 23 Major facilitator superfamily domain protein mRNA	O13714/6e-08/YDZ7_SCHPO Uncharacterized membrane protein C14C4.07 OS=Schizosaccharomyces pombe (strain 972 / ATCC 24843) GN=SPAC14C4.07 PE=1 SV=1	npa:UCRNP2_7395/6e-06/putative peptidyl-prolyl cis-trans isomerase protein; K05864 peptidyl-prolyl isomerase D [EC:5.2.1.8]	CAC0762/6e-06/---	G9MHF4/0.0/G9MHF4_HYPVG Uncharacterized protein OS=Hypocrea virens (strain Gv29-8 / FGSC 10586) GN=TRIVIDRAFT_55538 PE=4 SV=1	PF07690/1.3E-28/Major Facilitator Superfamily
WH_10002391	gi|589104847|ref|XP_006964446.1|/0/predicted protein [Trichoderma reesei QM6a] &gt;gi|340519020|gb|EGR49259.1| predicted protein [Trichoderma reesei QM6a]	gi|758204760|ref|XM_011326438.1|/0.0/Fusarium graminearum PH-1 pre-mRNA splicing factor prp45 partial mRNA	Q4WEH7/0.0/PRP45_ASPFU Pre-mRNA-processing protein 45 OS=Neosartorya fumigata (strain ATCC MYA-4609 / Af293 / CBS 101355 / FGSC A1100) GN=prp45 PE=3 SV=1	fgr:FGSG_06116/0.0/pre-mRNA splicing factor prp45; K06063 SNW domain-containing protein 1	NA	A0A0F9XDK0/0.0/A0A0F9XDK0_TRIHA Pre-mRNA splicing factor prp45 OS=Trichoderma harzianum GN=THAR02_04721 PE=4 SV=1	PF02731/2.8E-69/SKIP/SNW domain
WH_10002393	gi|927429082|ref|XP_013960372.1|/0/hypothetical protein TRIVIDRAFT_82265 [Trichoderma virens Gv29-8] &gt;gi|358388565|gb|EHK26158.1| hypothetical protein TRIVIDRAFT_82265 [Trichoderma virens Gv29-8]	gi|953397091|ref|XM_014687302.1|/0.0/Metarhizium brunneum ARSEF 3297 alkaline phosphatase family protein partial mRNA	NA	maj:MAA_08409/0.0/alkaline phosphatase family protein; K01113 alkaline phosphatase D [EC:3.1.3.1]	PA3910/9e-07/---	G9MHH0/0.0/G9MHH0_HYPVG Uncharacterized protein OS=Hypocrea virens (strain Gv29-8 / FGSC 10586) GN=TRIVIDRAFT_82265 PE=4 SV=1	PF09423/1.0E-44/PhoD-like phosphatase
WH_10005752	gi|818167023|gb|KKP06411.1|/0/hypothetical protein THAR02_01462 [Trichoderma harzianum]	gi|953462950|ref|XM_014719464.1|/0.0/Metarhizium majus ARSEF 297 Fes/CIP4 domain-containing protein partial mRNA	O43059/2e-17/SYP1_SCHPO Cytoskeletal protein syp1 OS=Schizosaccharomyces pombe (strain 972 / ATCC 24843) GN=syp1 PE=1 SV=1	maj:MAA_08189/0.0/Fes/CIP4 domain-containing protein; K20042 F-BAR domain only protein	NA	A0A0F9XP14/0.0/A0A0F9XP14_TRIHA Uncharacterized protein OS=Trichoderma harzianum GN=THAR02_01462 PE=4 SV=1	PF10291/1.0E-59/Muniscin C-terminal mu homology domain
WH_10005754	gi|927418112|ref|XP_013954887.1|/0/hypothetical protein TRIVIDRAFT_77807 [Trichoderma virens Gv29-8] &gt;gi|358383023|gb|EHK20692.1| hypothetical protein TRIVIDRAFT_77807 [Trichoderma virens Gv29-8]	gi|953390170|ref|XM_014683868.1|/0.0/Metarhizium brunneum ARSEF 3297 C3HC4 type (RING finger) zinc finger containing protein partial mRNA	O74349/4e-67/LTN1_SCHPO E3 ubiquitin-protein ligase listerin OS=Schizosaccharomyces pombe (strain 972 / ATCC 24843) GN=rkr1 PE=3 SV=1	cci:CC1G_15704/2e-33/delta 9-fatty acid desaturase; K00507 stearoyl-CoA desaturase (Delta-9 desaturase) [EC:1.14.19.1]	SPBC21D10.09c/2e-67/---	G9MXT1/0.0/G9MXT1_HYPVG Uncharacterized protein OS=Hypocrea virens (strain Gv29-8 / FGSC 10586) GN=TRIVIDRAFT_77807 PE=4 SV=1	PF13639/2.6E-8/Ring finger domain
WH_10005859	gi|927418534|ref|XP_013955098.1|/0/hypothetical protein TRIVIDRAFT_180858 [Trichoderma virens Gv29-8] &gt;gi|358383237|gb|EHK20905.1| hypothetical protein TRIVIDRAFT_180858 [Trichoderma virens Gv29-8]	gi|629719353|ref|XM_007822916.1|/0.0/Metarhizium robertsii ARSEF 23 nuc153 mRNA	O74828/2e-119/ESF1_SCHPO Pre-rRNA-processing protein esf1 OS=Schizosaccharomyces pombe (strain 972 / ATCC 24843) GN=esf1 PE=1 SV=1	NA	SPBC1734.01c/9e-120/---	G9MXK7/0.0/G9MXK7_HYPVG Uncharacterized protein OS=Hypocrea virens (strain Gv29-8 / FGSC 10586) GN=TRIVIDRAFT_180858 PE=4 SV=1	PF08159/4.4E-14/NUC153 domain
WH_10005861	gi|589110413|ref|XP_006967229.1|/0/predicted protein [Trichoderma reesei QM6a] &gt;gi|340516504|gb|EGR46752.1| predicted protein [Trichoderma reesei QM6a]	gi|573989734|ref|XM_006672725.1|/0.0/Cordyceps militaris CM01 spindle pole body-associated protein sad1 (CCM_07584), partial mRNA	NA	cci:CC1G_11655/3e-11/spindle pole body-associated protein sad1; K19347 SUN domain-containing protein 1/2	NA	A0A024S7H4/0.0/A0A024S7H4_HYPJE Uncharacterized protein OS=Trichoderma reesei RUT C-30 GN=M419DRAFT_112728 PE=4 SV=1	PF07738/5.4E-8/Sad1 / UNC-like C-terminal
WH_10005862	gi|908391806|gb|KND92432.1|/0/Bifunctional protein GAL10 [Tolypocladium ophioglossoides CBS 100239]	gi|927418551|ref|XM_014099632.1|/0.0/Trichoderma virens Gv29-8 UDP-glucose 4-epimerase Gal10-like protein partial mRNA	P04397/1e-119/GAL10_YEAST Bifunctional protein GAL10 OS=Saccharomyces cerevisiae (strain ATCC 204508 / S288c) GN=GAL10 PE=1 SV=2	tre:TRIREDRAFT_79955/0.0/gal10; UDP glucose-4-epimerase; K01784 UDP-glucose 4-epimerase [EC:5.1.3.2]	YBR019c_1/1e-123/---	A0A0L0NE32/0.0/A0A0L0NE32_9HYPO Bifunctional protein GAL10 OS=Tolypocladium ophioglossoides CBS 100239 GN=TOPH_02968 PE=3 SV=1	PF01370/2.4E-40/NAD dependent epimerase/dehydratase family
WH_10005869	gi|969880838|gb|KUE98051.1|/0/hypothetical protein TGAM01_07536 [Trichoderma gamsii]	gi|953460568|ref|XM_014718273.1|/0.0/Metarhizium majus ARSEF 297 ISWI chromatin-remodeling complex ATPase ISW2 partial mRNA	Q9NRZ9/5e-82/HELLS_HUMAN Lymphoid-specific helicase OS=Homo sapiens GN=HELLS PE=1 SV=1	maw:MAC_07855/0.0/ISWI chromatin-remodeling complex ATPase ISW2; K19001 ATP-dependent DNA helicase	YFR038w/2e-78/---	G9MXM3/0.0/G9MXM3_HYPVG Uncharacterized protein OS=Hypocrea virens (strain Gv29-8 / FGSC 10586) GN=TRIVIDRAFT_59254 PE=4 SV=1	PF00271/1.1E-21/Helicase conserved C-terminal domain
WH_10005890	gi|818155913|gb|KKO97333.1|/3.89737e-131/hypothetical protein THAR02_10568 [Trichoderma harzianum]	gi|761852485|ref|XM_007819057.2|/1e-111/Metarhizium robertsii ARSEF 23 NAD(P)-binding domain protein mRNA	P40579/2e-50/YIV5_YEAST Uncharacterized oxidoreductase YIR035C OS=Saccharomyces cerevisiae (strain ATCC 204508 / S288c) GN=YIR035C PE=1 SV=1	ani:AN7806.2/9e-14/STCU_EMENI Versicolorin reductase; K17739 tetrahydroxynaphthalene reductase [EC:1.1.1.252]	YIR035c/1e-50/---	A0A0F9ZW26/1e-130/A0A0F9ZW26_TRIHA Uncharacterized protein OS=Trichoderma harzianum GN=THAR02_10568 PE=4 SV=1	PF00106/2.8E-40/short chain dehydrogenase
WH_10005892	gi|969880809|gb|KUE98022.1|/0/NAD-dependent histone deacetylase SIR2 [Trichoderma gamsii]	gi|667654194|ref|XM_008600707.1|/0.0/Beauveria bassiana ARSEF 2860 Sir2 family protein partial mRNA	Q5AW69/2e-132/HST21_EMENI NAD-dependent protein deacetylase hst2-1 OS=Emericella nidulans (strain FGSC A4 / ATCC 38163 / CBS 112.46 / NRRL 194 / M139) GN=AN7461 PE=3 SV=1	cmt:CCM_05249/0.0/SIR2 family histone deacetylase; K11121 NAD-dependent histone deacetylase SIR2 [EC:3.5.1.-]	SPCC132.02/7e-103/---	G9N2U3/0.0/G9N2U3_HYPVG Uncharacterized protein OS=Hypocrea virens (strain Gv29-8 / FGSC 10586) GN=TRIVIDRAFT_194055 PE=4 SV=1	PF02146/6.6E-55/Sir2 family
WH_10005958	gi|927763412|gb|KPA46332.1|/1.23268e-92/hypothetical protein FLAG1_00705 [Fusarium langsethiae]	gi|531988639|emb|HF679024.1|/3e-74/Fusarium fujikuroi IMI 58289 draft genome, chromosome FFUJ_chr02	D4B327/1e-37/PRY1_ARTBC Probable pathogenesis-related protein ARB_02861 OS=Arthroderma benhamiae (strain ATCC MYA-4681 / CBS 112371) GN=ARB_02861 PE=3 SV=2	ani:AN0358.2/1e-18/hypothetical protein; K15071 recyclin-1	YKR013w/2e-18/---	A0A0M9F5D4/4e-92/A0A0M9F5D4_9HYPO Uncharacterized protein OS=Fusarium langsethiae GN=FLAG1_00705 PE=4 SV=1	PF00188/3.8E-20/Cysteine-rich secretory protein family
WH_10005999	gi|927401949|ref|XP_013946820.1|/0/hypothetical protein TRIATDRAFT_214816 [Trichoderma atroviride IMI 206040] &gt;gi|358399315|gb|EHK48658.1| hypothetical protein TRIATDRAFT_214816 [Trichoderma atroviride IMI 206040]	gi|953466338|ref|XM_014721158.1|/0.0/Metarhizium majus ARSEF 297 px domain containing protein partial mRNA	O74521/7e-28/YCPF_SCHPO Uncharacterized protein C663.15c OS=Schizosaccharomyces pombe (strain 972 / ATCC 24843) GN=SPCC663.15c PE=4 SV=2	NA	NA	G9NL93/0.0/G9NL93_HYPAI Uncharacterized protein OS=Hypocrea atroviridis (strain ATCC 20476 / IMI 206040) GN=TRIATDRAFT_214816 PE=4 SV=1	PF12828/1.2E-40/PX-associated
WH_10006043	gi|927412060|ref|XP_013951861.1|/0/hypothetical protein TRIVIDRAFT_57476 [Trichoderma virens Gv29-8] &gt;gi|358379984|gb|EHK17663.1| hypothetical protein TRIVIDRAFT_57476 [Trichoderma virens Gv29-8]	gi|953400067|ref|XM_014688790.1|/1e-172/Metarhizium brunneum ARSEF 3297 ketoisovalerate reductase partial mRNA	Q9HDU6/7e-16/PANE_SCHPO Probable 2-dehydropantoate 2-reductase OS=Schizosaccharomyces pombe (strain 972 / ATCC 24843) GN=SPBPB2B2.09c PE=3 SV=1	maj:MAA_08939/6e-173/ketoisovalerate reductase; K00077 2-dehydropantoate 2-reductase [EC:1.1.1.169]	SPBPB2B2.09c/4e-16/---	G9N6A1/0.0/G9N6A1_HYPVG Uncharacterized protein OS=Hypocrea virens (strain Gv29-8 / FGSC 10586) GN=TRIVIDRAFT_57476 PE=4 SV=1	PF02558/2.7E-18/Ketopantoate reductase PanE/ApbA
WH_10006047	gi|927412084|ref|XP_013951873.1|/6.30595e-93/hypothetical protein TRIVIDRAFT_66580 [Trichoderma virens Gv29-8] &gt;gi|358379996|gb|EHK17675.1| hypothetical protein TRIVIDRAFT_66580 [Trichoderma virens Gv29-8]	gi|629690288|ref|XM_007812245.1|/1e-73/Metarhizium acridum CQMa 102 Sin3-associated polypeptide Sap18 partial mRNA	Q9VEX9/1e-13/SAP18_DROME Histone deacetylase complex subunit SAP18 OS=Drosophila melanogaster GN=Bin1 PE=1 SV=1	maw:MAC_04096/1e-74/Sin3-associated polypeptide Sap18; K14324 histone deacetylase complex subunit SAP18	NA	G9N6B3/2e-92/G9N6B3_HYPVG Uncharacterized protein OS=Hypocrea virens (strain Gv29-8 / FGSC 10586) GN=TRIVIDRAFT_66580 PE=4 SV=1	PF06487/2.2E-39/Sin3 associated polypeptide p18 (SAP18)
WH_10006060	gi|927401741|ref|XP_013946716.1|/2.84289e-107/hypothetical protein TRIATDRAFT_298020 [Trichoderma atroviride IMI 206040] &gt;gi|358399208|gb|EHK48551.1| hypothetical protein TRIATDRAFT_298020 [Trichoderma atroviride IMI 206040]	gi|953466480|ref|XM_014721229.1|/1e-103/Metarhizium majus ARSEF 297 Translationally controlled tumor protein partial mRNA	Q7RYV5/3e-85/TCTP_NEUCR Translationally-controlled tumor protein homolog OS=Neurospora crassa (strain ATCC 24698 / 74-OR23-1A / CBS 708.71 / DSM 1257 / FGSC 987) GN=NCU06464 PE=3 SV=1	NA	NA	G9NKY1/9e-107/G9NKY1_HYPAI Uncharacterized protein OS=Hypocrea atroviridis (strain ATCC 20476 / IMI 206040) GN=TRIATDRAFT_298020 PE=4 SV=1	PF00838/5.6E-70/Translationally controlled tumour protein
WH_10006064	gi|969878507|gb|KUE95762.1|/0/hypothetical protein TGAM01_09762 [Trichoderma gamsii]	gi|629705072|ref|XM_007818504.1|/0.0/Metarhizium robertsii ARSEF 23 autophagy related lipase mRNA	Q7RYY1/0.0/ATG15_NEUCR Putative lipase atg15 OS=Neurospora crassa (strain ATCC 24698 / 74-OR23-1A / CBS 708.71 / DSM 1257 / FGSC 987) GN=atg15 PE=3 SV=3	maj:MAA_00506/0.0/autophagy related lipase; K17900 lipase ATG15 [EC:3.1.1.3]	YCR068w/9e-111/---	G9N6E6/0.0/G9N6E6_HYPVG Uncharacterized protein OS=Hypocrea virens (strain Gv29-8 / FGSC 10586) GN=TRIVIDRAFT_183117 PE=4 SV=1	PF01764/4.6E-8/Lipase (class 3)
WH_10006108	gi|927404841|ref|XP_013948266.1|/0/hypothetical protein TRIATDRAFT_171870, partial [Trichoderma atroviride IMI 206040] &gt;gi|358400784|gb|EHK50110.1| hypothetical protein TRIATDRAFT_171870, partial [Trichoderma atroviride IMI 206040]	gi|589102162|ref|XM_006963042.1|/0.0/Trichoderma reesei QM6a cytoskeleton assembly control protein (TRIREDRAFT_45775), partial mRNA	A7E8B6/0.0/SLA1_SCLS1 Actin cytoskeleton-regulatory complex protein sla1 OS=Sclerotinia sclerotiorum (strain ATCC 18683 / 1980 / Ss-1) GN=sla1 PE=3 SV=2	tre:TRIREDRAFT_45775/0.0/cytoskeleton assembly control protein; K20046 actin cytoskeleton-regulatory complex protein SLA1	NA	G9NHL8/0.0/G9NHL8_HYPAI Uncharacterized protein (Fragment) OS=Hypocrea atroviridis (strain ATCC 20476 / IMI 206040) GN=TRIATDRAFT_171870 PE=4 SV=1	PF03983/1.4E-34/SLA1 homology domain 1, SHD1
WH_10006157	gi|818160046|gb|KKP00368.1|/0/hypothetical protein THAR02_07527 [Trichoderma harzianum]	gi|953399321|ref|XM_014688417.1|/0.0/Metarhizium brunneum ARSEF 3297 LIM domain protein partial mRNA	O74398/8e-28/YOCC_SCHPO LIM domain-containing protein C4F6.12 OS=Schizosaccharomyces pombe (strain 972 / ATCC 24843) GN=SPBC4F6.12 PE=1 SV=1	wse:WALSEDRAFT_68885/1e-19/LIM-domain-containing protein; K05760 paxillin	NA	A0A0F9XIS3/0.0/A0A0F9XIS3_TRIHA Uncharacterized protein OS=Trichoderma harzianum GN=THAR02_07527 PE=4 SV=1	PF00412/1.8E-7/LIM domain
WH_10006171	gi|589102293|ref|XP_006963169.1|/0/predicted protein [Trichoderma reesei QM6a] &gt;gi|340520343|gb|EGR50579.1| predicted protein [Trichoderma reesei QM6a] &gt;gi|572278554|gb|ETS01724.1| putative choline/ethanolamine kinase [Trichoderma reesei RUT C-30]	gi|953469822|ref|XM_014722900.1|/0.0/Metarhizium majus ARSEF 297 Protein kinase-like domain protein partial mRNA	Q9D4V0/3e-53/EKI1_MOUSE Ethanolamine kinase 1 OS=Mus musculus GN=Etnk1 PE=1 SV=2	maj:MAA_00191/0.0/Protein kinase-like protein; K00894 ethanolamine kinase [EC:2.7.1.82]	YDR147w/2e-18/---	A0A0F9X0K8/0.0/A0A0F9X0K8_TRIHA Uncharacterized protein OS=Trichoderma harzianum GN=THAR02_09685 PE=4 SV=1	PF01633/8.7E-50/Choline/ethanolamine kinase
WH_10006185	gi|927409571|ref|XP_013950631.1|/0/hypothetical protein TRIVIDRAFT_80393 [Trichoderma virens Gv29-8] &gt;gi|358378742|gb|EHK16423.1| hypothetical protein TRIVIDRAFT_80393 [Trichoderma virens Gv29-8]	gi|589102280|ref|XM_006963101.1|/0.0/Trichoderma reesei QM6a N-terminal binuclear Zn cluster-containing protein (TRIREDRAFT_57760), partial mRNA	O59741/1e-19/YN25_SCHPO Uncharacterized transcriptional regulatory protein C530.05 OS=Schizosaccharomyces pombe (strain 972 / ATCC 24843) GN=SPBC530.05 PE=3 SV=2	ang:ANI_1_2484094/1e-11/An11g09590; Zn(II)2Cys6 transcription factor; K09241 transcriptional regulatory protein GAL4	NA	G9N901/0.0/G9N901_HYPVG Uncharacterized protein OS=Hypocrea virens (strain Gv29-8 / FGSC 10586) GN=TRIVIDRAFT_80393 PE=4 SV=1	PF04082/1.3E-21/Fungal specific transcription factor domain
WH_10006212	gi|818163915|gb|KKP03635.1|/0/ULK/ULK protein kinase [Trichoderma harzianum]	gi|761845353|ref|XM_007821499.2|/0.0/Metarhizium robertsii ARSEF 23 Protein kinase-like protein mRNA	Q52EB3/0.0/ATG1_MAGO7 Serine/threonine-protein kinase ATG1 OS=Magnaporthe oryzae (strain 70-15 / ATCC MYA-4617 / FGSC 8958) GN=ATG1 PE=1 SV=1	maj:MAA_03501/0.0/Protein kinase-like protein; K08269 serine/threonine-protein kinase ULK/ATG1 [EC:2.7.11.1]	ECU01g0630/2e-27/---	A0A0F9XGF8/0.0/A0A0F9XGF8_TRIHA ULK/ULK protein kinase OS=Trichoderma harzianum GN=THAR02_04265 PE=4 SV=1	PF12063/3.1E-90/Domain of unknown function (DUF3543)
WH_10006280	gi|908389491|gb|KND90152.1|/0/Protein esc1 [Tolypocladium ophioglossoides CBS 100239]	gi|629716038|ref|XM_007821899.1|/0.0/Metarhizium robertsii ARSEF 23 Helix-loop-helix DNA-binding domain protein mRNA	Q04635/2e-16/ESC1_SCHPO Protein esc1 OS=Schizosaccharomyces pombe (strain 972 / ATCC 24843) GN=esc1 PE=2 SV=1	NA	NA	A0A0L0N7Z3/0.0/A0A0L0N7Z3_9HYPO Protein esc1 OS=Tolypocladium ophioglossoides CBS 100239 GN=TOPH_05137 PE=4 SV=1	PF00010/2.4E-12/Helix-loop-helix DNA-binding domain
WH_10006342	gi|908389529|gb|KND90190.1|/4.62892e-106/hypothetical protein TOPH_05077 [Tolypocladium ophioglossoides CBS 100239]	gi|699040812|emb|HG970332.1|/4e-83/Fusarium graminearum chromosome 1, complete genome	NA	NA	NA	A0A0L0N8T0/1e-105/A0A0L0N8T0_9HYPO Uncharacterized protein OS=Tolypocladium ophioglossoides CBS 100239 GN=TOPH_05077 PE=4 SV=1	PF14474/1.3E-26/RTC4-like domain
WH_10006349	gi|927394065|ref|XP_013942878.1|/0/hypothetical protein TRIATDRAFT_39201 [Trichoderma atroviride IMI 206040] &gt;gi|358395829|gb|EHK45216.1| hypothetical protein TRIATDRAFT_39201 [Trichoderma atroviride IMI 206040]	gi|953474744|ref|XM_014725361.1|/0.0/Metarhizium majus ARSEF 297 IBR domain-containing protein partial mRNA	Q9NWF9/6e-08/RN216_HUMAN E3 ubiquitin-protein ligase RNF216 OS=Homo sapiens GN=RNF216 PE=1 SV=3	cpw:CPC735_047520/5e-06/IBR domain containing protein; K11968 ariadne-1 [EC:2.3.2.27]	NA	G9NW54/0.0/G9NW54_HYPAI Uncharacterized protein OS=Hypocrea atroviridis (strain ATCC 20476 / IMI 206040) GN=TRIATDRAFT_39201 PE=4 SV=1	PF01485/2.3E-5/IBR domain, a half RING-finger domain
WH_10006358	gi|927429462|ref|XP_013960562.1|/0/hypothetical protein TRIVIDRAFT_36226 [Trichoderma virens Gv29-8] &gt;gi|358388759|gb|EHK26352.1| hypothetical protein TRIVIDRAFT_36226 [Trichoderma virens Gv29-8]	gi|953474730|ref|XM_014725354.1|/0.0/Metarhizium majus ARSEF 297 HEX2 protein-like protein partial mRNA	Q9UTC4/4e-43/YIDF_SCHPO Uncharacterized protein C227.15 OS=Schizosaccharomyces pombe (strain 972 / ATCC 24843) GN=SPAC227.15 PE=4 SV=1	NA	NA	G9MFQ0/0.0/G9MFQ0_HYPVG Uncharacterized protein OS=Hypocrea virens (strain Gv29-8 / FGSC 10586) GN=TRIVIDRAFT_36226 PE=4 SV=1	PF08550/1.3E-11/Fungal protein of unknown function (DUF1752)
WH_10006362	gi|927429454|ref|XP_013960558.1|/0/hypothetical protein TRIVIDRAFT_82314 [Trichoderma virens Gv29-8] &gt;gi|358388755|gb|EHK26348.1| hypothetical protein TRIVIDRAFT_82314 [Trichoderma virens Gv29-8]	gi|667659012|ref|XM_008603116.1|/0.0/Beauveria bassiana ARSEF 2860 threonyl-tRNA synthetase partial mRNA	P87144/0.0/SYTC_SCHPO Threonine--tRNA ligase, cytoplasmic OS=Schizosaccharomyces pombe (strain 972 / ATCC 24843) GN=ths1 PE=3 SV=1	fgr:FGSG_01248/0.0/threonyl-tRNA synthetase; K01868 threonyl-tRNA synthetase [EC:6.1.1.3]	SPBC25H2.02/0.0/---	G9MI13/0.0/G9MI13_HYPVG Uncharacterized protein OS=Hypocrea virens (strain Gv29-8 / FGSC 10586) GN=TRIVIDRAFT_82314 PE=3 SV=1	PF00587/9.4E-31/tRNA synthetase class II core domain (G, H, P, S and T)
WH_10006388	gi|927414300|ref|XP_013952981.1|/0/hypothetical protein TRIVIDRAFT_83029 [Trichoderma virens Gv29-8] &gt;gi|358381105|gb|EHK18781.1| hypothetical protein TRIVIDRAFT_83029 [Trichoderma virens Gv29-8]	gi|667657006|ref|XM_008602113.1|/0.0/Beauveria bassiana ARSEF 2860 voltage gated chloride channel partial mRNA	P51792/2e-139/CLCN3_RAT H(+)/Cl(-) exchange transporter 3 OS=Rattus norvegicus GN=Clcn3 PE=2 SV=2	cmt:CCM_07294/0.0/chloride channel protein 3; K05012 chloride channel 3/4/5	SPBC19C7.11_1/7e-75/---	G9N397/0.0/G9N397_HYPVG Uncharacterized protein OS=Hypocrea virens (strain Gv29-8 / FGSC 10586) GN=TRIVIDRAFT_83029 PE=4 SV=1	PF00654/1.5E-94/Voltage gated chloride channel
WH_10006391	gi|927414290|ref|XP_013952976.1|/0/hypothetical protein TRIVIDRAFT_57632 [Trichoderma virens Gv29-8] &gt;gi|358381100|gb|EHK18776.1| hypothetical protein TRIVIDRAFT_57632 [Trichoderma virens Gv29-8]	gi|953472942|ref|XM_014724460.1|/0.0/Metarhizium majus ARSEF 297 histone H3 lysine 36 (K36) methyltransferase partial mRNA	Q4IB50/0.0/SET2_GIBZE Histone-lysine N-methyltransferase, H3 lysine-36 specific OS=Gibberella zeae (strain PH-1 / ATCC MYA-4620 / FGSC 9075 / NRRL 31084) GN=SET2 PE=3 SV=2	maj:MAA_03512/0.0/histone H3 lysine 36 (K36) methyltransferase; K11423 histone-lysine N-methyltransferase SETD2 [EC:2.1.1.43]	SPAC29B12.02c/4e-146/---	G9N392/0.0/G9N392_HYPVG Uncharacterized protein OS=Hypocrea virens (strain Gv29-8 / FGSC 10586) GN=TRIVIDRAFT_57632 PE=4 SV=1	PF08711/2.3E-5/TFIIS helical bundle-like domain
WH_10006419	gi|770408751|gb|KJK93575.1|/1.57317e-96/hypothetical protein H633G_02526 [Metarhizium anisopliae BRIP 53284]	gi|629714454|ref|XM_007821395.1|/2e-95/Metarhizium robertsii ARSEF 23 Thioredoxin-like fold protein mRNA	P43597/1e-15/YFI6_YEAST Uncharacterized protein YFR016C OS=Saccharomyces cerevisiae (strain ATCC 204508 / S288c) GN=YFR016C PE=1 SV=1	NA	NA	A0A0D9Q8Y5/5e-96/A0A0D9Q8Y5_METAN Uncharacterized protein OS=Metarhizium anisopliae BRIP 53284 GN=H633G_02526 PE=4 SV=1	PF04908/1.2E-5/SH3-binding, glutamic acid-rich protein
WH_10006600	gi|969881601|gb|KUE98805.1|/0/isocitrate lyase [Trichoderma gamsii]	gi|589111638|ref|XM_006967780.1|/0.0/Trichoderma reesei QM6a methylisocitrate lyase (TRIREDRAFT_66541), partial mRNA	G9NNY7/0.0/ACEB_HYPAI 2-methylisocitrate lyase, mitochondrial OS=Hypocrea atroviridis (strain ATCC 20476 / IMI 206040) GN=mcl PE=3 SV=1	tre:TRIREDRAFT_66541/0.0/methylisocitrate lyase; K01637 isocitrate lyase [EC:4.1.3.1]	YPR006c/0.0/---	A0A024S5A5/0.0/A0A024S5A5_HYPJE 2-methylisocitrate lyase, mitochondrial OS=Trichoderma reesei RUT C-30 GN=M419DRAFT_132696 PE=3 SV=1	PF00463/4.0E-196/Isocitrate lyase family
WH_10006696	gi|927386027|ref|XP_013938859.1|/1.71888e-178/hypothetical protein TRIATDRAFT_30456 [Trichoderma atroviride IMI 206040] &gt;gi|358392741|gb|EHK42145.1| hypothetical protein TRIATDRAFT_30456 [Trichoderma atroviride IMI 206040]	gi|758213347|ref|XM_011330537.1|/1e-162/Fusarium graminearum PH-1 formyltetrahydrofolate deformylase partial mRNA	F4JP46/2e-48/PURU2_ARATH Formyltetrahydrofolate deformylase 2, mitochondrial OS=Arabidopsis thaliana GN=PURU2 PE=1 SV=1	fgr:FGSG_08971/5e-163/formyltetrahydrofolate deformylase; K01433 formyltetrahydrofolate deformylase [EC:3.5.1.10]	RSc1873/3e-110/---	G9P5H6/5e-178/G9P5H6_HYPAI Uncharacterized protein OS=Hypocrea atroviridis (strain ATCC 20476 / IMI 206040) GN=TRIATDRAFT_30456 PE=3 SV=1	PF01842/3.4E-8/ACT domain
WH_10006697	gi|908385934|gb|KND86703.1|/9.81617e-158/hypothetical protein TOPH_08640 [Tolypocladium ophioglossoides CBS 100239]	gi|953391961|ref|XM_014684737.1|/1e-153/Metarhizium brunneum ARSEF 3297 thymidylate kinase partial mRNA	P36590/6e-47/KTHY_SCHPO Thymidylate kinase OS=Schizosaccharomyces pombe (strain 972 / ATCC 24843) GN=tmp1 PE=2 SV=2	val:VDBG_06440/3e-112/thymidylate kinase; K00943 dTMP kinase [EC:2.7.4.9]	SPCC70.07c/3e-47/---	A0A0L0MXR9/3e-157/A0A0L0MXR9_9HYPO Uncharacterized protein OS=Tolypocladium ophioglossoides CBS 100239 GN=TOPH_08640 PE=4 SV=1	PF02223/1.4E-35/Thymidylate kinase
WH_10006734	gi|667741022|gb|KFA79876.1|/0/hypothetical protein S40288_03730 [Stachybotrys chartarum IBT 40288]	gi|758213279|ref|XM_011330503.1|/0.0/Fusarium graminearum PH-1 vacuolar protein 8 partial mRNA	Q4I1B1/0.0/VAC8_GIBZE Vacuolar protein 8 OS=Gibberella zeae (strain PH-1 / ATCC MYA-4620 / FGSC 9075 / NRRL 31084) GN=VAC8 PE=3 SV=4	fgr:FGSG_08997/0.0/vacuolar protein 8; K08332 vacuolar protein 8	SPBC1604.08c/7e-12/---	A0A084RUJ1/0.0/A0A084RUJ1_STACH Uncharacterized protein OS=Stachybotrys chartarum IBT 40288 GN=S40288_03730 PE=4 SV=1	PF00514/1.3E-13/Armadillo/beta-catenin-like repeat
WH_10006858	gi|969880192|gb|KUE97414.1|/0/hypothetical protein TGAM01_08113 [Trichoderma gamsii]	gi|953412287|ref|XM_014693065.1|/0.0/Metarhizium brunneum ARSEF 3297 Metalloenzyme, LuxS/M16 peptidase-like, metal-binding protein partial mRNA	Q12496/5e-174/YO098_YEAST Uncharacterized protein YOL098C OS=Saccharomyces cerevisiae (strain ATCC 204508 / S288c) GN=YOL098C PE=1 SV=1	maj:MAA_06163/2e-17/peptidase M16C associated; K06972 presequence protease [EC:3.4.24.-]	YOL098c/3e-174/---	G9MGY7/0.0/G9MGY7_HYPVG Uncharacterized protein OS=Hypocrea virens (strain Gv29-8 / FGSC 10586) GN=TRIVIDRAFT_73420 PE=3 SV=1	PF00675/4.9E-6/Insulinase (Peptidase family M16)
WH_10006860	gi|924819134|gb|KOS17097.1|/0/1-phosphatidylinositol 4 [Escovopsis weberi]	gi|589104982|ref|XM_006964452.1|/0.0/Trichoderma reesei QM6a phospholipase C (TRIREDRAFT_60194), partial mRNA	P40977/3e-140/PLC1_SCHPO 1-phosphatidylinositol 4,5-bisphosphate phosphodiesterase 1 OS=Schizosaccharomyces pombe (strain 972 / ATCC 24843) GN=plc1 PE=1 SV=1	tre:TRIREDRAFT_60194/0.0/phospholipase C; K05857 phosphatidylinositol phospholipase C, delta [EC:3.1.4.11]	NA	A0A0M8MUK7/0.0/A0A0M8MUK7_9HYPO 1-phosphatidylinositol 4 OS=Escovopsis weberi GN=ESCO_005897 PE=4 SV=1	PF00387/1.2E-38/Phosphatidylinositol-specific phospholipase C, Y domain
WH_10006864	gi|908391241|gb|KND91872.1|/0/Serine/threonine-protein phosphatase 2A 56 kDa regulatory subunit delta isoform [Tolypocladium ophioglossoides CBS 100239]	gi|953463448|ref|XM_014719713.1|/0.0/Metarhizium majus ARSEF 297 Protein phosphatase 2A, regulatory B subunit, B56 partial mRNA	Q28653/0.0/2A5D_RABIT Serine/threonine-protein phosphatase 2A 56 kDa regulatory subunit delta isoform OS=Oryctolagus cuniculus GN=PPP2R5D PE=2 SV=1	maj:MAA_06171/0.0/serine/threonine protein phosphatase 2A; K11584 serine/threonine-protein phosphatase 2A regulatory subunit B'	NA	A0A0L0NCI6/0.0/A0A0L0NCI6_9HYPO Serine/threonine-protein phosphatase 2A 56 kDa regulatory subunit delta isoform OS=Tolypocladium ophioglossoides CBS 100239 GN=TOPH_03384 PE=4 SV=1	PF01603/1.3E-190/Protein phosphatase 2A regulatory B subunit (B56 family)
WH_10006868	gi|818165736|gb|KKP05254.1|/0/mitochondrial chaperone BCS1 [Trichoderma harzianum]	gi|573990276|ref|XM_006672996.1|/0.0/Cordyceps militaris CM01 mitochondrial chaperone bcs1 (CCM_07856), partial mRNA	Q54DY9/8e-48/BCS1B_DICDI Probable mitochondrial chaperone BCS1-B OS=Dictyostelium discoideum GN=bcsl1b PE=3 SV=1	cmt:CCM_07856/0.0/mitochondrial chaperone bcs1; K08900 mitochondrial chaperone BCS1	YDR375c/3e-29/---	A0A0G0AK99/0.0/A0A0G0AK99_TRIHA Mitochondrial chaperone BCS1 OS=Trichoderma harzianum GN=THAR02_02644 PE=3 SV=1	PF00004/2.9E-8/ATPase family associated with various cellular activities (AAA)
WH_10006871	gi|969880177|gb|KUE97399.1|/0/hypothetical protein TGAM01_08098 [Trichoderma gamsii]	gi|953458226|ref|XM_014717102.1|/0.0/Metarhizium majus ARSEF 297 cullin binding protein CanA partial mRNA	Q5BAH2/0.0/CAN1C_EMENI Cullin-associated NEDD8-dissociated protein 1, C-terminal part OS=Emericella nidulans (strain FGSC A4 / ATCC 38163 / CBS 112.46 / NRRL 194 / M139) GN=candA-C PE=1 SV=1	maj:MAA_06142/0.0/TATA-binding protein interacting; K17263 cullin-associated NEDD8-dissociated protein 1	NA	G9P487/0.0/G9P487_HYPAI Uncharacterized protein OS=Hypocrea atroviridis (strain ATCC 20476 / IMI 206040) GN=TRIATDRAFT_287336 PE=4 SV=1	PF08623/4.1E-67/TATA-binding protein interacting (TIP20)
WH_10006874	gi|969880175|gb|KUE97397.1|/0/protein transporter SEC61 subunit alpha [Trichoderma gamsii]	gi|589104996|ref|XM_006964459.1|/0.0/Trichoderma reesei QM6a protein transport protein sec61 alpha subunit (TRIREDRAFT_121397), mRNA	Q870W0/0.0/SC61A_NEUCR Protein transport protein SEC61 subunit alpha OS=Neurospora crassa (strain ATCC 24698 / 74-OR23-1A / CBS 708.71 / DSM 1257 / FGSC 987) GN=sec-61 PE=3 SV=1	tre:TRIREDRAFT_121397/0.0/protein transport protein sec61 alpha subunit; K10956 protein transport protein SEC61 subunit alpha	YLR378c/0.0/---	A0A024SFK8/0.0/A0A024SFK8_HYPJE Protein transport protein SEC61 alpha subunit OS=Trichoderma reesei RUT C-30 GN=M419DRAFT_140956 PE=3 SV=1	PF00344/3.0E-71/SecY translocase
WH_10006902	gi|589105373|ref|XP_006964709.1|/1.97336e-149/hypothetical protein TRIREDRAFT_121408 [Trichoderma reesei QM6a] &gt;gi|340519342|gb|EGR49581.1| hypothetical protein TRIREDRAFT_121408 [Trichoderma reesei QM6a] &gt;gi|572279812|gb|ETS02931.1| hypothetical protein M419DRAFT_140946 [Trichoderma reesei RUT C-30]	gi|629696780|ref|XM_007815491.1|/1e-125/Metarhizium acridum CQMa 102 50S ribosomal protein L27 partial mRNA	Q9HDV5/4e-22/RM02_SCHPO 54S ribosomal protein L27, mitochondrial OS=Schizosaccharomyces pombe (strain 972 / ATCC 24843) GN=mrp7 PE=3 SV=1	mrr:Moror_858/3e-20/60s ribosomal protein l27; K02899 large subunit ribosomal protein L27	SPBP19A11.05c/2e-22/---	A0A024SEL9/6e-149/A0A024SEL9_HYPJE Uncharacterized protein OS=Trichoderma reesei RUT C-30 GN=M419DRAFT_140946 PE=4 SV=1	PF01016/2.8E-25/Ribosomal L27 protein
WH_10006903	gi|969879892|gb|KUE97119.1|/0/hypothetical protein TGAM01_08433 [Trichoderma gamsii]	gi|667655384|ref|XM_008601302.1|/0.0/Beauveria bassiana ARSEF 2860 ankyrin repeat protein partial mRNA	Q96JX3/3e-10/SRAC1_HUMAN Protein SERAC1 OS=Homo sapiens GN=SERAC1 PE=1 SV=1	pan:PODANSg5497/2e-10/hypothetical protein; K15503 serine/threonine-protein phosphatase 6 regulatory ankyrin repeat subunit B	NA	A0A0F9X3P6/0.0/A0A0F9X3P6_TRIHA Uncharacterized protein OS=Trichoderma harzianum GN=THAR02_08057 PE=4 SV=1	PF05057/5.0E-5/Putative serine esterase (DUF676)
WH_10008334	gi|572273802|gb|ETR97395.1|/0/hypothetical protein M419DRAFT_12783 [Trichoderma reesei RUT C-30]	gi|517316688|emb|HF679027.1|/1e-112/Fusarium fujikuroi IMI 58289 draft genome, chromosome FFUJ_chr05	NA	NA	NA	A0A024RZ30/0.0/A0A024RZ30_HYPJE Uncharacterized protein OS=Trichoderma reesei RUT C-30 GN=M419DRAFT_12783 PE=4 SV=1	PF11951/1.2E-7/Fungal specific transcription factor domain
WH_10008354	gi|572277747|gb|ETS00982.1|/0/putative oligopeptide transporter [Trichoderma reesei RUT C-30]	gi|953459364|ref|XM_014717671.1|/0.0/Metarhizium majus ARSEF 297 Oligopeptide transporter OPT superfamily partial mRNA	Q9FJD1/9e-87/OPT8_ARATH Oligopeptide transporter 8 OS=Arabidopsis thaliana GN=OPT8 PE=2 SV=1	NA	NA	A0A0F9XI56/0.0/A0A0F9XI56_TRIHA Uncharacterized protein OS=Trichoderma harzianum GN=THAR02_03311 PE=4 SV=1	PF03169/9.4E-130/OPT oligopeptide transporter protein
WH_10008373	gi|969883588|gb|KUF00776.1|/0/hypothetical protein TGAM01_04754 [Trichoderma gamsii]	gi|953471518|ref|XM_014723748.1|/1e-171/Metarhizium majus ARSEF 297 C6 transcription factor partial mRNA	O93870/2e-13/FCR1_CANAX Fluconazole resistance protein 1 OS=Candida albicans GN=FCR1 PE=3 SV=1	cal:CaO19.12563/1e-09/similar to transcriptional activator:G482 gluconeogenesis; potential fungal Zn(2)-Cys(6) binuclear cluster domain; K09240 transcriptional regulatory protein CAT8	NA	G9NY75/0.0/G9NY75_HYPAI Uncharacterized protein OS=Hypocrea atroviridis (strain ATCC 20476 / IMI 206040) GN=TRIATDRAFT_127907 PE=4 SV=1	PF00172/2.4E-8/Fungal Zn(2)-Cys(6) binuclear cluster domain
WH_10008377	gi|927424672|ref|XP_013958167.1|/0/hypothetical protein TRIVIDRAFT_80881 [Trichoderma virens Gv29-8] &gt;gi|358386370|gb|EHK23966.1| hypothetical protein TRIVIDRAFT_80881 [Trichoderma virens Gv29-8]	gi|589109026|ref|XM_006966474.1|/0.0/Trichoderma reesei QM6a aspartate-semialdehyde dehydrogenase (TRIREDRAFT_122531), partial mRNA	P78780/4e-142/DHAS_SCHPO Probable aspartate-semialdehyde dehydrogenase OS=Schizosaccharomyces pombe (strain 972 / ATCC 24843) GN=SPCC1827.06c PE=1 SV=2	tre:TRIREDRAFT_122531/0.0/aspartate-semialdehyde dehydrogenase; K00133 aspartate-semialdehyde dehydrogenase [EC:1.2.1.11]	SPCC1827.06c/2e-142/---	G9MQ17/0.0/G9MQ17_HYPVG Aspartate-semialdehyde dehydrogenase OS=Hypocrea virens (strain Gv29-8 / FGSC 10586) GN=TRIVIDRAFT_80881 PE=3 SV=1	PF02774/4.7E-39/Semialdehyde dehydrogenase, dimerisation domain
WH_10008385	gi|927391975|ref|XP_013941833.1|/0/hypothetical protein TRIATDRAFT_35745 [Trichoderma atroviride IMI 206040] &gt;gi|358394989|gb|EHK44382.1| hypothetical protein TRIATDRAFT_35745 [Trichoderma atroviride IMI 206040]	gi|953471544|ref|XM_014723761.1|/0.0/Metarhizium majus ARSEF 297 DEAD/DEAH box RNA helicase partial mRNA	Q9P6U9/5e-119/DED1_NEUCR ATP-dependent RNA helicase ded1 OS=Neurospora crassa (strain ATCC 24698 / 74-OR23-1A / CBS 708.71 / DSM 1257 / FGSC 987) GN=drh-9 PE=3 SV=1	maj:MAA_07386/0.0/RNA helicase, DEAD-box type, Q motif protein; K11594 ATP-dependent RNA helicase DDX3X [EC:3.6.4.13]	AGc4238/3e-75/---	G9NY55/0.0/G9NY55_HYPAI Uncharacterized protein OS=Hypocrea atroviridis (strain ATCC 20476 / IMI 206040) GN=TRIATDRAFT_35745 PE=3 SV=1	PF00271/3.2E-28/Helicase conserved C-terminal domain
WH_10008392	gi|924822015|gb|KOS19969.1|/1.79926e-103/Transcription factor of morphogenesis MCM1 [Escovopsis weberi]	gi|615467055|ref|XM_007599739.1|/7e-98/Colletotrichum fioriniae PJ7 SRF-type transcription factor mRNA	Q5AFP3/1e-52/MCM1_CANAL Transcription factor of morphogenesis MCM1 OS=Candida albicans (strain SC5314 / ATCC MYA-2876) GN=MCM1 PE=1 SV=1	vda:VDAG_01770/2e-98/MADS box protein; K12412 pheromone receptor transcription factor	YMR043w/3e-44/---	A0A0M9VUJ3/5e-103/A0A0M9VUJ3_9HYPO Transcription factor of morphogenesis MCM1 OS=Escovopsis weberi GN=ESCO_005705 PE=4 SV=1	PF00319/5.7E-21/SRF-type transcription factor (DNA-binding and dimerisation domain)
WH_10008399	gi|818157727|gb|KKO98562.1|/0/regulatory associated protein-mTOR [Trichoderma harzianum]	gi|953395243|ref|XM_014686378.1|/0.0/Metarhizium brunneum ARSEF 3297 Regulatory associated protein of TOR partial mRNA	P87141/0.0/MIP1_SCHPO WD repeat-containing protein mip1 OS=Schizosaccharomyces pombe (strain 972 / ATCC 24843) GN=mip1 PE=1 SV=1	maj:MAA_07359/0.0/TORC1 growth control complex subunit Kog1; K07204 regulatory associated protein of mTOR	NA	A0A0F9XD36/0.0/A0A0F9XD36_TRIHA Regulatory associated protein-mTOR OS=Trichoderma harzianum GN=THAR02_09338 PE=4 SV=1	PF14538/2.0E-63/Raptor N-terminal CASPase like domain
WH_10008423	gi|969883529|gb|KUF00717.1|/8.15669e-99/hypothetical protein TGAM01_04695 [Trichoderma gamsii]	gi|953478294|ref|XM_014727136.1|/4e-92/Metarhizium majus ARSEF 297 cytidine and deoxycytidylate deaminase partial mRNA	Q12362/2e-31/RIB2_YEAST Bifunctional protein RIB2 OS=Saccharomyces cerevisiae (strain ATCC 204508 / S288c) GN=RIB2 PE=1 SV=1	ago:AGOS_AEL091C/5e-39/AEL091Cp; K14655 tRNA pseudouridine synthase 8 / 2,5-diamino-6-(5-phospho-D-ribitylamino)-pyrimidin-4(3H)-one deaminase [EC:5.4.99.-]	YOL066c_2/3e-35/---	A0A0G0A322/6e-97/A0A0G0A322_TRIHA Uncharacterized protein OS=Trichoderma harzianum GN=THAR02_01122 PE=4 SV=1	PF00383/2.9E-14/Cytidine and deoxycytidylate deaminase zinc-binding region
WH_10008438	gi|927393367|ref|XP_013942529.1|/6.83686e-149/hypothetical protein TRIATDRAFT_300565 [Trichoderma atroviride IMI 206040] &gt;gi|358394922|gb|EHK44315.1| hypothetical protein TRIATDRAFT_300565 [Trichoderma atroviride IMI 206040]	gi|667650278|ref|XM_008598749.1|/1e-123/Beauveria bassiana ARSEF 2860 short chain dehydrogenase partial mRNA	Q3KPT7/9e-34/BDH2_XENLA 3-hydroxybutyrate dehydrogenase type 2 OS=Xenopus laevis GN=bdh2 PE=2 SV=1	nfi:NFIA_044700/1e-26/gluconate 5-dehydrogenase; K00065 2-deoxy-D-gluconate 3-dehydrogenase [EC:1.1.1.125]	AGc1273/3e-47/---	G9NXY7/2e-148/G9NXY7_HYPAI Uncharacterized protein OS=Hypocrea atroviridis (strain ATCC 20476 / IMI 206040) GN=TRIATDRAFT_300565 PE=3 SV=1	PF00106/4.2E-44/short chain dehydrogenase
WH_10008443	gi|818167412|gb|KKP06768.1|/4.36171e-128/hypothetical protein THAR02_01153, partial [Trichoderma harzianum]	gi|953478224|ref|XM_014727101.1|/1e-106/Metarhizium majus ARSEF 297 rxt2-like protein partial mRNA	NA	NA	NA	A0A0F9Y3S7/1e-127/A0A0F9Y3S7_TRIHA Uncharacterized protein (Fragment) OS=Trichoderma harzianum GN=THAR02_01153 PE=4 SV=1	PF08595/1.4E-18/RXT2-like, N-terminal
WH_10008445	gi|927424498|ref|XP_013958080.1|/3.15283e-67/hypothetical protein TRIVIDRAFT_45525 [Trichoderma virens Gv29-8] &gt;gi|358386282|gb|EHK23878.1| hypothetical protein TRIVIDRAFT_45525 [Trichoderma virens Gv29-8]	gi|629689100|ref|XM_007811651.1|/2e-55/Metarhizium acridum CQMa 102 methylene-fatty-acyl-phospholipid synthase partial mRNA	P05375/3e-36/PEM2_YEAST Phosphatidyl-N-methylethanolamine N-methyltransferase OS=Saccharomyces cerevisiae (strain ATCC 204508 / S288c) GN=OPI3 PE=1 SV=1	maw:MAC_03502/2e-56/methylene-fatty-acyl-phospholipid synthase; K00550 methylene-fatty-acyl-phospholipid synthase [EC:2.1.1.16]	NA	G9MPS8/1e-66/G9MPS8_HYPVG Uncharacterized protein OS=Hypocrea virens (strain Gv29-8 / FGSC 10586) GN=TRIVIDRAFT_45525 PE=4 SV=1	PF04191/1.4E-29/Phospholipid methyltransferase
WH_10008466	gi|927424442|ref|XP_013958052.1|/0/hypothetical protein TRIVIDRAFT_45560 [Trichoderma virens Gv29-8] &gt;gi|358386254|gb|EHK23850.1| hypothetical protein TRIVIDRAFT_45560 [Trichoderma virens Gv29-8]	gi|629689090|ref|XM_007811646.1|/0.0/Metarhizium acridum CQMa 102 glucosamine-6-phosphate deaminase partial mRNA	A4FV08/6e-126/GNPI1_BOVIN Glucosamine-6-phosphate isomerase 1 OS=Bos taurus GN=GNPDA1 PE=2 SV=1	maw:MAC_03497/0.0/glucosamine-6-phosphate deaminase; K02564 glucosamine-6-phosphate deaminase [EC:3.5.99.6]	STM0684/1e-118/---	G9MPP9/0.0/G9MPP9_HYPVG Glucosamine-6-phosphate isomerase OS=Hypocrea virens (strain Gv29-8 / FGSC 10586) GN=TRIVIDRAFT_45560 PE=3 SV=1	PF01182/2.7E-21/Glucosamine-6-phosphate isomerases/6-phosphogluconolactonase
WH_10008467	gi|818156635|gb|KKO97788.1|/0/hexokinase [Trichoderma harzianum]	gi|589109596|ref|XM_006966759.1|/0.0/Trichoderma reesei QM6a hexokinase (TRIREDRAFT_79677), partial mRNA	Q4U3Y2/1e-125/HXK1_ASPFU Hexokinase-1 OS=Neosartorya fumigata (strain ATCC MYA-4609 / Af293 / CBS 101355 / FGSC A1100) GN=hxkA PE=2 SV=1	tre:TRIREDRAFT_79677/0.0/hexokinase; K00844 hexokinase [EC:2.7.1.1]	SPAC24H6.04/7e-41/---	A0A0F9ZXA2/0.0/A0A0F9ZXA2_TRIHA Hexokinase OS=Trichoderma harzianum GN=THAR02_10107 PE=3 SV=1	PF00349/1.2E-37/Hexokinase
WH_10008488	gi|572277531|gb|ETS00789.1|/0/hypothetical protein M419DRAFT_83145 [Trichoderma reesei RUT C-30]	gi|953478164|ref|XM_014727071.1|/0.0/Metarhizium majus ARSEF 297 Zinc finger, C2H2-type/integrase, DNA-binding protein partial mRNA	Q5AF56/5e-14/ADR1_CANAL Transcriptional regulator ADR1 OS=Candida albicans (strain SC5314 / ATCC MYA-2876) GN=ADR1 PE=2 SV=1	pic:PICST_51364/6e-14/ADR1.1; protein similar to protein that controls the expression of ADH2, peroxisomal protein genes, and genes required for ethanol, glycerol, and fatty acid utilization; K09466 zinc finger protein ADR1	SPAC3H1.11/7e-11/---	A0A024S630/0.0/A0A024S630_HYPJE Uncharacterized protein OS=Trichoderma reesei RUT C-30 GN=M419DRAFT_83145 PE=4 SV=1	PF04082/2.9E-10/Fungal specific transcription factor domain
WH_10008502	gi|927424364|ref|XP_013958013.1|/0/hypothetical protein TRIVIDRAFT_76647 [Trichoderma virens Gv29-8] &gt;gi|358386214|gb|EHK23810.1| hypothetical protein TRIVIDRAFT_76647 [Trichoderma virens Gv29-8]	gi|589113778|ref|XM_006968850.1|/0.0/Trichoderma reesei QM6a beta-arrestin protein (TRIREDRAFT_81690), partial mRNA	B8N4G0/2e-120/CRED_ASPFN Probable HECT-type ubiquitin ligase-interacting protein creD OS=Aspergillus flavus (strain ATCC 200026 / FGSC A1120 / NRRL 3357 / JCM 12722 / SRRC 167) GN=creD PE=3 SV=1	tre:TRIREDRAFT_81690/0.0/beta-arrestin protein; K20062 arrestin-related trafficking adapter 4/5/7	NA	G9MPK9/0.0/G9MPK9_HYPVG Uncharacterized protein OS=Hypocrea virens (strain Gv29-8 / FGSC 10586) GN=TRIVIDRAFT_76647 PE=4 SV=1	PF00339/3.1E-13/Arrestin (or S-antigen), N-terminal domain
WH_10008528	gi|908389873|gb|KND90522.1|/0/Septation protein imp2 [Tolypocladium ophioglossoides CBS 100239]	gi|953478088|ref|XM_014727033.1|/0.0/Metarhizium majus ARSEF 297 Src-like protein partial mRNA	Q10199/8e-69/IMP2_SCHPO Septation protein imp2 OS=Schizosaccharomyces pombe (strain 972 / ATCC 24843) GN=imp2 PE=1 SV=1	afm:AFUA_2G01200/4e-06/actin polymerization protein Bzz1; K20121 formin-binding protein 1	NA	A0A0L0N8Y4/0.0/A0A0L0N8Y4_9HYPO Septation protein imp2 OS=Tolypocladium ophioglossoides CBS 100239 GN=TOPH_04751 PE=4 SV=1	PF06775/1.1E-48/Putative adipose-regulatory protein (Seipin)
WH_10008532	gi|818162650|gb|KKP02545.1|/0/hypothetical protein THAR02_05358 [Trichoderma harzianum]	gi|761841644|ref|XM_007820272.2|/0.0/Metarhizium robertsii ARSEF 23 SNF2 family helicase/ATPase mRNA	P34739/1e-69/TTF2_DROME Transcription termination factor 2 OS=Drosophila melanogaster GN=lds PE=1 SV=2	cmt:CCM_08045/8e-61/DNA repair protein RAD5; K15505 DNA repair protein RAD5 [EC:3.6.4.-]	SPAC17A2.12/5e-48/---	A0A0F9XDA2/0.0/A0A0F9XDA2_TRIHA Uncharacterized protein OS=Trichoderma harzianum GN=THAR02_05358 PE=4 SV=1	PF00176/6.9E-66/SNF2 family N-terminal domain
WH_10008533	gi|927424142|ref|XP_013957902.1|/0/hypothetical protein TRIVIDRAFT_179119 [Trichoderma virens Gv29-8] &gt;gi|358386098|gb|EHK23694.1| hypothetical protein TRIVIDRAFT_179119 [Trichoderma virens Gv29-8]	gi|953409771|ref|XM_014691807.1|/0.0/Metarhizium brunneum ARSEF 3297 Class E vacuolar protein-sorting machinery protein HSE1 partial mRNA	Q7S6J4/0.0/HSE1_NEUCR Class E vacuolar protein-sorting machinery protein hse1 OS=Neurospora crassa (strain ATCC 24698 / 74-OR23-1A / CBS 708.71 / DSM 1257 / FGSC 987) GN=hse1 PE=3 SV=1	cmt:CCM_04484/0.0/SH3 domain protein; K04705 signal transducing adaptor molecule	NA	G9MP92/0.0/G9MP92_HYPVG Uncharacterized protein OS=Hypocrea virens (strain Gv29-8 / FGSC 10586) GN=TRIVIDRAFT_179119 PE=4 SV=1	PF03127/4.7E-10/GAT domain
WH_10008537	gi|924819449|gb|KOS17410.1|/0/Mitochondrial 2-oxodicarboxylate carrier 2 [Escovopsis weberi]	gi|629710945|ref|XM_007820276.1|/0.0/Metarhizium robertsii ARSEF 23 Mitochondrial substrate/solute carrier mRNA	Q99297/1e-119/ODC2_YEAST Mitochondrial 2-oxodicarboxylate carrier 2 OS=Saccharomyces cerevisiae (strain ATCC 204508 / S288c) GN=ODC2 PE=1 SV=1	maj:MAA_02278/0.0/Mitochondrial substrate/solute carrier; K15110 solute carrier family 25 (mitochondrial 2-oxodicarboxylate transporter), member 21	NA	A0A0M8N0H2/0.0/A0A0M8N0H2_9HYPO Mitochondrial 2-oxodicarboxylate carrier 2 OS=Escovopsis weberi GN=ESCO_006482 PE=4 SV=1	PF00153/3.7E-19/Mitochondrial carrier protein
WH_10008542	gi|818162642|gb|KKP02537.1|/0/hypothetical protein THAR02_05350 [Trichoderma harzianum]	gi|953478066|ref|XM_014727022.1|/0.0/Metarhizium majus ARSEF 297 nucleoporin SONB partial mRNA	G0SAK3/0.0/NU145_CHATD Nucleoporin NUP145 OS=Chaetomium thermophilum (strain DSM 1495 / CBS 144.50 / IMI 039719) GN=NUP145 PE=1 SV=1	cmt:CCM_04481/0.0/nucleoporin SONB; K14297 nuclear pore complex protein Nup98-Nup96	NA	A0A0F9ZQI8/0.0/A0A0F9ZQI8_TRIHA Uncharacterized protein OS=Trichoderma harzianum GN=THAR02_05350 PE=4 SV=1	PF04096/6.2E-45/Nucleoporin autopeptidase
WH_10008552	gi|927424118|ref|XP_013957890.1|/2.00219e-175/hypothetical protein TRIVIDRAFT_215860 [Trichoderma virens Gv29-8] &gt;gi|358386085|gb|EHK23681.1| hypothetical protein TRIVIDRAFT_215860 [Trichoderma virens Gv29-8]	gi|589115098|ref|XM_006969510.1|/1e-172/Trichoderma reesei QM6a ribosomal protein L8 (TRIREDRAFT_124110), mRNA	P29453/4e-124/RL8B_YEAST 60S ribosomal protein L8-B OS=Saccharomyces cerevisiae (strain ATCC 204508 / S288c) GN=RPL8B PE=1 SV=3	tre:TRIREDRAFT_124110/9e-175/rpl8; ribosomal protein L8; K02936 large subunit ribosomal protein L7Ae	YLL045c/2e-124/---	G9MP79/6e-175/G9MP79_HYPVG Uncharacterized protein OS=Hypocrea virens (strain Gv29-8 / FGSC 10586) GN=TRIVIDRAFT_215860 PE=4 SV=1	PF01248/5.2E-21/Ribosomal protein L7Ae/L30e/S12e/Gadd45 family
WH_10008572	gi|969881878|gb|KUE99079.1|/0/hypothetical protein TGAM01_06407 [Trichoderma gamsii]	gi|758196042|ref|XM_011322094.1|/0.0/Fusarium graminearum PH-1 BFR2 protein partial mRNA	Q4I327/0.0/BFR2_GIBZE Protein BFR2 OS=Gibberella zeae (strain PH-1 / ATCC MYA-4620 / FGSC 9075 / NRRL 31084) GN=BFR2 PE=3 SV=1	fgr:FGSG_08381/0.0/BFR2 protein; K14782 protein AATF/BFR2	NA	A0A0L0N956/0.0/A0A0L0N956_9HYPO Protein BFR2 OS=Tolypocladium ophioglossoides CBS 100239 GN=TOPH_04702 PE=4 SV=1	PF08164/4.2E-29/Apoptosis-antagonizing transcription factor, C-terminal
WH_10008574	gi|589106363|ref|XP_006965204.1|/0/predicted protein [Trichoderma reesei QM6a] &gt;gi|340519004|gb|EGR49244.1| predicted protein [Trichoderma reesei QM6a]	gi|953477996|ref|XM_014726987.1|/0.0/Metarhizium majus ARSEF 297 Casein kinase II, regulatory subunit partial mRNA	P38699/3e-12/STB5_YEAST Protein STB5 OS=Saccharomyces cerevisiae (strain ATCC 204508 / S288c) GN=STB5 PE=1 SV=1	NA	NA	G9MP46/0.0/G9MP46_HYPVG Casein kinase II subunit beta (Fragment) OS=Hypocrea virens (strain Gv29-8 / FGSC 10586) GN=TRIVIDRAFT_113125 PE=3 SV=1	PF04082/5.6E-14/Fungal specific transcription factor domain
WH_10008640	gi|751760724|gb|KIN08897.1|/1.34551e-174/hypothetical protein OIDMADRAFT_37886 [Oidiodendron maius Zn]	gi|576045763|ref|XM_006696692.1|/1e-158/Chaetomium thermophilum var. thermophilum DSM 1495 phosphoribosylaminoimidazole-succinocarboxamide synthase-like protein (CTHT_0064510), partial mRNA	P27616/4e-91/PUR7_YEAST Phosphoribosylaminoimidazole-succinocarboxamide synthase OS=Saccharomyces cerevisiae (strain ATCC 204508 / S288c) GN=ADE1 PE=1 SV=2	cthr:CTHT_0064510/2e-159/phosphoribosylaminoimidazole-succinocarboxamide synthase-like protein; K01923 phosphoribosylaminoimidazole-succinocarboxamide synthase [EC:6.3.2.6]	YAR015w/2e-91/---	A0A0C3I3D0/4e-174/A0A0C3I3D0_9PEZI Uncharacterized protein OS=Oidiodendron maius Zn GN=OIDMADRAFT_37886 PE=3 SV=1	PF01259/3.8E-77/SAICAR synthetase
WH_10008657	gi|818166141|gb|KKP05612.1|/0/hypothetical protein THAR02_02253 [Trichoderma harzianum]	gi|667654322|ref|XM_008600771.1|/0.0/Beauveria bassiana ARSEF 2860 hexose transporter partial mRNA	Q8VZR6/3e-37/INT1_ARATH Inositol transporter 1 OS=Arabidopsis thaliana GN=INT1 PE=1 SV=1	pcs:Pc13g01920/4e-37/Pc13g01920; K08150 MFS transporter, SP family, solute carrier family 2 (myo-inositol transporter), member 13	araE/5e-34/---	A0A0G0A047/0.0/A0A0G0A047_TRIHA Uncharacterized protein OS=Trichoderma harzianum GN=THAR02_02253 PE=3 SV=1	PF00083/5.4E-62/Sugar (and other) transporter
WH_10008727	gi|818157762|gb|KKO98588.1|/5.47217e-173/hypothetical protein THAR02_09307 [Trichoderma harzianum]	gi|953470362|ref|XM_014723170.1|/1e-138/Metarhizium majus ARSEF 297 endosome-associated ubiquitin isopeptidase (AmsH) partial mRNA	Q9P371/2e-56/SST2_SCHPO AMSH-like protease sst2 OS=Schizosaccharomyces pombe (strain 972 / ATCC 24843) GN=sst2 PE=1 SV=1	vda:VDAG_02174/5e-109/STAM binding protein; K11866 STAM-binding protein [EC:3.4.19.12]	SPAC19B12.10/1e-56/---	A0A0F9ZZG3/2e-172/A0A0F9ZZG3_TRIHA Uncharacterized protein OS=Trichoderma harzianum GN=THAR02_09307 PE=4 SV=1	PF01398/3.5E-14/JAB1/Mov34/MPN/PAD-1 ubiquitin protease
WH_10008735	gi|818161002|gb|KKP01153.1|/0/hypothetical protein THAR02_06751 [Trichoderma harzianum]	gi|589113614|ref|XM_006968768.1|/0.0/Trichoderma reesei QM6a Hypothetical protein (TRIREDRAFT_68850), partial mRNA	O60039/0.0/APSB_EMENI Anucleate primary sterigmata protein B OS=Emericella nidulans (strain FGSC A4 / ATCC 38163 / CBS 112.46 / NRRL 194 / M139) GN=apsB PE=4 SV=2	NA	NA	A0A0F9XLA1/0.0/A0A0F9XLA1_TRIHA Uncharacterized protein OS=Trichoderma harzianum GN=THAR02_06751 PE=4 SV=1	PF07989/3.4E-20/Centrosomin N-terminal motif 1
WH_10008750	gi|632911649|gb|KDB11524.1|/0/SIK1-like protein [Ustilaginoidea virens]	gi|629718970|ref|XM_007822797.1|/0.0/Metarhizium robertsii ARSEF 23 protein SIK1 mRNA	Q12460/4e-169/NOP56_YEAST Nucleolar protein 56 OS=Saccharomyces cerevisiae (strain ATCC 204508 / S288c) GN=NOP56 PE=1 SV=1	fgr:FGSG_10940/0.0/SIK1 protein; K14564 nucleolar protein 56	YLR197w/2e-169/---	A0A063BT98/0.0/A0A063BT98_9HYPO SIK1-like protein OS=Ustilaginoidea virens GN=UV8b_7669 PE=4 SV=1	PF08156/1.1E-15/NOP5NT (NUC127) domain
WH_10008793	gi|572274841|gb|ETR98327.1|/0/cytochrome P450 [Trichoderma reesei RUT C-30]	gi|629719621|ref|XM_007822998.1|/0.0/Metarhizium robertsii ARSEF 23 Cytochrome P450 CYP5333A1 mRNA	Q63688/3e-17/CP7B1_RAT 25-hydroxycholesterol 7-alpha-hydroxylase (Fragment) OS=Rattus norvegicus GN=Cyp7b1 PE=1 SV=1	psq:PUNSTDRAFT_143304/9e-14/cytochrome P450; K07430 oxysterol 7-alpha-hydroxylase [EC:1.14.13.100]	NA	A0A024RZR6/0.0/A0A024RZR6_HYPJE Cytochrome P450 OS=Trichoderma reesei RUT C-30 GN=M419DRAFT_89229 PE=4 SV=1	PF00067/8.4E-17/Cytochrome P450
WH_10008825	gi|818165775|gb|KKP05288.1|/0/eukaryotic aspartyl protease [Trichoderma harzianum]	gi|193735604|gb|EU816200.1|/0.0/Trichoderma aureoviride vacuolar protease A mRNA, complete cds	O42630/0.0/CARP_ASPFU Vacuolar protease A OS=Neosartorya fumigata (strain ATCC MYA-4609 / Af293 / CBS 101355 / FGSC A1100) GN=pep2 PE=2 SV=1	cmt:CCM_03813/0.0/vacuolar protease A precursor; K01381 saccharopepsin [EC:3.4.23.25]	NA	A0A0F9XZ75/0.0/A0A0F9XZ75_TRIHA Eukaryotic aspartyl protease OS=Trichoderma harzianum GN=THAR02_02619 PE=3 SV=1	PF00026/9.0E-111/Eukaryotic aspartyl protease
WH_10008829	gi|969879054|gb|KUE96296.1|/8.89231e-108/hypothetical protein TGAM01_09200 [Trichoderma gamsii]	gi|953470336|ref|XM_014723157.1|/6e-85/Metarhizium majus ARSEF 297 Kinetochore Mis14 partial mRNA	Q9P6M3/1e-14/MIS14_SCHPO Kinetochore protein mis14 OS=Schizosaccharomyces pombe (strain 972 / ATCC 24843) GN=mis14 PE=1 SV=1	maj:MAA_04940/8e-84/kinetochore protein mis14; K11561 kinetochor protein Mis14/NSL1	NA	W9JJ99/3e-105/W9JJ99_FUSOX Uncharacterized protein OS=Fusarium oxysporum Fo47 GN=FOZG_15031 PE=4 SV=1	PF08641/1.2E-17/Kinetochore protein Mis14 like
WH_10008834	gi|927392615|ref|XP_013942153.1|/0/hypothetical protein TRIATDRAFT_293211 [Trichoderma atroviride IMI 206040] &gt;gi|358394496|gb|EHK43889.1| hypothetical protein TRIATDRAFT_293211 [Trichoderma atroviride IMI 206040]	gi|953401495|ref|XM_014689392.1|/0.0/Metarhizium brunneum ARSEF 3297 DNA replication regulator SLD2 partial mRNA	Q4HW93/0.0/SLD2_GIBZE DNA replication regulator SLD2 OS=Gibberella zeae (strain PH-1 / ATCC MYA-4620 / FGSC 9075 / NRRL 31084) GN=SLD2 PE=3 SV=1	cal:CaO19.2389/5e-07/SLD2; weak similarity to SLD2; DNA replication; K10729 DNA replication regulator SLD2	NA	G9NZI4/0.0/G9NZI4_HYPAI Uncharacterized protein OS=Hypocrea atroviridis (strain ATCC 20476 / IMI 206040) GN=TRIATDRAFT_293211 PE=4 SV=1	PF11719/1.1E-104/DNA replication and checkpoint protein
WH_10008846	gi|927423726|ref|XP_013957694.1|/0/hypothetical protein TRIVIDRAFT_79870 [Trichoderma virens Gv29-8] &gt;gi|358385876|gb|EHK23472.1| hypothetical protein TRIVIDRAFT_79870 [Trichoderma virens Gv29-8]	gi|629685924|ref|XM_007810067.1|/0.0/Metarhizium acridum CQMa 102 Vid27 family protein partial mRNA	Q1MTR3/0.0/VID27_SCHPO Vacuolar import and degradation protein 27 OS=Schizosaccharomyces pombe (strain 972 / ATCC 24843) GN=vid27 PE=1 SV=1	ure:UREG_07596/0.0/hypothetical protein; K15445 tRNA (guanine9-N1)-methyltransferase [EC:2.1.1.221]	SPBC1685.14c/0.0/---	G9MNL6/0.0/G9MNL6_HYPVG Uncharacterized protein OS=Hypocrea virens (strain Gv29-8 / FGSC 10586) GN=TRIVIDRAFT_79870 PE=4 SV=1	PF08553/0.0/VID27 cytoplasmic protein
WH_10008899	gi|589105969|ref|XP_006965007.1|/0/predicted protein [Trichoderma reesei QM6a] &gt;gi|340518756|gb|EGR48996.1| predicted protein [Trichoderma reesei QM6a] &gt;gi|572279261|gb|ETS02383.1| hypothetical protein M419DRAFT_98268 [Trichoderma reesei RUT C-30]	gi|667645824|ref|XM_008596522.1|/0.0/Beauveria bassiana ARSEF 2860 SNARE-dependent exocytosis protein (Sro7) partial mRNA	P38163/3e-131/SRO77_YEAST Lethal(2) giant larvae protein homolog SRO77 OS=Saccharomyces cerevisiae (strain ATCC 204508 / S288c) GN=SRO77 PE=1 SV=2	maj:MAA_04620/0.0/WD40 repeat 2; K08518 syntaxin-binding protein 5	NA	A0A024SBH1/0.0/A0A024SBH1_HYPJE Uncharacterized protein OS=Trichoderma reesei RUT C-30 GN=M419DRAFT_98268 PE=4 SV=1	PF08596/1.1E-114/Lethal giant larvae(Lgl) like, C-terminal
WH_10008901	gi|927423866|ref|XP_013957764.1|/0/hypothetical protein TRIVIDRAFT_37110 [Trichoderma virens Gv29-8] &gt;gi|358385950|gb|EHK23546.1| hypothetical protein TRIVIDRAFT_37110 [Trichoderma virens Gv29-8]	gi|629697024|ref|XM_007815613.1|/0.0/Metarhizium acridum CQMa 102 eukaryotic translation initiation factor 2c partial mRNA	O74957/1e-120/AGO1_SCHPO Protein argonaute OS=Schizosaccharomyces pombe (strain 972 / ATCC 24843) GN=ago1 PE=1 SV=1	maw:MAC_07464/0.0/eukaryotic translation initiation factor 2c; K11593 eukaryotic translation initiation factor 2C	NA	G9MNU3/0.0/G9MNU3_HYPVG Protein argonaute OS=Hypocrea virens (strain Gv29-8 / FGSC 10586) GN=TRIVIDRAFT_37110 PE=3 SV=1	PF02170/2.3E-14/PAZ domain
WH_10008919	gi|927423812|ref|XP_013957737.1|/0/hypothetical protein TRIVIDRAFT_37774 [Trichoderma virens Gv29-8] &gt;gi|358385923|gb|EHK23519.1| hypothetical protein TRIVIDRAFT_37774 [Trichoderma virens Gv29-8]	gi|918816191|ref|XM_013572641.1|/1e-171/Aureobasidium namibiae CBS 147.97 alpha/beta-hydrolase partial mRNA	D4AV38/1e-138/LIP4_ARTBC Probable secreted lipase ARB_00047 OS=Arthroderma benhamiae (strain ATCC MYA-4681 / CBS 112371) GN=ARB_00047 PE=1 SV=1	NA	NA	G9MNR4/0.0/G9MNR4_HYPVG Uncharacterized protein OS=Hypocrea virens (strain Gv29-8 / FGSC 10586) GN=TRIVIDRAFT_37774 PE=4 SV=1	PF12697/5.1E-13/Alpha/beta hydrolase family
WH_10008930	gi|927423836|ref|XP_013957749.1|/0/hypothetical protein TRIVIDRAFT_74022 [Trichoderma virens Gv29-8] &gt;gi|358385935|gb|EHK23531.1| hypothetical protein TRIVIDRAFT_74022 [Trichoderma virens Gv29-8]	gi|589106284|ref|XM_006965103.1|/0.0/Trichoderma reesei QM6a phosphoglycerate mutase (TRIREDRAFT_77656), partial mRNA	G5EFZ1/6e-165/GPMI_CAEEL 2,3-bisphosphoglycerate-independent phosphoglycerate mutase OS=Caenorhabditis elegans GN=ipgm-1 PE=1 SV=1	tre:TRIREDRAFT_77656/0.0/phosphoglycerate mutase; K15633 2,3-bisphosphoglycerate-independent phosphoglycerate mutase [EC:5.4.2.12]	CAC0712/1e-126/---	G9MNS8/0.0/G9MNS8_HYPVG Uncharacterized protein OS=Hypocrea virens (strain Gv29-8 / FGSC 10586) GN=TRIVIDRAFT_74022 PE=3 SV=1	PF01676/2.5E-64/Metalloenzyme superfamily
WH_10008934	gi|927423790|ref|XP_013957726.1|/0/hypothetical protein TRIVIDRAFT_86701 [Trichoderma virens Gv29-8] &gt;gi|358385910|gb|EHK23506.1| hypothetical protein TRIVIDRAFT_86701 [Trichoderma virens Gv29-8]	gi|927393816|ref|XM_014087279.1|/0.0/Trichoderma atroviride IMI 206040 glycosylphosphatidylinositol-N- acetylglucosaminyltransferase complex, subunit PIG-Q/GPI1, variant 2 partial mRNA	O14357/2e-108/GPI1_SCHPO N-acetylglucosaminyl-phosphatidylinositol biosynthetic protein gpi1 OS=Schizosaccharomyces pombe (strain 972 / ATCC 24843) GN=gpi1 PE=2 SV=1	vda:VDAG_00842/0.0/phosphatidylinositol N-acetylglucosaminyltransferase subunit GPI1; K03860 phosphatidylinositol glycan, class Q	NA	G9MNQ1/0.0/G9MNQ1_HYPVG Uncharacterized protein OS=Hypocrea virens (strain Gv29-8 / FGSC 10586) GN=TRIVIDRAFT_86701 PE=4 SV=1	PF05024/1.3E-78/N-acetylglucosaminyl transferase component (Gpi1)
WH_10008965	gi|969886522|gb|KUF03693.1|/0/T-complex protein 1 subunit eta [Trichoderma gamsii]	gi|953410535|ref|XM_014692189.1|/0.0/Metarhizium brunneum ARSEF 3297 T-complex protein 1 subunit eta partial mRNA	P87153/0.0/TCPH_SCHPO Probable T-complex protein 1 subunit eta OS=Schizosaccharomyces pombe (strain 972 / ATCC 24843) GN=cct7 PE=1 SV=1	maj:MAA_04565/0.0/T-complex protein 1; K09499 T-complex protein 1 subunit eta	SPBC25H2.12c/0.0/---	A0A0F9XTB6/0.0/A0A0F9XTB6_TRIHA T-complex protein 1 subunit eta OS=Trichoderma harzianum GN=THAR02_00133 PE=3 SV=1	PF00118/4.2E-154/TCP-1/cpn60 chaperonin family
WH_10009000	gi|927423364|ref|XP_013957513.1|/0/hypothetical protein TRIVIDRAFT_208744 [Trichoderma virens Gv29-8] &gt;gi|358385683|gb|EHK23279.1| hypothetical protein TRIVIDRAFT_208744 [Trichoderma virens Gv29-8]	gi|517314787|emb|HF679026.1|/0.0/Fusarium fujikuroi IMI 58289 draft genome, chromosome FFUJ_chr04	O94676/3e-126/UTP22_SCHPO U3 small nucleolar RNA-associated protein 22 OS=Schizosaccharomyces pombe (strain 972 / ATCC 24843) GN=utp22 PE=3 SV=1	maj:MAA_04524/0.0/pre-rRNA processing protein Utp22; K14544 U3 small nucleolar RNA-associated protein 22	NA	G9MQL1/0.0/G9MQL1_HYPVG Uncharacterized protein OS=Hypocrea virens (strain Gv29-8 / FGSC 10586) GN=TRIVIDRAFT_208744 PE=4 SV=1	PF03813/0.0/Nrap protein
WH_10009038	gi|818162287|gb|KKP02231.1|/0/hypothetical protein THAR02_05644 [Trichoderma harzianum]	gi|927392242|ref|XM_014086492.1|/0.0/Trichoderma atroviride IMI 206040 suppressor of glycerol defect protein partial mRNA	O13971/3e-91/SGD1_SCHPO Suppressor of glycerol defect protein 1 OS=Schizosaccharomyces pombe (strain 972 / ATCC 24843) GN=sgd1 PE=3 SV=1	maj:MAA_04491/0.0/Armadillo-type fold domain containing protein; K17583 nucleolar MIF4G domain-containing protein 1	NA	A0A0F9XAR0/0.0/A0A0F9XAR0_TRIHA Uncharacterized protein OS=Trichoderma harzianum GN=THAR02_05644 PE=4 SV=1	PF02854/1.5E-22/MIF4G domain
WH_10009043	gi|908392424|gb|KND93042.1|/0/DnaJ subfamily C member 3 [Tolypocladium ophioglossoides CBS 100239]	gi|953410369|ref|XM_014692106.1|/0.0/Metarhizium brunneum ARSEF 3297 DnaJ and TPR domain protein partial mRNA	Q27968/4e-62/DNJC3_BOVIN DnaJ homolog subfamily C member 3 OS=Bos taurus GN=DNAJC3 PE=1 SV=1	maj:MAA_04486/0.0/heat shock protein, Hsp40, DnaJ; K09523 DnaJ homolog subfamily C member 3	mlr7456/1e-17/---	A0A0L0NFZ5/0.0/A0A0L0NFZ5_9HYPO DnaJ subfamily C member 3 OS=Tolypocladium ophioglossoides CBS 100239 GN=TOPH_02154 PE=4 SV=1	PF13414/9.5E-8/TPR repeat
WH_10009044	gi|572279540|gb|ETS02662.1|/0/mitoferrin-1 [Trichoderma reesei RUT C-30]	gi|629682320|ref|XM_007808265.1|/0.0/Metarhizium acridum CQMa 102 mitoferrin-1 partial mRNA	O14281/2e-108/YETC_SCHPO Uncharacterized mitochondrial carrier C8C9.12c OS=Schizosaccharomyces pombe (strain 972 / ATCC 24843) GN=SPAC8C9.12c PE=3 SV=1	maw:MAC_00116/0.0/mitoferrin-1; K15113 solute carrier family 25 (mitochondrial iron transporter), member 28/37	NA	A0A024SEP1/0.0/A0A024SEP1_HYPJE Mitoferrin-1 OS=Trichoderma reesei RUT C-30 GN=M419DRAFT_98621 PE=3 SV=1	PF00153/8.1E-19/Mitochondrial carrier protein
WH_10009064	gi|589105737|ref|XP_006964891.1|/0/hypothetical protein TRIREDRAFT_121506 [Trichoderma reesei QM6a] &gt;gi|340518611|gb|EGR48851.1| hypothetical protein TRIREDRAFT_121506 [Trichoderma reesei QM6a]	gi|699031042|emb|HG970335.1|/0.0/Fusarium graminearum chromosome 4, complete genome	P41410/0.0/RAD54_SCHPO DNA repair protein rhp54 OS=Schizosaccharomyces pombe (strain 972 / ATCC 24843) GN=rhp54 PE=1 SV=2	fgr:FGSG_07962/0.0/DNA repair and recombination protein RAD54; K10875 DNA repair and recombination protein RAD54 and RAD54-like protein [EC:3.6.4.-]	SPAC15A10.03c/0.0/---	A0A024SBG4/0.0/A0A024SBG4_HYPJE Uncharacterized protein OS=Trichoderma reesei RUT C-30 GN=M419DRAFT_8319 PE=4 SV=1	PF00176/3.9E-63/SNF2 family N-terminal domain
WH_10009098	gi|927414872|ref|XP_013953267.1|/0/hypothetical protein TRIVIDRAFT_78067 [Trichoderma virens Gv29-8] &gt;gi|358381385|gb|EHK19060.1| hypothetical protein TRIVIDRAFT_78067 [Trichoderma virens Gv29-8]	gi|517314787|emb|HF679026.1|/0.0/Fusarium fujikuroi IMI 58289 draft genome, chromosome FFUJ_chr04	Q10260/4e-23/YD2C_SCHPO Uncharacterized protein C56F8.12 OS=Schizosaccharomyces pombe (strain 972 / ATCC 24843) GN=SPAC56F8.12 PE=4 SV=1	NA	NA	G9N1U3/0.0/G9N1U3_HYPVG Uncharacterized protein OS=Hypocrea virens (strain Gv29-8 / FGSC 10586) GN=TRIVIDRAFT_78067 PE=4 SV=1	PF10361/1.5E-136/Protein of unknown function (DUF2434)
WH_10009122	gi|818166731|gb|KKP06148.1|/0/hypothetical protein THAR02_01751 [Trichoderma harzianum]	gi|953465718|ref|XM_014720848.1|/0.0/Metarhizium majus ARSEF 297 RNA polymerase II CTD phosphatase Fcp1 partial mRNA	Q9P376/4e-128/FCP1_SCHPO RNA polymerase II subunit A C-terminal domain phosphatase OS=Schizosaccharomyces pombe (strain 972 / ATCC 24843) GN=fcp1 PE=1 SV=1	maj:MAA_06690/0.0/NLI interacting factor; K15732 RNA polymerase II subunit A C-terminal domain phosphatase [EC:3.1.3.16]	SPAC19B12.05c/2e-128/---	A0A0F9Y1Z0/0.0/A0A0F9Y1Z0_TRIHA Uncharacterized protein OS=Trichoderma harzianum GN=THAR02_01751 PE=4 SV=1	PF03031/1.9E-26/NLI interacting factor-like phosphatase
WH_10009232	gi|927415220|ref|XP_013953441.1|/0/hypothetical protein TRIVIDRAFT_49284 [Trichoderma virens Gv29-8] &gt;gi|358381568|gb|EHK19243.1| hypothetical protein TRIVIDRAFT_49284 [Trichoderma virens Gv29-8]	gi|589107294|ref|XM_006965608.1|/0.0/Trichoderma reesei QM6a GTP-binding protein (TRIREDRAFT_78377), partial mRNA	Q7SHR8/0.0/NOG2_NEUCR Nucleolar GTP-binding protein 2 OS=Neurospora crassa (strain ATCC 24698 / 74-OR23-1A / CBS 708.71 / DSM 1257 / FGSC 987) GN=nog-2 PE=3 SV=1	tre:TRIREDRAFT_78377/0.0/GTP-binding protein; K14537 nuclear GTP-binding protein	YNR053c/0.0/---	G9N2D0/0.0/G9N2D0_HYPVG Uncharacterized protein OS=Hypocrea virens (strain Gv29-8 / FGSC 10586) GN=TRIVIDRAFT_49284 PE=4 SV=1	PF08153/1.6E-50/NGP1NT (NUC091) domain
WH_10009304	gi|908390699|gb|KND91335.1|/0/Zinc/cadmium resistance protein [Tolypocladium ophioglossoides CBS 100239]	gi|953400293|ref|XM_014688903.1|/0.0/Metarhizium brunneum ARSEF 3297 zinc homeostasis factor 1 partial mRNA	P20107/6e-49/ZRC1_YEAST Zinc/cadmium resistance protein OS=Saccharomyces cerevisiae (strain ATCC 204508 / S288c) GN=ZRC1 PE=1 SV=2	maj:MAA_00607/0.0/cation diffusion facilitator family transporter; K14688 solute carrier family 30 (zinc transporter), member 1	YMR243c/3e-49/---	A0A0L0NC41/0.0/A0A0L0NC41_9HYPO Zinc/cadmium resistance protein OS=Tolypocladium ophioglossoides CBS 100239 GN=TOPH_04110 PE=4 SV=1	PF01545/1.3E-44/Cation efflux family
WH_10009333	gi|302927490|ref|XP_003054509.1|/1.19751e-173/hypothetical protein NECHADRAFT_98944 [Nectria haematococca mpVI 77-13-4] &gt;gi|256735450|gb|EEU48796.1| hypothetical protein NECHADRAFT_98944 [Nectria haematococca mpVI 77-13-4]	gi|629696674|ref|XM_007815438.1|/1e-161/Metarhizium acridum CQMa 102 Pex13 protein partial mRNA	P80667/1e-60/PEX13_YEAST Peroxisomal membrane protein PAS20 OS=Saccharomyces cerevisiae (strain ATCC 204508 / S288c) GN=PEX13 PE=1 SV=1	maw:MAC_07289/3e-162/Pex13 protein; K13344 peroxin-13	NA	W9IE18/8e-171/W9IE18_FUSOX Uncharacterized protein OS=Fusarium oxysporum FOSC 3-a GN=FOYG_06313 PE=4 SV=1	PF07653/3.5E-11/Variant SH3 domain
WH_10009339	gi|936412155|gb|KPM40685.1|/0/WD repeat-containing protein slp1 [Neonectria ditissima]	gi|615467543|ref|XM_007599894.1|/0.0/Colletotrichum fioriniae PJ7 WD domain-containing protein mRNA	P78972/2e-170/SLP1_SCHPO WD repeat-containing protein slp1 OS=Schizosaccharomyces pombe (strain 972 / ATCC 24843) GN=slp1 PE=1 SV=1	fgr:FGSG_00660/0.0/WD repeat-containing protein slp1; K03363 cell division cycle 20, cofactor of APC complex	SPAC144.13c/1e-93/---	W9QBJ5/0.0/W9QBJ5_FUSOX Cell division cycle 20, cofactor-APC complex OS=Fusarium oxysporum f. sp. pisi HDV247 GN=FOVG_00443 PE=4 SV=1	PF00400/0.0017/WD domain, G-beta repeat
WH_10009365	gi|531867174|gb|EQL03943.1|/0/mitochondrial processing peptidase beta subunit [Ophiocordyceps sinensis CO18]	gi|573985428|ref|XM_006670572.1|/0.0/Cordyceps militaris CM01 mitochondrial processing peptidase beta subunit (CCM_05428), partial mRNA	P11913/0.0/MPPB_NEUCR Mitochondrial-processing peptidase subunit beta OS=Neurospora crassa (strain ATCC 24698 / 74-OR23-1A / CBS 708.71 / DSM 1257 / FGSC 987) GN=pep PE=1 SV=1	cmt:CCM_05428/0.0/mitochondrial processing peptidase beta subunit; K17732 mitochondrial-processing peptidase subunit beta [EC:3.4.24.64]	SPBP23A10.15c/0.0/---	T5AQ35/0.0/T5AQ35_OPHSC Mitochondrial processing peptidase beta subunit OS=Ophiocordyceps sinensis (strain Co18 / CGMCC 3.14243) GN=OCS_00342 PE=3 SV=1	PF05193/1.8E-36/Peptidase M16 inactive domain
WH_10009406	gi|572277656|gb|ETS00891.1|/0/DUF726-domain-containing protein [Trichoderma reesei RUT C-30]	gi|953400403|ref|XM_014688958.1|/0.0/Metarhizium brunneum ARSEF 3297 transmembrane and coiled-coil domains 4 partial mRNA	Q9US10/1e-72/YK68_SCHPO Uncharacterized membrane protein C6F6.13c OS=Schizosaccharomyces pombe (strain 972 / ATCC 24843) GN=SPAC607.08c PE=3 SV=1	ssl:SS1G_12859/1e-50/hypothetical protein; K14773 U3 small nucleolar RNA-associated protein 23	NA	A0A024S8U6/0.0/A0A024S8U6_HYPJE DUF726-domain-containing protein OS=Trichoderma reesei RUT C-30 GN=M419DRAFT_141801 PE=4 SV=1	PF05277/5.8E-114/Protein of unknown function (DUF726)
WH_10009427	gi|927385321|ref|XP_013938506.1|/1.10471e-172/hypothetical protein TRIATDRAFT_296324 [Trichoderma atroviride IMI 206040] &gt;gi|358390942|gb|EHK40347.1| hypothetical protein TRIATDRAFT_296324 [Trichoderma atroviride IMI 206040]	gi|699040812|emb|HG970332.1|/2e-97/Fusarium graminearum chromosome 1, complete genome	NA	NA	NA	G9P9M5/3e-172/G9P9M5_HYPAI Uncharacterized protein OS=Hypocrea atroviridis (strain ATCC 20476 / IMI 206040) GN=TRIATDRAFT_296324 PE=4 SV=1	PF14610/2.4E-9/Protein of unknown function (DUF4448)
WH_10009440	gi|818162491|gb|KKP02404.1|/7.86794e-113/40S ribosomal protein S11, partial [Trichoderma harzianum]	gi|630038235|ref|XM_007841899.1|/1e-111/Pestalotiopsis fici W106-1 40S ribosomal protein S11-B mRNA	P0CX48/5e-88/RS11B_YEAST 40S ribosomal protein S11-B OS=Saccharomyces cerevisiae (strain ATCC 204508 / S288c) GN=RPS11B PE=1 SV=1	maw:MAC_07279/3e-112/40S ribosomal protein S11; K02949 small subunit ribosomal protein S11e	YDR025w/3e-88/---	A0A0G0ABK0/2e-112/A0A0G0ABK0_TRIHA 40S ribosomal protein S11 (Fragment) OS=Trichoderma harzianum GN=THAR02_05470 PE=3 SV=1	PF00366/8.6E-28/Ribosomal protein S17
WH_10009462	gi|818155235|gb|KKO96948.1|/0/CAMK/CAMKL/KIN4 protein kinase [Trichoderma harzianum]	gi|927428533|ref|XM_014104623.1|/0.0/Trichoderma virens Gv29-8 Ca2+ transporter partial mRNA	Q01919/1e-110/KIN4_YEAST Serine/threonine-protein kinase KIN4 OS=Saccharomyces cerevisiae (strain ATCC 204508 / S288c) GN=KIN4 PE=1 SV=1	maj:MAA_07433/0.0/Ca2+ transporter; K08286 protein-serine/threonine kinase [EC:2.7.11.-]	SPAC140.05/1e-37/---	A0A0F9ZV00/0.0/A0A0F9ZV00_TRIHA CAMK/CAMKL/KIN4 protein kinase OS=Trichoderma harzianum GN=THAR02_10949 PE=4 SV=1	PF00069/1.0E-64/Protein kinase domain
WH_10009470	gi|908390739|gb|KND91375.1|/0/hypothetical protein TOPH_03955 [Tolypocladium ophioglossoides CBS 100239]	gi|699040812|emb|HG970332.1|/1e-149/Fusarium graminearum chromosome 1, complete genome	NA	tmn:UCRPA7_5883/6e-53/putative d-lactate dehydrogenase protein; K00102 D-lactate dehydrogenase (cytochrome) [EC:1.1.2.4]	NA	A0A0L0NC80/0.0/A0A0L0NC80_9HYPO Uncharacterized protein OS=Tolypocladium ophioglossoides CBS 100239 GN=TOPH_03955 PE=4 SV=1	PF14420/9.9E-22/Clr5 domain
WH_10009505	gi|908390445|gb|KND91083.1|/0/Importin-11 [Tolypocladium ophioglossoides CBS 100239]	gi|953411321|ref|XM_014692582.1|/0.0/Metarhizium brunneum ARSEF 3297 Armadillo-type fold protein partial mRNA	Q9UI26/1e-100/IPO11_HUMAN Importin-11 OS=Homo sapiens GN=IPO11 PE=1 SV=1	cal:CaO19.7086/1e-07/KAP114; KAryoPherin of approximately 114kD; K20224 importin-9	YPL125w/1e-98/---	A0A0L0NAD7/0.0/A0A0L0NAD7_9HYPO Importin-11 OS=Tolypocladium ophioglossoides CBS 100239 GN=TOPH_04263 PE=4 SV=1	PF03810/1.4E-15/Importin-beta N-terminal domain
WH_10009509	gi|927385143|ref|XP_013938417.1|/0/hypothetical protein TRIATDRAFT_322713 [Trichoderma atroviride IMI 206040] &gt;gi|358390852|gb|EHK40257.1| hypothetical protein TRIATDRAFT_322713 [Trichoderma atroviride IMI 206040]	gi|629720097|ref|XM_007823141.1|/0.0/Metarhizium robertsii ARSEF 23 Bromodomain protein mRNA	O74964/2e-09/RSC1_SCHPO Chromatin structure-remodeling complex subunit rsc1 OS=Schizosaccharomyces pombe (strain 972 / ATCC 24843) GN=rsc1 PE=1 SV=1	smp:SMAC_05323/2e-09/sth1; STH1 protein; K11786 ATP-dependent helicase STH1/SNF2 [EC:3.6.4.-]	SPBC4B4.03/8e-10/---	G9P9C9/0.0/G9P9C9_HYPAI Uncharacterized protein OS=Hypocrea atroviridis (strain ATCC 20476 / IMI 206040) GN=TRIATDRAFT_322713 PE=4 SV=1	PF00439/6.4E-12/Bromodomain
WH_10009527	gi|818163955|gb|KKP03671.1|/0/hypothetical protein THAR02_04246 [Trichoderma harzianum]	gi|953411109|ref|XM_014692476.1|/0.0/Metarhizium brunneum ARSEF 3297 DNA-directed RNA polymerase III subunit RPC6 partial mRNA	O94553/9e-42/RPC6_SCHPO Probable DNA-directed RNA polymerase III subunit rpc6 OS=Schizosaccharomyces pombe (strain 972 / ATCC 24843) GN=rpc6 PE=2 SV=1	maj:MAA_05233/0.0/DNA-directed RNA polymerase III subunit Rpc34; K03025 DNA-directed RNA polymerase III subunit RPC6	SPCC290.02/5e-42/---	A0A0F9XF50/0.0/A0A0F9XF50_TRIHA Uncharacterized protein OS=Trichoderma harzianum GN=THAR02_04246 PE=4 SV=1	PF05158/1.4E-100/RNA polymerase Rpc34 subunit
WH_10009616	gi|663081763|gb|AIE88191.1|/0/subtilisin-like serine protease [Trichoderma atroviride]	gi|663081762|gb|KJ740359.1|/0.0/Trichoderma atroviride strain SS42 subtilisin-like serine protease gene, complete cds	Q00208/1e-101/ORYZ_EMENI Alkaline protease 1 OS=Emericella nidulans (strain FGSC A4 / ATCC 38163 / CBS 112.46 / NRRL 194 / M139) GN=alp1 PE=2 SV=1	ani:AN5558.2/2e-101/similar to alkaline protease; K18549 oryzin [EC:3.4.21.63]	SPAC1006.01/2e-67/---	A0A075FC21/0.0/A0A075FC21_HYPAT Subtilisin-like serine protease OS=Hypocrea atroviridis PE=3 SV=1	PF05922/1.4E-4/Peptidase inhibitor I9
WH_10009624	gi|969877979|gb|KUE95251.1|/0/hypothetical protein TGAM01_10282 [Trichoderma gamsii]	gi|629700444|ref|XM_007817323.1|/0.0/Metarhizium acridum CQMa 102 EF hand domain protein partial mRNA	Q24629/4e-09/REF2P_DROSI Protein ref(2)P OS=Drosophila simulans GN=ref(2)P PE=3 SV=1	pgr:PGTG_09250/5e-09/calcium-binding protein NCS-1; K19932 neuronal calcium sensor 1	NA	G9MIR8/0.0/G9MIR8_HYPVG Uncharacterized protein OS=Hypocrea virens (strain Gv29-8 / FGSC 10586) GN=TRIVIDRAFT_211928 PE=4 SV=1	PF00569/5.7E-10/Zinc finger, ZZ type
WH_10009630	gi|818159952|gb|KKP00293.1|/0/hypothetical protein THAR02_07614 [Trichoderma harzianum]	gi|697066310|ref|XM_009650047.1|/1e-139/Verticillium dahliae VdLs.17 glycylpeptide N-tetradecanoyltransferase partial mRNA	Q02795/3e-13/OSTD_YEAST Dolichyl-diphosphooligosaccharide--protein glycosyltransferase subunit SWP1 OS=Saccharomyces cerevisiae (strain ATCC 204508 / S288c) GN=SWP1 PE=1 SV=1	maw:MAC_08787/2e-136/oligosaccharyltransferase subunit ribophorin II; K12667 oligosaccharyltransferase complex subunit delta (ribophorin II)	RSc0298/2e-07/---	A0A0F9XIJ5/0.0/A0A0F9XIJ5_TRIHA Uncharacterized protein OS=Trichoderma harzianum GN=THAR02_07614 PE=4 SV=1	PF00561/1.4E-11/alpha/beta hydrolase fold
WH_10009650	gi|927384185|ref|XP_013937938.1|/0/hypothetical protein TRIATDRAFT_164768, partial [Trichoderma atroviride IMI 206040] &gt;gi|358390374|gb|EHK39780.1| hypothetical protein TRIATDRAFT_164768, partial [Trichoderma atroviride IMI 206040]	gi|615445679|ref|XM_007593063.1|/1e-167/Colletotrichum fioriniae PJ7 F-box domain-containing protein mRNA	Q12347/4e-24/HRT3_YEAST F-box protein HRT3 OS=Saccharomyces cerevisiae (strain ATCC 204508 / S288c) GN=HRT3 PE=1 SV=1	maw:MAC_00582/1e-163/F-box domain containing protein; K10295 F-box protein 9	NA	G9PBN6/0.0/G9PBN6_HYPAI Uncharacterized protein (Fragment) OS=Hypocrea atroviridis (strain ATCC 20476 / IMI 206040) GN=TRIATDRAFT_164768 PE=4 SV=1	PF12937/7.8E-8/F-box-like
WH_10009732	gi|924823627|gb|KOS21570.1|/7.17859e-135/Vacuolar-sorting protein SNF7 [Escovopsis weberi]	gi|758193298|ref|XM_011320724.1|/1e-119/Fusarium graminearum PH-1 vacuolar sorting protein SNF7 mRNA	P0C149/9e-108/SNF7_MAGO7 Vacuolar-sorting protein SNF7 OS=Magnaporthe oryzae (strain 70-15 / ATCC MYA-4617 / FGSC 8958) GN=SNF7 PE=3 SV=1	fgr:FGSG_10092/1e-123/vacuolar sorting protein SNF7; K12194 charged multivesicular body protein 4	NA	A0A0M8N7H1/2e-134/A0A0M8N7H1_9HYPO Vacuolar-sorting protein SNF7 OS=Escovopsis weberi GN=ESCO_005030 PE=4 SV=1	PF03357/1.8E-33/Snf7
WH_10009803	gi|927383887|ref|XP_013937789.1|/2.47798e-104/hypothetical protein TRIATDRAFT_231707 [Trichoderma atroviride IMI 206040] &gt;gi|358390222|gb|EHK39628.1| hypothetical protein TRIATDRAFT_231707 [Trichoderma atroviride IMI 206040]	gi|953403449|ref|XM_014689908.1|/1e-89/Metarhizium brunneum ARSEF 3297 Ribosomal protein S18 partial mRNA	P40033/4e-07/RSM18_YEAST 37S ribosomal protein RSM18, mitochondrial OS=Saccharomyces cerevisiae (strain ATCC 204508 / S288c) GN=RSM18 PE=1 SV=2	maj:MAA_03079/1e-90/Ribosomal protein S18; K02963 small subunit ribosomal protein S18	YER050c/1e-06/---	G9PB79/8e-104/G9PB79_HYPAI Uncharacterized protein OS=Hypocrea atroviridis (strain ATCC 20476 / IMI 206040) GN=TRIATDRAFT_231707 PE=4 SV=1	PF01084/2.2E-8/Ribosomal protein S18
WH_10009828	gi|927427982|ref|XP_013959822.1|/0/glycosyltransferase family 8 protein [Trichoderma virens Gv29-8] &gt;gi|358388024|gb|EHK25618.1| glycosyltransferase family 8 protein [Trichoderma virens Gv29-8]	gi|927427981|ref|XM_014104347.1|/0.0/Trichoderma virens Gv29-8 glycosyltransferase family 8 protein partial mRNA	Q947G8/6e-18/GOLS1_SOLLC Galactinol synthase 1 OS=Solanum lycopersicum GN=GOLS1 PE=2 SV=1	pic:PICST_76484/7e-12/GLG2; glycogenin glucosyltransferase (EC:2.4.1.186); K00750 glycogenin glucosyltransferase [EC:2.4.1.186]	NA	G9MJF5/0.0/G9MJF5_HYPVG Glycosyltransferase family 8 protein OS=Hypocrea virens (strain Gv29-8 / FGSC 10586) GN=TRIVIDRAFT_62287 PE=4 SV=1	PF01501/3.1E-9/Glycosyl transferase family 8
WH_10009839	gi|924824844|gb|KOS22781.1|/0/Methionine--tRNA ligase [Escovopsis weberi]	gi|629697168|ref|XM_007815685.1|/0.0/Metarhizium acridum CQMa 102 methionyl-tRNA synthetase partial mRNA	P00958/0.0/SYMC_YEAST Methionine--tRNA ligase, cytoplasmic OS=Saccharomyces cerevisiae (strain ATCC 204508 / S288c) GN=MES1 PE=1 SV=4	maw:MAC_07536/0.0/methionyl-tRNA synthetase; K01874 methionyl-tRNA synthetase [EC:6.1.1.10]	YGR264c/0.0/---	A0A0M8N9H5/0.0/A0A0M8N9H5_9HYPO Methionine--tRNA ligase OS=Escovopsis weberi GN=ESCO_003510 PE=4 SV=1	PF09334/1.7E-150/tRNA synthetases class I (M)
WH_10009845	gi|927428028|ref|XP_013959845.1|/2.45784e-113/hypothetical protein TRIVIDRAFT_120434, partial [Trichoderma virens Gv29-8] &gt;gi|358388048|gb|EHK25642.1| hypothetical protein TRIVIDRAFT_120434, partial [Trichoderma virens Gv29-8]	gi|953403227|ref|XM_014689851.1|/8e-90/Metarhizium brunneum ARSEF 3297 Ribosomal protein L7Ae/L30e/S12e/Gadd45 partial mRNA	P48503/6e-48/QCR8_NEUCR Cytochrome b-c1 complex subunit 8 OS=Neurospora crassa (strain ATCC 24698 / 74-OR23-1A / CBS 708.71 / DSM 1257 / FGSC 987) GN=qcr-8 PE=1 SV=1	maj:MAA_03134/1e-90/Ribosomal protein L7Ae/L30e/S12e/Gadd45; K11129 H/ACA ribonucleoprotein complex subunit 2	YDL208w/5e-40/---	G9MJH9/7e-113/G9MJH9_HYPVG Uncharacterized protein (Fragment) OS=Hypocrea virens (strain Gv29-8 / FGSC 10586) GN=TRIVIDRAFT_120434 PE=4 SV=1	PF02939/5.2E-36/UcrQ family
WH_10009874	gi|572279056|gb|ETS02207.1|/0/vacuolar protein sorting-associated protein 11 [Trichoderma reesei RUT C-30]	gi|953464432|ref|XM_014720205.1|/0.0/Metarhizium majus ARSEF 297 Vacuolar protein sorting-associated protein 11 partial mRNA	Q54YP4/4e-167/VPS11_DICDI Vacuolar protein sorting-associated protein 11 homolog OS=Dictyostelium discoideum GN=vps11 PE=3 SV=1	tre:TRIREDRAFT_22538/0.0/vacuolar membrane protein; K20179 vacuolar protein sorting-associated protein 11	NA	A0A024SDC8/0.0/A0A024SDC8_HYPJE Vacuolar protein sorting-associated protein 11 OS=Trichoderma reesei RUT C-30 GN=M419DRAFT_141342 PE=4 SV=1	PF00637/9.1E-22/Region in Clathrin and VPS
WH_10009878	gi|927408797|ref|XP_013950244.1|/0/hypothetical protein TRIVIDRAFT_39441 [Trichoderma virens Gv29-8] &gt;gi|358378360|gb|EHK16042.1| hypothetical protein TRIVIDRAFT_39441 [Trichoderma virens Gv29-8]	gi|597621881|gb|KJ025077.1|/0.0/Fusarium oxysporum f. sp. cubense race 4 Fsr1 (Fsr1) mRNA, complete cds	Q70M86/0.0/STRN_SORMK Striatin Pro11 OS=Sordaria macrospora (strain ATCC MYA-333 / DSM 997 / K(L3346) / K-hell) GN=pro11 PE=3 SV=1	fgr:FGSG_01665/0.0/striatin Pro11; K17608 striatin 1/3/4	all0284_3/1e-11/---	G9NB32/0.0/G9NB32_HYPVG Uncharacterized protein OS=Hypocrea virens (strain Gv29-8 / FGSC 10586) GN=TRIVIDRAFT_39441 PE=4 SV=1	PF00400/3.6E-4/WD domain, G-beta repeat
WH_10010013	gi|589115155|ref|XP_006969600.1|/0/predicted protein [Trichoderma reesei QM6a] &gt;gi|340514190|gb|EGR44457.1| predicted protein [Trichoderma reesei QM6a] &gt;gi|572273470|gb|ETR97100.1| putative aminopeptidase [Trichoderma reesei RUT C-30]	gi|953397945|ref|XM_014687729.1|/1e-167/Metarhizium brunneum ARSEF 3297 myo-inositol-1(or 4)-monophosphatase partial mRNA	Q5BCG1/4e-62/DPNP_EMENI 3'(2'),5'-bisphosphate nucleotidase OS=Emericella nidulans (strain FGSC A4 / ATCC 38163 / CBS 112.46 / NRRL 194 / M139) GN=AN1769 PE=1 SV=1	maj:MAA_09380/2e-167/myo-inositol-1(or 4)-monophosphatase; K01082 3'(2'), 5'-bisphosphate nucleotidase [EC:3.1.3.7]	SPCC1753.04/6e-58/---	A0A0F9ZJQ8/0.0/A0A0F9ZJQ8_TRIHA Uncharacterized protein OS=Trichoderma harzianum GN=THAR02_07372 PE=4 SV=1	PF00459/3.0E-31/Inositol monophosphatase family
WH_10010021	gi|927407709|ref|XP_013949060.1|/5.82854e-127/hypothetical protein TRIATDRAFT_296905 [Trichoderma atroviride IMI 206040] &gt;gi|358401602|gb|EHK50903.1| hypothetical protein TRIATDRAFT_296905 [Trichoderma atroviride IMI 206040]	gi|667657556|ref|XM_008602388.1|/1e-107/Beauveria bassiana ARSEF 2860 peptidase A4 family protein partial mRNA	P24665/2e-71/PRTA_ASPNG Aspergillopepsin-2 OS=Aspergillus niger PE=1 SV=1	NA	NA	G9NEK5/2e-126/G9NEK5_HYPAI Uncharacterized protein OS=Hypocrea atroviridis (strain ATCC 20476 / IMI 206040) GN=TRIATDRAFT_296905 PE=4 SV=1	PF01828/3.3E-76/Peptidase A4 family
WH_10000324	gi|927423124|ref|XP_013957393.1|/0/glycoside hydrolase family 17 protein [Trichoderma virens Gv29-8] &gt;gi|358385602|gb|EHK23199.1| glycoside hydrolase family 17 protein [Trichoderma virens Gv29-8]	gi|927423123|ref|XM_014101918.1|/0.0/Trichoderma virens Gv29-8 glycoside hydrolase family 17 protein partial mRNA	Q2U492/7e-151/BTGC_ASPOR Probable glucan endo-1,3-beta-glucosidase btgC OS=Aspergillus oryzae (strain ATCC 42149 / RIB 40) GN=btgC PE=3 SV=1	pic:PICST_28554/4e-52/BOT2; Cell wall endo-beta-1,3-glucanase (EC:3.2.1.58); K01210 glucan 1,3-beta-glucosidase [EC:3.2.1.58]	SPAC26H5.08c/1e-19/---	G9MRV6/0.0/G9MRV6_HYPVG Glycoside hydrolase family 17 protein OS=Hypocrea virens (strain Gv29-8 / FGSC 10586) GN=TRIVIDRAFT_180091 PE=3 SV=1	PF00332/2.4E-7/Glycosyl hydrolases family 17
WH_10000335	gi|924821506|gb|KOS19461.1|/0/Transcription factor IWS1 [Escovopsis weberi]	gi|758201310|ref|XM_011324714.1|/0.0/Fusarium graminearum PH-1 transcription factor IWS1 mRNA	Q4IJ11/0.0/IWS1_GIBZE Transcription factor IWS1 OS=Gibberella zeae (strain PH-1 / ATCC MYA-4620 / FGSC 9075 / NRRL 31084) GN=IWS1 PE=3 SV=1	fgr:FGSG_02797/0.0/transcription factor IWS1; K17498 transcription factor SPN1	YPR133c/3e-39/---	A0A0M8N462/0.0/A0A0M8N462_9HYPO Transcription factor IWS1 OS=Escovopsis weberi GN=ESCO_000021 PE=4 SV=1	PF08711/7.2E-12/TFIIS helical bundle-like domain
WH_10000369	gi|927425336|ref|XP_013958499.1|/0/disulfide isomerase related protein, partial [Trichoderma virens Gv29-8] &gt;gi|358386691|gb|EHK24286.1| disulfide isomerase related protein, partial [Trichoderma virens Gv29-8]	gi|927425335|ref|XM_014103024.1|/0.0/Trichoderma virens Gv29-8 disulfide isomerase related protein partial mRNA	Q12404/1e-38/MPD1_YEAST Protein disulfide-isomerase MPD1 OS=Saccharomyces cerevisiae (strain ATCC 204508 / S288c) GN=MPD1 PE=1 SV=1	tre:TRIREDRAFT_28928/0.0/ER-resident thioredoxin protein; K09584 protein disulfide-isomerase A6 [EC:5.3.4.1]	SPAC13F5.05/2e-24/---	G9MLQ9/0.0/G9MLQ9_HYPVG Disulfide isomerase related protein (Fragment) OS=Hypocrea virens (strain Gv29-8 / FGSC 10586) GN=TRIVIDRAFT_134787 PE=4 SV=1	PF00085/3.6E-25/Thioredoxin
WH_10000395	gi|302914844|ref|XP_003051233.1|/0/hypothetical protein NECHADRAFT_61241 [Nectria haematococca mpVI 77-13-4] &gt;gi|256732171|gb|EEU45520.1| hypothetical protein NECHADRAFT_61241 [Nectria haematococca mpVI 77-13-4]	gi|517316688|emb|HF679027.1|/0.0/Fusarium fujikuroi IMI 58289 draft genome, chromosome FFUJ_chr05	NA	NA	NA	A0A084PPG1/0.0/A0A084PPG1_STACH Uncharacterized protein OS=Stachybotrys chartarum IBT 40293 GN=S40293_02975 PE=4 SV=1	PF12709/8.8E-11/Central kinetochore-associated
WH_10000464	gi|927429166|ref|XP_013960414.1|/8.43558e-66/hypothetical protein TRIVIDRAFT_79701 [Trichoderma virens Gv29-8] &gt;gi|358388607|gb|EHK26200.1| hypothetical protein TRIVIDRAFT_79701 [Trichoderma virens Gv29-8]	gi|302422035|ref|XM_003008802.1|/5e-61/Verticillium albo-atrum VaMs.102 fatty acid-binding protein, mRNA	P80547/3e-32/SCP2_YARLI Fatty acid-binding protein OS=Yarrowia lipolytica (strain CLIB 122 / E 150) GN=SCP2 PE=1 SV=4	NA	NA	G9MHL2/3e-65/G9MHL2_HYPVG Uncharacterized protein OS=Hypocrea virens (strain Gv29-8 / FGSC 10586) GN=TRIVIDRAFT_79701 PE=4 SV=1	PF02036/3.8E-25/SCP-2 sterol transfer family
WH_10000493	gi|596545780|gb|EYB25823.1|/0/hypothetical protein FG05_10196 [Fusarium graminearum]	gi|953468602|ref|XM_014722290.1|/0.0/Metarhizium majus ARSEF 297 protein kinase-like protein partial mRNA	A6QLH6/1e-116/NTKL_BOVIN N-terminal kinase-like protein OS=Bos taurus GN=SCYL1 PE=2 SV=1	maj:MAA_02897/0.0/protein kinase domain-containing protein ppk3; K08876 SCY1-like protein 1	NA	A0A016PK55/0.0/A0A016PK55_GIBZA Uncharacterized protein OS=Gibberella zeae GN=FG05_10196 PE=4 SV=1	PF00069/1.3E-8/Protein kinase domain
WH_10000515	gi|589108601|ref|XP_006966323.1|/0/Hypothetical protein TRIREDRAFT_63503 [Trichoderma reesei QM6a] &gt;gi|340517446|gb|EGR47690.1| Hypothetical protein TRIREDRAFT_63503 [Trichoderma reesei QM6a]	gi|589108600|ref|XM_006966261.1|/0.0/Trichoderma reesei QM6a Hypothetical protein (TRIREDRAFT_63503), partial mRNA	Q6IN84/2e-33/MRM1_HUMAN rRNA methyltransferase 1, mitochondrial OS=Homo sapiens GN=MRM1 PE=1 SV=1	maj:MAA_02854/9e-172/RNA methyltransferase, TrmH family; K15507 21S rRNA (GM2251-2'-O)-methyltransferase [EC:2.1.1.-]	YOR201c_2/3e-32/---	A0A0F9ZB37/0.0/A0A0F9ZB37_TRIHA Uncharacterized protein OS=Trichoderma harzianum GN=THAR02_10153 PE=4 SV=1	PF08032/2.2E-10/RNA 2'-O ribose methyltransferase substrate binding
WH_10000572	gi|818160607|gb|KKP00823.1|/0/mitochondrial outer membrane protein porin [Trichoderma harzianum]	gi|629684418|ref|XM_007809314.1|/0.0/Metarhizium acridum CQMa 102 outer mitochondrial membrane protein porin partial mRNA	P07144/2e-166/VDAC_NEUCR Mitochondrial outer membrane protein porin OS=Neurospora crassa (strain ATCC 24698 / 74-OR23-1A / CBS 708.71 / DSM 1257 / FGSC 987) GN=B7H23.070 PE=2 SV=1	maw:MAC_01165/0.0/outer mitochondrial membrane protein porin; K15040 voltage-dependent anion channel protein 2	NA	A0A0F9XK48/0.0/A0A0F9XK48_TRIHA Mitochondrial outer membrane protein porin OS=Trichoderma harzianum GN=THAR02_07078 PE=4 SV=1	PF01459/3.4E-70/Eukaryotic porin
WH_10000579	gi|667720058|gb|KFA62380.1|/0/hypothetical protein S40285_06246 [Stachybotrys chlorohalonata IBT 40285]	gi|953414025|ref|XM_014693934.1|/1e-155/Metarhizium brunneum ARSEF 3297 Tetratricopeptide-like helical partial mRNA	O74991/5e-06/POF3_SCHPO F-box/TPR repeat protein pof3 OS=Schizosaccharomyces pombe (strain 972 / ATCC 24843) GN=pof3 PE=1 SV=1	vda:VDAG_08566/2e-29/glycoside hydrolase; K12373 hexosaminidase [EC:3.2.1.52]	NA	A0A084QEJ5/0.0/A0A084QEJ5_9HYPO Uncharacterized protein OS=Stachybotrys chlorohalonata IBT 40285 GN=S40285_06246 PE=4 SV=1	PF00646/1.2E-5/F-box domain
WH_10000580	gi|927429410|ref|XP_013960536.1|/0/hypothetical protein TRIVIDRAFT_55665 [Trichoderma virens Gv29-8] &gt;gi|358388733|gb|EHK26326.1| hypothetical protein TRIVIDRAFT_55665 [Trichoderma virens Gv29-8]	gi|953470764|ref|XM_014723371.1|/0.0/Metarhizium majus ARSEF 297 GTP-binding protein partial mRNA	O94362/2e-180/YHOF_SCHPO Uncharacterized GTP-binding protein C428.15 OS=Schizosaccharomyces pombe (strain 972 / ATCC 24843) GN=SPBC428.15 PE=3 SV=1	maj:MAA_05577/0.0/P-loop containing nucleoside triphosphate hydrolase protein; K06942 ribosome-binding ATPase	SPBC428.15/0.0/---	G9MHZ1/0.0/G9MHZ1_HYPVG Uncharacterized protein OS=Hypocrea virens (strain Gv29-8 / FGSC 10586) GN=TRIVIDRAFT_55665 PE=4 SV=1	PF01926/8.7E-15/50S ribosome-binding GTPase
WH_10000586	gi|818165676|gb|KKP05201.1|/0/phospholipase D [Trichoderma harzianum]	gi|517316688|emb|HF679027.1|/0.0/Fusarium fujikuroi IMI 58289 draft genome, chromosome FFUJ_chr05	Q09706/0.0/PLD1_SCHPO Phospholipase D1 OS=Schizosaccharomyces pombe (strain 972 / ATCC 24843) GN=pld1 PE=1 SV=1	maj:MAA_05583/0.0/phospholipase D1; K01115 phospholipase D1/2 [EC:3.1.4.4]	SPAC2F7.16c/0.0/---	A0A0F9XK29/0.0/A0A0F9XK29_TRIHA Phospholipase D OS=Trichoderma harzianum GN=THAR02_02720 PE=4 SV=1	PF00614/7.7E-8/Phospholipase D Active site motif
