# Supplementary material for: Genome Analysis of Hypomyces perniciosus, the Causal Agent of Wet Bubble Disease of Button Mushroom (Agaricus bisporus)
Source: Genes (Basel). 2019 May 29;10(6):417. doi: 10.3390/genes10060417 (PMC6627653; doi:10.3390/genes10060417)
Supplement: Supplementary file 1 [file genes-10-00417-s001.zip › genes-489343-supplementary/TableS6.xlsx]

## Sheet: Sheet1
Table S6. List of carbohydrate-active enzyme genes in Hypomyces perniciosus secretome.
Gene_ID	Nr	Nt	Swissprot	KEGG	COG	TrEMBL	Interpro	GO	Cazyme_SP
WH_10006946	gi|927409843|ref|XP_013950767.1|/0/glycoside hydrolase family 3 protein [Trichoderma virens Gv29-8] &gt;gi|358378883|gb|EHK16564.1| glycoside hydrolase family 3 protein [Trichoderma virens Gv29-8]	gi|927409842|ref|XM_014095292.1|/0.0/Trichoderma virens Gv29-8 glycoside hydrolase family 3 protein partial mRNA	A5ABF5/0.0/BGLM_ASPNC Probable beta-glucosidase M OS=Aspergillus niger (strain CBS 513.88 / FGSC A1513) GN=bglM PE=3 SV=1	tre:TRIREDRAFT_104797/0.0/glycoside hydrolase family 3; K05349 beta-glucosidase [EC:3.2.1.21]	CC1756/8e-80/---	G9N9E3/0.0/G9N9E3_HYPVG Beta-glucosidase OS=Hypocrea virens (strain Gv29-8 / FGSC 10586) GN=TRIVIDRAFT_41347 PE=3 SV=1	PF00933/1.9E-32/Glycosyl hydrolase family 3 N terminal domain	biological_process:GO:0030245//cellulose catabolic process;molecular_function:GO:0008422//beta-glucosidase activity;	GH3
WH_10007290	gi|589104603|ref|XP_006964324.1|/0/glycoside hydrolase family 2 [Trichoderma reesei QM6a] &gt;gi|340519764|gb|EGR50002.1| glycoside hydrolase family 2 [Trichoderma reesei QM6a] &gt;gi|572280361|gb|ETS03458.1| family 2 glycosyl hydrolase [Trichoderma reesei RUT C-30]	gi|589104602|ref|XM_006964262.1|/0.0/Trichoderma reesei QM6a glycoside hydrolase family 2 (TRIREDRAFT_76852), mRNA	P06760/3e-18/BGLR_RAT Beta-glucuronidase OS=Rattus norvegicus GN=Gusb PE=2 SV=1	pcs:Pc16g06900/1e-23/Pc16g06900; K01195 beta-glucuronidase [EC:3.2.1.31]	TM1062/3e-21/---	A0A024SEG5/0.0/A0A024SEG5_HYPJE Family 2 glycosyl hydrolase OS=Trichoderma reesei RUT C-30 GN=M419DRAFT_97525 PE=4 SV=1	PF00703/1.1E-7/Glycosyl hydrolases family 2	biological_process:GO:0005975//carbohydrate metabolic process;molecular_function:GO:0004553//hydrolase activity, hydrolyzing O-glycosyl compounds;	GH2
WH_10007377	gi|572282409|gb|ETS05423.1|/0/Six-hairpin glycosidase [Trichoderma reesei RUT C-30]	gi|927421249|ref|XM_014100981.1|/0.0/Trichoderma virens Gv29-8 glycoside hydrolase family 76 protein partial mRNA	Q5ACZ2/4e-12/DFG5_CANAL Mannan endo-1,6-alpha-mannosidase DFG5 OS=Candida albicans (strain SC5314 / ATCC MYA-2876) GN=DFG5 PE=1 SV=1	mlr:MELLADRAFT_87666/8e-14/family 76 glycoside hydrolase; K08257 mannan endo-1,6-alpha-mannosidase [EC:3.2.1.101]	lin0763/4e-14/---	A0A024SKG0/0.0/A0A024SKG0_HYPJE Six-hairpin glycosidase OS=Trichoderma reesei RUT C-30 GN=M419DRAFT_23689 PE=4 SV=1	PF03663/8.4E-38/Glycosyl hydrolase family 76	molecular_function:GO:0016787//hydrolase activity;	GH76
WH_10007469	gi|908387410|gb|KND88122.1|/0/Killer toxin subunits alpha/beta [Tolypocladium ophioglossoides CBS 100239]	gi|238504681|ref|XM_002383531.1|/0.0/Aspergillus flavus NRRL3357 class V chitinase Chi100, mRNA	P09805/3e-111/KTXA_KLULA Killer toxin subunits alpha/beta OS=Kluyveromyces lactis (strain ATCC 8585 / CBS 2359 / DSM 70799 / NBRC 1267 / NRRL Y-1140 / WM37) PE=1 SV=1	afm:AFUA_6G13720/0.0/class V chitinase (EC:3.2.1.14); K01183 chitinase [EC:3.2.1.14]	BH0916_1/3e-19/---	A0A0L0N221/0.0/A0A0L0N221_9HYPO Killer toxin subunits alpha/beta OS=Tolypocladium ophioglossoides CBS 100239 GN=TOPH_07232 PE=4 SV=1	PF00704/9.2E-50/Glycosyl hydrolases family 18	biological_process:GO:0008152//metabolic process;molecular_function:GO:0016798//hydrolase activity, acting on glycosyl bonds;	GH18
WH_10007526	gi|927408535|ref|XP_013950164.1|/0/glycoside hydrolase family 72 protein [Trichoderma virens Gv29-8] &gt;gi|358378276|gb|EHK15958.1| glycoside hydrolase family 72 protein [Trichoderma virens Gv29-8]	gi|927408534|ref|XM_014094689.1|/0.0/Trichoderma virens Gv29-8 glycoside hydrolase family 72 protein partial mRNA	D4ATC3/8e-79/GAS1_ARTBC 1,3-beta-glucanosyltransferase ARB_07487 OS=Arthroderma benhamiae (strain ATCC MYA-4681 / CBS 112371) GN=ARB_07487 PE=1 SV=1	NA	NA	G9NAU7/0.0/G9NAU7_HYPVG 1,3-beta-glucanosyltransferase OS=Hypocrea virens (strain Gv29-8 / FGSC 10586) GN=TRIVIDRAFT_40106 PE=3 SV=1	PF03198/5.3E-95/Glucanosyltransferase	biological_process:GO:0005975//carbohydrate metabolic process;cellular_component:GO:0031225//anchored component of membrane;GO:0005886//plasma membrane;molecular_function:GO:0016740//transferase activity;	GH72
WH_10007592	gi|589102887|ref|XP_006963466.1|/2.00407e-129/predicted protein [Trichoderma reesei QM6a] &gt;gi|340520701|gb|EGR50937.1| predicted protein [Trichoderma reesei QM6a] &gt;gi|572282684|gb|ETS05698.1| hypothetical protein M419DRAFT_71162 [Trichoderma reesei RUT C-30]	gi|667649914|ref|XM_008598567.1|/1e-107/Beauveria bassiana ARSEF 2860 extracellular protein partial mRNA	NA	afm:AFUA_6G10930/1e-57/extracellular protein (EC:2.7.7.6); K00960 DNA-directed RNA polymerase [EC:2.7.7.6]	NA	A0A024SL74/6e-129/A0A024SL74_HYPJE Uncharacterized protein OS=Trichoderma reesei RUT C-30 GN=M419DRAFT_71162 PE=4 SV=1	NA	NA	AA11
WH_10007630	gi|969881419|gb|KUE98625.1|/0/melibiase [Trichoderma gamsii]	gi|927399758|ref|XM_014090250.1|/0.0/Trichoderma atroviride IMI 206040 glycoside hydrolase family 27 protein partial mRNA	Q9P4V4/7e-177/MEL_ZYGMR Alpha-galactosidase OS=Zygotorulaspora mrakii GN=MEL PE=3 SV=1	tre:TRIREDRAFT_65986/0.0/glycoside hydrolase family 27; K07407 alpha-galactosidase [EC:3.2.1.22]	NA	G9NPQ4/0.0/G9NPQ4_HYPAI Alpha-galactosidase OS=Hypocrea atroviridis (strain ATCC 20476 / IMI 206040) GN=TRIATDRAFT_52109 PE=3 SV=1	PF16499/9.6E-19/Alpha galactosidase A	biological_process:GO:0005975//carbohydrate metabolic process;molecular_function:GO:0052692//raffinose alpha-galactosidase activity;	GH27
WH_10007922	gi|927419384|ref|XP_013955523.1|/5.31195e-125/hypothetical protein TRIVIDRAFT_216235 [Trichoderma virens Gv29-8] &gt;gi|358383664|gb|EHK21327.1| hypothetical protein TRIVIDRAFT_216235 [Trichoderma virens Gv29-8]	gi|667649868|ref|XM_008598544.1|/7e-95/Beauveria bassiana ARSEF 2860 extracellular protein partial mRNA	NA	afm:AFUA_6G10930/3e-56/extracellular protein (EC:2.7.7.6); K00960 DNA-directed RNA polymerase [EC:2.7.7.6]	NA	G9MW31/2e-124/G9MW31_HYPVG Uncharacterized protein OS=Hypocrea virens (strain Gv29-8 / FGSC 10586) GN=TRIVIDRAFT_216235 PE=4 SV=1	NA	NA	AA11
WH_10008016	gi|729186133|emb|CEJ84602.1|/0/hypothetical protein VHEMI03523 [Torrubiella hemipterigena]	gi|629724410|ref|XM_007824510.1|/0.0/Metarhizium robertsii ARSEF 23 Soluble quinoprotein glucose/sorbosone dehydrogenase mRNA	NA	NA	SMa1833/1e-18/---	A0A0A1TBF5/0.0/A0A0A1TBF5_9HYPO Uncharacterized protein OS=Torrubiella hemipterigena GN=VHEMI03523 PE=4 SV=1	NA	NA	AA12
WH_10008051	gi|927421450|ref|XP_013956556.1|/0/hypothetical protein TRIVIDRAFT_150698 [Trichoderma virens Gv29-8] &gt;gi|358384735|gb|EHK22332.1| hypothetical protein TRIVIDRAFT_150698 [Trichoderma virens Gv29-8]	gi|927391884|ref|XM_014086313.1|/1e-166/Trichoderma atroviride IMI 206040 SUN family beta-glucosidase-like protein mRNA	Q04018/1e-90/YM79_YEAST Uncharacterized protein YMR244W OS=Saccharomyces cerevisiae (strain ATCC 204508 / S288c) GN=YMR244W PE=3 SV=1	lth:KLTH0F06358g/4e-25/KLTH0F06358p; K01238 SUN family beta-glucosidase [EC:3.2.1.-]	NA	G9MTD2/0.0/G9MTD2_HYPVG Uncharacterized protein OS=Hypocrea virens (strain Gv29-8 / FGSC 10586) GN=TRIVIDRAFT_150698 PE=4 SV=1	PF03856/1.1E-74/Beta-glucosidase (SUN family)	NA	GH132
WH_10000707	gi|969885103|gb|KUF02281.1|/4.01176e-96/hypothetical protein TGAM01_03212 [Trichoderma gamsii]	gi|927403010|ref|XM_014091876.1|/2e-91/Trichoderma atroviride IMI 206040 carbohydrate esterase family 5 protein mRNA	O59893/3e-24/AXE2_PENPU Acetylxylan esterase 2 OS=Penicillium purpurogenum GN=axe-2 PE=1 SV=1	nte:NEUTE1DRAFT38774/1e-26/NEUTE1DRAFT_38774; acetylxylan esterase precursor; K05972 acetylxylan esterase [EC:3.1.1.72]	NA	G9NJW6/4e-93/G9NJW6_HYPAI Carbohydrate esterase family 5 protein OS=Hypocrea atroviridis (strain ATCC 20476 / IMI 206040) GN=TRIATDRAFT_297844 PE=4 SV=1	PF01083/5.8E-49/Cutinase	NA	CE5
WH_10000823	gi|629698113|ref|XP_007814348.1|/0/carboxylesterase family protein [Metarhizium acridum CQMa 102] &gt;gi|322694086|gb|EFY85925.1| carboxylesterase family protein [Metarhizium acridum CQMa 102]	gi|629698112|ref|XM_007816157.1|/0.0/Metarhizium acridum CQMa 102 carboxylesterase family protein partial mRNA	D4AZ78/3e-72/LIP2_ARTBC Secreted lipase ARB_01498 OS=Arthroderma benhamiae (strain ATCC MYA-4681 / CBS 112371) GN=ARB_01498 PE=1 SV=1	cput:CONPUDRAFT_145475/6e-36/alpha beta-hydrolase; K02332 DNA polymerase gamma 1 [EC:2.7.7.7]	DR2626/9e-23/---	E9EDR0/0.0/E9EDR0_METAQ Carboxylesterase family protein OS=Metarhizium acridum (strain CQMa 102) GN=MAC_08008 PE=4 SV=1	PF00135/2.0E-57/Carboxylesterase family	NA	CE10
WH_10000865	gi|924823790|gb|KOS21731.1|/5.41388e-159/Endochitinase [Escovopsis weberi]	gi|915161576|ref|XM_013474407.1|/1e-154/Rasamsonia emersonii CBS 393.64 chitinase mRNA	E9F9R9/2e-121/CHI2_METRA Endochitinase 2 OS=Metarhizium robertsii (strain ARSEF 23 / ATCC MYA-3075) GN=chi2 PE=3 SV=2	nfi:NFIA_094130/2e-147/class III chitinase ChiA2; K01183 chitinase [EC:3.2.1.14]	NA	A0A0M8N7S6/2e-158/A0A0M8N7S6_9HYPO Endochitinase OS=Escovopsis weberi GN=ESCO_001502 PE=4 SV=1	PF00704/5.1E-23/Glycosyl hydrolases family 18	biological_process:GO:0005975//carbohydrate metabolic process;molecular_function:GO:0004553//hydrolase activity, hydrolyzing O-glycosyl compounds;	GH18
WH_10000936	gi|927399299|ref|XP_013945495.1|/0/glycoside hydrolase family 28 protein [Trichoderma atroviride IMI 206040] &gt;gi|358397971|gb|EHK47339.1| glycoside hydrolase family 28 protein [Trichoderma atroviride IMI 206040]	gi|927399298|ref|XM_014090020.1|/0.0/Trichoderma atroviride IMI 206040 glycoside hydrolase family 28 protein mRNA	A2QG68/2e-96/RGXB_ASPNC Alpha-L-rhamnosidase rgxB OS=Aspergillus niger (strain CBS 513.88 / FGSC A1513) GN=rgxB PE=2 SV=2	hir:HETIRDRAFT_12392/9e-51/glycoside hydrolase family 28 protein; K01213 galacturan 1,4-alpha-galacturonidase [EC:3.2.1.67]	YJR153w/2e-06/---	G9NQQ1/0.0/G9NQQ1_HYPAI Glycoside hydrolase family 28 protein OS=Hypocrea atroviridis (strain ATCC 20476 / IMI 206040) GN=TRIATDRAFT_217206 PE=3 SV=1	PF00295/6.5E-36/Glycosyl hydrolases family 28	biological_process:GO:0005975//carbohydrate metabolic process;molecular_function:GO:0004650//polygalacturonase activity;	GH28
WH_10001016	gi|572280138|gb|ETS03235.1|/0/alpha/beta-hydrolase [Trichoderma reesei RUT C-30]	gi|918027606|gb|KR914668.1|/0.0/Nectria haematococca rugosa-like lipase gene, partial cds	D4B1N9/4e-179/LIP3_ARTBC Probable secreted lipase ARB_02369 OS=Arthroderma benhamiae (strain ATCC MYA-4681 / CBS 112371) GN=ARB_02369 PE=1 SV=1	afm:AFUA_8G02530/0.0/extracellular lipase (EC:3.1.1.3); K01046 triacylglycerol lipase [EC:3.1.1.3]	BS_pnbA/7e-38/---	A0A024SD01/0.0/A0A024SD01_HYPJE Carboxylic ester hydrolase OS=Trichoderma reesei RUT C-30 GN=M419DRAFT_128533 PE=3 SV=1	PF00135/5.2E-83/Carboxylesterase family	NA	CE10
WH_10001018	gi|572279711|gb|ETS02830.1|/0/glycoside hydrolase family 79 protein [Trichoderma reesei RUT C-30]	gi|927388952|ref|XM_014084847.1|/0.0/Trichoderma atroviride IMI 206040 glycoside hydrolase family 79 protein partial mRNA	Q7SFB0/0.0/GUS79_NEUCR Beta-glucuronidase OS=Neurospora crassa (strain ATCC 24698 / 74-OR23-1A / CBS 708.71 / DSM 1257 / FGSC 987) GN=NCU00937 PE=1 SV=1	NA	NA	A0A024SBV3/0.0/A0A024SBV3_HYPJE Glycoside hydrolase family 79 protein OS=Trichoderma reesei RUT C-30 GN=M419DRAFT_34542 PE=4 SV=1	PF16862/1.6E-20/Glycosyl hydrolase family 79 C-terminal beta domain	biological_process:GO:0005975//carbohydrate metabolic process;molecular_function:GO:0016787//hydrolase activity;	GH79
WH_10001033	gi|936415737|gb|KPM44057.1|/9.58497e-155/hypothetical protein AK830_g2551 [Neonectria ditissima]	gi|667656386|ref|XM_008601803.1|/1e-140/Beauveria bassiana ARSEF 2860 Chitin-binding, domain 3 partial mRNA	NA	afm:AFUA_6G10930/3e-32/extracellular protein (EC:2.7.7.6); K00960 DNA-directed RNA polymerase [EC:2.7.7.6]	NA	G9P586/6e-153/G9P586_HYPAI Uncharacterized protein OS=Hypocrea atroviridis (strain ATCC 20476 / IMI 206040) GN=TRIATDRAFT_302363 PE=4 SV=1	NA	NA	AA11
WH_10001193	gi|969879389|gb|KUE96625.1|/0/hypothetical protein TGAM01_08928 [Trichoderma gamsii]	gi|589098196|ref|XM_006961059.1|/0.0/Trichoderma reesei QM6a carboxy terminal WSC domain-containing protein (TRIREDRAFT_73523), mRNA	D4AUF4/1e-142/WSCD2_ARTBC WSC domain-containing protein ARB_07870 OS=Arthroderma benhamiae (strain ATCC MYA-4681 / CBS 112371) GN=ARB_07870 PE=1 SV=1	mbe:MBM_02253/3e-22/WSC domain-containing protein; K19791 iron transport multicopper oxidase	BH0906/2e-06/---	G9ME52/0.0/G9ME52_HYPVG Uncharacterized protein OS=Hypocrea virens (strain Gv29-8 / FGSC 10586) GN=TRIVIDRAFT_73257 PE=3 SV=1	PF01822/4.7E-18/WSC domain	biological_process:GO:0055114//oxidation-reduction process;GO:0006979//response to oxidative stress;molecular_function:GO:0020037//heme binding;GO:0004601//peroxidase activity;	AA2
WH_10001453	gi|996649316|gb|KXH67152.1|/7.58911e-109/glycosyl hydrolase family 88 [Colletotrichum salicis]	gi|827066807|ref|XM_008096721.1|/1e-105/Colletotrichum graminicola M1.001 glycosyl Hydrolase Family 88 partial mRNA	NA	maj:MAA_00374/1e-99/glycosyl Hydrolase Family 88; K15532 unsaturated rhamnogalacturonyl hydrolase [EC:3.2.1.172]	CAC0359/8e-25/---	E3QJ54/1e-104/E3QJ54_COLGM Glycosyl Hydrolase Family 88 OS=Colletotrichum graminicola (strain M1.001 / M2 / FGSC 10212) GN=GLRG_06036 PE=4 SV=1	PF07470/3.8E-23/Glycosyl Hydrolase Family 88	NA	GH105
WH_10001510	gi|818159976|gb|KKP00310.1|/0/hypothetical protein THAR02_07578 [Trichoderma harzianum]	gi|927416119|ref|XM_014098416.1|/0.0/Trichoderma virens Gv29-8 glycoside hydrolase family 5 protein partial mRNA	Q5B6Q3/3e-134/EXGB_EMENI Glucan endo-1,6-beta-glucosidase B OS=Emericella nidulans (strain FGSC A4 / ATCC 38163 / CBS 112.46 / NRRL 194 / M139) GN=exgB PE=2 SV=1	afm:AFUA_1G03600/2e-42/exo-beta-1,3-glucanase (Exg1) (EC:3.2.1.58); K01210 glucan 1,3-beta-glucosidase [EC:3.2.1.58]	SPBC1105.05/7e-32/---	A0A0F9X6X9/0.0/A0A0F9X6X9_TRIHA Uncharacterized protein OS=Trichoderma harzianum GN=THAR02_07578 PE=3 SV=1	PF00150/2.4E-22/Cellulase (glycosyl hydrolase family 5)	biological_process:GO:0005975//carbohydrate metabolic process;molecular_function:GO:0004553//hydrolase activity, hydrolyzing O-glycosyl compounds;	GH5
WH_10001513	gi|584143006|gb|EWG52309.1|/4.13291e-133/hypothetical protein FVEG_11087 [Fusarium verticillioides 7600]	gi|699034075|emb|HG970334.1|/1e-115/Fusarium graminearum chromosome 3, complete genome	Q09788/3e-10/ASL1_SCHPO Alkali-sensitive linkage protein 1 OS=Schizosaccharomyces pombe (strain 972 / ATCC 24843) GN=asl1 PE=1 SV=1	NA	NA	W7MWY1/1e-132/W7MWY1_GIBM7 Uncharacterized protein OS=Gibberella moniliformis (strain M3125 / FGSC 7600) GN=FVEG_11087 PE=4 SV=1	PF11790/1.1E-43/Glycosyl hydrolase catalytic core	biological_process:GO:0005975//carbohydrate metabolic process;	GH128
WH_10001516	gi|632913819|gb|KDB13503.1|/0/glycoside hydrolase family 55 protein [Ustilaginoidea virens]	gi|589115644|ref|XM_006969783.1|/0.0/Trichoderma reesei QM6a glycoside hydrolase family 55 (TRIREDRAFT_70845), partial mRNA	P53626/0.0/E13B_TRIHA Glucan endo-1,3-beta-glucosidase BGN13.1 OS=Trichoderma harzianum GN=bgn13.1 PE=1 SV=1	afm:AFUA_3G07520/2e-113/exo-beta-1,3-glucanase (EC:3.2.1.58); K01210 glucan 1,3-beta-glucosidase [EC:3.2.1.58]	NA	A0A063BWS7/0.0/A0A063BWS7_9HYPO Glycoside hydrolase family 55 protein OS=Ustilaginoidea virens GN=UV8b_5601 PE=4 SV=1	PF12708/9.3E-11/Pectate lyase superfamily protein	molecular_function:GO:0016787//hydrolase activity;	GH55
WH_10001575	gi|927403569|ref|XP_013947630.1|/0/glycoside hydrolase family 30 protein [Trichoderma atroviride IMI 206040] &gt;gi|358400134|gb|EHK49465.1| glycoside hydrolase family 30 protein [Trichoderma atroviride IMI 206040]	gi|589114648|ref|XM_006969285.1|/0.0/Trichoderma reesei QM6a glycoside hydrolase family 30 (TRIREDRAFT_69736), partial mRNA	Q7M4T0/5e-179/NEG1_NEUCR Endo-1,6-beta-D-glucanase OS=Neurospora crassa (strain ATCC 24698 / 74-OR23-1A / CBS 708.71 / DSM 1257 / FGSC 987) GN=neg-1 PE=1 SV=2	tre:TRIREDRAFT_69736/0.0/glycoside hydrolase family 30; K01201 glucosylceramidase [EC:3.2.1.45]	CC1757/1e-57/---	G9NI50/0.0/G9NI50_HYPAI Glycoside hydrolase family 30 protein OS=Hypocrea atroviridis (strain ATCC 20476 / IMI 206040) GN=TRIATDRAFT_156641 PE=3 SV=1	PF02055/1.8E-52/O-Glycosyl hydrolase family 30	biological_process:GO:0006665//sphingolipid metabolic process;GO:0005975//carbohydrate metabolic process;molecular_function:GO:0004348//glucosylceramidase activity;	GH30
WH_10001581	gi|908388565|gb|KND89250.1|/0/Alpha-N-acetylglucosaminidase [Tolypocladium ophioglossoides CBS 100239]	gi|927386256|ref|XM_014083499.1|/0.0/Trichoderma atroviride IMI 206040 glycoside hydrolase family 89 protein partial mRNA	P54802/1e-132/ANAG_HUMAN Alpha-N-acetylglucosaminidase OS=Homo sapiens GN=NAGLU PE=1 SV=2	tre:TRIREDRAFT_58117/0.0/glycoside hydrolase family 89; K01205 alpha-N-acetylglucosaminidase [EC:3.2.1.50]	NA	A0A0L0N5Y8/0.0/A0A0L0N5Y8_9HYPO Alpha-N-acetylglucosaminidase OS=Tolypocladium ophioglossoides CBS 100239 GN=TOPH_06174 PE=4 SV=1	PF05089/1.7E-134/Alpha-N-acetylglucosaminidase (NAGLU) tim-barrel domain	biological_process:GO:0008152//metabolic process;molecular_function:GO:0004561//alpha-N-acetylglucosaminidase activity;	GH89
WH_10001630	gi|682453737|gb|KFZ12408.1|/0/hypothetical protein V502_07101 [Pseudogymnoascus sp. VKM F-4520 (FW-2644)]	gi|367053044|ref|XM_003656853.1|/0.0/Thielavia terrestris NRRL 8126 glycoside hydrolase family 18 protein (THITE_46100) mRNA, complete cds	P09805/7e-104/KTXA_KLULA Killer toxin subunits alpha/beta OS=Kluyveromyces lactis (strain ATCC 8585 / CBS 2359 / DSM 70799 / NBRC 1267 / NRRL Y-1140 / WM37) PE=1 SV=1	afm:AFUA_5G03960/0.0/class V chitinase Chi100 (EC:3.2.1.14); K01183 chitinase [EC:3.2.1.14]	BH0916_1/1e-18/---	A0A094JTJ8/0.0/A0A094JTJ8_9PEZI Uncharacterized protein OS=Pseudogymnoascus pannorum VKM F-4520 GN=V502_07101 PE=4 SV=1	PF00704/5.1E-48/Glycosyl hydrolases family 18	NA	GH18
WH_10003407	gi|927412808|ref|XP_013952235.1|/0/glycoside hydrolase family 92 protein [Trichoderma virens Gv29-8] &gt;gi|358380357|gb|EHK18035.1| glycoside hydrolase family 92 protein [Trichoderma virens Gv29-8]	gi|927412807|ref|XM_014096760.1|/0.0/Trichoderma virens Gv29-8 glycoside hydrolase family 92 protein partial mRNA	D4ATR3/9e-34/A7629_ARTBC Uncharacterized secreted glycosidase ARB_07629 OS=Arthroderma benhamiae (strain ATCC MYA-4681 / CBS 112371) GN=ARB_07629 PE=1 SV=1	NA	XF0842/1e-70/---	G9N5J3/0.0/G9N5J3_HYPVG Glycoside hydrolase family 92 protein OS=Hypocrea virens (strain Gv29-8 / FGSC 10586) GN=TRIVIDRAFT_67250 PE=4 SV=1	PF07971/1.6E-153/Glycosyl hydrolase family 92	biological_process:GO:0005975//carbohydrate metabolic process;molecular_function:GO:0030246//carbohydrate binding;GO:0016787//hydrolase activity;	GH92
WH_10003458	gi|818157904|gb|KKO98693.1|/1.82696e-141/hypothetical protein THAR02_09191 [Trichoderma harzianum]	gi|636758340|ref|XM_008083153.1|/1e-109/Glarea lozoyensis ATCC 20868 Six-hairpin glycosidase mRNA	NA	wic:J056_002522/2e-28/tRNA (adenine(58)-N(1))-methyltransferase non-catalytic subunit TRM6; K03256 tRNA (adenine-N(1)-)-methyltransferase non-catalytic subunit	BH1120/8e-10/---	A0A0F9ZZU5/6e-141/A0A0F9ZZU5_TRIHA Uncharacterized protein OS=Trichoderma harzianum GN=THAR02_09191 PE=4 SV=1	PF07470/8.2E-13/Glycosyl Hydrolase Family 88	molecular_function:GO:0003824//catalytic activity;	GH105
WH_10003461	gi|936412869|gb|KPM41355.1|/0/hypothetical protein AK830_g5170 [Neonectria ditissima]	gi|636758340|ref|XM_008083153.1|/1e-159/Glarea lozoyensis ATCC 20868 Six-hairpin glycosidase mRNA	NA	wic:J056_002522/3e-32/tRNA (adenine(58)-N(1))-methyltransferase non-catalytic subunit TRM6; K03256 tRNA (adenine-N(1)-)-methyltransferase non-catalytic subunit	BH1120/2e-11/---	G9N0Q8/0.0/G9N0Q8_HYPVG Uncharacterized protein (Fragment) OS=Hypocrea virens (strain Gv29-8 / FGSC 10586) GN=TRIVIDRAFT_156047 PE=4 SV=1	PF07470/1.3E-13/Glycosyl Hydrolase Family 88	molecular_function:GO:0003824//catalytic activity;	GH105
WH_10003659	gi|924825040|gb|KOS22977.1|/1.49487e-160/putative glycosidase [Escovopsis weberi]	gi|927426831|ref|XM_014103772.1|/1e-154/Trichoderma virens Gv29-8 glycoside hydrolase family 16 protein mRNA	Q8J0P4/9e-79/CRF1_ASPFU Probable glycosidase crf1 OS=Neosartorya fumigata (strain ATCC MYA-4609 / Af293 / CBS 101355 / FGSC A1100) GN=crf1 PE=1 SV=2	pic:PICST_25832/1e-62/CRH1; cell wall protein in family of putative glycosidases Probable xyloglucan endotransglucosylase/hydrolase (EC:3.2.1.73); K01216 licheninase [EC:3.2.1.73]	YGR189c/2e-59/---	G9ML80/2e-157/G9ML80_HYPVG Glycoside hydrolase family 16 protein OS=Hypocrea virens (strain Gv29-8 / FGSC 10586) GN=TRIVIDRAFT_110754 PE=4 SV=1	PF00722/1.4E-38/Glycosyl hydrolases family 16	molecular_function:GO:0016798//hydrolase activity, acting on glycosyl bonds;	GH16
WH_10003700	gi|927401115|ref|XP_013946403.1|/0/hypothetical protein TRIATDRAFT_165504, partial [Trichoderma atroviride IMI 206040] &gt;gi|358398890|gb|EHK48241.1| hypothetical protein TRIATDRAFT_165504, partial [Trichoderma atroviride IMI 206040]	gi|667649816|ref|XM_008598518.1|/0.0/Beauveria bassiana ARSEF 2860 glucose sorbosone dehydrogenase partial mRNA	NA	NA	mll4619/2e-20/---	G9NMW1/0.0/G9NMW1_HYPAI Uncharacterized protein (Fragment) OS=Hypocrea atroviridis (strain ATCC 20476 / IMI 206040) GN=TRIATDRAFT_165504 PE=4 SV=1	NA	molecular_function:GO:0003824//catalytic activity;	AA12
WH_10003713	gi|589101105|ref|XP_006962575.1|/0/glycoside hydrolase family 47 [Trichoderma reesei QM6a] &gt;gi|340521338|gb|EGR51573.1| glycoside hydrolase family 47 [Trichoderma reesei QM6a] &gt;gi|572281286|gb|ETS04310.1| 1,2-a-D-mannosidase [Trichoderma reesei RUT C-30]	gi|589101104|ref|XM_006962513.1|/0.0/Trichoderma reesei QM6a glycoside hydrolase family 47 (TRIREDRAFT_45717), mRNA	Q0D076/3e-169/MNS1B_ASPTN Probable mannosyl-oligosaccharide alpha-1,2-mannosidase 1B OS=Aspergillus terreus (strain NIH 2624 / FGSC A1156) GN=mns1B PE=3 SV=1	tre:TRIREDRAFT_45717/0.0/glycoside hydrolase family 47; K01230 mannosyl-oligosaccharide alpha-1,2-mannosidase [EC:3.2.1.113]	NA	A0A024SFE9/0.0/A0A024SFE9_HYPJE alpha-1,2-Mannosidase OS=Trichoderma reesei RUT C-30 GN=M419DRAFT_122299 PE=3 SV=1	PF01532/1.7E-139/Glycosyl hydrolase family 47	molecular_function:GO:0016798//hydrolase activity, acting on glycosyl bonds;	GH47
WH_10004139	gi|969881814|gb|KUE99016.1|/0/beta-glucosidase [Trichoderma gamsii]	gi|927398136|ref|XM_014089439.1|/0.0/Trichoderma atroviride IMI 206040 glycoside hydrolase family 3 protein partial mRNA	G4N7Z0/0.0/CEL3B_MAGO7 Beta-glucosidase cel3A OS=Magnaporthe oryzae (strain 70-15 / ATCC MYA-4617 / FGSC 8958) GN=cel3B PE=1 SV=1	tre:TRIREDRAFT_76227/0.0/glycoside hydrolase family 3; K05349 beta-glucosidase [EC:3.2.1.21]	CC0968/4e-80/---	G9NRW0/0.0/G9NRW0_HYPAI Glycoside hydrolase family 3 protein OS=Hypocrea atroviridis (strain ATCC 20476 / IMI 206040) GN=TRIATDRAFT_80985 PE=4 SV=1	PF14310/1.1E-22/Fibronectin type III-like domain	biological_process:GO:0005975//carbohydrate metabolic process;molecular_function:GO:0004553//hydrolase activity, hydrolyzing O-glycosyl compounds;	GH3
WH_10004158	gi|973329878|gb|KUL89769.1|/1.94331e-136/hypothetical protein ZTR_00501 [Talaromyces verruculosus]	gi|827060803|ref|XM_008093791.1|/1e-119/Colletotrichum graminicola M1.001 glycosyl transferase family 8 partial mRNA	Q9R062/2e-50/GLYG_MOUSE Glycogenin-1 OS=Mus musculus GN=Gyg1 PE=1 SV=3	bsc:COCSADRAFT_40215/2e-56/glycosyltransferase family 8 protein; K00750 glycogenin glucosyltransferase [EC:2.4.1.186]	SMc04081/1e-11/---	A0A0B8N2Q5/3e-134/A0A0B8N2Q5_9EURO Uncharacterized protein OS=Talaromyces cellulolyticus GN=TCE0_011f00626 PE=4 SV=1	PF01501/4.0E-18/Glycosyl transferase family 8	molecular_function:GO:0016740//transferase activity;	GT8
WH_10000014	gi|729180123|emb|CEJ95176.1|/0/hypothetical protein VHEMI10673 [Torrubiella hemipterigena]	gi|636758340|ref|XM_008083153.1|/1e-156/Glarea lozoyensis ATCC 20868 Six-hairpin glycosidase mRNA	NA	wic:J056_002522/3e-32/tRNA (adenine(58)-N(1))-methyltransferase non-catalytic subunit TRM6; K03256 tRNA (adenine-N(1)-)-methyltransferase non-catalytic subunit	BH1120/5e-12/---	A0A0A1TDW7/0.0/A0A0A1TDW7_9HYPO Uncharacterized protein OS=Torrubiella hemipterigena GN=VHEMI10673 PE=4 SV=1	PF07470/1.5E-13/Glycosyl Hydrolase Family 88	molecular_function:GO:0003824//catalytic activity;	GH105
WH_10004180	gi|927430826|ref|XP_013961244.1|/5.41971e-152/glycoside hydrolase family 16 protein [Trichoderma virens Gv29-8] &gt;gi|358389436|gb|EHK27028.1| glycoside hydrolase family 16 protein [Trichoderma virens Gv29-8]	gi|927430825|ref|XM_014105769.1|/1e-152/Trichoderma virens Gv29-8 glycoside hydrolase family 16 protein partial mRNA	NA	NA	TM0024/1e-27/---	G9MF62/2e-151/G9MF62_HYPVG Glycoside hydrolase family 16 protein OS=Hypocrea virens (strain Gv29-8 / FGSC 10586) GN=TRIVIDRAFT_55235 PE=4 SV=1	PF00722/9.5E-17/Glycosyl hydrolases family 16	biological_process:GO:0005975//carbohydrate metabolic process;molecular_function:GO:0004553//hydrolase activity, hydrolyzing O-glycosyl compounds;	GH16
WH_10004226	gi|908386317|gb|KND87067.1|/1.20733e-174/Alkali-sensitive linkage protein 1 [Tolypocladium ophioglossoides CBS 100239]	gi|953470720|ref|XM_014723349.1|/1e-170/Metarhizium majus ARSEF 297 F5/8 type C domain protein partial mRNA	Q09788/8e-15/ASL1_SCHPO Alkali-sensitive linkage protein 1 OS=Schizosaccharomyces pombe (strain 972 / ATCC 24843) GN=asl1 PE=1 SV=1	NA	NA	A0A0L0MZ10/4e-174/A0A0L0MZ10_9HYPO Alkali-sensitive linkage protein 1 OS=Tolypocladium ophioglossoides CBS 100239 GN=TOPH_08299 PE=4 SV=1	PF11790/2.1E-72/Glycosyl hydrolase catalytic core	biological_process:GO:0005975//carbohydrate metabolic process;	GH128
WH_10004242	gi|572274541|gb|ETR98059.1|/0/polysaccharide lyase family 8 protein [Trichoderma reesei RUT C-30]	gi|927431747|ref|XM_014106230.1|/0.0/Trichoderma virens Gv29-8 polysaccharide lyase family 8 protein partial mRNA	NA	NA	NA	A0A024RY29/0.0/A0A024RY29_HYPJE Polysaccharide lyase family 8 protein OS=Trichoderma reesei RUT C-30 GN=M419DRAFT_12151 PE=4 SV=1	PF08124/7.1E-19/Polysaccharide lyase family 8, N terminal alpha-helical domain	biological_process:GO:0005975//carbohydrate metabolic process;cellular_component:GO:0005576//extracellular region;molecular_function:GO:0030246//carbohydrate binding;GO:0016837//carbon-oxygen lyase activity, acting on polysaccharides;	PL8
WH_10004245	gi|302892345|ref|XP_003045054.1|/3.75921e-134/glycoside hydrolase family 75 [Nectria haematococca mpVI 77-13-4] &gt;gi|161137598|gb|ABX57824.1| chitosanase [Fusarium solani] &gt;gi|256725979|gb|EEU39341.1| glycoside hydrolase family 75 [Nectria haematococca mpVI 77-13-4]	gi|302892344|ref|XM_003045008.1|/1e-134/Nectria haematococca mpVI 77-13-4 glycoside hydrolase family 75, mRNA	Q4WB37/3e-68/CSN_ASPFU Endo-chitosanase OS=Neosartorya fumigata (strain ATCC MYA-4609 / Af293 / CBS 101355 / FGSC A1100) GN=csn PE=3 SV=1	afm:AFUA_6G00500/4e-78/chitosanase (EC:3.2.1.132); K01233 chitosanase [EC:3.2.1.132]	NA	A9QVE1/1e-133/A9QVE1_9HYPO Endo-chitosanase OS=Fusarium solani GN=csn PE=3 SV=1	PF07335/1.4E-65/Fungal chitosanase of glycosyl hydrolase group 75	biological_process:GO:0000272//polysaccharide catabolic process;cellular_component:GO:0005576//extracellular region;molecular_function:GO:0016977//chitosanase activity;	GH75
WH_10004266	gi|672819843|gb|KFH64741.1|/0/hypothetical protein MVEG_09473 [Mortierella verticillata NRRL 6337]	gi|389625038|ref|XM_003710125.1|/4e-62/Magnaporthe oryzae 70-15 glucooligosaccharide oxidase (MGG_05337) mRNA, complete cds	P30986/5e-37/RETO_ESCCA Reticuline oxidase OS=Eschscholzia californica GN=BBE1 PE=1 SV=1	aje:HCAG_01147/2e-17/cysteine desulfurase, mitochondrial precursor; K04487 cysteine desulfurase [EC:2.8.1.7]	BS_yvdP/8e-37/---	A0A086TM55/5e-163/A0A086TM55_9FUNG Uncharacterized protein OS=Mortierella verticillata NRRL 6337 GN=MVEG_11069 PE=4 SV=1	PF01565/1.8E-27/FAD binding domain	NA	AA7
WH_10004309	gi|818168141|gb|KKP07441.1|/3.70371e-154/glycosylhydrolase family 18-1 [Trichoderma harzianum]	gi|1420879|emb|X80006.1|/1e-148/T.harzianum chit33 mRNA	Q12713/3e-151/CHI33_TRIHA Endochitinase 33 OS=Trichoderma harzianum GN=chit33 PE=1 SV=1	maw:MAC_08492/7e-145/chitinase; K01183 chitinase [EC:3.2.1.14]	NA	A0A0F9XRW0/1e-153/A0A0F9XRW0_TRIHA Glycosylhydrolase family 18-1 OS=Trichoderma harzianum GN=THAR02_00503 PE=3 SV=1	PF00704/1.2E-20/Glycosyl hydrolases family 18	biological_process:GO:0005975//carbohydrate metabolic process;GO:0009057//macromolecule catabolic process;cellular_component:GO:0005576//extracellular region;molecular_function:GO:0030248//cellulose binding;GO:0004553//hydrolase activity, hydrolyzing O-glycosyl compounds;	GH18
WH_10004312	gi|573975452|ref|XP_006665671.1|/0/beta-fructofuranosidase [Cordyceps militaris CM01] &gt;gi|346326198|gb|EGX95794.1| beta-fructofuranosidase [Cordyceps militaris CM01]	gi|573975451|ref|XM_006665608.1|/0.0/Cordyceps militaris CM01 beta-fructofuranosidase (CCM_00448), partial mRNA	P10596/2e-106/INV4_YEASX Invertase 4 OS=Saccharomyces cerevisiae GN=SUC4 PE=3 SV=1	cmt:CCM_00448/0.0/beta-fructofuranosidase; K01193 beta-fructofuranosidase [EC:3.2.1.26]	YIL162w/2e-106/---	G3J472/0.0/G3J472_CORMM Beta-fructofuranosidase OS=Cordyceps militaris (strain CM01) GN=CCM_00448 PE=4 SV=1	PF00251/1.3E-77/Glycosyl hydrolases family 32 N-terminal domain	biological_process:GO:0005975//carbohydrate metabolic process;molecular_function:GO:0004553//hydrolase activity, hydrolyzing O-glycosyl compounds;	GH32
WH_10004328	gi|667724131|gb|KFA66145.1|/3.27362e-108/hypothetical protein S40285_03374 [Stachybotrys chlorohalonata IBT 40285]	gi|573984090|ref|XM_006669903.1|/3e-89/Cordyceps militaris CM01 Glycoside hydrolase (CCM_04757), partial mRNA	NA	NA	NA	A0A084QQB0/1e-107/A0A084QQB0_9HYPO Uncharacterized protein OS=Stachybotrys chlorohalonata IBT 40285 GN=S40285_03374 PE=4 SV=1	PF11790/1.1E-49/Glycosyl hydrolase catalytic core	NA	GH128
WH_10004359	gi|818158325|gb|KKO99012.1|/3.40514e-146/hypothetical protein THAR02_08883 [Trichoderma harzianum]	gi|953475488|ref|XM_014725733.1|/1e-144/Metarhizium majus ARSEF 297 glucuronan lyase A partial mRNA	NA	NA	NA	A0A0F9XEB2/1e-145/A0A0F9XEB2_TRIHA Uncharacterized protein OS=Trichoderma harzianum GN=THAR02_08883 PE=4 SV=1	PF14099/5.2E-53/Polysaccharide lyase	molecular_function:GO:0016829//lyase activity;	PL20
WH_10004458	gi|729190796|emb|CEJ82139.1|/0/hypothetical protein VHEMI02224 [Torrubiella hemipterigena]	gi|675324087|gb|CP009075.1|/0.0/Verticillium dahliae JR2 chromosome 1, complete sequence	P22105/4e-07/TENX_HUMAN Tenascin-X OS=Homo sapiens GN=TNXB PE=1 SV=4	wic:J056_002522/2e-28/tRNA (adenine(58)-N(1))-methyltransferase non-catalytic subunit TRM6; K03256 tRNA (adenine-N(1)-)-methyltransferase non-catalytic subunit	BH1120/1e-09/---	A0A0A1T9Y9/0.0/A0A0A1T9Y9_9HYPO Uncharacterized protein OS=Torrubiella hemipterigena GN=VHEMI02224 PE=4 SV=1	PF14214/5.0E-12/Helitron helicase-like domain at N-terminus	NA	GH105
WH_10004516	gi|818164184|gb|KKP03872.1|/0/hypothetical protein THAR02_04021 [Trichoderma harzianum]	gi|927406630|ref|XM_014094230.1|/0.0/Trichoderma virens Gv29-8 glycoside hydrolase family 72 protein partial mRNA	P0C954/4e-151/GEL2_ASPFU 1,3-beta-glucanosyltransferase gel2 OS=Neosartorya fumigata (strain ATCC MYA-4609 / Af293 / CBS 101355 / FGSC A1100) GN=gel2 PE=3 SV=1	NA	NA	A0A0F9ZUH3/0.0/A0A0F9ZUH3_TRIHA 1,3-beta-glucanosyltransferase OS=Trichoderma harzianum GN=THAR02_04021 PE=3 SV=1	PF03198/3.2E-106/Glucanosyltransferase	biological_process:GO:0005975//carbohydrate metabolic process;cellular_component:GO:0005886//plasma membrane;GO:0009277//fungal-type cell wall;GO:0031225//anchored component of membrane;molecular_function:GO:0016740//transferase activity;GO:0016787//hydrolase activity;	GH72
WH_10004667	gi|969877459|gb|KUE94762.1|/0/chitinase 1 [Trichoderma gamsii]	gi|88191684|gb|DQ377564.1|/0.0/Hypocrea lixii isolate T0.01 endochitinase (ech42) gene, complete cds	P32470/0.0/CHI1_APHAL Chitinase 1 OS=Aphanocladium album GN=CHI1 PE=1 SV=2	cmt:CCM_07471/0.0/chitinase 1 precursor; K01183 chitinase [EC:3.2.1.14]	BH0916_1/2e-73/---	Q9UV43/0.0/Q9UV43_HYPRU 42 kDa endochitinase OS=Hypocrea rufa PE=3 SV=1	PF00704/7.9E-82/Glycosyl hydrolases family 18	NA	GH18
WH_10004855	gi|591489163|gb|EXM18869.1|/4.15095e-167/hypothetical protein FOTG_13050 [Fusarium oxysporum f. sp. vasinfectum 25433]	gi|517323984|emb|HF679032.1|/1e-143/Fusarium fujikuroi IMI 58289 draft genome, chromosome FFUJ_chr10	NA	vda:VDAG_08105/2e-99/cell wall glycosyl hydrolase YteR; K15532 unsaturated rhamnogalacturonyl hydrolase [EC:3.2.1.172]	CAC0359/9e-85/---	X0KZ21/1e-166/X0KZ21_FUSOX Uncharacterized protein OS=Fusarium oxysporum f. sp. vasinfectum 25433 GN=FOTG_13050 PE=4 SV=1	PF07470/5.1E-70/Glycosyl Hydrolase Family 88	NA	GH105
WH_10005637	gi|818166545|gb|KKP05982.1|/4.17468e-178/hypothetical protein THAR02_01938 [Trichoderma harzianum]	gi|927407084|ref|XM_014094325.1|/1e-170/Trichoderma virens Gv29-8 glycoside hydrolase family 16 protein partial mRNA	NA	NA	NA	A0A0G0A0X4/1e-177/A0A0G0A0X4_TRIHA Uncharacterized protein OS=Trichoderma harzianum GN=THAR02_01938 PE=4 SV=1	PF00722/2.5E-11/Glycosyl hydrolases family 16	molecular_function:GO:0016787//hydrolase activity;	GH16
WH_10005656	gi|799241677|gb|KJZ70862.1|/0/hypothetical protein HIM_09727 [Hirsutella minnesotensis 3608]	gi|695614015|gb|KM220996.1|/0.0/Hirsutella thompsonii strain MTCC6686 chitinase (Chi-8) mRNA, complete cds	P09805/1e-46/KTXA_KLULA Killer toxin subunits alpha/beta OS=Kluyveromyces lactis (strain ATCC 8585 / CBS 2359 / DSM 70799 / NBRC 1267 / NRRL Y-1140 / WM37) PE=1 SV=1	mrr:Moror_16165/8e-172/class v; K01183 chitinase [EC:3.2.1.14]	BH0916_1/2e-30/---	A0A0F7ZXK1/0.0/A0A0F7ZXK1_9HYPO Uncharacterized protein OS=Hirsutella minnesotensis 3608 GN=HIM_09727 PE=4 SV=1	PF00187/1.4E-8/Chitin recognition protein	biological_process:GO:0006032//chitin catabolic process;GO:0005975//carbohydrate metabolic process;molecular_function:GO:0004568//chitinase activity;GO:0008061//chitin binding;	GH18
WH_10002498	gi|751744587|gb|KIM92794.1|/3.86285e-165/hypothetical protein OIDMADRAFT_46535 [Oidiodendron maius Zn]	gi|915157823|ref|XM_013473652.1|/3e-83/Rasamsonia emersonii CBS 393.64 FAD binding domain protein mRNA	D4B1P2/5e-27/A2372_ARTBC Uncharacterized FAD-linked oxidoreductase ARB_02372 OS=Arthroderma benhamiae (strain ATCC MYA-4681 / CBS 112371) GN=ARB_02372 PE=1 SV=1	aje:HCAG_01147/2e-20/cysteine desulfurase, mitochondrial precursor; K04487 cysteine desulfurase [EC:2.8.1.7]	mlr6875/9e-25/---	A0A0C3GML5/1e-164/A0A0C3GML5_9PEZI Uncharacterized protein OS=Oidiodendron maius Zn GN=OIDMADRAFT_46535 PE=4 SV=1	PF01565/1.2E-24/FAD binding domain	NA	AA7
WH_10002591	gi|927424810|ref|XP_013958236.1|/0/glycoside hydrolase family 18 protein [Trichoderma virens Gv29-8] &gt;gi|358386440|gb|EHK24036.1| glycoside hydrolase family 18 protein [Trichoderma virens Gv29-8]	gi|927424809|ref|XM_014102761.1|/0.0/Trichoderma virens Gv29-8 glycoside hydrolase family 18 protein partial mRNA	E9ENC6/1e-144/CHI3_METRA Endochitinase 3 OS=Metarhizium robertsii (strain ARSEF 23 / ATCC MYA-3075) GN=chi3 PE=3 SV=1	maj:MAA_01212/4e-143/chitinase chi18-13; K01183 chitinase [EC:3.2.1.14]	NA	G9MQB4/0.0/G9MQB4_HYPVG Glycoside hydrolase family 18 protein OS=Hypocrea virens (strain Gv29-8 / FGSC 10586) GN=TRIVIDRAFT_58102 PE=3 SV=1	PF00704/2.8E-19/Glycosyl hydrolases family 18	biological_process:GO:0005975//carbohydrate metabolic process;molecular_function:GO:0004568//chitinase activity;	GH18
WH_10002635	gi|969879224|gb|KUE96463.1|/5.45491e-125/lysozyme [Trichoderma gamsii]	gi|927424845|ref|XM_014102779.1|/1e-123/Trichoderma virens Gv29-8 glycoside hydrolase family 25 protein partial mRNA	D4ANU4/2e-84/LYS_ARTBC N,O-diacetylmuramidase OS=Arthroderma benhamiae (strain ATCC MYA-4681 / CBS 112371) GN=ARB_05911 PE=1 SV=1	NA	SMb21091/1e-17/---	G9MQD4/6e-123/G9MQD4_HYPVG Lysozyme OS=Hypocrea virens (strain Gv29-8 / FGSC 10586) GN=TRIVIDRAFT_45518 PE=3 SV=1	PF01183/6.0E-41/Glycosyl hydrolases family 25	biological_process:GO:0009253//peptidoglycan catabolic process;GO:0016998//cell wall macromolecule catabolic process;GO:0005975//carbohydrate metabolic process;cellular_component:GO:0016021//integral component of membrane;molecular_function:GO:0003796//lysozyme activity;	GH25
WH_10002765	gi|743661051|gb|KID88277.1|/0/beta-1,3-glucanase precursor [Metarhizium guizhouense ARSEF 977]	gi|953466594|ref|XM_014721286.1|/0.0/Metarhizium majus ARSEF 297 beta-1,3-glucanase precursor partial mRNA	P53626/0.0/E13B_TRIHA Glucan endo-1,3-beta-glucosidase BGN13.1 OS=Trichoderma harzianum GN=bgn13.1 PE=1 SV=1	afm:AFUA_2G00430/1e-93/exo-beta-1,3-glucanase (EC:3.2.1.58); K01210 glucan 1,3-beta-glucosidase [EC:3.2.1.58]	NA	A0A0B4H899/0.0/A0A0B4H899_9HYPO Beta-1,3-glucanase OS=Metarhizium guizhouense ARSEF 977 GN=MGU_04687 PE=4 SV=1	PF12708/5.2E-12/Pectate lyase superfamily protein	molecular_function:GO:0016829//lyase activity;GO:0016787//hydrolase activity;	GH55
WH_10002804	gi|927416604|ref|XP_013954133.1|/4.73891e-149/hypothetical protein TRIVIDRAFT_156047, partial [Trichoderma virens Gv29-8] &gt;gi|358382267|gb|EHK19940.1| hypothetical protein TRIVIDRAFT_156047, partial [Trichoderma virens Gv29-8]	gi|636758340|ref|XM_008083153.1|/1e-105/Glarea lozoyensis ATCC 20868 Six-hairpin glycosidase mRNA	NA	wic:J056_002522/2e-25/tRNA (adenine(58)-N(1))-methyltransferase non-catalytic subunit TRM6; K03256 tRNA (adenine-N(1)-)-methyltransferase non-catalytic subunit	BH1120/9e-15/---	G9N0Q8/1e-148/G9N0Q8_HYPVG Uncharacterized protein (Fragment) OS=Hypocrea virens (strain Gv29-8 / FGSC 10586) GN=TRIVIDRAFT_156047 PE=4 SV=1	PF07470/8.6E-14/Glycosyl Hydrolase Family 88	molecular_function:GO:0003824//catalytic activity;	GH105
WH_10002814	gi|927413494|ref|XP_013952578.1|/0/glycoside hydrolase family 5 protein [Trichoderma virens Gv29-8] &gt;gi|358380700|gb|EHK18377.1| glycoside hydrolase family 5 protein [Trichoderma virens Gv29-8]	gi|31747163|gb|AY281373.1|/0.0/Trichoderma reesei strain QM6a Cel5b (cel5b) mRNA, complete cds	P07982/7e-128/GUN2_HYPJE Endoglucanase EG-II OS=Hypocrea jecorina GN=egl2 PE=1 SV=1	cmt:CCM_09183/8e-154/glycoside hydrolase family GH5; K01179 endoglucanase [EC:3.2.1.4]	XF2708/4e-36/---	G9N451/0.0/G9N451_HYPVG Glycoside hydrolase family 5 protein OS=Hypocrea virens (strain Gv29-8 / FGSC 10586) GN=TRIVIDRAFT_89797 PE=3 SV=1	PF00150/1.8E-40/Cellulase (glycosyl hydrolase family 5)	biological_process:GO:0005975//carbohydrate metabolic process;cellular_component:GO:0016020//membrane;molecular_function:GO:0004553//hydrolase activity, hydrolyzing O-glycosyl compounds;	GH5
WH_10002868	gi|818159145|gb|KKO99651.1|/9.71072e-179/chitinase 3 [Trichoderma harzianum]	gi|927413687|ref|XM_014097200.1|/1e-175/Trichoderma virens Gv29-8 glycoside hydrolase family 18 protein partial mRNA	NA	mgr:MGG_04073/7e-89/class III chitinase; K01183 chitinase [EC:3.2.1.14]	NA	A0A0F9ZHA7/3e-178/A0A0F9ZHA7_TRIHA Chitinase 3 OS=Trichoderma harzianum GN=THAR02_08235 PE=3 SV=1	PF00704/2.9E-11/Glycosyl hydrolases family 18	biological_process:GO:0005975//carbohydrate metabolic process;molecular_function:GO:0016787//hydrolase activity;	GH18
WH_10002931	gi|729190796|emb|CEJ82139.1|/0/hypothetical protein VHEMI02224 [Torrubiella hemipterigena]	gi|675324087|gb|CP009075.1|/1e-150/Verticillium dahliae JR2 chromosome 1, complete sequence	NA	wic:J056_002522/6e-31/tRNA (adenine(58)-N(1))-methyltransferase non-catalytic subunit TRM6; K03256 tRNA (adenine-N(1)-)-methyltransferase non-catalytic subunit	BH1120/2e-11/---	A0A0A1T9Y9/0.0/A0A0A1T9Y9_9HYPO Uncharacterized protein OS=Torrubiella hemipterigena GN=VHEMI02224 PE=4 SV=1	PF12770/8.2E-31/CHAT domain	molecular_function:GO:0003824//catalytic activity;	GH105
WH_10002986	gi|953471769|ref|XP_014579359.1|/0/cellulase family protein, partial [Metarhizium majus ARSEF 297] &gt;gi|743673442|gb|KIE00366.1| cellulase family protein, partial [Metarhizium majus ARSEF 297]	gi|953471768|ref|XM_014723873.1|/0.0/Metarhizium majus ARSEF 297 cellulase family protein partial mRNA	NA	NA	NA	A0A0B4HLI0/0.0/A0A0B4HLI0_9HYPO Cellulase family protein (Fragment) OS=Metarhizium majus ARSEF 297 GN=MAJ_03604 PE=3 SV=1	PF00150/3.9E-17/Cellulase (glycosyl hydrolase family 5)	biological_process:GO:0008152//metabolic process;molecular_function:GO:0016798//hydrolase activity, acting on glycosyl bonds;	GH5
WH_10002990	gi|818156218|gb|KKO97517.1|/0/acetylcholinesterase [Trichoderma harzianum]	gi|70997056|ref|XM_748190.1|/0.0/Aspergillus fumigatus Af293 carboxylesterase (AFUA_5G13710), partial mRNA	P32948/4e-36/LIP4_CANRU Lipase 4 OS=Candida rugosa GN=LIP4 PE=3 SV=1	cput:CONPUDRAFT_145475/2e-68/alpha beta-hydrolase; K02332 DNA polymerase gamma 1 [EC:2.7.7.7]	DR2626/6e-37/---	A0A0F9X9V0/0.0/A0A0F9X9V0_TRIHA Carboxylic ester hydrolase OS=Trichoderma harzianum GN=THAR02_10373 PE=3 SV=1	PF00135/1.1E-74/Carboxylesterase family	molecular_function:GO:0016787//hydrolase activity;	CE10
WH_10002993	gi|818156221|gb|KKO97520.1|/0/hypothetical protein THAR02_10376 [Trichoderma harzianum]	gi|665509186|gb|KJ951033.1|/1e-109/Daldinia eschscholtzii clone cbe14 carboxylesterase mRNA, complete cds	P81908/2e-50/CHLE_HORSE Cholinesterase OS=Equus caballus GN=BCHE PE=1 SV=1	afm:AFUA_3G13880/2e-39/extracellular lipase (EC:3.1.1.3); K01046 triacylglycerol lipase [EC:3.1.1.3]	BS_pnbA/2e-48/---	A0A0F9WWI6/0.0/A0A0F9WWI6_TRIHA Carboxylic ester hydrolase OS=Trichoderma harzianum GN=THAR02_10376 PE=3 SV=1	PF00135/4.0E-93/Carboxylesterase family	NA	CE10
WH_10003001	gi|751748380|gb|KIM96566.1|/6.53111e-140/carbohydrate-binding module family 1 protein [Oidiodendron maius Zn]	gi|927399410|ref|XM_014090076.1|/1e-136/Trichoderma atroviride IMI 206040 glycoside hydrolase family 18 protein partial mRNA	Q12713/8e-97/CHI33_TRIHA Endochitinase 33 OS=Trichoderma harzianum GN=chit33 PE=1 SV=1	tre:TRIREDRAFT_110317/7e-134/chi18-17; glycoside hydrolase family 18, chitinase; K01183 chitinase [EC:3.2.1.14]	NA	A0A0C3H219/2e-139/A0A0C3H219_9PEZI Carbohydrate-binding module family 1 protein OS=Oidiodendron maius Zn GN=OIDMADRAFT_170294 PE=4 SV=1	PF00734/1.4E-10/Fungal cellulose binding domain	molecular_function:GO:0016787//hydrolase activity;	GH18
WH_10003018	gi|924821940|gb|KOS19894.1|/0/Chitinase A1 [Escovopsis weberi]	gi|953396417|ref|XM_014686965.1|/0.0/Metarhizium brunneum ARSEF 3297 chitinase 18-11 partial mRNA	P32470/3e-18/CHI1_APHAL Chitinase 1 OS=Aphanocladium album GN=CHI1 PE=1 SV=2	afm:AFUA_3G07160/5e-125/class V chitinase (EC:3.2.1.14); K01183 chitinase [EC:3.2.1.14]	lin0153_1/2e-19/---	A0A0M8N3J8/0.0/A0A0M8N3J8_9HYPO Chitinase A1 OS=Escovopsis weberi GN=ESCO_005822 PE=4 SV=1	PF00704/1.4E-58/Glycosyl hydrolases family 18	biological_process:GO:0006032//chitin catabolic process;GO:0005975//carbohydrate metabolic process;molecular_function:GO:0004568//chitinase activity;	GH18
WH_10001666	gi|927420006|ref|XP_013955834.1|/0/glycoside hydrolase family 18 protein [Trichoderma virens Gv29-8] &gt;gi|358383982|gb|EHK21641.1| glycoside hydrolase family 18 protein [Trichoderma virens Gv29-8]	gi|927420005|ref|XM_014100359.1|/0.0/Trichoderma virens Gv29-8 glycoside hydrolase family 18 protein (TVC13), partial mRNA	P09805/3e-55/KTXA_KLULA Killer toxin subunits alpha/beta OS=Kluyveromyces lactis (strain ATCC 8585 / CBS 2359 / DSM 70799 / NBRC 1267 / NRRL Y-1140 / WM37) PE=1 SV=1	afm:AFUA_6G13720/2e-130/class V chitinase (EC:3.2.1.14); K01183 chitinase [EC:3.2.1.14]	lin0153_1/5e-10/---	G9MVB3/0.0/G9MVB3_HYPVG Glycoside hydrolase family 18 protein OS=Hypocrea virens (strain Gv29-8 / FGSC 10586) GN=TVC13 PE=4 SV=1	PF01476/0.014/LysM domain	biological_process:GO:0008152//metabolic process;molecular_function:GO:0016798//hydrolase activity, acting on glycosyl bonds;	GH18
WH_10001708	gi|302893194|ref|XP_003045478.1|/0/hypothetical protein NECHADRAFT_93052 [Nectria haematococca mpVI 77-13-4] &gt;gi|256726404|gb|EEU39765.1| hypothetical protein NECHADRAFT_93052 [Nectria haematococca mpVI 77-13-4]	gi|615438545|ref|XM_007590822.1|/0.0/Colletotrichum fioriniae PJ7 polysaccharide deacetylase mRNA	D4AM78/5e-52/CDA_ARTBC Chitin deacetylase ARB_04768 OS=Arthroderma benhamiae (strain ATCC MYA-4681 / CBS 112371) GN=ARB_04768 PE=3 SV=1	afm:AFUA_6G10430/6e-110/chitin deacetylase (EC:3.5.1.41); K01452 chitin deacetylase [EC:3.5.1.41]	lin0436/5e-26/---	X0FQ90/0.0/X0FQ90_FUSOX Uncharacterized protein OS=Fusarium oxysporum f. sp. radicis-lycopersici 26381 GN=FOCG_17387 PE=4 SV=1	PF01522/2.4E-27/Polysaccharide deacetylase	molecular_function:GO:0003824//catalytic activity;	CE4
WH_10001770	gi|589106517|ref|XP_006965281.1|/0/glycoside hydrolase family 3 [Trichoderma reesei QM6a] &gt;gi|340518276|gb|EGR48517.1| glycoside hydrolase family 3 [Trichoderma reesei QM6a]	gi|589106516|ref|XM_006965219.1|/0.0/Trichoderma reesei QM6a glycoside hydrolase family 3 (TRIREDRAFT_121735), mRNA	Q2UUD6/0.0/BGLA_ASPOR Probable beta-glucosidase A OS=Aspergillus oryzae (strain ATCC 42149 / RIB 40) GN=bglA PE=3 SV=1	tre:TRIREDRAFT_121735/0.0/cel3b; glycoside hydrolase family 3; K05349 beta-glucosidase [EC:3.2.1.21]	TM0025/7e-66/---	A0A024S7P4/0.0/A0A024S7P4_HYPJE Uncharacterized protein OS=Trichoderma reesei RUT C-30 GN=M419DRAFT_25095 PE=4 SV=1	PF14310/2.8E-17/Fibronectin type III-like domain	biological_process:GO:0005975//carbohydrate metabolic process;molecular_function:GO:0004553//hydrolase activity, hydrolyzing O-glycosyl compounds;	GH3
WH_10001795	gi|818163425|gb|KKP03210.1|/0/hypothetical protein THAR02_04684 [Trichoderma harzianum]	gi|927406078|ref|XM_014094088.1|/0.0/Trichoderma virens Gv29-8 glycoside hydrolase family 55 protein partial mRNA	P49426/0.0/EXG1_COCCA Glucan 1,3-beta-glucosidase OS=Cochliobolus carbonum GN=EXG1 PE=1 SV=1	ncr:NCU04850/0.0/exo-beta-1,3-glucanase; K01210 glucan 1,3-beta-glucosidase [EC:3.2.1.58]	NA	A0A0F9XF89/0.0/A0A0F9XF89_TRIHA Uncharacterized protein OS=Trichoderma harzianum GN=THAR02_04684 PE=4 SV=1	PF12708/9.1E-83/Pectate lyase superfamily protein	molecular_function:GO:0016787//hydrolase activity;	GH55
WH_10001901	gi|927421942|ref|XP_013956802.1|/0/glycoside hydrolase family 71 protein [Trichoderma virens Gv29-8] &gt;gi|358384989|gb|EHK22586.1| glycoside hydrolase family 71 protein [Trichoderma virens Gv29-8]	gi|927421941|ref|XM_014101327.1|/0.0/Trichoderma virens Gv29-8 glycoside hydrolase family 71 protein partial mRNA	B6GX22/3e-165/MU71A_PENCW Mutanase Pc12g07500 OS=Penicillium chrysogenum (strain ATCC 28089 / DSM 1075 / Wisconsin 54-1255) GN=PCH_Pc12g07500 PE=1 SV=1	tre:TRIREDRAFT_73179/0.0/glycoside hydrolase family 95; K08254 glucan endo-1,3-alpha-glucosidase [EC:3.2.1.59]	NA	G9MR60/0.0/G9MR60_HYPVG Glycoside hydrolase family 71 protein OS=Hypocrea virens (strain Gv29-8 / FGSC 10586) GN=TRIVIDRAFT_27940 PE=4 SV=1	PF03659/1.3E-106/Glycosyl hydrolase family 71	molecular_function:GO:0016787//hydrolase activity;	GH71
WH_10002078	gi|927418462|ref|XP_013955062.1|/0/glycoside hydrolase family 64 protein [Trichoderma virens Gv29-8] &gt;gi|358383199|gb|EHK20867.1| glycoside hydrolase family 64 protein [Trichoderma virens Gv29-8]	gi|927418461|ref|XM_014099587.1|/0.0/Trichoderma virens Gv29-8 glycoside hydrolase family 64 protein partial mRNA	NA	NA	NA	G9MXG9/0.0/G9MXG9_HYPVG Glycoside hydrolase family 64 protein OS=Hypocrea virens (strain Gv29-8 / FGSC 10586) GN=TRIVIDRAFT_50439 PE=4 SV=1	PF16483/7.6E-125/Beta-1,3-glucanase	NA	GH64
WH_10002226	gi|908389398|gb|KND90064.1|/0/Beta-hexosaminidase 1 [Tolypocladium ophioglossoides CBS 100239]	gi|573992544|ref|XM_006674130.1|/0.0/Cordyceps militaris CM01 beta-hexosaminidase precursor (CCM_08995), partial mRNA	E9DFH0/0.0/HEX1_COCPS Beta-hexosaminidase 1 OS=Coccidioides posadasii (strain RMSCC 757 / Silveira) GN=HEX1 PE=1 SV=1	cmt:CCM_08995/0.0/beta-hexosaminidase precursor; K12373 hexosaminidase [EC:3.2.1.52]	VC0613/9e-36/---	A0A0L0N7U2/0.0/A0A0L0N7U2_9HYPO Beta-hexosaminidase OS=Tolypocladium ophioglossoides CBS 100239 GN=TOPH_05271 PE=3 SV=1	PF00728/3.3E-97/Glycosyl hydrolase family 20, catalytic domain	biological_process:GO:0005975//carbohydrate metabolic process;molecular_function:GO:0004563//beta-N-acetylhexosaminidase activity;	GH20
WH_10002311	gi|927428902|ref|XP_013960282.1|/0/glycoside hydrolase family 63 protein [Trichoderma virens Gv29-8] &gt;gi|358388474|gb|EHK26067.1| glycoside hydrolase family 63 protein [Trichoderma virens Gv29-8]	gi|927428901|ref|XM_014104807.1|/0.0/Trichoderma virens Gv29-8 glycoside hydrolase family 63 protein partial mRNA	O14255/0.0/GCS1_SCHPO Probable mannosyl-oligosaccharide glucosidase OS=Schizosaccharomyces pombe (strain 972 / ATCC 24843) GN=SPAC6G10.09 PE=3 SV=1	tre:TRIREDRAFT_22072/0.0/glycoside hydrolase family 63; K01228 mannosyl-oligosaccharide glucosidase [EC:3.2.1.106]	NA	G9MH78/0.0/G9MH78_HYPVG Glycoside hydrolase family 63 protein OS=Hypocrea virens (strain Gv29-8 / FGSC 10586) GN=TRIVIDRAFT_35537 PE=4 SV=1	PF03200/3.6E-170/Glycosyl hydrolase family 63 C-terminal domain	biological_process:GO:0009311//oligosaccharide metabolic process;GO:0009272//fungal-type cell wall biogenesis;GO:0006487//protein N-linked glycosylation;cellular_component:GO:0005789//endoplasmic reticulum membrane;molecular_function:GO:0004573//mannosyl-oligosaccharide glucosidase activity;	GH63
WH_10002350	gi|682285467|gb|KFY05480.1|/0/hypothetical protein V492_08509 [Pseudogymnoascus sp. VKM F-4246]	gi|117582118|gb|DQ886936.2|/0.0/Chaetomium cupreum chitinase mRNA, complete cds	P09805/5e-51/KTXA_KLULA Killer toxin subunits alpha/beta OS=Kluyveromyces lactis (strain ATCC 8585 / CBS 2359 / DSM 70799 / NBRC 1267 / NRRL Y-1140 / WM37) PE=1 SV=1	mrr:Moror_16165/0.0/class v; K01183 chitinase [EC:3.2.1.14]	lin0153_1/9e-29/---	A0A093Z2Z8/0.0/A0A093Z2Z8_9PEZI Uncharacterized protein OS=Pseudogymnoascus pannorum VKM F-4246 GN=V492_08509 PE=4 SV=1	PF00704/1.9E-60/Glycosyl hydrolases family 18	biological_process:GO:0006032//chitin catabolic process;GO:0005975//carbohydrate metabolic process;molecular_function:GO:0004568//chitinase activity;GO:0008061//chitin binding;	GH18
WH_10005685	gi|682449736|gb|KFZ09535.1|/0/hypothetical protein V502_08678 [Pseudogymnoascus sp. VKM F-4520 (FW-2644)]	gi|831340118|ref|XM_012884458.1|/0.0/Pseudogymnoascus destructans 20631-21 catalase/peroxidase HPI mRNA	A4QUT2/0.0/KATG2_MAGO7 Catalase-peroxidase 2 OS=Magnaporthe oryzae (strain 70-15 / ATCC MYA-4617 / FGSC 8958) GN=KATG2 PE=1 SV=1	cmt:CCM_01912/0.0/catalase/peroxidase HPI; K03782 catalase-peroxidase [EC:1.11.1.21]	XF2232/0.0/---	A0A094H2G8/0.0/A0A094H2G8_9PEZI Uncharacterized protein OS=Pseudogymnoascus pannorum VKM F-4520 GN=V502_08678 PE=3 SV=1	PF00141/1.6E-47/Peroxidase	NA	AA2
WH_10005692	gi|572280675|gb|ETS03735.1|/0/FAD-binding domain-containing protein [Trichoderma reesei RUT C-30]	gi|396477300|ref|NW_003533868.1|/1e-140/Leptosphaeria maculans JN3 SuperContig_18_v2 >gi|312216445|emb|FP929129.1| Leptosphaeria maculans JN3 lm_SuperContig_18_v2 genomic supercontig, whole genome, isolate v23.1.3 >gi|702066950|emb|FO906090.1| Leptosphaeria maculans brassicae jn3_SuperContig_18 complete sequence	D4B1Z7/2e-60/A2478_ARTBC Uncharacterized FAD-linked oxidoreductase ARB_02478 OS=Arthroderma benhamiae (strain ATCC MYA-4681 / CBS 112371) GN=ARB_02478 PE=1 SV=1	ssl:SS1G_10951/7e-50/hypothetical protein; K01501 nitrilase [EC:3.5.5.1]	mlr6875/3e-15/---	A0A024SEE6/0.0/A0A024SEE6_HYPJE FAD-binding domain-containing protein OS=Trichoderma reesei RUT C-30 GN=M419DRAFT_33791 PE=4 SV=1	PF01565/1.1E-16/FAD binding domain	biological_process:GO:0055114//oxidation-reduction process;molecular_function:GO:0050660//flavin adenine dinucleotide binding;GO:0016614//oxidoreductase activity, acting on CH-OH group of donors;	AA7
WH_10005698	gi|996623323|gb|KXH54090.1|/6.83525e-151/hypothetical protein CSAL01_08109 [Colletotrichum salicis]	gi|953470720|ref|XM_014723349.1|/1e-128/Metarhizium majus ARSEF 297 F5/8 type C domain protein partial mRNA	Q09788/4e-16/ASL1_SCHPO Alkali-sensitive linkage protein 1 OS=Schizosaccharomyces pombe (strain 972 / ATCC 24843) GN=asl1 PE=1 SV=1	NA	NA	N4V238/5e-150/N4V238_COLOR F5 8 type c domain protein OS=Colletotrichum orbiculare (strain 104-T / ATCC 96160 / CBS 514.97 / LARS 414 / MAFF 240422) GN=Cob_02549 PE=4 SV=1	PF11790/1.6E-69/Glycosyl hydrolase catalytic core	biological_process:GO:0005975//carbohydrate metabolic process;	GH128
WH_10005710	gi|380254580|gb|AFD36225.1|/0/beta-N-acetylhexosaminidase [Trichoderma virens]	gi|1839392|gb|S80070.1|/0.0/exc2=exochitinase [Trichoderma harzianum, T 25-1, mRNA, 2239 nt]	D4AUH6/2e-136/HEX1_ARTBC Beta-hexosaminidase ARB_07893 OS=Arthroderma benhamiae (strain ATCC MYA-4681 / CBS 112371) GN=ARB_07893 PE=1 SV=1	tre:TRIREDRAFT_23346/0.0/nag2; glycoside hydrolase family 20, chitinase; K12373 hexosaminidase [EC:3.2.1.52]	VC0613/7e-35/---	H9BRT4/0.0/H9BRT4_HYPVI Beta-hexosaminidase OS=Hypocrea virens GN=nag2 PE=3 SV=1	PF14845/1.3E-27/beta-acetyl hexosaminidase like	biological_process:GO:0005975//carbohydrate metabolic process;molecular_function:GO:0004563//beta-N-acetylhexosaminidase activity;	GH20
WH_10005717	gi|629698291|ref|XP_007814437.1|/1.27388e-125/putative chitosanase CSN1 [Metarhizium acridum CQMa 102] &gt;gi|322693996|gb|EFY85838.1| putative chitosanase CSN1 [Metarhizium acridum CQMa 102]	gi|953464144|ref|XM_014720061.1|/1e-124/Metarhizium majus ARSEF 297 Fungal chitosanase partial mRNA	Q4WB37/6e-106/CSN_ASPFU Endo-chitosanase OS=Neosartorya fumigata (strain ATCC MYA-4609 / Af293 / CBS 101355 / FGSC A1100) GN=csn PE=3 SV=1	afm:AFUA_8G00930/1e-105/chitosanase (EC:3.2.1.132); K01233 chitosanase [EC:3.2.1.132]	NA	E9EDZ9/4e-125/E9EDZ9_METAQ Endo-chitosanase OS=Metarhizium acridum (strain CQMa 102) GN=MAC_08097 PE=3 SV=1	PF07335/1.0E-65/Fungal chitosanase of glycosyl hydrolase group 75	biological_process:GO:0000272//polysaccharide catabolic process;cellular_component:GO:0005576//extracellular region;molecular_function:GO:0016977//chitosanase activity;	GH75
WH_10005722	gi|667527000|gb|KFA55300.1|/6.68164e-179/hypothetical protein S40293_04987 [Stachybotrys chartarum IBT 40293] &gt;gi|667738243|gb|KFA77442.1| hypothetical protein S40288_03127 [Stachybotrys chartarum IBT 40288]	gi|615438539|ref|XM_007590820.1|/1e-176/Colletotrichum fioriniae PJ7 polysaccharide deacetylase mRNA	D4AM78/8e-42/CDA_ARTBC Chitin deacetylase ARB_04768 OS=Arthroderma benhamiae (strain ATCC MYA-4681 / CBS 112371) GN=ARB_04768 PE=3 SV=1	afm:AFUA_6G10430/2e-101/chitin deacetylase (EC:3.5.1.41); K01452 chitin deacetylase [EC:3.5.1.41]	lin0436/3e-28/---	A0A084RMK7/2e-178/A0A084RMK7_STACH Uncharacterized protein OS=Stachybotrys chartarum IBT 40288 GN=S40288_03127 PE=4 SV=1	PF00187/3.5E-8/Chitin recognition protein	molecular_function:GO:0003824//catalytic activity;	CE4
WH_10005746	gi|818167022|gb|KKP06410.1|/0/mutanase [Trichoderma harzianum]	gi|927418117|ref|XM_014099415.1|/0.0/Trichoderma virens Gv29-8 glycoside hydrolase family 71 protein partial mRNA	B6GX22/2e-89/MU71A_PENCW Mutanase Pc12g07500 OS=Penicillium chrysogenum (strain ATCC 28089 / DSM 1075 / Wisconsin 54-1255) GN=PCH_Pc12g07500 PE=1 SV=1	cput:CONPUDRAFT_126581/1e-93/glycoside hydrolase family 71 protein; K08254 glucan endo-1,3-alpha-glucosidase [EC:3.2.1.59]	NA	A0A0F9XPH0/0.0/A0A0F9XPH0_TRIHA Mutanase OS=Trichoderma harzianum GN=THAR02_01461 PE=4 SV=1	PF03659/4.4E-116/Glycosyl hydrolase family 71	molecular_function:GO:0016787//hydrolase activity;	GH71
WH_10005761	gi|629698113|ref|XP_007814348.1|/0/carboxylesterase family protein [Metarhizium acridum CQMa 102] &gt;gi|322694086|gb|EFY85925.1| carboxylesterase family protein [Metarhizium acridum CQMa 102]	gi|629698112|ref|XM_007816157.1|/0.0/Metarhizium acridum CQMa 102 carboxylesterase family protein partial mRNA	D4AZ78/9e-83/LIP2_ARTBC Secreted lipase ARB_01498 OS=Arthroderma benhamiae (strain ATCC MYA-4681 / CBS 112371) GN=ARB_01498 PE=1 SV=1	afm:AFUA_8G04210/1e-31/triacylglycerol lipase (EC:3.1.1.8); K01050 cholinesterase [EC:3.1.1.8]	CAP0050/1e-22/---	E9EDR0/0.0/E9EDR0_METAQ Carboxylesterase family protein OS=Metarhizium acridum (strain CQMa 102) GN=MAC_08008 PE=4 SV=1	PF00135/2.6E-49/Carboxylesterase family	NA	CE10
WH_10005780	gi|818168412|gb|KKP07688.1|/0/glycosyl hydrolase family 18 [Trichoderma harzianum]	gi|296803574|ref|XM_002842594.1|/0.0/Arthroderma otae CBS 113480 chitinase, mRNA	P09805/5e-66/KTXA_KLULA Killer toxin subunits alpha/beta OS=Kluyveromyces lactis (strain ATCC 8585 / CBS 2359 / DSM 70799 / NBRC 1267 / NRRL Y-1140 / WM37) PE=1 SV=1	nfi:NFIA_038160/6e-124/class V chitinase Chi100; K01183 chitinase [EC:3.2.1.14]	VC1073_2/4e-08/---	A0A0F9Y6K9/0.0/A0A0F9Y6K9_TRIHA Glycosyl hydrolase family 18 OS=Trichoderma harzianum GN=THAR02_00224 PE=4 SV=1	PF00704/8.8E-24/Glycosyl hydrolases family 18	biological_process:GO:0071704//organic substance metabolic process;molecular_function:GO:0016798//hydrolase activity, acting on glycosyl bonds;	GH18
WH_10005883	gi|587667609|gb|EWY89950.1|/9.99522e-62/hypothetical protein FOYG_07594 [Fusarium oxysporum FOSC 3-a]	gi|599121035|ref|XM_007387636.1|/1e-57/Punctularia strigosozonata HHB-11173 SS5 cutinase-domain-containing protein (PUNSTDRAFT_107590), partial mRNA	O59893/5e-56/AXE2_PENPU Acetylxylan esterase 2 OS=Penicillium purpurogenum GN=axe-2 PE=1 SV=1	afm:AFUA_3G00420/4e-60/acetyl xylan esterase (Axe1) (EC:3.-.-.-); K05972 acetylxylan esterase [EC:3.1.1.72]	NA	W9I9K6/3e-61/W9I9K6_FUSOX Uncharacterized protein OS=Fusarium oxysporum FOSC 3-a GN=FOYG_07594 PE=4 SV=1	PF01083/4.2E-36/Cutinase	NA	CE5
WH_10005887	gi|908387075|gb|KND87798.1|/7.44882e-94/hypothetical protein TOPH_07626 [Tolypocladium ophioglossoides CBS 100239]	gi|667653658|ref|XM_008600439.1|/2e-89/Beauveria bassiana ARSEF 2860 Alginate lyase 2 partial mRNA	NA	NA	NA	A0A0L0N0Z9/2e-93/A0A0L0N0Z9_9HYPO Uncharacterized protein OS=Tolypocladium ophioglossoides CBS 100239 GN=TOPH_07626 PE=4 SV=1	PF08787/3.2E-41/Alginate lyase	NA	PL7
WH_10005927	gi|818164024|gb|KKP03732.1|/0/glycosyltransferase sugar-binding region containing DXD domain-containing protein [Trichoderma harzianum]	gi|927414659|ref|XM_014097686.1|/0.0/Trichoderma virens Gv29-8 glycosyltransferase family 32 protein partial mRNA	Q5A4E3/2e-92/OCH1_CANAL Initiation-specific alpha-1,6-mannosyltransferase OS=Candida albicans (strain SC5314 / ATCC MYA-2876) GN=OCH1 PE=3 SV=1	tre:TRIREDRAFT_65646/0.0/glycosyltransferase family 32; K05528 alpha 1,6-mannosyltransferase [EC:2.4.1.232]	SPAC1006.05c/4e-80/---	A0A0F9ZU49/0.0/A0A0F9ZU49_TRIHA Glycosyltransferase sugar-binding region containing DXD domain-containing protein OS=Trichoderma harzianum GN=THAR02_04184 PE=4 SV=1	PF04488/4.0E-13/Glycosyltransferase sugar-binding region containing DXD motif	molecular_function:GO:0016740//transferase activity;	GT32
WH_10006129	gi|908389747|gb|KND90401.1|/1.77083e-158/Secreted beta-glucosidase sun1 [Tolypocladium ophioglossoides CBS 100239]	gi|953469910|ref|XM_014722944.1|/1e-145/Metarhizium majus ARSEF 297 SUN domain-containing protein partial mRNA	Q4WGL5/5e-78/SUN1_ASPFU Secreted beta-glucosidase sun1 OS=Neosartorya fumigata (strain ATCC MYA-4609 / Af293 / CBS 101355 / FGSC A1100) GN=sun1 PE=1 SV=1	maj:MAA_00235/2e-145/sun; K01238 SUN family beta-glucosidase [EC:3.2.1.-]	NA	A0A0L0N8L9/5e-158/A0A0L0N8L9_9HYPO Secreted beta-glucosidase sun1 OS=Tolypocladium ophioglossoides CBS 100239 GN=TOPH_04948 PE=4 SV=1	PF03856/2.6E-80/Beta-glucosidase (SUN family)	NA	GH132
WH_10006194	gi|18765883|gb|AAL78815.1|AF397022_1/0/family 20 chitobiase [Trichoderma virens] &gt;gi|19073007|gb|AAL84700.1|AF395761_1 chitobiase precursor [Trichoderma virens]	gi|589102080|ref|XM_006963001.1|/0.0/Trichoderma reesei QM6a glycoside hydrolase family 20 (TRIREDRAFT_21725), partial mRNA	D4AUH6/6e-147/HEX1_ARTBC Beta-hexosaminidase ARB_07893 OS=Arthroderma benhamiae (strain ATCC MYA-4681 / CBS 112371) GN=ARB_07893 PE=1 SV=1	tre:TRIREDRAFT_21725/0.0/nag1; glycoside hydrolase family 20; K12373 hexosaminidase [EC:3.2.1.52]	VC0613/7e-36/---	Q8TFA8/0.0/Q8TFA8_HYPVI Beta-hexosaminidase OS=Hypocrea virens GN=nag1 PE=2 SV=1	PF00728/7.9E-92/Glycosyl hydrolase family 20, catalytic domain	biological_process:GO:0005975//carbohydrate metabolic process;molecular_function:GO:0004563//beta-N-acetylhexosaminidase activity;	GH20
WH_10006409	gi|1345373|dbj|BAA12799.1|/7.61541e-116/chitosanase precursor [Fusarium phaseoli]	gi|302892344|ref|XM_003045008.1|/1e-115/Nectria haematococca mpVI 77-13-4 glycoside hydrolase family 75, mRNA	Q875I9/4e-61/CSN_ASPFM Endo-chitosanase OS=Neosartorya fumigata GN=csn PE=1 SV=1	afm:AFUA_6G00500/7e-68/chitosanase (EC:3.2.1.132); K01233 chitosanase [EC:3.2.1.132]	NA	Q00867/2e-115/Q00867_FUSSH Endo-chitosanase OS=Fusarium solani subsp. phaseoli GN=csn PE=3 SV=1	PF07335/2.3E-61/Fungal chitosanase of glycosyl hydrolase group 75	biological_process:GO:0008152//metabolic process;molecular_function:GO:0016798//hydrolase activity, acting on glycosyl bonds;	GH75
WH_10006486	gi|927411140|ref|XP_013951401.1|/0/glycoside hydrolase family 37 protein [Trichoderma virens Gv29-8] &gt;gi|358379522|gb|EHK17202.1| glycoside hydrolase family 37 protein [Trichoderma virens Gv29-8]	gi|927411139|ref|XM_014095926.1|/0.0/Trichoderma virens Gv29-8 glycoside hydrolase family 37 protein partial mRNA	Q54QZ5/1e-111/TREA_DICDI Trehalase OS=Dictyostelium discoideum GN=treh PE=3 SV=1	cmt:CCM_08782/0.0/trehalase precursor; K01194 alpha,alpha-trehalase [EC:3.2.1.28]	ECU02g1370/4e-67/---	G9N893/0.0/G9N893_HYPVG Trehalase OS=Hypocrea virens (strain Gv29-8 / FGSC 10586) GN=TRIVIDRAFT_42275 PE=3 SV=1	PF01204/5.8E-115/Trehalase	biological_process:GO:0005991//trehalose metabolic process;molecular_function:GO:0004555//alpha,alpha-trehalase activity;	GH37
WH_10006583	gi|818155561|gb|KKO97128.1|/3.15218e-132/hypothetical protein THAR02_10772 [Trichoderma harzianum]	gi|927400142|ref|XM_014090442.1|/1e-130/Trichoderma atroviride IMI 206040 polysaccharide lyase family 7 protein partial mRNA	NA	NA	NA	A0A0F9ZVK3/1e-131/A0A0F9ZVK3_TRIHA Uncharacterized protein OS=Trichoderma harzianum GN=THAR02_10772 PE=4 SV=1	PF08787/1.8E-42/Alginate lyase	molecular_function:GO:0016829//lyase activity;	PL7
WH_10006584	gi|924818753|gb|KOS16717.1|/2.06072e-119/hypothetical protein ESCO_004946 [Escovopsis weberi]	gi|927400378|ref|XM_014090560.1|/1e-116/Trichoderma atroviride IMI 206040 glycoside hydrolase family 75 protein partial mRNA	Q4WB37/3e-64/CSN_ASPFU Endo-chitosanase OS=Neosartorya fumigata (strain ATCC MYA-4609 / Af293 / CBS 101355 / FGSC A1100) GN=csn PE=3 SV=1	afm:AFUA_6G00500/2e-64/chitosanase (EC:3.2.1.132); K01233 chitosanase [EC:3.2.1.132]	NA	A0A0M8MTY5/6e-119/A0A0M8MTY5_9HYPO Uncharacterized protein OS=Escovopsis weberi GN=ESCO_004946 PE=4 SV=1	PF07335/4.4E-60/Fungal chitosanase of glycosyl hydrolase group 75	biological_process:GO:0000272//polysaccharide catabolic process;cellular_component:GO:0005576//extracellular region;molecular_function:GO:0016977//chitosanase activity;	GH75
WH_10006590	gi|818158364|gb|KKO99042.1|/0/FAD binding domain-containing protein [Trichoderma harzianum]	gi|667659088|ref|XM_008603154.1|/0.0/Beauveria bassiana ARSEF 2860 6-hydroxy-D-nicotine oxidase partial mRNA	D7UQ40/2e-45/SOL5_ALTSO Bifunctional solanapyrone synthase OS=Alternaria solani GN=sol5 PE=1 SV=1	maj:MAA_04098/7e-11/D-lactate dehydrogenase (cytochrome); K00102 D-lactate dehydrogenase (cytochrome) [EC:1.1.2.4]	mlr6875/3e-23/---	A0A0F9XEI9/0.0/A0A0F9XEI9_TRIHA FAD binding domain-containing protein OS=Trichoderma harzianum GN=THAR02_08848 PE=4 SV=1	PF01565/1.3E-24/FAD binding domain	biological_process:GO:0055114//oxidation-reduction process;molecular_function:GO:0016614//oxidoreductase activity, acting on CH-OH group of donors;GO:0050660//flavin adenine dinucleotide binding;	AA7
WH_10006605	gi|927417140|ref|XP_013954401.1|/0/hypothetical protein TRIVIDRAFT_155466 [Trichoderma virens Gv29-8] &gt;gi|358382536|gb|EHK20208.1| hypothetical protein TRIVIDRAFT_155466 [Trichoderma virens Gv29-8]	gi|317149731|ref|XM_001823580.2|/1e-149/Aspergillus oryzae RIB40 FAD binding domain protein, mRNA	D4B1Z7/4e-51/A2478_ARTBC Uncharacterized FAD-linked oxidoreductase ARB_02478 OS=Arthroderma benhamiae (strain ATCC MYA-4681 / CBS 112371) GN=ARB_02478 PE=1 SV=1	pbn:PADG_12043/2e-07/PADG_06140, PADG_06141; cysteine desulfurase, mitochondrial; K04487 cysteine desulfurase [EC:2.8.1.7]	mlr6875/6e-11/---	G9N004/0.0/G9N004_HYPVG Uncharacterized protein OS=Hypocrea virens (strain Gv29-8 / FGSC 10586) GN=TRIVIDRAFT_155466 PE=4 SV=1	PF08031/3.0E-8/Berberine and berberine like	biological_process:GO:0055114//oxidation-reduction process;cellular_component:GO:0016021//integral component of membrane;GO:0044424//intracellular part;molecular_function:GO:0016614//oxidoreductase activity, acting on CH-OH group of donors;GO:0016705//oxidoreductase activity, acting on paired donors, with incorporation or reduction of molecular oxygen;GO:0005506//iron ion binding;GO:0004497//mono…	AA7
WH_10006618	gi|751760727|gb|KIN08900.1|/0/glycoside hydrolase family 81 protein [Oidiodendron maius Zn]	gi|589105412|ref|XM_006964667.1|/0.0/Trichoderma reesei QM6a glycoside hydrolase family 81 (TRIREDRAFT_73256), partial mRNA	D4AZ24/2e-39/ENG1_ARTBC Probable endo-1,3(4)-beta-glucanase ARB_01444 OS=Arthroderma benhamiae (strain ATCC MYA-4681 / CBS 112371) GN=ARB_01444 PE=1 SV=1	tre:TRIREDRAFT_73256/0.0/glycoside hydrolase family 81; K01180 endo-1,3(4)-beta-glucanase [EC:3.2.1.6]	SPAC23D3.10c/3e-41/---	A0A0C3I1C7/0.0/A0A0C3I1C7_9PEZI Glycoside hydrolase family 81 protein OS=Oidiodendron maius Zn GN=OIDMADRAFT_37889 PE=4 SV=1	PF03639/9.4E-113/Glycosyl hydrolase family 81	molecular_function:GO:0052861//glucan endo-1,3-beta-glucanase activity, C-3 substituted reducing group;	GH81
WH_10006644	gi|380490787|emb|CCF35771.1|/0/polysaccharide deacetylase [Colletotrichum higginsianum]	gi|827064225|ref|XM_008095461.1|/0.0/Colletotrichum graminicola M1.001 polysaccharide deacetylase partial mRNA	D4AM78/3e-16/CDA_ARTBC Chitin deacetylase ARB_04768 OS=Arthroderma benhamiae (strain ATCC MYA-4681 / CBS 112371) GN=ARB_04768 PE=3 SV=1	afm:AFUA_6G10430/9e-11/chitin deacetylase (EC:3.5.1.41); K01452 chitin deacetylase [EC:3.5.1.41]	ML1950/4e-15/---	H1V6B9/0.0/H1V6B9_COLHI Polysaccharide deacetylase OS=Colletotrichum higginsianum (strain IMI 349063) GN=CH063_07481 PE=4 SV=1	PF01522/1.4E-14/Polysaccharide deacetylase	biological_process:GO:0005975//carbohydrate metabolic process;molecular_function:GO:0016810//hydrolase activity, acting on carbon-nitrogen (but not peptide) bonds;	CE4
WH_10006672	gi|818164708|gb|KKP04340.1|/0/hypothetical protein THAR02_03543 [Trichoderma harzianum]	gi|927417039|ref|XM_014098876.1|/0.0/Trichoderma virens Gv29-8 glycoside hydrolase family 2 protein partial mRNA	C0LRA7/0.0/EBDG_HYPVI Exo-beta-D-glucosaminidase OS=Hypocrea virens GN=gls1 PE=2 SV=1	tre:TRIREDRAFT_77299/0.0/glycoside hydrolase family 2; K15855 exo-1,4-beta-D-glucosaminidase [EC:3.2.1.165]	XF0846/4e-09/---	A0A0F9XII5/0.0/A0A0F9XII5_TRIHA Uncharacterized protein OS=Trichoderma harzianum GN=THAR02_03543 PE=4 SV=1	PF00703/2.9E-13/Glycosyl hydrolases family 2	biological_process:GO:0000272//polysaccharide catabolic process;cellular_component:GO:0005576//extracellular region;molecular_function:GO:0004553//hydrolase activity, hydrolyzing O-glycosyl compounds;	GH2
WH_10006748	gi|572279795|gb|ETS02914.1|/2.67763e-107/putative cutinase [Trichoderma reesei RUT C-30]	gi|927428609|ref|XM_014104661.1|/1e-101/Trichoderma virens Gv29-8 carbohydrate esterase family 5 protein mRNA	Q9Y7G8/1e-48/CUTI_PYRBR Cutinase OS=Pyrenopeziza brassicae PE=3 SV=1	mbe:MBM_03198/3e-44/cutinase; K08095 cutinase [EC:3.1.1.74]	NA	A0A024SC78/8e-107/A0A024SC78_HYPJE Cutinase OS=Trichoderma reesei RUT C-30 GN=M419DRAFT_76732 PE=3 SV=1	PF01083/2.2E-44/Cutinase	molecular_function:GO:0052689//carboxylic ester hydrolase activity;	CE5
WH_10006850	gi|927389279|ref|XP_013940485.1|/0/glycoside hydrolase family 3 protein [Trichoderma atroviride IMI 206040] &gt;gi|358392926|gb|EHK42330.1| glycoside hydrolase family 3 protein [Trichoderma atroviride IMI 206040]	gi|927389278|ref|XM_014085010.1|/0.0/Trichoderma atroviride IMI 206040 glycoside hydrolase family 3 protein partial mRNA	Q4WMU3/0.0/BGLF_ASPFU Probable beta-glucosidase F OS=Neosartorya fumigata (strain ATCC MYA-4609 / Af293 / CBS 101355 / FGSC A1100) GN=bglF PE=3 SV=2	afm:AFUA_6G08700/0.0/beta glucosidase (EC:3.2.1.21); K01188 beta-glucosidase [EC:3.2.1.21]	CC0968/5e-61/---	G9P989/0.0/G9P989_HYPAI Glycoside hydrolase family 3 protein OS=Hypocrea atroviridis (strain ATCC 20476 / IMI 206040) GN=TRIATDRAFT_161122 PE=4 SV=1	PF00933/1.9E-45/Glycosyl hydrolase family 3 N terminal domain	biological_process:GO:0030245//cellulose catabolic process;molecular_function:GO:0008422//beta-glucosidase activity;	GH3
WH_10008249	gi|666864137|gb|KEZ40821.1|/0/hypothetical protein SAPIO_CDS8015 [Scedosporium apiospermum]	gi|589114428|ref|XM_006969175.1|/0.0/Trichoderma reesei QM6a Hypothetical protein (TRIREDRAFT_69650), partial mRNA	D7UQ40/7e-62/SOL5_ALTSO Bifunctional solanapyrone synthase OS=Alternaria solani GN=sol5 PE=1 SV=1	aje:HCAG_01147/3e-16/cysteine desulfurase, mitochondrial precursor; K04487 cysteine desulfurase [EC:2.8.1.7]	SMb21415/3e-22/---	A0A084G0F9/0.0/A0A084G0F9_9PEZI Uncharacterized protein OS=Scedosporium apiospermum GN=SAPIO_CDS8015 PE=4 SV=1	PF01565/2.6E-23/FAD binding domain	molecular_function:GO:0003824//catalytic activity;	AA7
WH_10008337	gi|969879146|gb|KUE96386.1|/0/glycosyl hydrolase family 31 [Trichoderma gamsii]	gi|927425003|ref|XM_014102858.1|/0.0/Trichoderma virens Gv29-8 glycoside hydrolase family 31 protein partial mRNA	Q4WRH9/0.0/AGDC_ASPFU Probable alpha/beta-glucosidase agdC OS=Neosartorya fumigata (strain ATCC MYA-4609 / Af293 / CBS 101355 / FGSC A1100) GN=agdC PE=3 SV=1	tre:TRIREDRAFT_82235/0.0/glycoside hydrolase family 31; K01187 alpha-glucosidase [EC:3.2.1.20]	SPAPB24D3.10c/0.0/---	G9NYY9/0.0/G9NYY9_HYPAI Uncharacterized protein OS=Hypocrea atroviridis (strain ATCC 20476 / IMI 206040) GN=TRIATDRAFT_223991 PE=3 SV=1	PF16863/2.1E-33/N-terminal barrel of NtMGAM and CtMGAM, maltase-glucoamylase	biological_process:GO:0005975//carbohydrate metabolic process;molecular_function:GO:0004553//hydrolase activity, hydrolyzing O-glycosyl compounds;GO:0030246//carbohydrate binding;	GH31
WH_10008481	gi|734664695|gb|KHO01741.1|/0/Six-hairpin glycosidase [Metarhizium album ARSEF 1941]	gi|629710773|ref|XM_007820222.1|/0.0/Metarhizium robertsii ARSEF 23 Six-hairpin glycosidase mRNA	Q10449/6e-150/MU157_SCHPO Meiotically up-regulated gene 157 protein OS=Schizosaccharomyces pombe (strain 972 / ATCC 24843) GN=mug157 PE=1 SV=1	maj:MAA_02224/0.0/Six-hairpin glycosidase; K09704 uncharacterized protein	SPAC12B10.16c/3e-150/---	A0A0B2X8Y9/0.0/A0A0B2X8Y9_9HYPO Six-hairpin glycosidase OS=Metarhizium album ARSEF 1941 GN=MAM_00742 PE=4 SV=1	PF06824/1.7E-172/Protein of unknown function (DUF1237)	biological_process:GO:0008152//metabolic process;molecular_function:GO:0016798//hydrolase activity, acting on glycosyl bonds;	GH125
WH_10008693	gi|572279398|gb|ETS02520.1|/0/FAD-binding domain-containing protein [Trichoderma reesei RUT C-30]	gi|596664661|ref|XM_007275715.1|/0.0/Colletotrichum gloeosporioides Nara gc5 FAD binding domain-containing protein (CGGC5_5055), partial mRNA	D4AS41/1e-91/A7056_ARTBC Uncharacterized FAD-linked oxidoreductase ARB_02478 OS=Arthroderma benhamiae (strain ATCC MYA-4681 / CBS 112371) GN=ARB_07056 PE=1 SV=2	aje:HCAG_01147/7e-07/cysteine desulfurase, mitochondrial precursor; K04487 cysteine desulfurase [EC:2.8.1.7]	SMb21415/2e-19/---	A0A024SAZ9/0.0/A0A024SAZ9_HYPJE FAD-binding domain-containing protein OS=Trichoderma reesei RUT C-30 GN=M419DRAFT_77932 PE=4 SV=1	PF01565/7.3E-22/FAD binding domain	biological_process:GO:0055114//oxidation-reduction process;molecular_function:GO:0050660//flavin adenine dinucleotide binding;GO:0016614//oxidoreductase activity, acting on CH-OH group of donors;	AA7
WH_10008709	gi|818162472|gb|KKP02389.1|/0/alpha-1,2-mannosidase [Trichoderma harzianum]	gi|927423619|ref|XM_014102166.1|/0.0/Trichoderma virens Gv29-8 glycoside hydrolase family 92 protein partial mRNA	D4ATR3/0.0/A7629_ARTBC Uncharacterized secreted glycosidase ARB_07629 OS=Arthroderma benhamiae (strain ATCC MYA-4681 / CBS 112371) GN=ARB_07629 PE=1 SV=1	NA	CC0533/9e-107/---	A0A0G0ABI9/0.0/A0A0G0ABI9_TRIHA Alpha-1,2-mannosidase OS=Trichoderma harzianum GN=THAR02_05501 PE=4 SV=1	PF07971/1.2E-151/Glycosyl hydrolase family 92	biological_process:GO:0005975//carbohydrate metabolic process;molecular_function:GO:0030246//carbohydrate binding;GO:0016787//hydrolase activity;	GH92
WH_10008720	gi|589106205|ref|XP_006965125.1|/0/predicted protein [Trichoderma reesei QM6a] &gt;gi|340518904|gb|EGR49144.1| predicted protein [Trichoderma reesei QM6a] &gt;gi|572279376|gb|ETS02498.1| putative triacylglycerol lipase [Trichoderma reesei RUT C-30]	gi|761841242|ref|XM_007822472.2|/0.0/Metarhizium robertsii ARSEF 23 vacuolar triacylglycerol lipase mRNA	P17573/4e-46/LIP1_GEOCN Lipase 1 OS=Geotrichum candidum GN=LIP1 PE=1 SV=2	afm:AFUA_8G04210/2e-156/triacylglycerol lipase (EC:3.1.1.8); K01050 cholinesterase [EC:3.1.1.8]	DR2626/2e-44/---	A0A024SBR6/0.0/A0A024SBR6_HYPJE Carboxylic ester hydrolase OS=Trichoderma reesei RUT C-30 GN=M419DRAFT_129558 PE=3 SV=1	PF00135/9.7E-86/Carboxylesterase family	molecular_function:GO:0016787//hydrolase activity;	CE10
WH_10008724	gi|936409292|gb|KPM38049.1|/6.3557e-75/hypothetical protein AK830_g8546 [Neonectria ditissima]	gi|697087797|ref|XM_009658515.1|/3e-69/Verticillium dahliae VdLs.17 lysozyme partial mRNA	NA	ttt:THITE_2124654/2e-70/glycoside hydrolase family 24 protein; K01185 lysozyme [EC:3.2.1.17]	STM1028/2e-16/---	A0A0A1TNV6/6e-74/A0A0A1TNV6_9HYPO Uncharacterized protein OS=Torrubiella hemipterigena GN=VHEMI07972 PE=4 SV=1	PF00959/3.3E-10/Phage lysozyme	NA	GH24
WH_10008856	gi|969879081|gb|KUE96323.1|/4.44634e-149/extracellular cell wall glucanase Crf1 [Trichoderma gamsii]	gi|927425097|ref|XM_014102905.1|/1e-148/Trichoderma virens Gv29-8 glycoside hydrolase family 16 protein partial mRNA	Q8J0P4/4e-36/CRF1_ASPFU Probable glycosidase crf1 OS=Neosartorya fumigata (strain ATCC MYA-4609 / Af293 / CBS 101355 / FGSC A1100) GN=crf1 PE=1 SV=2	pic:PICST_25832/2e-28/CRH1; cell wall protein in family of putative glycosidases Probable xyloglucan endotransglucosylase/hydrolase (EC:3.2.1.73); K01216 licheninase [EC:3.2.1.73]	YGR189c/2e-19/---	G9MNM7/3e-147/G9MNM7_HYPVG Glycoside hydrolase family 16 protein OS=Hypocrea virens (strain Gv29-8 / FGSC 10586) GN=TRIVIDRAFT_112093 PE=4 SV=1	PF00722/1.4E-28/Glycosyl hydrolases family 16	NA	GH16
WH_10009086	gi|908390253|gb|KND90898.1|/0/UDP-glucose:glycoprotein glucosyltransferase [Tolypocladium ophioglossoides CBS 100239]	gi|927414851|ref|XM_014097782.1|/0.0/Trichoderma virens Gv29-8 glycosyltransferase family 24 protein partial mRNA	Q09140/0.0/UGGG_SCHPO UDP-glucose:glycoprotein glucosyltransferase OS=Schizosaccharomyces pombe (strain 972 / ATCC 24843) GN=gpt1 PE=1 SV=2	tre:TRIREDRAFT_62305/0.0/glycosyltransferase family 24; K11718 UDP-glucose:glycoprotein glucosyltransferase [EC:2.4.1.-]	NA	A0A0L0N9S4/0.0/A0A0L0N9S4_9HYPO UDP-glucose:glycoprotein glucosyltransferase OS=Tolypocladium ophioglossoides CBS 100239 GN=TOPH_04474 PE=4 SV=1	PF06427/0.0/UDP-glucose:Glycoprotein Glucosyltransferase	biological_process:GO:0006486//protein glycosylation;GO:0097359//UDP-glucosylation;molecular_function:GO:0003980//UDP-glucose:glycoprotein glucosyltransferase activity;	GT24
WH_10009177	gi|936412869|gb|KPM41355.1|/0/hypothetical protein AK830_g5170 [Neonectria ditissima]	gi|675324087|gb|CP009075.1|/0.0/Verticillium dahliae JR2 chromosome 1, complete sequence	NA	wic:J056_002522/1e-30/tRNA (adenine(58)-N(1))-methyltransferase non-catalytic subunit TRM6; K03256 tRNA (adenine-N(1)-)-methyltransferase non-catalytic subunit	BH1120/9e-10/---	A0A0A1T9Y9/0.0/A0A0A1T9Y9_9HYPO Uncharacterized protein OS=Torrubiella hemipterigena GN=VHEMI02224 PE=4 SV=1	PF07470/7.2E-12/Glycosyl Hydrolase Family 88	NA	GH105
WH_10009194	gi|927415350|ref|XP_013953506.1|/0/glycoside hydrolase family 18 protein [Trichoderma virens Gv29-8] &gt;gi|358381634|gb|EHK19309.1| glycoside hydrolase family 18 protein [Trichoderma virens Gv29-8]	gi|927415349|ref|XM_014098031.1|/0.0/Trichoderma virens Gv29-8 glycoside hydrolase family 18 protein partial mRNA	Q9W5U2/1e-21/CHIT3_DROME Probable chitinase 3 OS=Drosophila melanogaster GN=Cht3 PE=2 SV=2	afm:AFUA_3G07160/2e-94/class V chitinase (EC:3.2.1.14); K01183 chitinase [EC:3.2.1.14]	lin0153_1/5e-20/---	G9N2J9/0.0/G9N2J9_HYPVG Glycoside hydrolase family 18 protein OS=Hypocrea virens (strain Gv29-8 / FGSC 10586) GN=TRIVIDRAFT_58971 PE=3 SV=1	PF00704/1.0E-53/Glycosyl hydrolases family 18	biological_process:GO:0006032//chitin catabolic process;GO:0005975//carbohydrate metabolic process;molecular_function:GO:0004568//chitinase activity;	GH18
WH_10009385	gi|927427292|ref|XP_013959477.1|/0/glycoside hydrolase family 55 protein [Trichoderma virens Gv29-8] &gt;gi|358387672|gb|EHK25266.1| glycoside hydrolase family 55 protein [Trichoderma virens Gv29-8]	gi|927427291|ref|XM_014104002.1|/0.0/Trichoderma virens Gv29-8 glycoside hydrolase family 55 protein (BGN2), partial mRNA	P53626/0.0/E13B_TRIHA Glucan endo-1,3-beta-glucosidase BGN13.1 OS=Trichoderma harzianum GN=bgn13.1 PE=1 SV=1	afm:AFUA_3G07520/2e-116/exo-beta-1,3-glucanase (EC:3.2.1.58); K01210 glucan 1,3-beta-glucosidase [EC:3.2.1.58]	NA	G9MIE9/0.0/G9MIE9_HYPVG Glycoside hydrolase family 55 protein OS=Hypocrea virens (strain Gv29-8 / FGSC 10586) GN=BGN2 PE=4 SV=1	PF12708/6.3E-30/Pectate lyase superfamily protein	molecular_function:GO:0016787//hydrolase activity;	GH55
WH_10009484	gi|589109105|ref|XP_006966575.1|/0/glycoside hydrolase family 47, alpha-1,2-mannosidase [Trichoderma reesei QM6a] &gt;gi|340517207|gb|EGR47452.1| glycoside hydrolase family 47, alpha-1,2-mannosidase [Trichoderma reesei QM6a] &gt;gi|572277601|gb|ETS00836.1| family 47 glycosyl hydrolase [Trichoderma reesei RUT C-30]	gi|589109104|ref|XM_006966513.1|/0.0/Trichoderma reesei QM6a glycoside hydrolase family 47, alpha-1,2-mannosidase (TRIREDRAFT_64285), partial mRNA	O94726/2e-125/MNL1_SCHPO ER degradation-enhancing alpha-mannosidase-like protein 1 OS=Schizosaccharomyces pombe (strain 972 / ATCC 24843) GN=mnl1 PE=3 SV=2	pcs:Pc21g11800/2e-123/Pc21g11800; K10084 ER degradation enhancer, mannosidase alpha-like 1	NA	A0A024S8L4/0.0/A0A024S8L4_HYPJE alpha-1,2-Mannosidase OS=Trichoderma reesei RUT C-30 GN=M419DRAFT_82309 PE=3 SV=1	PF01532/3.6E-112/Glycosyl hydrolase family 47	biological_process:GO:0008152//metabolic process;cellular_component:GO:0016020//membrane;molecular_function:GO:0005509//calcium ion binding;GO:0004571//mannosyl-oligosaccharide 1,2-alpha-mannosidase activity;	GH47
WH_10009745	gi|818167435|gb|KKP06787.1|/0/1,3-beta-glucanosyltransferase gel1 precursor [Trichoderma harzianum]	gi|589112886|ref|XM_006968404.1|/0.0/Trichoderma reesei QM6a glycoside hydrolase family 72 (TRIREDRAFT_123538), mRNA	P0C7S9/9e-166/GEL1_ASPFU 1,3-beta-glucanosyltransferase gel1 OS=Neosartorya fumigata (strain ATCC MYA-4609 / Af293 / CBS 101355 / FGSC A1100) GN=gel1 PE=3 SV=1	NA	NA	A0A0G0A377/0.0/A0A0G0A377_TRIHA 1,3-beta-glucanosyltransferase OS=Trichoderma harzianum GN=THAR02_01079 PE=3 SV=1	PF03198/1.8E-123/Glucanosyltransferase	biological_process:GO:0005975//carbohydrate metabolic process;cellular_component:GO:0031225//anchored component of membrane;GO:0005886//plasma membrane;GO:0009277//fungal-type cell wall;molecular_function:GO:0042124//1,3-beta-glucanosyltransferase activity;GO:0016787//hydrolase activity;	GH72
WH_10009779	gi|927427822|ref|XP_013959742.1|/0/glycoside hydrolase family 43 protein [Trichoderma virens Gv29-8] &gt;gi|358387943|gb|EHK25537.1| glycoside hydrolase family 43 protein [Trichoderma virens Gv29-8]	gi|927427821|ref|XM_014104267.1|/0.0/Trichoderma virens Gv29-8 glycoside hydrolase family 43 protein partial mRNA	NA	NA	BS_sacC/4e-09/---	G9MJ74/0.0/G9MJ74_HYPVG Glycoside hydrolase family 43 protein OS=Hypocrea virens (strain Gv29-8 / FGSC 10586) GN=TRIVIDRAFT_62213 PE=3 SV=1	PF06439/4.5E-9/Domain of Unknown Function (DUF1080)	biological_process:GO:0005975//carbohydrate metabolic process;molecular_function:GO:0004553//hydrolase activity, hydrolyzing O-glycosyl compounds;	GH43
WH_10009784	gi|969879274|gb|KUE96512.1|/0/FAD binding domain-containing protein [Trichoderma gamsii]	gi|827076917|ref|XM_008101666.1|/0.0/Colletotrichum graminicola M1.001 FAD binding domain-containing protein partial mRNA	D4AS41/1e-84/A7056_ARTBC Uncharacterized FAD-linked oxidoreductase ARB_02478 OS=Arthroderma benhamiae (strain ATCC MYA-4681 / CBS 112371) GN=ARB_07056 PE=1 SV=2	ssl:SS1G_10951/2e-40/hypothetical protein; K01501 nitrilase [EC:3.5.5.1]	mlr6875/2e-18/---	G9N456/0.0/G9N456_HYPVG Uncharacterized protein OS=Hypocrea virens (strain Gv29-8 / FGSC 10586) GN=TRIVIDRAFT_58448 PE=4 SV=1	PF01565/5.4E-20/FAD binding domain	biological_process:GO:0055114//oxidation-reduction process;molecular_function:GO:0016614//oxidoreductase activity, acting on CH-OH group of donors;GO:0050660//flavin adenine dinucleotide binding;	AA7
WH_10009911	gi|953460401|ref|XP_014573675.1|/0/Glycoside hydrolase, subgroup, catalytic core, partial [Metarhizium majus ARSEF 297] &gt;gi|743667664|gb|KID94681.1| Glycoside hydrolase, subgroup, catalytic core, partial [Metarhizium majus ARSEF 297]	gi|953460400|ref|XM_014718189.1|/0.0/Metarhizium majus ARSEF 297 Glycoside hydrolase, subgroup, catalytic core partial mRNA	P09805/3e-43/KTXA_KLULA Killer toxin subunits alpha/beta OS=Kluyveromyces lactis (strain ATCC 8585 / CBS 2359 / DSM 70799 / NBRC 1267 / NRRL Y-1140 / WM37) PE=1 SV=1	mrr:Moror_16165/4e-180/class v; K01183 chitinase [EC:3.2.1.14]	BH0916_1/1e-31/---	A0A0B4HX56/0.0/A0A0B4HX56_9HYPO Glycoside hydrolase, subgroup, catalytic core (Fragment) OS=Metarhizium majus ARSEF 297 GN=MAJ_09370 PE=4 SV=1	PF00187/2.6E-9/Chitin recognition protein	biological_process:GO:0005975//carbohydrate metabolic process;GO:0006032//chitin catabolic process;molecular_function:GO:0008061//chitin binding;GO:0004568//chitinase activity;	GH18
WH_10000294	gi|589104107|ref|XP_006964076.1|/0/glycoside hydrolase family 3 [Trichoderma reesei QM6a] &gt;gi|493580|gb|AAA18473.1| beta-D-glucoside glucohydrolase [Trichoderma reesei] &gt;gi|242758965|gb|ACS93768.1| beta-D-glucoside glucohydrolase I [Trichoderma viride] &gt;gi|340519465|gb|EGR49703.1| glycoside hydrolase family 3 [Trichoderma reesei QM6a] &gt;gi|572280097|gb|ETS03194.1| beta-D-glucoside gluc…	gi|589104106|ref|XM_006964014.1|/0.0/Trichoderma reesei QM6a glycoside hydrolase family 3 (TRIREDRAFT_76672), partial mRNA	G4NI45/0.0/CEL3A_MAGO7 Beta-glucosidase cel3A OS=Magnaporthe oryzae (strain 70-15 / ATCC MYA-4617 / FGSC 8958) GN=cel3A PE=1 SV=1	tre:TRIREDRAFT_76672/0.0/cel3a; glycoside hydrolase family 3; K05349 beta-glucosidase [EC:3.2.1.21]	YPO2803/4e-88/---	A0A024SCX9/0.0/A0A024SCX9_HYPJE Beta-D-glucoside glucohydrolase I OS=Trichoderma reesei RUT C-30 GN=M419DRAFT_136547 PE=4 SV=1	PF14310/6.6E-24/Fibronectin type III-like domain	biological_process:GO:0005975//carbohydrate metabolic process;molecular_function:GO:0008422//beta-glucosidase activity;	GH3
WH_10000342	gi|927425150|ref|XP_013958406.1|/0/glycoside hydrolase family 92 protein [Trichoderma virens Gv29-8] &gt;gi|358386597|gb|EHK24192.1| glycoside hydrolase family 92 protein [Trichoderma virens Gv29-8]	gi|927425149|ref|XM_014102931.1|/0.0/Trichoderma virens Gv29-8 glycoside hydrolase family 92 protein partial mRNA	D4ATR3/0.0/A7629_ARTBC Uncharacterized secreted glycosidase ARB_07629 OS=Arthroderma benhamiae (strain ATCC MYA-4681 / CBS 112371) GN=ARB_07629 PE=1 SV=1	NA	CC0533/3e-116/---	G9MLE1/0.0/G9MLE1_HYPVG Glycoside hydrolase family 92 protein OS=Hypocrea virens (strain Gv29-8 / FGSC 10586) GN=TRIVIDRAFT_71600 PE=4 SV=1	PF07971/1.1E-151/Glycosyl hydrolase family 92	biological_process:GO:0005975//carbohydrate metabolic process;molecular_function:GO:0030246//carbohydrate binding;GO:0016787//hydrolase activity;	GH92
WH_10000352	gi|969881794|gb|KUE98996.1|/1.9746e-152/hypothetical protein TGAM01_06496 [Trichoderma gamsii]	gi|953459586|ref|XM_014717782.1|/1e-143/Metarhizium majus ARSEF 297 Proteophosphoglycan ppg4 partial mRNA	NA	NA	NA	G9NRY2/8e-152/G9NRY2_HYPAI Uncharacterized protein OS=Hypocrea atroviridis (strain ATCC 20476 / IMI 206040) GN=TRIATDRAFT_299263 PE=4 SV=1	NA	molecular_function:GO:0016788//hydrolase activity, acting on ester bonds;	AA14
WH_10000353	gi|589099545|ref|XP_006961795.1|/0/glycoside hydrolase family 79 [Trichoderma reesei QM6a] &gt;gi|340522733|gb|EGR52966.1| glycoside hydrolase family 79 [Trichoderma reesei QM6a]	gi|589099544|ref|XM_006961733.1|/0.0/Trichoderma reesei QM6a glycoside hydrolase family 79 (TRIREDRAFT_71394), partial mRNA	A2QEQ6/1e-98/GUS79_ASPNC Beta-glucuronidase OS=Aspergillus niger (strain CBS 513.88 / FGSC A1513) GN=An02g11890 PE=1 SV=1	NA	NA	A0A024SL33/0.0/A0A024SL33_HYPJE Uncharacterized protein OS=Trichoderma reesei RUT C-30 GN=M419DRAFT_69609 PE=4 SV=1	PF16862/4.2E-17/Glycosyl hydrolase family 79 C-terminal beta domain	molecular_function:GO:0016787//hydrolase activity;	GH79
WH_10000547	gi|701768779|gb|KGQ04043.1|/1.20128e-117/Beta-hexosaminidase [Beauveria bassiana D1-5]	gi|667650262|ref|XM_008598741.1|/1e-117/Beauveria bassiana ARSEF 2860 glycosyl hydrolase partial mRNA	D4AQ52/8e-99/HEXA_ARTBC Uncharacterized secreted glycosyl hydrolase ARB_06359 OS=Arthroderma benhamiae (strain ATCC MYA-4681 / CBS 112371) GN=ARB_06359 PE=1 SV=1	maj:MAA_07711/2e-21/glycoside hydrolase family 3 protein; K01207 beta-N-acetylhexosaminidase [EC:3.2.1.52]	CAC0182/6e-29/---	A0A0A2V963/4e-117/A0A0A2V963_BEABA Beta-hexosaminidase OS=Beauveria bassiana D1-5 GN=BBAD15_g10726 PE=4 SV=1	PF00933/1.1E-45/Glycosyl hydrolase family 3 N terminal domain	NA	GH3
WH_10000558	gi|589108581|ref|XP_006966313.1|/2.13364e-167/predicted protein [Trichoderma reesei QM6a] &gt;gi|340517433|gb|EGR47677.1| predicted protein, partial [Trichoderma reesei QM6a] &gt;gi|572277949|gb|ETS01165.1| hypothetical protein M419DRAFT_111701, partial [Trichoderma reesei RUT C-30]	gi|927429367|ref|XM_014105040.1|/1e-165/Trichoderma virens Gv29-8 glycoside hydrolase family 16 protein partial mRNA	A1C7B5/8e-60/EGLX_ASPCL Probable endo-1,3(4)-beta-glucanase ACLA_073210 OS=Aspergillus clavatus (strain ATCC 1007 / CBS 513.65 / DSM 816 / NCTC 3887 / NRRL 1) GN=ACLA_073210 PE=3 SV=1	bze:COCCADRAFT_9409/3e-37/glycoside hydrolase family 16 protein; K00767 nicotinate-nucleotide pyrophosphorylase (carboxylating) [EC:2.4.2.19]	NA	A0A024S732/6e-167/A0A024S732_HYPJE Uncharacterized protein (Fragment) OS=Trichoderma reesei RUT C-30 GN=M419DRAFT_111701 PE=4 SV=1	PF00722/4.0E-7/Glycosyl hydrolases family 16	biological_process:GO:0005975//carbohydrate metabolic process;molecular_function:GO:0004553//hydrolase activity, hydrolyzing O-glycosyl compounds;	GH16
Gene ID	N/A	N/A	N/A	N/A	N/A	N/A	N/A	N/A	Cazyme_SP
