# Supplementary material for: Genome Analysis of Hypomyces perniciosus, the Causal Agent of Wet Bubble Disease of Button Mushroom (Agaricus bisporus)
Source: Genes (Basel). 2019 May 29;10(6):417. doi: 10.3390/genes10060417 (PMC6627653; doi:10.3390/genes10060417)
Supplement: Supplementary file 1 [file genes-10-00417-s001.zip › genes-489343-supplementary/TableS7.xlsx]

## Sheet: Sheet1
Table S7A.Total number of carbohydrate-active enzymes in Hypomyces perniciosus genome compared to other eight fungi used in this study.																		Table S7B. Detailed list of carbohydrate-active enzymes modules in Hypomyces perniciosus genome compared to other eight fungi used in this study.
	Species	Abbreviation	CBM	CE	GH	GT	PL	AA	{CAZy}_total											HP	TL	TRE	TVIR	CR	MA	TI	AB
	Agaricus bisporus	AB	33	13	118	31	6	55	256										#CAZy_family	Match_number	Match_number	Match_number	Match_number	Match_number	Match_number	Match_number	Match_number
	Clonostachys rosea	CR	101	51	400	95	34	104	708										AA1	6	6	6	7	11	7	7	12
	Hypomyces perniciosus	HP	28	6	186	83	3	30	336										AA11	4	3	3	4	5	5	3	0
	Trichoderma longibrachiatum	TL	36	13	191	73	4	28	345										AA12	2	1	1	1	3	1	1	1
	Trichoderma reesei	TR	33	11	197	76	4	30	324										AA13	0	0	0	0	1	0	0	0
	Trichoderma virens	TV	57	19	259	77	5	33	404										AA2	1	1	1	1	3	2	1	4
	Metarhizium acridum	MA	25	7	163	84	2	34	315										AA3	11	10	12	13	41	11	14	20
	Tolypocladium inflatum	TI	19	8	142	77	1	28	275										AA4	0	0	0	0	1	0	0	0
																			AA5	1	1	1	1	0	2	2	5
																			AA6	1	1	1	1	1	1	0	3
																			AA7	2	1	1	1	3	4	0	0
																			AA8	1	0	0	1	8	0	0	1
																			AA9	1	4	4	3	27	1	0	9
																				HP	TL	TRE	TVIR	CR	MA	TI	AB
																			CBM1	1	16	16	25	40	2	2	15
																			CBM12	0	0	0	0	2	0	0	0
																			CBM13	2	0	0	2	12	2	2	9
																			CBM14	0	1	0	0	0	1	1	0
																			CBM18	17	7	6	15	8	5	4	1
																			CBM2	0	0	0	0	1	0	0	0
																			CBM20	2	2	2	2	10	2	2	1
																			CBM21	1	1	1	1	1	1	1	1
																			CBM24	2	2	2	2	4	1	1	0
																			CBM32	0	0	0	0	4	2	2	0
																			CBM35	0	0	0	1	6	0	0	1
																			CBM38	0	0	0	0	0	0	0	0
																			CBM42	0	2	2	2	3	0	0	0
																			CBM43	1	2	2	3	2	2	2	1
																			CBM48	1	1	1	1	1	1	1	1
																			CBM5	0	1	0	1	3	4	0	3
																			CBM50	0	0	0	0	0	0	0	0
																			CBM52	0	0	0	0	0	1	0	0
																			CBM6	0	0	0	0	1	0	0	0
																			CBM63	0	0	0	1	1	0	1	0
																			CBM66	1	1	1	1	2	1	0	0
																				HP	TL	TRE	TVIR	CR	MA	TI	AB
																			CE1	0	1	1	4	6	1	0	1
																			CE12	0	0	0	0	5	0	0	0
																			CE15	0	1	1	1	1	0	0	1
																			CE16	1	2	2	3	8	1	1	3
																			CE2	0	0	0	0	2	0	0	0
																			CE3	1	4	2	2	10	1	3	0
																			CE4	0	0	0	0	1	1	0	1
																			CE5	3	4	4	6	14	2	2	5
																			CE8	0	0	0	2	2	0	0	1
																			CE9	1	1	1	1	2	1	2	1
																				HP	TL	TRE	TVIR	CR	MA	TI	AB
																			GH1	3	1	2	2	7	0	0	1
																			GH10	0	1	1	2	5	2	0	2
																			GH105	1	0	1	1	5	0	0	2
																			GH106	0	2	0	0	0	0	0	0
																			GH11	0	0	3	4	2	1	2	2
																			GH114	1	1	0	1	5	1	1	0
																			GH115	1	2	1	1	4	1	1	1
																			GH12	1	2	2	4	11	3	4	2
																			GH125	3	0	2	2	2	1	0	1
																			GH127	0	3	0	0	2	3	2	0
																			GH128	4	3	4	5	3	4	4	0
																			GH13	5	0	3	4	7	0	0	3
																			GH131	0	3	0	0	2	3	4	1
																			GH132	3	1	3	3	3	1	1	0
																			GH133	1	0	1	1	1	0	0	1
																			GH134	2	0	0	0	1	4	3	0
																			GH135	0	3	0	0	1	3	3	0
																			GH15	2	15	3	3	10	14	15	1
																			GH16	12	4	15	15	27	4	5	15
																			GH17	5	22	4	4	5	20	19	2
																			GH18	41	8	21	34	16	6	4	14
																			GH2	6	3	7	11	16	2	2	1
																			GH20	4	2	3	3	4	2	0	4
																			GH24	1	1	2	2	1	2	1	2
																			GH25	1	0	1	1	1	0	0	2
																			GH26	0	6	0	2	2	2	4	0
																			GH27	4	3	8	10	3	1	1	2
																			GH28	1	0	4	6	20	1	0	3
																			GH29	0	14	0	0	2	7	6	1
																			GH3	10	5	13	18	30	0	1	6
																			GH30	2	4	5	6	3	6	4	1
																			GH31	5	0	4	5	11	1	1	6
																			GH32	1	0	0	1	7	1	0	0
																			GH33	0	1	0	0	2	1	1	0
																			GH35	1	2	1	1	4	2	1	1
																			GH36	1	2	2	2	5	2	2	0
																			GH37	2	1	2	2	2	1	1	2
																			GH38	1	1	1	2	1	0	0	1
																			GH39	0	4	1	1	4	2	0	0
																			GH43	3	0	3	4	38	0	0	1
																			GH44	0	1	0	0	0	0	1	1
																			GH45	0	7	1	2	2	9	7	0
																			GH47	9	0	8	8	11	0	0	6
																			GH49	0	8	0	1	1	9	6	0
																			GH5	6	0	8	12	22	0	0	12
																			GH51	0	0	0	0	4	0	0	1
																			GH53	0	2	0	0	1	0	0	0
																			GH54	0	5	2	2	3	4	4	0
																			GH55	6	1	5	9	3	0	0	0
																			GH6	0	1	1	1	3	0	0	1
																			GH62	0	1	1	3	2	1	1	0
																			GH63	1	2	1	1	2	1	1	1
																			GH64	2	1	3	3	5	1	0	0
																			GH65	1	1	1	1	0	0	0	0
																			GH67	0	2	1	2	1	0	0	0
																			GH7	0	3	2	2	6	3	2	1
																			GH71	4	6	4	5	7	6	6	1
																			GH72	5	0	6	7	7	0	0	1
																			GH73	0	1	0	0	0	0	0	0
																			GH74	0	3	1	1	0	2	2	1
																			GH75	4	7	3	5	4	12	6	0
																			GH76	7	1	8	8	11	0	1	0
																			GH78	0	2	1	3	11	1	2	2
																			GH79	1	1	2	2	0	1	1	4
																			GH81	2	0	2	2	1	1	0	0
																			GH84	0	0	0	0	0	0	0	0
																			GH85	0	0	0	0	0	0	1	0
																			GH88	3	2	0	3	6	1	1	1
																			GH89	1	0	2	1	1	0	0	0
																			GH9	0	7	0	0	0	4	3	1
																			GH92	4	0	7	7	2	0	1	3
																			GH93	0	0	0	1	4	0	0	0
																			GH94	0	4	0	0	1	0	0	0
																			GH95	2	0	4	4	4	0	0	0
																				HP	TL	TRE	TVIR	CR	MA	TI	AB
																			GT1	11	6	7	7	22	12	9	3
																			GT15	4	3	3	3	4	4	4	2
																			GT17	1	1	1	1	0	1	1	0
																			GT2	1	1	1	1	1	1	1	0
																			GT20	5	4	4	3	3	4	3	3
																			GT21	1	1	1	1	1	1	1	1
																			GT22	4	4	4	4	4	4	4	1
																			GT24	1	1	1	1	1	1	1	1
																			GT25	2	1	1	1	1	2	2	0
																			GT3	1	1	1	1	1	1	1	0
																			GT30	1	0	1	1	1	1	1	0
																			GT31	8	9	9	10	10	10	7	2
																			GT32	6	7	8	8	12	9	8	1
																			GT33	1	1	1	1	1	1	1	1
																			GT34	4	2	2	3	2	4	4	0
																			GT35	1	1	1	1	1	1	1	1
																			GT39	3	3	3	3	3	3	3	3
																			GT41	0	1	1	1	1	1	1	0
																			GT48	1	1	1	1	1	1	1	2
																			GT5	0	0	0	0	0	0	0	1
																			GT50	1	1	1	1	1	1	1	1
																			GT55	0	0	0	0	0	0	0	0
																			GT57	2	2	2	2	2	2	2	2
																			GT58	1	1	1	1	1	1	1	1
																			GT59	1	1	1	1	1	1	1	0
																			GT61	0	0	0	0	0	0	0	0
																			GT62	3	3	3	3	3	3	3	0
																			GT64	2	2	2	2	3	1	3	0
																			GT66	1	1	1	1	1	1	1	1
																			GT69	3	3	3	3	3	3	2	1
																			GT71	0	1	1	1	1	0	0	0
																			GT76	1	1	1	1	1	1	1	0
																			GT8	5	3	3	4	3	3	2	1
																			GT90	7	6	6	5	5	5	6	2
																				HP	TL	TRE	TVIR	CR	MA	TI	AB
																			PL1	0	0	0	0	16	0	0	2
																			PL11	0	0	0	0	1	0	0	0
																			PL14	0	0	0	0	0	0	0	2
																			PL20	1	2	2	2	1	1	0	0
																			PL3	0	0	0	0	11	0	0	1
																			PL4	0	0	0	0	4	0	0	1
																			PL7	2	2	2	3	0	1	1	0
																			PL9	0	0	0	0	1	0	0	0
