# Supplementary material for: Genome Analysis of Hypomyces perniciosus, the Causal Agent of Wet Bubble Disease of Button Mushroom (Agaricus bisporus)
Source: Genes (Basel). 2019 May 29;10(6):417. doi: 10.3390/genes10060417 (PMC6627653; doi:10.3390/genes10060417)
Supplement: Supplementary file 1 [file genes-10-00417-s001.zip › genes-489343-supplementary/TableS8.xlsx]

## Sheet: Sheet1
Table S8A. Total number of antiSMASH secondary metabolites gene clusters in Hypomyces perniciosus genome.															Table S8B. The number of antiSMASH secondary metabolites gene clusters in Hypomyces perniciosus with known annotation.
			Type	Number											Cluster	Type	From	To	Most similar known cluster	MIBiG BGC-ID		Type	Significant hits:
			Cf_fatty_acid	2											Cluster 3	T1pks	1372396	1418995	Bikaverin_biosynthetic_gene_cluster (71% of genes show similarity)	BGC0000030_c1		polyketide
			Cf_putative	36																			Table of Blast hits (query gene, subject gene, %identity, blast score, %coverage, e-value):									organism	Metabolite	function
			Indole-T1pks	2																			Hypomyces_perniciosa_GLEAN_10007212	FFUJ_06746	bikaverin_cluster-transcription_factor		61	881	101.064	7.1e-256
			Nrps	7																			Hypomyces_perniciosa_GLEAN_10007213	FFUJ_06745	bikaverin_cluster-transcription_factor_enhancer		69	448	101.881	8.5e-126
			Other	8																			Hypomyces_perniciosa_GLEAN_10007214	FFUJ_06744	bikaverin_cluster-O-methyltransferase		80	708	100	3.6e-204
			T1pks	14																			Hypomyces_perniciosa_GLEAN_10007215	FFUJ_06743	bikaverin_cluster-monooxygenase		71	681	99.7976	7e-196
			T1pks-Nrps	13																			Hypomyces_perniciosa_GLEAN_10007216	FFUJ_06742	bikaverin_cluster-polyketide_synthase		70	2522	83.2324	0
			Terpene	9
				91											Cluster 8	T1pks-Nrps	4928514	5004322	LL-Z1272beta_biosynthetic_gene_cluster (100% of genes show similarity)	BGC0001390_c1
																							Hypomyces_perniciosa_GLEAN_10008152	BAV19379.1	polyketide_synthase		57	1749	80.2283	0		Stachybotrys bisbyi	LL-Z1272beta	Antibiotics
																							Hypomyces_perniciosa_GLEAN_10008153	BAV19380.1	NRPS-like_enzyme		58	1236	101.044	0
																							Hypomyces_perniciosa_GLEAN_10008154	BAV19381.1	prenyltransferase		57	326	89.8507	3.9e-89
															Cluster 52	T1pks-Nrps	3573770	3625095	Chaetoglobosins_biosynthetic_gene_cluster (75% of genes show similarity)	BGC0001182_c1		hybrid
																							Hypomyces_perniciosa_GLEAN_10006602	CHGG_01239	hypothetical_protein		61	3117	72.2579	0
																							Hypomyces_perniciosa_GLEAN_10006603	CHGG_01240	hypothetical_protein		74	560	99.1643	1.3e-159
																							Hypomyces_perniciosa_GLEAN_10006604	CHGG_01241	hypothetical_protein		74	671	98.8067	8.1e-193
																							Hypomyces_perniciosa_GLEAN_10006605	CHGG_01242	hypothetical_protein		60	732	98.6183	5.3e-211
																							Hypomyces_perniciosa_GLEAN_10006606	CHGG_01242	hypothetical_protein		50	457	94.0945	2.2e-128
																							Hypomyces_perniciosa_GLEAN_10006607	CHGG_01244	hypothetical_protein		60	241	98.9305	9.2e-64
																							Hypomyces_perniciosa_GLEAN_10006608	CHGG_01243	hypothetical_protein		62	440	62.1129	3e-123
																			Cytochalasin_biosynthetic_gene_cluster	BGC0000983_c1		hybrid
																							Hypomyces_perniciosa_GLEAN_10006603	ACLA_078700	zinc-binding_dehydrogenase_family_oxidoreductase,_putative		51	386	98.0501	3.4e-107
																							Hypomyces_perniciosa_GLEAN_10006604	ACLA_078690	conserved_hypothetical_protein		54	401	88.3055	9.1e-112		Purpureocillium lilacinum		antimicrobial and antitumor antibiotic, mycotoxins	Leucinostatins, Peptide Mycotoxins Produced by Paecilomyces lilacinus and their Possible Roles in Fungal Infection
																							Hypomyces_perniciosa_GLEAN_10006609	ACLA_078650	cyclohexanone_monooxygenase,_putative		58	776	67.484	4e-224		fusarium		mycotoxin
																							Hypomyces_perniciosa_GLEAN_10006610	ACLA_078680	conserved_hypothetical_protein		55	483	100.924	2.5e-136
															Cluster 63	T1pks-Nrps	405272	512785	Betaenone_C_/_betaenone_A_biosynthetic_gene_cluster (25% of genes show similarity)	BGC0001280_c1		t1pks
																							Hypomyces_perniciosa_GLEAN_10008273	BAQ25462.1	putative_FAD_binding_domain_protein		55	235	56.9322	9.2e-62
																							Hypomyces_perniciosa_GLEAN_10008274	BAQ25463.1	short-chain_dehydrogenase		57	398	99.1098	1.1e-110
															Cluster 88	T1pks-Nrps	2296465	2472401	Leucinostatins_biosynthetic_gene_cluster (45% of genes show similarity)	BGC0001358_c1		t1pks
																							Hypomyces_perniciosa_GLEAN_10001607	VFPBJ_02538	nucleoside-diphosphate-sugar_epimerase_protein		68	374	100.385	1.3e-103
																							Hypomyces_perniciosa_GLEAN_10001608	VFPBJ_02534	zn-dependent_hydrolase_oxidoreductase_family_protein		76	92	87.7193	2.1e-19
																							Hypomyces_perniciosa_GLEAN_10001609	VFPBJ_02534	zn-dependent_hydrolase_oxidoreductase_family_protein		68	341	102.174	6.2e-94
																							Hypomyces_perniciosa_GLEAN_10001610	VFPBJ_02529	abc1_domain-containingprotein		70	856	90.4977	1.6e-248
																							Hypomyces_perniciosa_GLEAN_10001611	VFPBJ_02533	phenylacetyl-_ligase_protein		49	375	64.5591	1e-103
																							Hypomyces_perniciosa_GLEAN_10001612	VFPBJ_02528	cytochrome_P450		78	540	63.7931	1.6e-153
																							Hypomyces_perniciosa_GLEAN_10001613	VFPBJ_02527	polyketide_synthase		66	2547	76.166	0
																							Hypomyces_perniciosa_GLEAN_10001615	VFPBJ_02525	cytochrome_P450		69	797	99.6344	7.5e-231
																							Hypomyces_perniciosa_GLEAN_10001616	VFPBJ_02524	thioesterase-like_superfamily_domain-containing_protein		54	350	103	1.7e-96
																							Hypomyces_perniciosa_GLEAN_10001617	VFPBJ_02522	ABC_multidrug_transporter		68	2042	101.284	0
																			Desmethylbassianin_biosynthetic_gene_cluster	BGC0001136_c1		hybrid	Hypomyces_perniciosa_GLEAN_10001598	ADN43682.1	DmbA		62	654	98.2422	7.3e-188
																							Hypomyces_perniciosa_GLEAN_10001600	ADN43684.1	DmbC		50	390	100.519	1.9e-108
																							Hypomyces_perniciosa_GLEAN_10001601	ADN43685.1	DmbS		51	3748	103.759	0
																			Tenellin_biosynthetic_gene_cluster	BGC0001049_c1		hybrid
																							Hypomyces_perniciosa_GLEAN_10001598	CAL69594.1	hypothetical_protein		62	652	98.2422	4.7e-187
																							Hypomyces_perniciosa_GLEAN_10001600	CAL69596.1	hypothetical_protein		50	378	100.519	7.6e-105
																							Hypomyces_perniciosa_GLEAN_10001601	CAL69597.1	nonribosomal_peptide_synthase		49	3616	105.508	0
																			Fumosorinone_biosynthetic_gene_cluster	BGC0001218_c1		hybrid	Hypomyces_perniciosa_GLEAN_10001598	AKC54420.1	cytochrome_P450_monooxygenase		63	672	97.8516	3.4e-193
																							Hypomyces_perniciosa_GLEAN_10001600	AKC54419.1	trans_enoyl-reductase		53	398	98.961	9.3e-111
																							Hypomyces_perniciosa_GLEAN_10001601	AKC54422.1	fumosorinone_biosynthesis_polyketide_synthase		49	3520	103.55	0		Isaria fumosorosea
																			Destruxins_biosynthetic_gene_cluster	BGC0000337_c1		nrps
																							Hypomyces_perniciosa_GLEAN_10001612	MAA_10034	cytochrome_P450,_putative		53	482	89.4636	8.6e-136
															Cluster 89	Cf_putative	211796	257626	Nivalenol_/_deoxynivalenol_/_3-acetyldeoxynivalenol_/ (9% of genes show similarity)	BGC0001277_c1		terpene												The insecticidal and phytotoxic activities of destruxins
																							Hypomyces_perniciosa_GLEAN_10000664	AAO34680.1	reductase		57	519	99.7812	5.6e-147
																							Hypomyces_perniciosa_GLEAN_10000665	AAO34681.1	monooxygenase		76	785	84.7397	3e-227
																																Fusarium		Nivalenol (NIV) is a mycotoxin of the trichothecene group.
