# Supplementary material for: Genome Analysis of Hypomyces perniciosus, the Causal Agent of Wet Bubble Disease of Button Mushroom (Agaricus bisporus)
Source: Genes (Basel). 2019 May 29;10(6):417. doi: 10.3390/genes10060417 (PMC6627653; doi:10.3390/genes10060417)
Supplement: Supplementary file 1 [file genes-10-00417-s001.zip › genes-489343-supplementary/TableS9.xlsx]

## Sheet: Sheet1
Table S9. Total number of NapDoS secondary metabolites genes in Hypomyces perniciosus genome.
	Pathway product		NO. of Genes
	avilamycin		1
	bikaverin		1
	calicheamicin		1
	compactin	KS	6
	fatty acid synthesis		2
	fumonisin		9
	lovastatin		14
	naphtopyrone		5
	unknown		1
	bacitracin		2
	complestatin		2
	cyclosporin		2
	fengycin	C-Domain	1
	HC-toxin		10
	lychenicin		4
	surfactin		2
	tyrocidin		1
			64
